# Supplementary material for: Response of soil microbial community to plant composition changes in broad-leaved forests of the karst area in Mid-Subtropical China
Source: PeerJ. 2022 Mar 7;10:e12739. doi: 10.7717/peerj.12739 (PMC8908884; doi:10.7717/peerj.12739)
Supplement: Supplemental Information 2 [file peerj-10-12739-s002.fasta]

>OTU1
GATGAACGCTAGCGGCAGGCTTAATACATGCAAGTCGTGGGGCAGCAGGGGCGTAGCAAT
ACGCTCGCTGGCGACCGGCAAACGGGTGCGGAACACGTACACAACCTTCCTTTAAGTGGG
GAATAGCCCGGGGAAACCCGGATTAATACCCCGTAATATAATGAAGTGGCATCGCTTTAT
TATTATAGCTCCGGCGCTTGAAGATGGGTGTGCGACTGATTAGGCAGTTGGCGGGGTAAC
GGCCCACCAAACCTACGATCAGTAACTGGTGTGAGAGCACGACCAGTCACACGGGCACTG
AGACACGGGCCCGACTCCTACGGGAGGCAGCAGTAAGGAATATTGGTCAATGGACGCAAG
TCTGAACCAGCCATGCCGCGTGGAGGATGAAGGTCCTCTGGATTGTAAACTTCTTTTATC
TGGGAAGAAATCCACGAATTCTTTTGTGGTTGACGGTACCAGATGAATAAGCACCGGCTA
ACTCCGTGCCAGCAGCCGCGGTAATACGGAGGGTGCAAGCGTTATCCGGATTCACTGGGT
TTAAAGGGTGCGTAGGTGGGTTGGTAAGTCAGTGGTGAAATCTCCAGGCTTAACTTGGAA
ACTGCCATTGATACTATCAATCTTGAATACCGTGGAGGTCAGCGGAATATGTCATGTAGC
GGTGAAATGCTTAGATATGACATAGAACACCAATTGCGAAGGCAGCTGGCTACACGAATA
TTGACACTGATGCACGAAAGCGTGGGGATCAAACAGGATTAGATACCCTGGTAGTCCACG
CCCTAAACGATGGATACTCGACATACGCGATATACTGTGTGTGTCTGAGCGAAAGCATTA
AGTATCCCACCTGGGAAGTACGATCGCAAGATTGAAACTCAAAGGAATTGGCGGGGGTCC
GCACAAGCGGTGGAGCATGTGGTTTAATTCGATGATACGCGAGGAACCTTACCTGGGCTA
GAATGTCACGCGACAGAGGGTGAAAGCTCTCCTTATAGCAATATACGCGTGATAAGGTGC
TGCATGGCTGTCGTCAGCTCGTGCCGTGAGGTGTTGGGTTAAGTCCCGCAACGAGCGCAA
CCCCCATCACTAGTTGCCATCAGGTAACGCTGGGAACTCTAGTGAAACTGCCGTCGTAAG
ACGTGAGGAAGGAGGGGATGATGTCAAGTCATCATGGCCTTTATGCCCAGGGCTACACAC
GTGCTACAATGGGGTGTACAAAGAGCAGCAACACGGTGACGTGAAGCCAATCTCAAAAAA
CATCTCTCAGTTCAGATTGAAGTCTGCAACTCGACTTCATGAAGCTGGAATCGCTAGTAA
TCGTATATCAGCAATGATACGGTGAATACGTTCCCGGACCTTGCACACACCGCCCGTCAA
GCCATGGAAGCCGGGTGTACCTAAAGTCGGTAACCGTAAGGAGCCGCCTAGGGTAAAACT
GGTGACTGGGGCT
>OTU2
AACGAACGCTGGCGGCGTGGATAAGACATGCAAGTCGAGCGAGATTTTTTCCTGTAGCAA
TACAGGGAAAAGTCTAGCGGCGAACGGGTGCTTAACACGTGGGCAACTTGCCGAGAAGTG
GGGGATAGCTCGCCGAAAGGCGAATTAATACCGCATGTGATTAGAGTGGACATCCATTCA
AAATCAAAGTCGGGGCAACCTGACGCTTCTTGAGGGGCCCGCGGCCTATCAGCTAGTTGG
TGAGGTAACGGCCCACCAAGGCTTTGACGGGTAGCTGGTCTGAGAGGACGACCAGCCACA
CTGGGACTGAGACACGGCCCAGACACCTACGGGTGGCAGCAGTCGAGAATTTTTCTCAAT
GGGGGAAACCCTGAAGGAGCGACGCCGCGTGGAGGATGAAGGTCTTCGGATTGTAAACTC
CTGTCATTGGGGAACAATGCGTAAATATTAACTGTATTTACGTTGATAGTACCCGAAGAG
GAAGAGACGGCTAACTCTGTGCCAGCAGCCGCGGTAATACAGAGGTCTCAAGCGTTGTTC
GGATTCATTGGGCGTAAAGGGTGCGTAGGCGGCGCGGTAAGTCGGGTGTGAAATCTCGGA
GCTTAACTCCGAAACTGCATTCGATACTGCCGTGCTTGAGGACTGGAGAGGAGACTGGAA
TTTACGGTGTAGCGGTGAAATGCGTAGATATCGTAAGGAAGACCAGTGGCGAAGGCGGGT
CTCTGGACAGTTCCTGACGCTGAGGCACGAAGGTCAGGGGAGCAAACGGGATTAGATACC
CCGGTAGTCCTGACAGTAAACGGTGCACGTTTGGTGTGGGAGGATTCGACCCCTTCTGCG
CCGGAGCTAACGCGTTAAACGTGCCGCCTGGGGAGTACGGTCGCAAGATTAAAACTCAAA
GAAATTGACGGGGGCCCGCACAAGCGGTGGAGTATGTGGCTCAATTCGATGCAACGCGAA
GAACCTTACCAGGCCTTGACATGCATCTCTAAGTTGGTGAAAGCCAGCGAGTCCCGAAAG
GGACAATTTGCACAGGTGCTGCATGGCTGTCGTCAGCTCGTGTCGTGAGATGTTGGGTTA
AGTCCCGCAACGAGCGCAACCCCTGTGAACTGTTGCCACCGAGCCGTGAGGCTCGAGCAC
TCTGTTCAGACTGCCCCGCTCTAACGGGGAGGAAGGTGGGGACGACGTCAAGTCAGTATG
GCCCTTACGGCCTGGGCTGCACACGTACTACAATGCCCAGTACAGAACGATCCTAAACCG
CGAGGTGGAGGAAATCACTAAAACTGGGCCCAGTTCAGATTGAAGTCTGCAACTCGACTT
CATGAAGCCGGAATCGCTAGTAATGGCGTATCAGCTACGACGCCGTGAATACGTTCCCGG
GCCTTGTACACACCGCCCGTCACATCATGGAAGTCGCTTGTAGCCGAAGTCGGCGCGCTA
ACCGCAAGGAGGCAGCCGCCTACGCTATGAGCGGTAACTGGGATG
>OTU3
AACGAACGCTGGCGGCGTGCTTAACACATGCAAGTCGAGTGCGCGGTTGTAGCAATACAA
CTGGCGCACGGCGCACGGGTGCGTAACACGTGGGTAACCTGCCCTTTGGTGGGGAATAAC
TCCGCGAAAGCGGAGCTAATTCCGCATAAGATCCGCAAGGATGAAAGCCGCAAGGCGCCG
AAGGAGGGGCCCGCGCCCGATTAGCTAGTTGGTAGGGTAACGGCCTACCAAGGCTTTGAT
CGGTAGCTGGTCTGAGAGGATGATCAGCCACACTGGAACTGAGACACGGTCCAGACTCCT
ACGGGAGGCAGCAGTGGGGAATCTTGCACAATGGGCGAAAGCCTGATGCAGCGACGCCGC
GTGGGGGATGAAGCATTTCGGTGTGTAAACCCCTTTCGATCCGGACGAAACCCCGCAAGG
GATTGACGGTACGGATATAAGAAGCCCCGGCTAACTACGTGCCAGCAGCCGCGGTAAGAC
GTAGGGGGCCAGCGTTGTTCGGAATTACTGGGTGTAAAGGGTTCGTAGGCGGTGCGGCAA
GTTGGGAGTGAAATCTCTGGGCTTAACCCAGAGGCTGCTTCCAAAACTGCTGTGCTTGAG
TGTGGGAGAGGCGCGTGGAATTGCAGGTGTAGCGGTGAAATGCGTAGATATCTGCAGGAA
CACCCGTGGCGAAAGCGGCGCGCTGGACCACTACTGACGCTGAGGAACGAAAGCTAGGGG
AGCAAACAGGATTAGATACCCTGGTAGTCCTAGCCCTAAACGATCAGGACTTGGGGTGCC
ACCCGTTCGGGTGTCGTCCCGGAGCTAACGCGTTAAGTCCTGCACCTGGGGAGTACGGTC
GCAAGACTGAAACTCAAAGGAATTGACGGGGGCCCGCACAAGCGGTGGAACATGTGGTTC
AATTCGACGCTACGCGAGGAACCTTACCTGGGCTCGAAATGCTAGTGACCAGCTGTAGAA
ATACGGCCTTCCCGCAAGGGACACTAGTATAGGCGCTGCATGGCTGTCGTCAGCTCGTGC
CGTGAGGTGTTGGGTTAAGTCCCGCAACGAGCGCAACCCCTGCACACAGTTACTACTCGC
AAGAGAGGACTCTGTGTGGACTGCTCCGGATAACGGAGAGGAAGGTGGGGATGACGTCAA
GTCCGCATGGCCTTTATGTCCAGGGCTACACACGTGTTACAATGCAGGGTACAAACCGTT
GCCAACCCGCGAGGGGGAGCTAATCGGAAAAAACTCTGCTCAGTTCGGATTGCAGTCTGC
AACTCGACTGCATGAAGCCGGAATCGCTAGTAATGGCGTATCAGATCGACGCCGTGAATA
CGTTCCCGGGCCTTGTACACACCGCCCGTCACATCACGAAAGTGAGTTGTACTAGAAGTC
GCCGCGCTGACCGCAAGGAGGCAGGCGCCCAAGGTATGACTCATGATTGGGGTG
>OTU4
AACGAACGCTGGCGGCGTGGATAAGACATGCAAGTCGGACGGGAACTTTCGTTGTAGCAA
TACGATGGAAGTTTCAGTGGCGATCGGGTGCGTAACACGTGGGCAATCTGCCTTAAAGTG
TGGGACAGCTCGGCGAAAGCCGAATTAATACCGCATGTGGCTACTGGAGACATCTTCGGG
ACGCTAAAGGTGGCGCAAGCTACCGCTTTTTGAGGAGCCCGCGGCCTATCAGCTTGTTGG
TGAGGTAACGGCTCACCAAGGCGTTGACGGGTAGCTGGTCTGAGAGGACGACCAGCCACA
CTGGGACTGAGACACGGCCCAGACACCTACGGGTGGCAGCAGTCGAGAATTTTTGACAAT
GGGGGAAACCCTGATCGAGCGACGCCGCGTGGAGGATGAAGGTCTTCGGGTTGTAAACTC
CTGTCATTTGGGAACAAGGCGTACGTATTAACTGTGCGTGCGTTGATAGTACCAGAAGAG
GAAGAGACGGCTAACTCTGTGCCAGCAGCCGCGGTAATACAGAGGTCTCAAGCGTTGTTC
GGATTCATTGGGCGTAAAGGGTGTGTAGGTGGCGCGCTAAGTCGGGTGTGAAATTTCGGA
GCTTAACTCCGAAACTGCATTCGATACTGGCGTGCTTGAGGACTGGAGAGGAGACTGGAA
TTTACGGTGTAGCAGTGAAATGCGTAGATATCGTAAGGAAGACCAGTGGCGAAGGCGGGT
CTCTGGACAGTTCCTGACACTGAGACACGAAGGCCAGGGGAGCAAACGGGATTAGATACC
CCGGTAGTCCTGGCAGTAAACGGTGCACGTTTGGTGTGGGAGGATTCGACCCCTTCTGCG
CCGGAGCCAACGCGTTAAACGTGCCGCCTGGGGAGTACGGTCGCAAGATTAAAACTCAAA
GAAATTGACGGGGGCCCGCACAAGCGGTGGAGTATGTGGCTCAATTCGATGCAACGCGAA
GAACCTTACCAGGCCTTGACATGCATCTCTAAGTTGGTGAAAGCCAGCGAGTGTCGAAAG
ACACAATTTGCACAGGTGCTGCATGGCTGTCGTCAGCTCGTGTCGTGAGATGTTGGGTTA
AGTCCCGCAACGAGCGCAACCCCTGTGAACTGTTGCTACGGAACCGAGAGGTTCCAGCAC
TCTGTTCAGACTGCCTCGCTTAAACGAGGAGGAAGGTGGGGACGACGTCAAGTCAGTATG
GCCCTTACGGCCTGGGCTGCACACGTACTACAATGCCCAGTACAGAACGATCCGATACCG
CGAGGTGGAGGAAATCTCACAAAACTGGGCCCAGTTCGGATTGAAGGCTGCAATTCGCCT
TCATGAAGCCGGAATCGCTAGTAATGGCGCATCAGCTACGGCGCCGTGAATACGTTCCCG
GGCCTTGTACACACCGCCCGTCACATCATGAAAGCCGTTTGTACCCGAAGTCGCCCCTCA
AAAGGCGCCGAAGGTATGGATGGTGATTGGGATG
>OTU5
ATTGAACGCTGGCGGCATGCTTTACACATGCAAGTCGAGCGGCAGCGCGGGGGCAACTCT
GGCGGCGAGCGGCGAACGGGTGAGTAATGCATCGGAACGTACCTCGTAGTGGGGGATAAC
GCCGGGAAACCGGCGCTAATACCGCATATGCTCTACGGAGGAAAGTGGGGGACCTGTGAG
GGCCTCATGCTATGGGAGCGGCCGATGTCCGATTAGCTAGTTGGTGGGGTAAAGGCCTAC
CAAGGCGACGATCGGTAGCTGGTCTGAGAGGATGATCAGCCACACTGGGACTGAGACACG
GCCCAGACTCCTACGGGAGGCAGCAGTGGGGAATTTTGGACAATGGGGGCAACCCTGATC
CAGCCATGCCGCGTGCGGGAAGAAGGCCTTCGGGTTGTAAACCGCTTTTGTCTGGGAAGA
AAAGGCCGAGGTTAATACCTTCGGTTCTTGACGGTACTGGAAGAATAAGCACCGGCTAAC
TACGTGCCAGCAGCCGCGGTAATACGTAGGGTGCGAGCGTTAATCGGAATTACTGGGCGT
AAAGCGTGCGCAGGCGGTTCGCTGTGTCTGCGGTGAAAGCCCCGGGCTCAACCTGGGAAT
GGCCGTGGAAACTGGCGGGCTGGAGTGTGGCAGAGGGGGGTGGAATTCCGCGTGTAGCAG
TGAAATGCGTAGAGATGCGGAGGAACACCGATGGCGAAGGCAACCCCCTGGGCTGACACT
GACGCTCAGGCACGAAAGCGTGGGGAGCAAACAGGATTAGATACCCTGGTAGTCCACGCC
CTAAACGATGTCAACTAGGTGTTGGGGGAGCGATTTCTCAGTACCGTAGCTAACGCGCGA
AGTTGACCGCCTGGGGAGTACGGCCGCAAGGTTAAAACTCAAAGGAATTGACGGGGACCC
GCACAAGCGGTGGATGATGTGGATTAATTCGATGCAACGCGAACAACCTTACCTACCCTT
GACATGTCCGGAACCCTGCTGAGAGGTGGGGGTGCCCGAAAGGGAATCGGAACACAGGTG
CTGCATGGCTGTCGTCAGCTCGTGTCGTGAGATGTTGGGTTAAGTCCCGCAACGAGCGCA
ACCCTTGTCCCTAGTTGCTACGCAAGGGCACTCTAGGGAGACTGCCGGTGACAAACCGGA
GGAAGGTGGGGATGACGTCAAGTCCTCATGGCCCTTATGGGTAGGGCTTCACACGTCATA
CAATGGCCGGTACAGAGGGTTGCCAACCCGCGAGGGGGAGCCAATCCCTGCTAAAGCCGG
TCGTAGTCCGGATTGCAGTCTGCAACTCGACTGCATGAAGTCGGAATCGCTAGTAATCGC
GGATCAGCATGCCGCGGTGAATACGTTCCCGGGTCTTGTACACACCGCCCGTCACACCAT
GGGAGCGGGATGTACCAGAAGCAGCTAGCCTAACCGCGAGGGGGGCGGTTGCCACGGTGC
GTTTCGTGACTGGGGTG
>OTU6
AACGAACGCTGGCGGCGTGCTTAACACATGCAAGTCGCGTGCGCAGTTGCCGTAGCAATA
CGGTGATGGGCGCACGGCGCACGGGTGCGTAACACGTGGGCAATCTGCCCTTTGATGGGG
AATAACCCGCCGAAAGGCGGGCTAATTCCGCATAAGATTCTTTGGACTTCGGTCTGGAGA
TTGAAAGCAGCAATGCGTCGAAGGAGGAGCCCGCGCCCGATTAGCTAGTTGGTGAGGTAA
CGGCTCACCAAGGCAATGATCGGTAGCTGGTCTGAGAGGATGATCAGCCACACTGGAACT
GAGACACGGTCCAGACTCCTACGGGAGGCAGCAGTGGGGAATCTTGCACAATGGGCGAAA
GCCTGATGCAGCGACGCCGCGTGGGGGATGAAGCATTTCGGTGTGTAAACCCCTTTCGAC
TGGGAAGAATACCTCGCAAGAGGGGTGACGGTACCAGTAGAAGAAGCCCCGGCTAACTAC
GTGCCAGCAGCCGCGGTAAGACGTAGGGGGCCAGCGTTGTTCGGAATTACTGGGTGTAAA
GGGTTCGTAGGCGGTGCGGCAAGTTGGGAGTGAAATCTCTGGGCTTAACCCAGAGGCTGC
TTCCAAAACTGCTGTGCTCGAGTGTGAGAGAGGCTCGTGGAATTGCAGGTGTAGCGGTGA
AATGCGTAGATATCTGCAGGAACACCCGTGGCGAAAGCGGCGAGCTGGATCACTACTGAC
GCTGAGGAACGAAAGCTAGGGGAGCAAACAGGATTAGATACCCTGGTAGTCCTAGCCCTA
AACGATCAGGACTTGGGGTGCCGCCCGTTCGGGCGTCGTCCCGGAGCTAACGCGTTAAGT
CCTGCACCTGGGGAGTACGGTCGCAAGACTGAAACTCAAAGGAATTGACGGGGGCCCGCA
CAAGCGGTGGAACATGTGGTTCAATTCGACGCTACGCGAGGAACCTTACCTGGGCTCGAA
ATGCTAGTGACCAGCTGTAGAAATACGGCCTTCCCGCAAGGGACACTAGTATAGGCGCTG
CATGGCTGTCGTCAGCTCGTGCCGTGAGGTGTTGGGTTAAGTCCCGCAACGAGCGCAACC
CCTGCACACAGTTGCTACTCCGCAAGGAGGGAACTCTGTGTGGACTGCTCCGGATAACGG
AGAGGAAGGTGGGGATGACGTCAAGTCCGCATGGCCTTTATGTCCAGGGCTACACACGTG
TTACAATGCAGGGTACAAACCGTTGCCAACCCGCGAGGGGGAGCTAATCGGAAAAAACTC
TGCTCAGTTCGGATTACAGTCTGCAACTCGACTGTATGAAGCCGGAATCGCTAGTAATGG
CGTATCAGATCGACGCCGTGAATACGTTCCCGGGCCTTGTACACACCGCCCGTCACATCA
CGAAAGTGAGTTGTACTAGAAGTCGCCGCGCCGACCGCAAGGAGGCAAGCGCCCAAGGTA
TGACTCATGATTGGGGTG
>OTU7
ATTGAACGCTGGCGGCATGCTTTACACATGCAAGTCGAGCGGCAGCGCGGGGGCAACCCT
GGCGGCGAGCGGCGAACGGGTGAGTAATACATCGGAACGTGTCCCGTAGTGGGGGATAGC
TCGGCGAAAGCCGGATTAATACCGCATACGATCCACGGATGAAAGCGGGGGACCGCAAGG
CCTCGCGCTATGGGAGCGGCCGATGTCCGATTAGCTTGTTGGTGAGGTAAAGGCTCACCA
AGGCAACGATCGGTAGCTGGTCTGAGAGGATGATCAGCCACACTGGGACTGAGACACGGC
CCAGACTCCTACGGGAGGCAGCAGTGGGGAATTTTGGACAATGGGGGAAACCCTGATCCA
GCCATGCCGCGTGAGTGAAGAAGGCCTTCGGGTTGTAAAGCTCTTTTGGCCGGAAAGAAA
GGGTCGCGGATAACACCTGCGATTTTTGACGGTACCGGCAGAATAAGCACCGGCTAACTA
CGTGCCAGCAGCCGCGGTAATACGTAGGGTGCGAGCGTTAATCGGAATTACTGGGCGTAA
AGCGTGCGTAGGCGGTCCCGCAAGTCCGCTGTGAAAGCCCCGGGCTTAACCTGGGAATGG
CAGTGGAAACTATGGGACTTGAATCCGGCAGAGGGGGGTGGAATGCCACGTGTAGCAGTG
AAATGCGTAGAGATGTGGCGGAACACCGATGGCGAAGGCAGCCCCCTGGGCCGAGATTGA
CGCTCAGGCACGAAAGCGTGGGGAGCAAACAGGATTAGATACCCTGGTAGTCCACGCCCT
AAACGATGACAACTAGGTGTTGGGGAAGCGATTCTCTAGTACCGCAGCTAACGCGTGAAG
TTGTCCGCCTGGGGAGTACGGTCGCAAGATTAAAACTCAAAGGAATTGACGGGGACCCGC
ACAAGCGGTGGATGATGTGGATTAATTCGATGCAACGCGAAGAACCTTACCTACCCTTGA
CATGTACGGAAGCTCATCGAGAGGTGAGTGTGCCCGAAAGGGAGCCGTAACACAGGTGCT
GCATGGCTGTCGTCAGCTCGTGTCGTGAGATGTTGGGTTAAGTCCCGCAACGAGCGCAAC
CCTTGTCTCCAGTTGCTACGCAAGGGCACTCTGGAGAGACTGCCGGTGACAAACCGGAGG
AAGGTGGGGATGACGTCAAGTCCTCATGGCCCTTATGGGTAGGGCCTCACACGTCATACA
ATGGCCGGTACAGAGGGTTGCCAAGGCGCGAGCCGGAGCCAATCCCAGAAAGCCGGTCGT
AGTCCGGATTGAAGTCTGCAACTCGACTTCATGAAGTCGGAATCGCTAGTAATCGCGGAT
CAGCATGTCGCGGTGAATACGTTCCCGGGTCTTGTACACACCGCCCGTCACACCATGGGA
GTGGGGTTCACCAGAAGCAGGTAGCGTAACCGCAAGGAGCGCGCCTACCACGGTGAGTTT
CATGACTGGGGTG
>OTU8
AACGAACGCTGGCGGCGTGCCTAACACATGCAAGTCGAACGGAATTAAGGGGCTTGCTCC
TTAATTTAGTGGCGCACGGGTGAGTAATGCGTGGATAACCTACCCTGGTATCCGGGATAA
CATCTCGAAAGGGGTGCTAATACGGGATAAGCCCACGGGGTCTTCGGGCCCTGCGGGAAA
AGGTGGCCTCTATTTATAAGCTACCGTATCAGGATGGGTCCACGTACCATTAGCTAGTTG
GTGGGGTAAAGGCCTACCAAGGCGACGATGGTTAGCTGGTCTGAGAGGATGATCAGCCAC
ACTGGAACTGAGACACGGTCCAGACTCCTACGGGAGGCAGCAGTGGGGAATTTTGCGCAA
TGGGGGAAACCCTGACGCAGCAACGCCGCGTGAGTGATGAAGGCCTTCGGGTCGTAAAGC
TCTGTCAGAGGGAAAGAAGTGTATAGTGGTTAATACCCATTATACTTGACGGTACCCTCA
AAGGAAGCACCGGCTAACTCCGTGCCAGCAGCCGCGGTAATACGGAGGGTGCGAGCGTTG
TTCGGAATTATTGGGCGTAAAGCGCGTGTAGGCGGCTCCTTAAGTCTGATGTGAAAGCCC
CGGGCTCAACCTGGGAAGTGCATTGGAAACTGGGGAACTTGAATACGGGAGAGGGTAGTG
GAATTCCTGGTGTAGGAGTGAAATCCGTAGATATCAGGAGGAACACCGGTGGCGAAGGCG
GCTACCTGGACCGATATTGACGCTGAGACGCGAAAGCGTGGGGAGCAAACAGGATTAGAT
ACCCTGGTAGTCCACGCCGTAAACGATGAGTACTAGGTGTTGCGGGTATTGACCCCTGCA
GTGCCGCAGCTAACGCATTAAGTACTCCGCCTGGGAAGTACGGTCGCAAGACTAAAACTC
AAAGGAATTGACGGGGGCCCGCACAAGCGGTGGAGCATGTGGTTTAATTCGACGCAACGC
GCAGAACCTTACCTGGGCTTGACATCCGCGGAACCTTGTGGAAACACAGGGGTGCCTTCG
GGAGCCGCGAGACAGGTGCTGCATGGCTGTCGTCAGCTCGTGTCGTGAGATGTTGGGTTA
AGTCCCGCAACGAGCGCAACCCCTATCCTTAGTTGCCATCATTCAGTTGGGCACTCTAAG
GAGACTGCCGGTGTCAAACCGGAGGAAGGTGGGGATGACGTCAAGTCCTCATGGCCCTTA
TGTCCAGGGCTACACACGTGCTACAATGGCCGGTACAAAGAGCAGCGATACCGCAAGGTG
GAGCCAATCTCAAAAAGCCGGTCTCAGTTCGGATTGGAGTCTGCAACTCGACTCCATGAA
GTTGGAATCGCTAGTAATCGCGGATCAGCATGCCGCGGTGAATACGTTCCCGGGCCTTGT
ACACACCGCCCGTCACACCACGGGAGTCGATTGGTCCCGAAGTGCGTGAGCTAACCCGCA
AGGGAGGCAGCGCCCTAAGGAATGGTCGGTGACTGGGGTG
>OTU9
AGCGAACGCTGGCGGCGTACTTAACACATGCAAGTCGAACGAGGATCATCGGTGTAGCAA
TACATCGGTGGTCCTAGTGGCGCACGGGTGAGTAACACGTGGGTAACCTGCCCTTGAGCT
CGGGATACCCCCTCGAAAGGGGGGCTAATACCGGATACGTTCCTCGGATCGACAGGTCTG
GGGAGGAAAGGTGGCGCAAGCTGCCGCTCTTGGAGGGGCTCGCGGCCTATCAGCTAGTTG
GCGGGGTAACGGCCCACCAAGGCTATGACGGGTAGCTGGTCTGAGAGGACGACCAGCCAC
ACGGGGACTGAGACACGGCCCCGACTCCTACGGGAGGCAGCAGTGGGGAATTTTCCGCAA
TGGGCGAAAGCCTGACGGAGTGACGCCGCGTGTGGGACGAAGGCCTTCGGGTCGTAAACC
ACTGTCAGTGGGAAAGAAGGATGTCGATGCTAATACCATCGGCATTTGACGGTACCTGCA
GAGGAAGCCCCGGCCAACTCTGTGCCAGCAGCCGCGGTAAGACAGAGGGGGCAAGCGTTG
CTCGGAATTACTGGGCGTAAAGGGCGCGTAGGCGGGATGGCAAGTCGGTCGTGAAATCCT
TCGGCTCAACCGAAGAACGTCGATCGATACTGCTGTTCTTGAGGGTTGCAGAGGAGACTG
GAATTCCCGGTGTAGCGGTGAAATGTGTAGAGATCGGGAGGAACACCGGTGGCGAAGGCG
GGTCTCTGGGCAATTCCTGACGCTGAGGCGCGAAAGCGTGGGGAGCAAACGGGATTAGAT
ACCCCGGTAGTCCACGCTGTAAACGATGACGACTAGGTGTGGGGGGGTTCAGTCCCTTCC
GTGCCGCAGCTAACGCATTAAGTCGTCCGCCTGGGGAGTACGGCCGCAAGGTTGAAACTC
AAAGGAATTGACGGGGGCCCGCACAAGCGGTGGAGCATGTGGTTCAATTCGATGCAGAGC
GAAGAACCTTACCTGGGCTTGACATGCAGGAAGTAGAAACCGGAAACGGCGACGACCTGT
TAAGTCAGGAACCTGCACAGGTGGTGCATGGCTGTCGTCAGCTCGTGCCGTGAGGTGTTG
GGTTAAGTCCCGCAACGAGCGCAACCCTCACCCTATGTTGCCATCGGGTAATGCCGGGCA
CTCTTGGGGAACTGCCGGCGAAGAGCTGGAGGAAGGGGGGGATGACGTCAAGTCCGTATG
CCCCTTATGTCCAGGGCTACACACATGCTACAATGGCCGATACAGAGGGTTCCCAACCCG
CAAGGGGGAGGCAATCCCACAAAGTCGGTCTCAGTTCGGATTGCAGGCTGCAACTCGCCT
GCATGAAGTCGGAATCGCTAGTAAGCGCAGATCAGCAGGCTGCGCTGAATACGTTCCCGG
GCCTTGTACACACCGCCCGTCACACCACGAAAGCCGGTTGTACCAGAAGTCGCTGAGCCA
ACCGCAAGGGAGCAGGCGCCGAAGGTATGGTCGGTGATTGGGGTG
>OTU10
AACGAACGCTGGCGGCGTGGATAAGACATGCAAGTCGAACGGGATTTTCTTTGGTAGCAA
TACCGAAGAAAGTCTAGTGGCGAACGGGTGCGTAACACGTGGGCAATCTGCCTTAAAGTG
GGGGATAGCTCGGCGAAAGCCGGATTAATACCGCATGTGATTACCGGAGAATTCTTCGGA
ACATCAAAGTCGGGGCAACCTGACGCTTTTTGAGGAGCCCGCGGCCTATCAGCTAGTTGG
TGAGGTAACGGCTCACCAAGGCTTTGACGGGTAGCTGGTCTGAGAGGACGACCAGTCACA
CTGGAACTGAGACACGGTCCAGACACCTACGGGTGGCAGCAGTCGAGAATTTTTCTCAAT
GGGGGAAACCCTGAAGGAGCGACGCCGCGTGGAGGATGAAGGTCTTCGGGTTGTAAACTC
CTGTCATTTGGGAACAATGCTTACGTATTAACTGTACGTGAGTTGATAGTACCAGAAGAG
GAAGAGACGGCTAACTCTGTGCCAGCAGCCGCGGTAATACAGAGGTCTCAAGCGTTGTTC
GGATTCATTGGGCGTAAAGGGTGTGTAGGTGGCGCGTTAAGTCGGGTGTGAAATTTCGGA
GCTTAACTCCGAAACTGCATTCGATACTGGCGTGCTTGAGGACTGGAGAGGAGACTGGAA
TTCATGGTGTAGCAGTGAAATGCGTAGAGATCATGAGGAAGACCAGTGGCGAAGGCGGGT
CTCTGGACAGTTCCTGACACTGAGACACGAAGGCCAGGGGAGCAAACGGGATTAGATACC
CCGGTAGTCCTGGCAGTAAACGGTGCACGTTTGGTGTGGGAGGATTCGACCCCTTCTGCG
CCGGAGCTAACGCGTTAAACGTGCCGCCTGGGGAGTACGGTCGCAAGATTAAAACTCAAA
GAAATTGACGGGGGCCCGCACAAGCGGTGGAGTATGTGGCTTAATTCGATGCAACGCGAA
GAACCTTACCTGGCCTTGACATGCATCTCTAAGCTGGTGAAAGCCAGTGACTCCCGAAAG
GGAGAATTTGCACAGGTGCTGCATGGCTGTCGTCAGCTCGTGTCGTGAGATGTTGGGTTA
AGTCCCGCAACGAGCGCAACCCCTGTGAACTGTTGCCACCAAGCCGTGAGGCTTGAGCAC
TCTGTTCAGACTGCCCTGTGAAACGGGGAGGAAGGTGGGGACGACGTCAAGTCAGTATGG
CCCTTACGGCCAGGGCTGCACACGTACTACAATGCCCAGTACAGAACGATCCGAGACCGC
GAGGTGGAGGAAATCTAGTAAAACTGGGCCCAGTTCGGATTGGAGTCTGCAACTCGACTC
CATGAAGCCGGAATCGCTAGTAATGGCGCATCAGCTACGGCGCCGTGAATACGTTCCCGG
GCCTTGTACACACCGCCCGTCACATCATGGAAGTCACTTGTAGCCGAAGCCGGCGCATTA
ACCCGCAAGGGAGATAGCCGTCTACGCTATGAGTGGTAACTGGGATG
>OTU11
AGCGAACGCTGGCGGCAGGCCTAACACATGCAAGTCGAGCGGCCGTAGCAATACGGCAGC
GGCAGACGGGAGAGTAACACGTGGGAACGCGCCCTTCGGTCTGGAATAACCCAGGGAAAC
TTGGGCTAATACCGGATACGCCCTTACGGGGAAAGATTTATTGCCGAAGGAACGGCCCGC
GTCCGATTAGCTAGTTGGTGAGGTAACGGCTCACCAAGGCGACGATCGGTAGCTGGTCTG
AGAGGATGACCAGCCTCACTGGGACTGAGACACGGCCCAGACTCCTACGGGAGGCAGCAG
TGGGGAATATTGGACAATGGGCGCAAGCCTGATCCAGCCATGCCGCGTGGGTGATGAAGG
CCCTAGGGTTGTAAAGCCCTTTCAGCGGGGAAGATAATGACGGTACCCGCAGAAGAAGCC
CCGGCTAACTTCGTGCCAGCAGCCGCGGTAATACGAAGGGGGCTAGCGTTGCTCGGAATT
ACTGGGCGTAAAGCGCACGTAGGCGGCTTTCTAAGTCGGGGGTGAAATCCTGGAGCTCAA
CTCCAGAACTGCCTTCGATACTGGAAAGCTCGAGTCCGGGAGAGGTGAGTGGAACTGCGA
GTGTAGAGGTGAAATTCGTAGATATTCGCAAGAACACCAGTGGCGAAGGCGGCTCACTGG
CCCGGTACTGACGCTGAGGTGCGAAAGCGTGGGGAGCAAACAGGATTAGATACCCTGGTA
GTCCACGCTGTAAACGATGGATGCTAGCCGTTGGCGAGCTTGCTCGTCAGTGGCGCAGCT
AACGCTTTAAGCATCCCGCCTGGGGAGTACGGTCGCAAGATTAAAACTCAAAGGAATTGA
CGGGGGCCCGCACAAGCGGTGGAGCATGTGGTTCAATTCGAAGCAACGCGCAGAACCTTA
CCAGCCCTTGACATGTCCTCTATGGATTCCAGAGACGGAGTCCTTCACTTCGGGTGGGAG
GAACACAGGTGCTGCATGGCTGTCGTCAGCTCGTGTCGTGAGATGTTGGGTTAAGTCCCG
CAACGAGCGCAACCCTCGCCCTTAGTTGCCATCATTTAGTTGGGCACTCTAAGGGGACTG
CCGGTGATAAGCCGGAGGAAGGTGGGGATGACGTCAAGTCCTCATGGCCCTTACGGGCTG
GGCTACACACGTGCTACAATGGCGGTGACAGAGGGATGCAAAGGGGCGACCCTTCGCAAA
TCTCAAAAAGCCGTCTCAGTTCGGATTGGGGTCTGCAACTCGACCCCATGAAGTTGGAAT
CGCTAGTAATCGCAGATCAGCACGCTGCGGTGAATACGTTCCCGGGCCTTGTACACACCG
CCCGTCACACCATGGGAGTTGGCTTTACCTGAAGACGGTGCGCTAACCGCAAGGAAGCAG
CCGGCCACGGTAGGGTCAGCGACTGGGGTG
>OTU12
AACGAACGCTGGCGGCGTGCCTAACACATGCAAGTCGAACGAGAAAGGGGCTTCGGCTCC
GAGTAAAGTGGCGCACGGGTGAGTAACACGTGGGTAACCTGCCTCTAAGATTGGGATAAC
TCGTCGAAAGATGAGCTAATACCGAATAAGACCACAGTTCCTGCGGGAACAGGGGTCAAA
GGTAGCCTCTGCTTGCAAGCTATCACTTAGAGATGGGCCTGCGCACCATTAGCTAGTTGG
TAGGGTAACGGCCTACCAAGGCAAAGATGGTTAGCTGGTCTGAGAGGATGATCAGCCACA
CTGGAACTGAGACACGGTCCAGACTCCTACGGGAGGCAGCAGTGGGGAATATTGCGCAAT
GGGCGAAAGCCTGACGCAGCAACGCCGCGTGAGTGATGAAGGCCTTCGGGTCGTAAAGCT
CTGTCGGGAGGAACGAATGCTCCTGAGGTTAACAGCCTCGGGAGGTGACGGTACCTTCAA
AGGAAGCACCGGCTAACTCTGTGCCAGCAGCCGCGGTAATACAGAGGGTGCAAGCGTTGT
TCGGAATCATTGGGCGTAAAGGGCGTGTAGGCGGTCTGTTAAGTCATGTGTGAAATCCCT
CGGCTCAACCGGGGAACGACGCATGAAACTGACAAGCTAGAGTACCAAAGAGGGGGGTGG
AATTCCCGGTGTAGCGGTGAAATGCGTAGATATCGGGAGGAACACCGGTGGCGAAGGCGG
CCCCCTGGTTGGATACTGACGCTGAGACGCGAAAGCGTGGGGAGCAAACAGGATTAGATA
CCCTGGTAGTCCACGCTGTAAACGATGGGCACTAGGTGTCCGGGGTATTGACCCCCTGGG
TGCCGCAGCTAACGCATTAAGTGCCCCGCCTGGGGAGTACGGTCGCAAGATTAAAACTCA
AAGGAATTGACGGGGGCCCGCACAAGCGGTGGAGCATGTGGTTCAATTCGACGCAACGCG
AAGAACCTTACCTGGGCTAGACAACGGCGGACCGTCCTAGAAATAGGATTTTCCCTTCGG
GGACCGCCGGTTCAGGTGCTGCATGGCTGTCGTCAGCTCGTGCCGTGAGGTGTTGGGTTA
AGTCCCGCAACGAGCGCAACCCTCGTCCTTAGTTGCCACCATTCAGTTGGGCACTCTAGG
GGGACTGCCGGCGTTAAGCCGGAGGAAGGTGGGGACGACGTCAAGTCATCATGGCCCTTA
TGTCCAGGGCCACACACGTGCTACAATGGGCGGTACAAAGGGTCGCAAACCCGCGAGGGG
GAGCCAATCCCAAAAAGCCGCTCTCAGTTCGGATTGGAGTCTGCAACTCGACTCCATGAA
GTTGGAATCGCTAGTAATCGCGGATCAGCACGCCGCGGTGAATACGTTCCCGGGCCTTGT
ACACACCGCCCGTCACACCATGGAAGCCAGCTGTACCGGAAGTCGGTGCGCCAACCCGCA
AGGGAGGCAGCCGCCTATGGTATGACTGGTGACTGGGGTG
>OTU13
AACGAACGCTGGCGGCGTGCTTAACACATGCAAGTCGCGTGCGCAGTTTCCGTAGCAATA
CGGGGATGGGCGCACGGCGCACGGGTGCGTAACACGTGGGCAATCTGCCCTCCGATGGGG
AATACCCCCGCGAAAGCGGGACTAATTCCGCATAACATTCCTTGGATTAACTTTCGAGGA
TTCAAAGCAGCAATGCGTCGGAGGAGGAGCCCGCGCCCGATTAGCTAGTTGGCGAGGTAA
CGGCTCACCAAGGCAATGATCGGTAGCTGGTCTGAGAGGATGGCCAGCCACACTGGAACT
GAGACACGGTCCAGACTCCTACGGGAGGCAGCAGTGGGGAATCTTGCACAATGGGCGAAA
GCCTGATGCAGCGACGCCGCGTGGGGGATGAAGCTTTTCGGAGTGTAAACCCCTTTCGAC
TGGGACGAATGCCTCGCAAGAGGAGTGACGGTACCAGTATAAGAAGCCCCGGCTAACTAC
GTGCCAGCAGCCGCGGTAAGACGTAGGGGGCCAGCGTTGTTCGGAATTACTGGGTGTAAA
GGGTTCGTAGGCGGTGTGGCAAGTCGGGAGTGAAATCTCTGGGCTCAACCCAGAGACTGC
TTCCGAAACTGCTGTGCTTGAGTGTGAGAGAGGCTCGTGGAATTGCAGGTGTAGCGGTGA
AATGCGTAGATATCTGCAGGAACACCCGTGGCGAAAGCGGCGAGCTGGATCACTACTGAC
GCTGAGGAACGAAAGCTAGGGGAGCAAACAGGATTAGATACCCTGGTAGTCCTAGCCCTA
AACGATCAGGACTTGGGGTGCCGCCCGTTCGGGCGTCGTCCCGGAGCTAACGCGTTAAGT
CCTGCACCTGGGGAGTACGGTCGCAAGACTGAAACTCAAAGGAATTGACGGGGGCCCGCA
CAAGCGGTGGAACATGTGGTTCAATTCGACGCTACGCGAGGAACCTTACCTGGGCTCGAA
ATGCTAGTGACCAGCTTTAGAAATATTGCCTTCCCGCAAGGGACACTAGTATAGGCGCTG
CATGGCTGTCGTCAGCTCGTGCCGTGAGGTGTTGGGTTAAGTCCCGCAACGAGCGCAACC
CCTGCACACAGTTACTACTCGCAAGAGAGGACTCTGTGTGGACTGCTCCGGATAACGGAG
AGGAAGGTGGGGATGACGTCAAGTCCGCATGGCCTTTATGTCCAGGGCTACACACGTGTT
ACAATGCAGGGCACAAACCGTTGCCAACCCGCGAGGGGGAGCTAATCGGAAAAAACTCTG
CTCAGTTCGGATTGCAGTCTGCAACTCGACTGCATGAAGCCGGAATCGCTAGTAATGGCG
TATCAGATCGACGCCGTGAATACGTTCCCGGGCCTTGTACACACCGCCCGTCACATCACG
AAAGTGAGTTGTACTAGAAGTCGCTGCGCTAACCGCAAGGAGGCAAGCGCCCAAGGTATG
ACTCATGATTGGGGTG
>OTU14
AGCGAACGCTGGCGGCAGGCCTAACACATGCAAGTCGAGCGGCCGTAGCAATACGGCAGC
GGCAGACGGGAGAGTAACACGTGGGAACGCGCCCTTCGGTTCGGAATAACTCAGGGAAAC
TTGGGCTAATACCGAATACGCCCTTACGGGGAAAGATTTATTGCCGAAGGAACGGCCCGC
GTCCGATTAGCTTGTTGGTGAGGTAACGGCTCACCAAGGCGACGATCGGTAGCTGGTCTG
AGAGGATGACCAGCCTCACTGGGACTGAGACACGGCCCAGACTCCTACGGGAGGCAGCAG
TGGGGAATATTGGACAATGGGCGCAAGCCTGATCCAGCCATGCCGCGTGAGTGATGAAGG
CCTTAGGGTTGTAAAGCTCTTTTAGCAGGGAAGATAATGACGGTACCTGCAGAAAAAGCC
CCGGCTAACTTCGTGCCAGCAGCCGCGGTAATACGAAGGGGGCTAGCGTTGCTCGGAATT
ACTGGGCGTAAAGCGCACGTAGGCGGCTTTCTAAGTCGGGGGTGAAATCCTGGAGCTCAA
CTCCAGAACTGCCTTCGATACTGGAGAGCTCGAGTCCGGGAGAGGTGAGTGGAACTGCGA
GTGTAGAGGTGAAATTCGTAGATATTCGCAAGAACACCAGTGGCGAAGGCGGCTCACTGG
CCCGGTACTGACGCTGAGGTGCGAAAGCGTGGGGAGCAAACAGGATTAGATACCCTGGTA
GTCCACGCCGTAAACGATGGATGCTAGCCGTTGGCGAGCTTGCTCGTCAGTGGCGCAGCT
AACGCTTTAAGCATCCCGCCTGGGGAGTACGGTCGCAAGATTAAAACTCAAAGGAATTGA
CGGGGGCCCGCACAAGCGGTGGAGCATGTGGTTCAATTCGAAGCAACGCGAAGAACCTTA
CCAGCCCTTGACATCCCGGTCGCGGAGAGCAGAGACGCACTCCTTCAGTTCGGCTGGACC
GGAGACAGGTGCTGCATGGCTGTCGTCAGCTCGTGTCGTGAGATGTTGGGTTAAGTCCCG
CAACGAGCGCAACCCTCGGCCTTAGTTGCCATCATTTAGTTGGGCACTCTAAGGCAACTG
CCGGTGATAAGCCGGAGGAAGGTGGGGATGACGTCAAGTCCTCATGGCCCTTACGGGCTG
GGCTACACACGTGCTACAATGGCGGTGACAGAGGGACGCAAAAGGGCAACCTTTCGCAAA
TCTCAAAAAACCGTCTCAGTTCGGATTGGGGTCTGCAACTCGACCCCATGAAGTTGGAAT
CGCTAGTAATCGCAGATCAGCACGCTGCGGTGAATACGTTCCCGGGCCTTGTACACACCG
CCCGTCACACCATGGGAGTTGGCTTTACCTGAAGACGGTGCGCTAACCGCAAGGAAGCAG
CCGGCCACGGTAGGGTCAGCGACTGGGGTG
>OTU15
AACGAACGCTGGCGGCGTGGATAAGACATGCAAGTCGGACGGGATTACTTTTGGTAGCAA
TACCGAAGGTGATTCAGTGGCGAACGGGTGCGTAACACGTGGGCAATCTACCGAGAAGTG
GGGGATAGCTCGCCGAAAGGCGAATTAATACCGCATGTGATGAGAGGCGACATCGCTTCG
AAATCAAAGGTGGCGCAAGCTACCGCTTTTTGAGGAGCCCGCGGCCTATCAGCTTGTTGG
TGAGGTAACGGCTCACCAAGGCATTGACGGGTAGCTGGTCTGAGAGGACGACCAGTCACA
CTGGGACTGAGACACGGCCCAGACACCTACGGGTGGCAGCAGTCGAGAATTTTTCTCAAT
GGGGGAAACCCTGAAGGAGCGACGCCGCGTGGAGGATGAAGGTCTTCGGATTGTAAACTC
CTGTCATTTGGGAACAAGGTGTGCGCGTTAACTGCGCGCGCATTGATAGTACCAGAAGAG
GAAGAGACGGCTAACTCTGTGCCAGCAGCCGCGGTAATACAGAGGTCTCAAGCGTTGTTC
GGATTCATTGGGCGTAAAGGGTGCGTAGGCGGCGCGGTAAGTCGGGTGTGAAATTTCGAG
GCTTAACTTCGAAACTGCATTCGATACTGCCGTGCTTGAGGACTGGAGAGGAGACTGGAA
TTTACGGTGTAGCGGTGAAATGCGTAGATATCGTAAGGAAGACCAGTGGCGAAGGCGGGT
CTCTGGACAGTTCCTGACGCTGAGGCACGAAGGCCAGGGGAGCAAACGGGATTAGATACC
CCGGTAGTCCTGGCAATAAACGGTGCACGTTTGGTGTGGGAGGATTCGACCCCTTCTGCG
CCGGAGCTAACGCGTTAAACGTGCCGCCTGGGGAGTACGGTCGCAAGATTAAAACTCAAA
GAAATTGACGGGGGCCCGCACAAGCGGTGGAGTATGTGGCTTAATTCGATGCAACGCGAA
GAACCTTACCTGGCCTTGACATGCATCTCTAAGCTGGTGAAAGCCAGTGAGTCCCGAAAG
GGACAATTTGCACAGGTGCTGCATGGCTGTCGTCAGCTCGTGTCGTGAGATGTTGGGTTA
AGTCCCGCAACGAGCGCAACCCCTGTGAACTGTTGCCACCGGCCCGCGAGGGTCGAGCAC
TCTGTTCAGACTGCCCTGTGAAACGGGGAGGAAGGTGGGGACGACGTCAAGTCAGTATGG
CCCTTACGGCCAGGGCTGCACACGTACTACAATGCCCAGTACAGAACGATCCAAGACCGC
GAGGTGGAGGAAATCACTAAAACTGGGCCCAGTTCGGATTGAAGTCTGCAACTCGACTTC
ATGAAGCCGGAATCGCTAGTAATGCCGTATCAGCTACGACGGCGTGAATACGTTCCCGGG
CCTTGTACACACCGCCCGTCACATCATGGAAGTCGCTTGTAGCCGAAGCCGGCGCGCTAA
CCGCAAGGAGGCAGCCGCCTACGCTATGAGCGGTAACTGGGATG
>OTU16
GACGAACGCTGGCGGCGTGCCTTAAGCATGCAAGTAGAACGAGTTCTAACTTGCCGCAAG
GCAAGCTTGGAACTAGTTGCGAACGGCTGAGTAATGAATAAGAATCTTTCCTTTGGTGGA
GAATACCTCATCGAAAGATGAGCTAATACTGCATAACATCTACGGATAAAAGCAATTAAC
TTTGCGCCGATTGAGGAGCTTATTCCCCATCAGGCAGTTGGTAGGGTAATGGCCTACCAA
ACCTACGACGGGTACCCGATCTGAGAGGATGACCGGGCAGAATGGGACTGAGACACGGCC
CATACACCTACGGGTGGCAGCAACTGGGAATTGTACACAATGGACGAAAGTCTGATGTCG
CGACGCCGCGTGAGGGATGAAGGCGTATTCGTTGTAAACCTCTTTTGCCAAGTGAGAGAT
CACTTGGAGAATAAGCACCTGCTAACCTCGTGCCAGCAGCCGCGGTAATACGAGGGGTGC
AAGCGTTGTCCGGATTTATTGGGCGTAAAGCGTTTCTAAAGGCGCTTCTGTAAGTTATCT
TTCAAAGACCAAGGCTCAACCTTGGGAAGGGAGATAATACTGCAAGAGTTGAAATATTTC
GGGGTTACTGGAACTATCGGTGTAGGGGTGAAATCCGTTGATATCGATAGGAACTCCAAG
GGCGAAGGCAGGTAACTAGGAATTATTTGACGCTGATGAACGAAAGCTAGGGGAGCGAAA
GGGATTAGAGACCCCTGTAGTCCTAGCCGTAAACTATGCTCGCTAGACCAGTGGATTTTA
TCTGCTGGACGTAAGCTAACGCGTGAAGCGAGCCGCCTGGGGAGTACGAACGCAAGTTTA
AAACTCAAAGGAATTGACGGGAGAGCGCACAACCAGTGGAGCATGTGGTTCAATTCGAGA
CAAAACGAAGAACCTTACCCGGGTTTGACATGTTATCGTGTTAGGTCACTAGAAATAGAG
ACTGATCTTTGTGAAAACATAGATGATAACACAGGTGTTGCATGGCTGTCGTCAGCTCGT
GCCGTGGGGTGTTCCCTTCAGTGGGGTAACGAGCGCAACCCCTGTCCCAATTTAAATATC
ATTGGGAGACTTTTCATCCTTGTGATGGAAGGAAGTGGGGATGATGTCAAGTCAGCATGG
CCCTTATGTCCGGGGCTACACACATGCTACAATGGGGCCGACAATGGGTTGCCAAGCCGT
AAGGCGGAGCTAATCCCATCAAACGGCCTCTCAGTGGGGATTGAGGGCTGCAACTTGCCC
TCATGAACGCGGAATTGGTAGTAATCGGAGGTCAGCTATACTTCGGTGAATACGTTCTCG
CTCTTTGTACACACCGCCCGTCAAGTCAGCAAAGTTGGGGGCACCCGAATATCGATTGTA
TCGGTAGAAGGTGAATCCAGCGATGAGGATT
>OTU17
AATCAACGCTGGCGGCGTGCCTAACACATGCAAGTCGAACGAGAAAGTGGAGCAATCCAT
GAGTAAAGTGGCGACCGGGTGAGTAACACGTGACTAACCTACCCTAGAGTGGGGAATAAC
CTCGGGAAACCGGGGCTAATACCGCATAACATCGCGAGGGGAAGATCCTTGTGATCAAAG
GAGCAATTCGCTCAAGGAGGGGGTCGCGGCTGATTAGCTAGTTGGTGAGGTAACGGCCCA
CCAAGGCAAAGATCAGTATCCGGCCTGAGAGGGCGCACGGACACACTGGAACTGAAACAC
GGTCCAGACTCCTACGGGAGGCAGCAGTGGGGAATTTTGCGCAATGGGGGAAACCCTGAC
GCAGCAACGCCGCGTGGAGGATGAAGTCCCTTGGGATGTAAACTCCTTTCGATCGGGACG
ATTATGACGGTACCGGAAGAAGAAGCACCGGCTAACTCTGTGCCAGCAGCCGCGGTAATA
CAGAGGGTGCAAGCGTTGTTCGGAATTATTGGGCGTAAAGGGCGCGTAGGCGGTGCTGTA
AGTCTGTGGTGAAATCTCTGGGCTCAACTCAGAGTCTGCCATAGAAACTGCAGTGCTGGA
GTGTGGGAGAGGTGAGTGGAATTCCCGGTGTAGCGGTGAAATGCGTAGATATCGGGAGGA
ACACCTGTGGCGAAAGCGGCTCACTGGACCACAACTGACGCTGATGCGCGAAAGCTAGGG
GAGCAAACAGGATTAGATACCCTGGTAGTCCTAGCCCTAAACGATGATTGCTTGGTGTGT
CGGGTACCCAATCCCGCCGTGCCGAAGCTAACGCGATAAGCAATCCGCCTGGGGAGTACG
GTCGCAAGACTGAAACTCAAAGGAATTGACGGGGGCCCGCACAAGCGGTGGAGCATGTGG
TTCAATTCGACGCAACGCGAAGAACCTTACCTGGGCTCGAAATGTAGTGGACCGGGGTGG
AAACATCCCTTCCCGCAAGGGCTGCTATATAGGTGCTGCATGGCTGTCGTCAGCTCGTGT
CGTGAGATGTTGGGTTAAGTCCCGCAACGAGCGCAACCCTTATTGTCAGTTGCCATCATT
CAGTTGGGCACTCTGGCGAAACCGCCTCGGATAACGGGGAGGAAGGTGGGGATGACGTCA
AGTCCTCATGGCCTTTATGTCCAGGGCTACACACGTGCTACAATGGTCGGTACAAACCGT
CGCAAACCCGCGAGGGGGAGCTAATCGGAAAAAGCCGACCTCAGTTCGGATTGGAGTCTG
CAACTCGACTCCATGAAGCTGGAATCGCTAGTAATCGCGGATCAGAACGCCGCGGTGAAT
ACGTTCCCGGGCCTTGTACACACCGCCCGTCACATCACGAAAGTGGGCTGTACTAGAAGC
CGGTGGGCTAACCGCAAGGAAGCAGCCGTCCAAGGTATAACTCATGATTGGGGTG
>OTU18
AACGAACGCTGGCGGCGTGGATAAGACATGCAAGTCGAACGGGAATTTTTTTGGTAGCAA
TACCGAAAAAATTTCAGTGGCGAACGGGTGCGTAACACGTGGGCAATCTGCCGAGAAGTG
GGGGATAGCTCGCCGAAAGGCGAATTAATACCGCATGTGATCAGGGGAGACATCTTCCCG
AAATCAAAGGTGGCGCAAGCTACCGCTTTTTGAGGAGCCCGCGGCCTATCAGCTTGTTGG
TGAGGTAACGGCTCACCAAGGCGTTGACGGGTAGCTGGTCTGAGAGGACGACCAGTCACA
CTGGGACTGAGACACGGCCCAGACACCTACGGGTGGCAGCAGTCGAGAATTTTTCTCAAT
GGGGGAAACCCTGAAGGAGCGACGCCGCGTGGAGGATGAAGGTCTTCGGGTTGTAAACTC
CTGTCATTTGGGAACAAGGCGCAGGTATTAACTGTACCTGCGTTGATAGTACCAGAAGAG
GAAGAGACGGCTAACTCTGTGCCAGCAGCCGCGGTAATACAGAGGTCTCAAGCGTTGTTC
GGATTCATTGGGCGTAAAGGGTGCGTAGGTGGCGCGGTAAGTCGGGTGTGAAATTTCGGA
GCTTAACTCCGAAACTGCATTCGATACTGCCGTGCTTGAGGACTGGAGAGGAGACTGGAA
TTTACGGTGTAGCAGTGAAATGCGTAGAGATCGTAAGGAAGACCAGTGGCGAAGGCGGGT
CTCTGGACAGTTCCTGACACTGAGGCACGAAGGCCAGGGGAGCAAACGGGATTAGATACC
CCGGTAGTCCTGGCAGTAAACGGTGCACGTTTGGTGTGGGAGGATTCGACCCCTTCTGCG
CCGGAGCTAACGCGTTAAACGTGCCGCCTGGGGAGTACGGTCGCAAGATTAAAACTCAAA
GAAATTGACGGGGGCCCGCACAAGCGGTGGAGTATGTGGCTTAATTCGATGCAACGCGAA
GAACCTTACCTGGCCTTGACATGCATCTCTAAGCTGGTGAAAGCCAGTGAGTCTCGAAAG
AGACAATTTGCACAGGTGCTGCATGGCTGTCGTCAGCTCGTGTCGTGAGATGTTGGGTTA
AGTCCCGCAACGAGCGCAACCCCTGTGAACTGTTGCCACCAAGCCGCGAGGCTTGAGCAC
TCTGTTCAGACTGCCCTGTGAAACGGGGAGGAAGGTGGGGACGACGTCAAGTCAGTATGG
CCCTTACGGCCAGGGCTGCACACGTACTACAATGCCCAGTACAGAACGATCCGAGACCGC
GAGGTGGAGGAAATCTATCGAAAACTGGGCCCAGTTCGGATTGGAGTCTGCAACTCGACT
CCATGAAGCCGGAATCGCTAGTAATGGCGCATCAGCTACGGCGCCGTGAATACGTTCCCG
GGCCTTGTACACACCGCCCGTCACATCATGGAAGTCGCTTGTAGCCGAAGCCGGCGTGCT
AACCCGCAAGGGAGGCAGCCTTCTACGCTATGAGCGGTAACTGGGATG
>OTU19
AGTGAACGCTGGCGGTAGGCCTAACACATGCAAGTCGAACGGCAGCACAGAGGAGCTTGC
TCCTTGGGTGGCGAGTGGCGGACGGGTGAGGAATACATCGGAATCTACTCTGTCGTGGGG
GATAACGTAGGGAAACTTACGCTAATACCGCATACGACCTACGGGTGAAAGCAGGGGACC
TTCGGGCCTTGCGCGATTGAATGAGCCGATGTCGGATTAGCTAGTTGGCGGGGTAAAGGC
CCACCAAGGCGACGATCCGTAGCTGGTCTGAGAGGATGATCAGCCACACTGGAACTGAGA
CACGGTCCAGACTCCTACGGGAGGCAGCAGTGGGGAATATTGGACAATGGGCGCAAGCCT
GATCCAGCCATACCGCGTGGGTGAAGAAGGCCTTCGGGTTGTAAAGCCCTTTTGTTGGGA
AAGAAATCCAGCTGGCTAATACCCGGTTGGGATGACGGTACCCAAAGAATAAGCACCGGC
TAACTTCGTGCCAGCAGCCGCGGTAATACGAAGGGTGCAAGCGTTACTCGGAATTACTGG
GCGTAAAGCGTGCGTAGGTGGTCGTTTAAGTCCGTTGTGAAAGCCCTGGGCTCAACCTGG
GAACTGCAGTGGATACTGGGCGACTAGAGTGTGGTAGAGGGTAGCGGAATTCCTGGTGTA
GCAGTGAAATGCGTAGAGATCAGGAGGAACATCCATGGCGAAGGCAGCTACCTGGACCAA
CACTGACACTGAGGCACGAAAGCGTGGGGAGCAAACAGGATTAGATACCCTGGTAGTCCA
CGCCCTAAACGATGCGAACTGGATGTTGGGTGCAATTTGGCACGCAGTATCGAAGCTAAC
GCGTTAAGTTCGCCGCCTGGGGAGTACGGTCGCAAGACTGAAACTCAAAGGAATTGACGG
GGGCCCGCACAAGCGGTGGAGTATGTGGTTTAATTCGATGCAACGCGAAGAACCTTACCT
GGCCTTGACATGTCGAGAACTTTCCAGAGATGGATTGGTGCCTTCGGGAACTCGAACACA
GGTGCTGCATGGCTGTCGTCAGCTCGTGTCGTGAGATGTTGGGTTAAGTCCCGCAACGAG
CGCAACCCTTGTCCTTAGTTGCCAGCACGTAATGGTGGGAACTCTAAGGAGACCGCCGGT
GACAAACCGGAGGAAGGTGGGGATGACGTCAAGTCATCATGGCCCTTACGGCCAGGGCTA
CACACGTACTACAATGGTAGGGACAGAGGGCTGCAAGCCGGCGACGGTAAGCCAATCCCA
GAAACCCTATCTCAGTCCGGATTGGAGTCTGCAACTCGACTCCATGAAGTCGGAATCGCT
AGTAATCGCAGATCAGCATTGCTGCGGTGAATACGTTCCCGGGCCTTGTACACACCGCCC
GTCACACCATGGGAGTTTGTTGCACCAGAAGCAGGTAGCTTAACCTTCGGGAGGGCGCTT
GCCACGGTGTGGCCGATGACTGGGGTG
>OTU20
AACGAACGCTGGCGGCGTGGATAAGACATGCAAGTCGGACGGGATTTCGTCCTGTAGCAA
TATGGGATGAAGTCTAGTGGCGAACGGGTGCGTAACACGTGGGCAATCTGTCTTAAAGTG
GGGGATAGCTCGGCGAAAGCCGGATTAATACCGCATGTGATCAGGGAAGACATCTTCCTG
AAATCAAAGGTGCCGCAAGGTACCGCTTTTTGAGGAGCCCGCGGCCTATCAGCTTGTTGG
TGAGGTAACGGCTCACCAAGGCGTTGACGGGTAGCTGGTCTGAGAGGACGACCAGTCACA
CTGGGACTGAGACACGGCCCAGACACCTACGGGTGGCAGCAGTCGAGAATTTTTCTCAAT
GGGGGAAACCCTGAAGGAGCGACGCCGCGTGGAGGATGAAGGTCTTCGGGTTGTAAACTC
CTGTCATTTGGGAACAAGTCGTACGTATTAACTGTACGTGCGTTGATAGTACCAGAAGAG
GAAGAGACGGCTAACTCTGTGCCAGCAGCCGCGGTAATACAGAGGTCTCAAGCGTTGTTC
GGATTCATTGGGCGTAAAGGGTGCGTAGGCGGCGCGGTAAGTCGGGTGTGAAATCTCGGA
GCTTAACTCCGAAACTGCATTCGATACTGCCGTGCTTGAGGACTGGAAAGGAGACTGGAA
TTTACGGTGTAGCGGTGAAATGCGTAGATATCGTAAGGAAGACCAGTGGCGAAGGCGGGT
CTCTGGACAGTTCCTGACGCTGAGGCACGAAGGCCAGGGGAGCAAACGGGATTAGATACC
CCGGTAGTCCTGGCAGTAAACGGTGCACGTTTGGTGTGGGAGGATTCGACCCCTTCTGCG
CCGGAGCTAACGCGTTAAACGTGCCGCCTGGGGAGTACGGTCGCAAGATTAAAACTCAAA
GAAATTGACGGGGGCCCGCACAAGCGGTGGAGTATGTGGCTTAATTCGATGCAACGCGAA
GAACCTTACCTGGCCTTGACATGCATCTCTAAGCTGGTGAAAGCCAGTGAGTCCCGAAAG
GGACAATTTGCACAGGTGCTGCATGGCTGTCGTCAGCTCGTGTCGTGAGATGTTGGGTTA
AGTCCCGCAACGAGCGCAACCCCTGTGAACTGTTGCCACCGAGGCGTGAGCCTCGAGCAC
TCTGTTCAGACTGCCCCGCTTTAACGGGGAGGAAGGTGGGGACGACGTCAAGTCAGTATG
GCCCTTACGGCCAGGGCTGCACACGTACTACAATGCCCAGTACAGAATGATCCGAGACCG
CAAGGTGGAGGAAATCTCTCAAAACTGGGCCCAGTTCGGATTGGAGTCTGCAACTCGACT
CCATGAAGCCGGAATCGCTAGTAATGGCGCATCAGCTACGGCGCCGTGAATACGTTCCCG
GGCCTTGTACACACCGCCCGTCACATCATGGAAGTCGTTTGTAGCCGAAGCCGGCGCGCT
AACCCGCAAGGGAAGCAGCCTTCTACGCTATGAGCGGTAACTGGGATG
>OTU21
AATCAACGCTGGCGGCGTGCCTCAGACATGCAAGTCGAACGCGAAAGTTCCCTTCGGGGA
GCTAGTAGAGTGGCGCACGGGTGAGTAACACGTAGGTAATCTACCTTCGGATGGGGAATA
ACACCGAGAAATCGGTGCTAATACCGCATAATGCAGCGGCACCTAATGGTGACAGTTGTT
AAAGCGGGGGATCGAAAGACCTCGCGTCTGAAGAGGAGCCTGCGGCAGATTAGCTAGTTG
GTAAGGTAACGGCTTACCAAGGCGATGATCTGTAGCCGGCCTGAGAGGGCGGTCGGCCAC
ACTGACACTGACATACGGGTCAGACTCCTACGGGAGGCAGCAGTCGGGAATTTTGGGCAA
TGGGCGAAAGCCTGACCCAGCAACGCCGCGTGAAGGATGAAATCCCTCGGGATGTAAACT
TCGCAAGAACAGGAAGAATAAGTGAGAGTTAACACCTCTTACGATGACGGTACTGTTTGT
AAGCTCCGGCTAACTCCGTGCCAGCAGCCGCGGTAATACGGGGGGAGCAAGCGTTGTTCG
GATTTACTGGGCGTAAAGGGCGCGTAGGCGGCCACCGCAAGTCGATTGTGAAATCTCCGG
GCTTAACTCGGAAAGGTCAACCGATACTGCGGGGCTAGAGTGCAGAAGGGGCAACTGGAA
TTCTCGGTGTAGCGGTGAAATGCGTAGATATCGAGAGGAACACCTGCGGCGAAGGCGGGT
TGCTGGGCTGACACTGACGCTGATGTGCGAAAGCTAGGGGAGCGAACGGGATTAGATACC
CCGGTAGTCCTAGCCTTAAACGATGAATGCTTGGTGTCTGGGGTTTTATAGTCCCCGGGT
GCCGTCGCTAACGCTTTAAGCATTCCGCCTGGGGAGTACGGTCGCAAGACTGAAACTCAA
AGGAATTGACGGGGACCCGCACAAGCGGTGGAGCATGTGGTTTAATTCGACGCAACGCGA
AGAACCTTACCTGGGCTAGAATGCCCGTGATCGCCCCAGAGATGGGGTTTCTTGGGTAAA
ACCAAACACGGTGCAAGGTGCTGCATGGCTGTCGTCAGCTCGTGTCGTGAGATGTTGGGT
TAAGTCCCGCAACGAGCGCAACCCTTATCAATAGTTGCCAGCGGTTCGGCCGGGCACTCT
ATTGAGACTGCCGTTGACAAAACGGAGGAAGGTGGGGATGACGTCAAGTCCTCATGGCCT
TTATGTCCAGGGCTACACACGTGCTACAATGGCAAGTACAAAGCGCTGCAAACCTGCAAG
GGGGAGCCAATCGCAAAAAGCTTGTCTCAGTTCGGATTGGAGTCTGCAACTCGACTCCAT
GAAGCTGGAATCGCTAGTAATCGCAGATCAGCATGCTGCGGTGAATACGTTCCCGGGTCT
TGTACACACCGCCCGTCACATCACGAAAGTGGGTTGTACTAGAAGCGCCAGCGCTAACCC
GCAAGGGAGGCATGGTGTAACGGTATGATCCATGATTGGGGTG
>OTU22
AACGAACGCTGGCGGCGTGGATAAGACATGCAAGTCGAACGAGATTTTCCGTTGTAGCAA
TACGATGGAACGTCTAGTGGCGAACGGGTGCTTAACACGTGGGCAACCTGCCAGGAAGTG
GGGGATAGCTCGCCGAAAGGCGAATTAATACCGCATGTGATTAGAGAGGACATCCTTTCG
AAATTAAAGCTGGGGCAACCTAGCGCTTCTTGTGGGGCCCGCGGCCTATCAGCTAGTTGG
TGAGGTAACGGCTCACCAAGGCTTTGACGGGTAGCTGGTCTGAGAGGACGACCAGCCACA
CTGGGACTGAGACACGGCCCAGACACCTACGGGTGGCAGCAGTCGAGAATTTTTGACAAT
GGGGGAAACCCTGATCGAGCGACGCCGCGTGGAGGATGAAGGTCTTCGGATTGTAAACTC
CTGTCATTGGGGAACAATGCGTGACGGTTAACTGCCGTCGCGTTGATAGTACCCGAAGAG
GAAGAGACGGCTAACTCTGTGCCAGCAGCCGCGGTAATACAGAGGTCTCAAGCGTTGTTC
GGATTCATTGGGCGTAAAGGGTGCGTAGGCGGCGCGGTAAGTCGGGTGTGAAATCTTGGA
GCTTAACTCCGAAACTGCATTCGATACTGCCGTGCTTGAGGACTGGAGAGGAGACTGGAA
TTTACGGTGTAGCGGTGAAATGCGTAGATATCGTAAGGAAGACCAGTGGCGAAGGCGGGT
CTCTGGACAGTTCCTGACGCTGAGGCACGAAGGTCAGGGGAGCAAACGGGATTAGATACC
CCGGTAGTCCTGACAGTAAACGGTGCACGTTTGGTGTGGGAGGATTCGACCCCTTCTGCG
CCGGAGCTAACGCGTTAAACGTGCCGCCTGGGGAGTACGGTCGCAAGATTAAAACTCAAA
GAAATTGACGGGGGCCCGCACAAGCGGTGGAGTATGTGGCTCAATTCGATGCAACGCGAA
GAACCTTACCAGGCCTTGACATGCATCTCTAAGTTGGTGAAAGCCAGCGAGTCCCGCAAG
GGACAATTTGCACAGGTGCTGCATGGCTGTCGTCAGCTCGTGTCGTGAGATGTTGGGTTA
AGTCCCGCAACGAGCGCAACCCCTGTGAACTGTTGCCACCGAGCCGAGAGGCTCGAGCAC
TCTGTTCAGACTGCCCCGCTCTAACGGGGAGGAAGGTGGGGACGACGTCAAGTCAGTATG
GCCCTTACGGCCTGGGCTGCACACGTACTACAATGCCCAGCACAGAACGATCCAAGACCG
CGAGGTGGAGGAAATCACTAAAACTGGGCCCAGTTCAGATTGAAGTCTGCAACTCGACTT
CATGAAGCCGGAATCGCTAGTAATGGCGCATCAGCTACGGCGCCGTGAATACGTTCCCGG
GCCTTGTACACACCGCCCGTCACATCATGGGAGTCGCTTGTAGCCGAAGTCGGCGCGCTA
ACCGCAAGGAGGCAGCCGCCTACGCTATGAACGGTAACTGGGATG
>OTU23
AATCAACGCTGGCGGCGCGCCTAACACATGCAAGTCGCACGAGAAAGCGGGAGCAATCTC
GCAAGTACAGTGGCGTACGGGTGAGTAACACGTGGATCATCTACCCTGGAGTGGGGAATA
ACGCTGGGAAACCGGCGCTAATACCGCATATTCCCGAGAGGGGAAAGCAGCAATGCGCTC
GAGGAGGAGTCCGCGGCCGATTAGCTAGTTGGTAGGGTAAAAGCCTACCAAGGCTGTGAT
CGGTAGCCGGCCTGAGAGGGCACACGGCCACACTGGCACTGAAACACGGGCCAGACTCCT
ACGGGAGGCAGCAGTGGGGAATCTTGCACAATGGGGGAAACCCTGATGCAGCGACGCCGC
GTGAGCGATGAAGCCCTTCGGGGTGTAAAGCTCTTTCGGCAGGGAAGATTATGACGGTAC
CTGCAGAAGCAGCTGCGGCTAACTACGTGCCAGCAGCCGCGGTAATACGTAGGCAGCAAG
CGTTGTTCGGAGTTACTGGGCGTAAAGGGTGTGTAGGCGGCCTGTTAAGTTCCGTGTGAA
ATCTCCCGGCTCAACCGGGAGGGTGCGCGGAAAACTGGCGGGCTAGAGTGCGGGATGGGA
GAGTAGAATTCCTGGTGTAGCGGTGAAATGCGTAGATATCAGGAGGAATACCGGTGGTGT
AGACGGCTCTCTGGACCGCAACTGACGCTGAAACACGAAAGCGTGGGTAGCAAACAGGAT
TAGATACCCTGGTAGTCCACGCCCTAAACGATGCATATTTGGTGTAGGTCATTCAGTTGA
TCTGTGCCGGAGCTAACGCGTTAAATATGCCGCCTGGGGAGTACAGTCGCAAGGCTGAAA
CTCAAAGGAATTGACGGGGGCCCGCACAAGCGGTGGAGCATGTGGTTCAATTCGACGCAA
CGCGAAGAACCTTACCTGGGCTCGAACGGCTGGTCAACGATCGTGGAAACACGGTTACTC
CGCAAGGGGGTCCAGTCGAGGTGCTGCATGGCTGTCGTCAGCTCGTGTCGTGAGATGTTG
GGTTAAGTCCCGCAACGAGCGCAACCCTCGTCCTGTGTTGCCATCATTCAGTTGGGAACT
CGCAGGAGACCGCCAGCGATAAGCTGGAGGAAGGTGGGGATGACGTCAAGTCCTCATGGC
CTTTATGTCCAGGGCTACACACGTGCTACAATGGCCGGTACAATGCGCTGCTAAGTCGCA
AGACGGAGCCAATCGCAAAAAACCGGTCTCAGTTCGGATTGCAGGCTGCAACTCGCCTGC
ATGAAGCTGGAATCGCTAGTAATGGCATATCAGAACGATGCCGTGAATACGTTCCCGGGC
CTTGTACACACCGCCCGTCACATCACGAAAGTGGATTGTACTAGAAGTCCGCACGCTGAC
CCGCAAGGGGAGCAGCGGCCCAAGGTATGATTCATGATTGGGGTG
>OTU24
AACGAACGCTGGCGGCGTGCTTAACACATGCAAGTCGCGTGCGCAGTCTGTAGCAATACA
GGCCGGCGCACGGCGCACGGGTGCGTAACACGTGGGCAATCTGCCCTCTGATGGGGAATA
ACCCCGCGAAAGCGGGGCTAATACCGCATAACATTTCGAGGACTTCGGTTCTTGAACTGA
AAGCAGTAATGCGTCGGAGGAGGAGCCCGCGCCCGATTAGCTAGTTGGTGAGGTAACGGC
TCACCAAGGCAATGATCGGTAGCTGGTCTGAGAGGATGATCAGCCACACTGGAACTGAGA
CACGGTCCAGACTCCTACGGGAGGCAGCAGTGGGGAATCTTGCACAATGGGCGAAAGCCT
GATGCAGCGACGCCGCGTGGGGGATGAAGCTTTTCGGAGTGTAAACCCCTTTCGACTGGG
ACGAAACCCCGCAAGGGATTGACGGTACCAGTATAAGAAGCCCCGGCTAACTACGTGCCA
GCAGCCGCGGTAAGACGTAGGGGGCCAGCGTTGTTCGGAATTACTGGGTGTAAAGGGTTC
GTAGGCGGTGTGGCAAGTTGGGAGTGAAATCTCTGGGCTCAACCCAGAGGCTGCTTCCAA
AACTGCTGTGCTTGAGTGTGAGAGAGGCTCGTGGAATTGCAGGTGTAGCGGTGAAATGCG
TAGATATCTGCAGGAACACCCGTGGCGAAAGCGGCGAGCTGGATCACTACTGACGCTGAG
GAACGAAAGCTAGGGGAGCAAACAGGATTAGATACCCTGGTAGTCCTAGCCCTAAACGAT
CAGGACTTGGGGTGCCGCCCGTTCGGGCGTCGTCCCGGAGCTAACGCGTTAAGTCCTGCA
CCTGGGGAGTACGGTCGCAAGACTGAAACTCAAAGGAATTGACGGGGGCCCGCACAAGCG
GTGGAACATGTGGTTCAATTCGACGCTACGCGAGGAACCTTACCTGGGCTCGAAATGCTA
GTGACCAGCTTTAGAAATATTGCCTTCCCGCAAGGGACACTAGTATAGGCGCTGCATGGC
TGTCGTCAGCTCGTGCCGTGAGGTGTTGGGTTAAGTCCCGCAACGAGCGCAACCCCTGCA
CGTAGTTGCCACTCCGCAAGGAGGGAACTCTACGTGGACTGCTCCGGATAACGGAGAGGA
AGGTGGGGATGACGTCAAGTCCGCATGGCCTTTATGTCCAGGGCTACACACGTGTTACAA
TGCAGGGTACAAACCGTTGCCAACCCGCGAGGGGGAGCTAATCGGATAAAACTCTGCTCA
GTTCGGATTGCAGTCTGCAACTCGACTGCATGAAGCCGGAATCGCTAGTAATGGCGTATC
AGATCGACGCCGTGAATACGTTCCCGGGCCTTGTACACACCGCCCGTCACATCACGAAAG
TGAGCTGTACTAGAAGTCGCTACGCTAACCGCAAGGAGGCAAGCGCCCAAGGTATGACTC
ATGATTGGGGTG
>OTU25
ATTGAACGCTGGCGGAATGCTTTACACATGCAAGTCGAGCGGCAGCGCGGGGCAACCTGG
CGGCGAGCGGCGAACGGGTGAGTAATGCATCGGAACATGTCCATGTCGTGGGGGATAGCC
CGGCGAAAGCCGGATTAATACCGCATACGCCCGAGAGGGGAAAGTGGGGGACCGCAAGGC
CTCACGCGATTGGGTTGGCCGATGTCCGATTAGCTAGTTGGCGGGGTAAGAGCCCACCAA
GGCGATGATCGGTAGCTGGTCTGAGAGGATGATCAGCCACACTGGGACTGAGACACGGCC
CAGACTCCTACGGGAGGCAGCAGTGGGGAATTTTGGACAATGGGGGAAACCCTGATCCAG
CCATTCCGCGTGAGTGAAGAAGGCCTTCGGGTTGTAAAGCTCTTTTGTCCGGAGCGAAAC
GGTGGACGTGAACATCGTCCATTACTGACGGTACCGGAAGAATAAGCACCGGCTAACTAC
GTGCCAGCAGCCGCGGTAATACGTAGGGTGCGAGCGTTAATCGGAATTACTGGGCGTAAA
GCGTGCGCAGGCGGTTTTGTAAGCCAGATGTGAAATCCCCGGGCTTAACCTGGGAATGGC
ATTTGGGACTGCAAGGCTGGAGTGCGGCAGAGGAGACTGGAATTCCTGGTGTAGCAGTGA
AATGCGTAGATATCAGGAGGAATACCGATGGCGAAGGCAGGTCTCTGGGCTGACACTGAC
GCTCATGCACGAAAGCGTGGGGAGCAAACAGGATTAGATACCCTGGTAGTCCACGCCCTA
AACGATGTCGACTGGTTGTTGGGGGTTTGACACTCTCAGTAACGAAGCTAACGCGTGAAG
TCGACCGCCTGGGGAGTACGGCCGCAAGGTTAAAACTCAAAGGAATTGACGGGGACCCGC
ACAAGCGGTGGATTATGTGGATTAATTCGATGCAACGCGAAAAACCTTACCTACCCTTGA
CATGTCCGAGAGCCGGAAGAGATTTCGGTGTGCCCGAAAGGGAATCGGAACACAGGTGCT
GCATGGCTGTCGTCAGCTCGTGTCGTGAGATGTTGGGTTAAGTCCCGCAACGAGCGCAAC
CCTTGTCATTAGTTGCTACATTCAGTTGGGCACTCTAATGAGACTGCCGGTGACAAACCG
GAGGAAGGTGGGGATGACGTCAAGTCCTCATGGCCCTTATGGGTAGGGCTTCACACGTAA
TACAATGGCGCGTACAGAGGGTTGCCAAGGGGTGACCTGGAGCCAATCCCGCAAAGCGCG
TCGTAGTCCGGATTGCAGTCTGCAACTCGACTGCATGAAGTCGGAATCGCTAGTAATCGC
GGATCAGCATGTCGCGGTGAATACGTTCCCGGGTCTTGTACACACCGCCCGTCACACCAT
GGGAGTGGGTTTCACCAGAAGCCGGTCGCTTAACCGCAAGGATGGCGCCGACCACGGTGA
GATTCATGACTGGGGTG
>OTU26
ATTGAACGCTGGCGGCATGCTTTACACATGCAAGTCGAACGGCAGCACGGGGGCAACCCT
GGTGGCGAGTGGCGAACGGGTGAGTAACACATCGGAACGTGTCCAGTTGTGGGGGATAAC
CCATCGAAAGGTGGGCTAATACCGCATGATCTGGCAACAGCAAAGCAGGGGACCGCAAGG
CCTTGTGCGATTGGAGCGGCCGATGTCCGATTAGCTAGTTGGTGGGGTAAAGGCCCACCA
AGGCGACGATCGGTAGCTGGTCTGAGAGGATGATCAGCCACACTGGGACTGAGACACGGC
CCAGACTCCTACGGGAGGCAGCAGTGGGGAATTTTGGACAATGGGGGCAACCCTGATCCA
GCCATGCCGCGTGAGTGAAGAAGGCCTTCGGGTTGTAAAGCTCTTTCGGTGGGAACGAAA
CGGTTACAGCTAACACCTGTGACTAATGACGGTACTCACAGAAGAAGCACCGGCTAACTA
CGTGCCAGCAGCCGCGGTAATACGTAGGGTGCGAGCGTTAATCGGAATTACTGGGCGTAA
AGCGTGCGCAGGCGGTTACTTAAGTCAGGTGTGAAAGCCCTGGGCTTAACCTAGGAATTG
CGCTTGAGACTGGGTAGCTTGGAGTGTGGCAGAGGGAGGTGGAATTCCACGTGTAGCAGT
GAAATGCGTAGAGATGTGGAGGAACACCGATGGCGAAGGCAGCCTCCTGGGCCAGCACTG
ACGCTCATGCACGAAAGCGTGGGGAGCAAACAGGATTAGATACCCTGGTAGTCCACGCCC
TAAACGATGTCGACTGGTTGTTGGTGGGGTTAAACCCATTAGTAACGAAGCTAACGCGTG
AAGTCGACCGCCTGGGGAGTACGGCCGCAAGGTTAAAACTCAAAGGAATTGACGGGGACC
CGCACAAGCGGTGGATGATGTGGATCAATTCGATGCAACGCGAAGAACCTTACCTACCCT
TGACATGCCAGGAAGCCCGATGAGAGTTGGGTGTGCCCGAAAGGGAGCCTGGACACAGGT
GCTGCATGGCTGTCGTCAGCTCGTGTCGTGAGATGTTGGGTTAAGTCCCGCAACGAGCGC
AACCCTTGTCACTAGTTGCTACGCAAGGGCACTCTAGTGAGACTGCCGGTGACAAACCGG
AGGAAGGTGGGGATGACGTCAAGTCCTCATGGCCCTTATGGGTAGGGCTTCACACGTCAT
ACAATGGCGCATACAAAGGGCTGCCAACCCGCGAGGGGGAGCCAATCCCAGAAAGTGCGT
CGTAGTCCGGATTGCAGTCTGCAACTCGACTGCATGAAGTCGGAATCGCTAGTAATCGCG
GATCAGCAATGTCGCGGTGAATACGTTCCCGGGTCTTGTACACACCGCCCGTCACACCAT
GGGAGTGGGTTTCACCAGAAGCCGGTTGCCTAACCGCGAGGGAGGCGCCGACCACGGTGA
GATTCATGACTGGGGTG
>OTU27
AACGAACGCTGGCGGCATGCCTAACACATGCAAGTCGAACGCAAGGCTTCGGCCTTGAGT
GGCGCACGGGTGAGTAGCGCGTGGGAACCTGCCCTTCAGTGGGGGATAACCGAGGGAAAC
TTCGGCTAATACCGCATGCGCCCGGAGCAATCCGGGGAAAGATTTATCGCTGATGGAGGG
GCCCGCGTCGGATTAGCTAGTTGGTAGGGTAACGGCCTACCAAGGCTATGATCCGTAGCT
GGTCTGAGAGGATGATCAGCCACACTGGGACTGAGACACGGCCCAGACTCCTACGGGAGG
CAGCAGTGGGGAATATTGGACAATGGGCGAAAGCCTGATCCAGCAATGCCGCGTGAGTGA
GGAAGGCCTTAGGGTTGTAAAGCTCTTTCGGCGGGGACGATGATGACGGTACCCGCAGAA
GAAGCCCCGGCTAACTTCGTGCCAGCAGCCGCGGTAATACGAAGGGGGCGAGCGTTGTTC
GGATTTACTGGGCGTAAAGGGCGCGCAGGCGGTCATTTTTGTCGAGTGTGAAAGCCCCGG
GCTTAACCTGGGAACTGCGCTCGAAACGGGATGACTAGAGATCGGGAGAGGAGAGTGGAA
TTCCCAGTGTAGAGGTGAAATTCGTAGATATTGGGAAGAACACCGGTGGCGAAGGCGGCT
CTCTGGACCGATACTGACGCTGAGGCGCGAAAGCGTGGGGAGCAAACAGGATTAGATACC
CTGGTAGTCCACGCTGTAAACGATGTGTGCTAGACGTTGGGGAGCCTAGCTCTTCGGTGT
CGCAGCTAACGCGGTAAGCACACCGCCTGGGGAGTACGGCCGCAAGGTTAAAACTCAAAG
GAATTGACGGGGGCCCGCACAAGCGGTGGAGCATGTGGTTTAATTCGACGCAACGCGAAG
AACCTTACCAGCCCTTGACATGTCCCGTATGGGCCGGAGAGATCCGGTCCTTCAGTTCGG
CTGGCGGGAACACAGGTGCTGCATGGCTGTCGTCAGCTCGTGTCGTGAGATGTTGGGTTA
AGTCCCGCAACGAGCGCAACCCCCATCTTCAGTTGCCATCAGGTGATGCTGGGCACTCTG
AAGAAACTGCCGGTGACAAGCCGGAGGAAGGCGGGGATGACGTCAAGTCCTCATGGCCCT
TATGGGCTGGGCTACACACGTGCTACAATGGCGGTGACAGCGGGATGCAAAGGGGCGACC
CTGAGCCAATCTCGAAAAGCCGTCTCAGTTCGGATTGCTCTCTGCAACTCGGGAGCATGA
AGTCGGAATCGCTAGTAATCGCGGATCAGCATGCCGCGGTGAATACGTTCCCGGGCCTTG
TACACACCGCCCGTCACACCATGGGAGTTGGTTTTACCCGAAGCCGGTGTGCTAACCCGT
AAGGGAGGTAGCCGACCACGGTAAGGTCAGCGACTGGGGTG
>OTU28
AACGAACGCTGGCGGCAGGCCTAACACATGCAAGTCGAACGGGCGTAGCAATACGTCAGT
GGCAGACGGGTGAATAACACGTGGGAACCTTCCTCGTAGTGCGGAACAACTCAGGGAAAC
TTGAGCTAATACCGCATACGCCCCGGAGCAATCCGGGGGAAAGATTTATCGCTATGAGAC
GGGCCCGCGTCCGATTAGCTAGTTGGTGGGGTAACGGCCTACCAAGGCAACGATCGGTAG
CTGATCTGAGAGGATGATCAGCCACACTGGGACTGAGACACGGCCCAGACTCCTACGGGA
GGCAGCAGTGGGGAATCTTGGACAATGGGCGAAAGCCTGATCCAGCCATGCCGCGTGAGT
GAAGAAGGCCTTAGGGTTGTAAAGCTCTTTTGGCAGGGACGATAATGACGGTACCTGCAG
AATAAGCCCCGGCAAACTTCGTGCCAGCAGCCGCGGTAATACGAAGGGGGCTAGCGTTGT
TCGGAATTACTGGGCGTAAAGCGCACGTAGGCGGGTTGTTAAGTCAGGGGTGAAATCCTG
GAGCTCAACTCCAGAACTGCCTTTGATACTGGCAACCTAGAGACTGGAAGAGGTTAGTGG
AATTCCCAGTGTAGAGGTGAAATTCGTAGATATTGGGAAGAACACCAGTGGCGAAGGCGG
CTAACTGGTCCAGCACTGACGCTGAGGTGCGAAAGCGTGGGGAGCAAACAGGATTAGATA
CCCTGGTAGTCCACGCCGTAAACGATGGGTGCTAGCCGTCAGCGAGCTTGCTCGTTGGTG
GCGCAGCTAACGCATTAAGCACCCCGCCTGGGGAGTACGGTCGCAAGATTAAAACTCAAA
GGAATTGACGGGGGCCCGCACAAGCGGTGGAGCATGTGGTTTAATTCGAAGCAACGCGCA
GAACCTTACCAACCCTTGACATGCCGGTCGCGGGAACCAGAGATGGATCCCTTCAGTTCG
GCTGGACCGGACACAGGTGCTGCATGGCTGTCGTCAGCTCGTGTCGTGAGATGTTGGGTT
AAGTCCCGCAACGAGCGCAACCCTTGCCTTTAGTTGCCATCATTCAGTTGGGCACTCTAG
AGGGACTGCCGGTGATAAGCCGGAGGAAGGTGGGGATGACGTCAAGTCCTCATGGCCCTT
ACGGGTTGGGCTACACACGTGCTACAATGGCGGTGACAGAGGGCAGCTACTTCGCAAGGA
GAAGCTAATCCCAAAAAGCCGTCTCAGTTCAGATTGCACTCTGCAACTCGGGTGCATGAA
GTCGGAATCGCTAGTAATCGCTAATCAGCAGGTAGCGGTGAATACGTTCCCGGGCCTTGT
ACACACCGCCCGTCACACCATGGGAGTTGGCTTTACCTGAAGACGGTGTGCTAACCGCAA
GGAGGCAGCCGGCCACGGTAAGGTCAGCGACTGGGGTG
>OTU29
AGCGAACGCTGGCGGCGTACTTAACACATGCAAGTCGTACGAGGATCGTCGGGTTAGCAA
TAATTCGGCGGTTCGAGTGGCGCACGGGTGAGTAACACGTGGGTAACCCACCCTCGAGAC
CGGGATACCCTCTCGAAAGGGAGGCTAATACTGGATACGTTCCCCGGGACGCAAGATCTG
GGGAGGAAAGGTGGCGAAAGCTGCCGCTCTTGGAGGGGCTCGCGGCCTATCAGCTAGTTG
GTGAGGTAACGGCTCACCAAGGCTATGACGGGTAGCTGGTCTGAGAGGACGACCAGCCAC
ACGGGAACTGAGACACGGTCCCGACTCCTACGGGAGGCAGCAGTGGGGAATTTTCCGCAA
TGGGCGAAAGCCTGACGGAGTGACGCCGCGTGGGGGACGAAGGCCTTCGGGTCGTAAACC
CCTGTCAGAGGGAAAGAAGGGTGTCGGCGTGAATAGCGCCGGCATCTGACGGTACCTTCA
GAGGAAGCCCCGGCCAACTCTGTGCCAGCAGCCGCGGTAAGACAGAGGGGGCAAGCGTTG
CTCGGAATCACTGGGCGTAAAGGGCGCGTAGGCGGGATGGCAAGTCGGTCGTGAAATCCT
TCGGCTCAACCGAAGAACGTCGGCCGATACTGCCGTTCTTGAGGGATGCAGAGGAGATTG
GAATTCCCGGTGTAGCGGTGAAATGTGTAGAGATCGGGAGGAACACCGGTGGCGAAGGCG
GGTCTCTGGGCATCTCCTGACGCTGAGGCGCGAAAGCGTGGGGAGCAAACGGGATTAGAT
ACCCCGGTAGTCCACGCTGTAAACGATGACGACTAGGTGTGGGGGGGGTTAGTCCTTTCC
GTGCCGCAGCTAACGCATTAAGTCGTCCGCCTGGGGAGTACGGCCGCAAGGTTGAAACTC
AAAGGAATTGACGGGGGCCCGCACAAGCGGTGGAGCATGTGGTTCAATTCGATGCAGAGC
GAAGAACCTTACCTGGGCTTGACATGCTGGAAGTAGAAACCCGAAAGGGGGACGACCTGT
TAAGTCAGGAGCCAGCACAGGTGGTGCATGGCTGTCGTCAGCTCGTGCCGTGAGGTGTTG
GGTTAAGTCCCGCAACGAGCGCAACCCTCACCCTATGTTGCCATCAGTTCGGCTGGGCAC
TCTTAGGGAACTGCCGGCGAAGAGCTGGAGGAAGGGGGGGATGACGTCAAGTCCGTATGC
CCCTTATGTCCAGGGCTACACACATGCTACAATGGTCGGTACAGAGGGTTGCCAACCCGC
GAGGGGGAGCCAATCCCACAAAGCCGATCTCAGTTCGGATTGCAGGCTGCAACTCGCCTG
CATGAAGTAGGAATCGCTAGTAAGCGCAGATCAGCAGGCTGCGCTGAATACGTTCCCGGG
CCTTGTACACACCGCCCGTCACACCACGAAAGCCAGTTGTACCAGAAGTCGCCGAGCTAA
CCGCAAGGACGCAGGCGCCCAAGGTATGGTTGGTGATTGGGGTG
>OTU30
ATTGAACGCTGGCGGCATGCTTTACACATGCAAGTCGTGCGGCAGCGCGGGGGCAACCCT
GGCGGCGAGCGGCGAACGGGTGAGTAACACATCGGAACGTGTCCCGTAGAGGGGGATAGC
TCGGCGAAAGCCGGATTAATACCGCATATGCTCTACGGAGGAAAGCAGGGGACCCGCAAG
GGCCTTGCGCTATGGGAGCGGCCGATGTCCGATTAGCTTGTTGGTGAGGTAAAGGCTTAC
CAAGGCGACGATCGGTAGCTGGTCTGAGAGGATGATCAGCCACACTGGGACTGAGACACG
GCCCAGACTCCTACGGGAGGCAGCAGTGGGGAATTTTGGACAATGGGGGAAACCCTGATC
CAGCCATGCCGCGTGAGTGAAGAAGGCCTTCGGGTTGTAAAGCTCTTTTGGCCGGAAAGA
AAGGGTTCGGGTGAATACCCCGGATCTCTGACGGTACCGGCAGAATAAGCACCGGCTAAC
TACGTGCCAGCAGCCGCGGTAATACGTAGGGTGCGAGCGTTAATCGGAATTACTGGGCGT
AAAGAGTGCGTAGGCGGTTCTTTGTGTCCGCTGTGAAAGCCCCGGGCTTAACCTGGGAAT
GGCAGTGGAAACTAGAGAACTTGAATCTGGCAGAGGGGGGTGGAATGCCACATGTAGCAG
TGAAATGCGTAGATATGTGGCGGAACACCGATGGCGAAGGCAGCCCCCTGGGCTGAGATT
GACGCTCAGGCACGAAAGCGTGGGGAGCAAACAGGATTAGATACCCTGGTAGTCCACGCC
CTAAACGATGTCAACTAGGTGTTGGGGAAGCAATTTCCTAGTACCGCAGCTAACGCGTGA
AGTTGACCGCCTGGGGAGTACGGTCGCAAGATTAAAACTCAAAGGAATTGACGGGGACCC
GCACAAGCGGTGGATGATGTGGATTAATTCGATGCAACGCGAAAAACCTTACCTACCCTT
GACATGTACGGAACCCTGCAGAGATGCAGGGGTGCTCGAAAGAGAGCCGTAACACAGGTG
CTGCATGGCTGTCGTCAGCTCGTGTCGTGAGATGTTGGGTTAAGTCCCGCAACGAGCGCA
ACCCTTGTCCCTAGTTGCTACGCAAGGGCACTCTAGGGAGACTGCCGGTGACAAACCGGA
GGAAGGTGGGGATGACGTCAAGTCCTCATGGCCCTTATGGGTAGGGCTTCACACGTCATA
CAATGGCCGGTACAGAGGGTTGCCAAAGCGCAAGCTGGAGCCAATCCCAGAAAGCCGGTC
GTAGTCCGGATTGCAGTCTGCAACTCGACTGCATGAAGTCGGAATCGCTAGTAATCGCGG
ATCAGCATGTCGCGGTGAATACGTTCCCGGGTCTTGTACACACCGCCCGTCACACCATGG
GAGCGGGATGTACCAGAAGTAGGTAGGCTAACCGCAAGGGGGCCGCTTACCACGGTGCGT
TTCGTGACTGGGGTG
>OTU31
GGTTAACGCTGGCGGCGTGCCTTATACATGCAAGTCGAGCGAGGGCTCATCACCCGCAAG
GGAGATGGGTTCCTAGCGGCGAACGGGTGAGTAGCACGTGGGCAACCTGTCCTCTCGTGG
GGGATAACACCGAGAAATCGGTGCTAATACCGCATGTCCTCGTCGGAGGCATCTTCGACG
AACAAAGCAGCAATGCGCGAGGGGGTGGGCCCGCGGCCTATCAGCTTGTCGGTGGGGTAA
CGGCTCACCGAGGCTTTGACGGGTAGCTGGTCTGAGAGGACGACCAGCCACACGGGGACT
GAGACACGGCCCCGACTCCTACGGGAGGCAGCAGTAAGGAATCTTCCGCAATGGGCGAAA
GCCTGACGGAGCGACGCCGCGTGTGGGATGAAGTCTCTCGGGATGTAAACCACTGTCGGA
GGGGAAGAGAACGGACGGTACCCTCCAAGAAAGCCCCGGCTAACTACGTGCCAGCAGCCG
CGGTAATACGTAGGGGGCAAGCGTTACTCGGATTCACTGGGCGTAAAGCGCGTGTAGGCG
GCTGGTCAAGCGTGATGTGAAATCTCCGGGCTCAACCCGGAAACTGCATCGCGAACTGGC
CTGGCTGGAGTGCAGGAGAGGGAAGTGGAATTCCCGGTGTAGCGGTGAAATGCGTAGATA
TCGGGAGGAACACCAGTGGCGAAGGCGACTTCCTGGCCTGTAACTGACGCTGAGACGCGA
AAGCGTGGGGAGCAAACCGGATTAGATACCCGGGTAGTCCACGCCCTAAACGTTGCGAAC
TAGGTGTTGGCGAGATTGACCTCGTCAGTGCCGCAGCTAACGCATTAAGTTCGCCGCCTG
GGAAGTACGGCCGCAAGGTTAAAACTCAAAGGAATAGGCGGGGGCCCGCACAAGCAGCGG
AGCGTGTTGTTTAATTCGATGCAACGCGAAGAACCTTACCTGGGCTTGACATGCTTCGGA
AATCCTGGTGAAAGCCAGGACCTCCCGCAAGGGACCGTTGCACAGGTGGTGCATGGCTGT
CGTCAGCTCGTGCCGTGAGGTGTTGGGTTAAGTCCCGCAACGAGCGCAACCCCTGTCCTT
AGTTGAATACTCTAGGGAGACTGCCGGGCGAAACCCGGAGGAAGGTGGGGATGATGTCAA
GTCAGCATGCCCTTTATGCCCAGGGCTACAAACACGCTACAATGGCCGGTACAACGGGCT
CCGACACGGCGACGTGAAGGCAATCCCTTAAAACCGGTCTCAGTTCGGATTGTAGGCTGC
AACCCGCCTACATGAAGTCGGAGTTGCTAGTAACCGCCGGTCAGCACACGGCGGTGAATA
CGTTCCCGGGCCTTGCACTCACCGCCCGTCACACCACCCGAGTCTGGTGCTCCCGAAGTC
GCTGGCCGAACCCGCAAGGGACGGAGGTGCCGAAGGAGTGCCCGGTAAGGGGGGTG
>OTU32
AACGAACGCTGGCGGCGTGCTTAACACATGCAAGTCGAGTGCGCGCCTGTAGCAATACAG
GTGGCGCACGGCGCACGGGTGCGTAACACGTGGGTAATCTGCCCTCTGATGGGGAATAAC
TCGCCGAAAGGCGAGCTAATTCCGCATAATATTCCGAGAACCTCGGTTTTTGGACTGAAA
GGCGTAAGTCGTCGGAGGAGGAGCCCGCGCACGATTAGCTAGTTGGTAGGGTAATGGCCT
ACCAAGGCTTTGATCGTTAGCTGGTCTGAGAGGATGGCCAGCCACACTGGAACTGAGACA
CGGTCCAGACTCCTACGGGAGGCAGCAGTGGGGAATCTTGCACAATGGGCGAAAGCCTGA
TGCAGCGACGCCGCGTGGGGGATGAAGCTTCTCGGAGTGTAAACCCCTTTCGATCCGGAC
GAATGCCCGCAAGGGATTGACGGTACGGATATAAGAAGCCCCGGCTAACTACGTGCCAGC
AGCCGCGGTAATACGTAGGGGGCCAGCGTTGTTCGGAATTACTGGGTGTAAAGGGTTCGT
AGGCGGTGCGGCAAGTTGGGAGTGAAATCTCTGGGCTCAACCCAGAGACGGCTTCCAAAA
CTGCTGTGCTTGAGTGTGAGAGAGGCTCGTGGAATTGCAGGTGTAGCGGTGAAATGCGTA
GATATCTGCAGGAACACCCGTGGCGAAAGCGGCGAGCTGGATCACTACTGACGCTGAAGA
ACGAAAGCTAGGGGAGCAAACAGGATTAGATACCCTGGTAGTCCTAGCCCTAAACGATCA
GGACTTGGGGTGTCACCCGTTCGGGTGACGTCCCGGAGCTAACGCGTTAAGTCCTGCACC
TGGGGAGTACGGTCGCAAGACTGAAACTCAAAGGAATTGACGGGGGCCCGCACAAGCGGT
GGAACATGTGGTTCAATTCGACGCTACGCGAGGAACCTTACCTGGGCTCGAAATGCCAGT
GACCAGCTGTAGAAATACGGCCTTCCCGCAAGGGACACTAGTATAGGCGCTGCATGGCTG
TCGTCAGCTCGTGCCGTGAGGTGTTGGGTTAAGTCCCGCAACGAGCGCAACCCCTGCACA
CAGTTACTACTCGCAAGAGAGGACTCTGTGTGGACTGCTCCGGATAACGGAGAGGAAGGT
GGGGATGACGTCAAGTCCGCATGGCCTTTATGTCCAGGGCTACACACGTGTTACAATGCA
GGGTACAAACCGTTGCCAACCCGCGAGGGGGAGCTAATCGGAAAAAACTCTGCTCAGTTC
GGATTGCAGTCTGCAACTCGACTGCATGAAGCCGGAATCGCTAGTAATGGCGTATCAGAT
CGACGCCGTGAATACGTTCCCGGGCCTTGTACACACCGCCCGTCACATCACGAAAGTGAG
TTGTACTAGAAGTCGCCGAGCCGACCGCAAGGAGGCAAGCGCCCAAGGTATGACTCATGA
TTGGGGTG
>OTU33
ATTGAACGCTGGCGGCATGCTTTACACATGCAAGTCGAACGGGCTTGGGGGCAACTCCAA
GTCAGTGGCGAACGGGTGAGTAATGCATCGGAACGTGTCCAGAAGTGGGGGATAACCCGG
CGAAAGCCGGGCTAATACCGCATATTCTCCACGGAGGAAAGCGGGGGATCGCAAGACCTC
GTGCTTTTGGAGCGGCCGATGTCCGATTAGTTTGTTGGTGGGGTAACGGCCTACCAAGGC
GACGATCGGTAGCTGGTCTGAGAGGATGATCAGCCACACTGGGACTGAGACACGGCCCAG
ACTCCTACGGGAGGCAGCAGTGGGGAATTTTGGACAATGGGGGAAACCCTGATCCAGCCA
TGCCGCGTGCGGGAAGAAGGCCTTCGGGTTGTAAACCGCTTTTAGCTGGGAAGAAAAGAT
CACGGATAACACCCGTGGTTCTTGACGGTACCGGCGGAATAAGCACCGGCTAACTACGTG
CCAGCAGCCGCGGTAATACGTAGGGTGCGAGCGTTAATCGGAATTACTGGGCGTAAAGCG
TGCGCAGGCGGTTCGTTGTGTCCGTCGTGAAAGCCCCGGGCTTAACCTGGGAACTGCGAT
GGAAACTAGCGAGCTGGAGTGTGGCAGAGGGGGGTGGAATTCCGCGTGTAGCAGTGAAAT
GCGTAGAGATGCGGAGGAACACCGATGGCGAAGGCAGCCCCCTGGGCTAACACTGACGCT
CAGGCACGAAAGCGTGGGGAGCAAACAGGATTAGATACCCTGGTAGTCCACGCCCTAAAC
CATGTCAACTGGGTGTTCGGGAAGCGATTTCTGAGTACCGTAGCTAACGCGTGAAGTTGA
CCGCCTGGGGAGTACGGCCGCAAGGTTAAAACTCAAAGGAATTGACGGGGACCCGCACAA
GCGGTGGATGATGTGGATTAATTCGATGCAACGCGAACAACCTTACCTACCCTTGACATG
TCTGGAAGCCCGGTGAGAGCTGGGTGTGCCCGAAAGGGAACCGGAACACAGGTGCTGCAT
GGCTGTCGTCAGCTCGTGTCGTGAGATGTTGGGTTAAGTCCCGCAACGAGCGCAACCCTT
GTCCCTAGTTGCTACGCAAGGGCACTCTAGGGAGACTGCCGGTGACAAACCGGAGGAAGG
TGGGGATGACGTCAAGTCCTCATGGCCCTTATGGGTAGGGCTTCACACGTCATACAATGG
CCGGTACAGAGGGTTGCCAACCCGCGAGGGGGAGCCAATCCCAGTAAAAGCCGGTCGTAG
TCCGGATTGCAGTCTGCAACTCGACTGCATGAAGTCGGAATCGCTAGTAATCGCGGATCA
GCATGCCGCGGTGAATACGTTCCCGGGTCTTGTACACACCGCCCGTCACACCATGGGAGT
GGGGTGCACCAGAAGTAGGTAGGCTAACCGCAAGGAGGCCGCCTACCACGGTACGCTTCA
TGACTGGGGTG
>OTU34
AACGAACGCTGGCGGCGTGGATTAGACATGCAAGTCGAACGAGTTTCGTTTGGTAGCAAT
ACTGAGTGAAGCTAGTGGCGAACGGGTGCGTAACACATGAGTCATCTGCCCAAAAGTGGG
GAATAGCTCGGCGAAAGCCGGATTAATACCGCATGTGGTCGTAAGACCAAAGCCGGGGCA
ACCTGGCGCTTTTGGAGGAGCTCGTGGCCTATCAGCTAGTTGGTGAGGTAACGGCTTACC
AAGGCAACGACGGGTAGCTGGTCTGAGAGGACGACCAGCCACACTGGAACTGAGATACGG
TCCAGACACCTACGGGTGGCAGCAGTCGAGAATTTTTCTCAATGGGGGAAACCCTGAAGG
AGCGACGCCGCGTGGAGGATGAATGCTTTCGGGTTGTAAACTCCTGTCATTTGGGAACAA
GGCCTTACGTTAACTGCGTGGAGGATTGATAGTACCAGAAGAGGAAGAGACGGCTAACTC
TGTGCCAGCAGCCGCGGTAATACAGAGGTCTCGAGCGTTGTTCGGATTCATTGGGCGTAA
AGGGCGCGTAGGCGGCGGGGTAAGTCTGGTGTGAAATCTAGGAGCTCAACTCCTAAACTG
CACTGGATACTGCTCTGCTAGAGGACTGGAGAGGAGACTGGAATTCACGGTGTAGCAGTG
AAATGCGTAGATATCGTGAGGAAGACCAGTGGCGAAGGCGGGTCTCTGGACAGTTCCTGA
CGCTGAGGCGCGAAGGCCAGGGGAGCAAACGGGATTAGATACCCCGGTAGTCCTGGCAGT
AAACGGTGCACGTTTGGTGTGCGCGGATTCGACCCCGTGCGTGCCGGAGCTAACGCGTTA
AACGTGCCGCCTGAGAAGTACGGTCGCAAGATTAAAACTCAAAGAAATTGACGGGGGCCC
GCACAAGCGGTGGAGTATGTGGCTTAATTCGATGCAACGCGAAGAACCTTACCTGGGCTT
GACATGCATTGTGTCGTCGGTGAAAGCCGACTAGTGTAGCAATACACGCTTTGCACAGGT
GCTGCATGGCTGTCGTCAGCTCGTGTCGTGAGATGTTGGGTTAAGTCCCGCAACGAGCGC
AACCCTTGTGAACTGTTGCTACCCAGCACCATTTTGTTTCCATTCGAATCCGGGAAACGA
AAATGGAGATAAAATGGTGCTGGGGCACTCTGTTCAGACTGCCCTGTGAAACGGGGAGGA
AGGTGGGGACGACGTCAAGTCAGGATGGCCCTTACGCCCAGGGCTGCACACGTACTACAA
TGCTCAGTACAGAAAGATCCGAAACCGCGAGGTGGAGGAAATCAGCAAAACTGAGCCCAG
TTCGGATTGTAGGCTGCAACTCGCCTACATGAAGCCGGAATCGCTAGTAATGGCGCATCA
GCTACGGCGCCGTGAATACGTTCCCGGGCCTTGTACACACCGCCCGTCACATCATGGGAG
TCGCTTGTACCCGAAGTGTCTGTGCCAACCGCAAGGAGGCAGGGCCCTAAGGTATGAGTG
GTAACTGGGATG
>OTU35
AACGAACGCTGGCGGCGTGGATAAGACATGCAAGTCGAACGGGAACTTTACTGGTAGCAA
TACCGGTGAAGTTCTAGTGGCGAACGGGTGCGTAACACGTGGGCAATCTGCCTTAAAGTG
GGGGATAGCTCGGCGAAAGCCGAATTAATACCGCATGTGATCAGGGGAGACATCTTCCCG
AAATCAAAAGTGGCGCAAGCTACTGCTTTTTGAGGAGCCCGCGGCCTATCAGCTAGTTGG
TGAGGTAACGGCTCACCAAGGCTTTGACGGGTAGCTGGTCTGAGAGGACGACCAGTCACA
CTGGAACTGAGACACGGTCCAGACACCTACGGGTGGCAGCAGTCGAGAATTTTTCTCAAT
GGGGGAAACCCTGAAGGAGCGACGCCGCGTGGAGGATGAAGGTCTTCGGGTTGTAAACTC
CTGTCATTTGGGAACAAGTGCCGGTACGTAACTGCTACCGGCTTGATAGTACCAGAAGAG
GAAGAGACGGCTAACTCTGTGCCAGCAGCCGCGGTAATACAGAGGTCTCAAGCGTTGTTC
GGATTCATTGGGCGTAAAGGGTGTGTAGGTGGCGCCGTAAGTCGGGTGTGAAATTTCGGA
GCTTAACTCCGAAACTGCATTCGATACTGCGGTGCTTGAGGACTGGAGAGGAGACTGGAA
TTCATGGTGTAGCAGTGAAATGCGTAGAGATCATGAGGAAGACCAGTGGCGAAGGCGGGT
CTCTGGACAGTTCCTGACACTGAGACACGAAGGCCAGGGGAGCAAACGGGATTAGATACC
CCGGTAGTCCTGGCAGTAAACGGTGCACGTTTGGTGTGGGAGGATTCGACCCCTTCTGCG
CCGGAGCTAACGCGTTAAACGTGCCGCCTGGGGAGTACGGTCGCAAGATTAAAACTCAAA
GAAATTGACGGGGGCCCGCACAAGCGGTGGAGTATGTGGCTTAATTCGATGCAACGCGAA
GAACCTTACCTGGCCTTGACATGCATCTCTAAGCTGGTGAAAGCCAGTGACTCCCGAAAG
GGAGAATTTGCACAGGTGCTGCATGGCTGTCGTCAGCTCGTGTCGTGAGATGTTGGGTTA
AGTCCCGCAACGAGCGCAACCCCTGTGAACTGTTGCCACCGAGCCGTGAGGCTCGAGCAC
TCTGTTCAGACTGCCCTGTGAAACGGGGAGGAAGGTGGGGACGACGTCAAGTCAGTATGG
CCCTTACGGCCAGGGCTGCACACGTACTACAATGCCCAGTACAGAACGATCCGAGACCGC
GAGGTGGAGGTAATCTAGTAAAACTGGGCCCAGTTCGGATTGGAGTCTGCAACTCGACTC
CATGAAGCCGGAATCGCTAGTAATGGCGCATCAGCTACGGCGCCGTGAATACGTTCCCGG
GCCTTGTACACACCGCCCGTCACATCATGGAAGTTGCTTGTAGCCGAAGCCGGCGCGCTA
ACCCGTAAGGGATGCAGCCGCCTACGCTATGAGCAGTAACTGGGATG
>OTU36
AACGAACGCTGGCGGCGTGGATAAGACATGCAAGTCGAACGGGACATCTTTTGTAGCAAT
ACAGACGATGTTCAGTGGCGCAAGGGTGCGTAACACGTGAGTAACCTGCCTTGAAGTGGG
GGATAGCTCGCCGAAAGGCGAATTAATACCGCATGTGGTAGCAATACTAAAGCCGGGGCA
ACCTGGCGCTTCTTGATGGGCTCGCGGCCTATCAGCTAGTTGGTGAGGTAACGGCTTACC
AAGGCTATGACGGGTAGCTGGTCTGAGAGGACGACCAGCCACACTGGAACTGAGACACGG
TCCAGACACCTACGGGTGGCAGCAGTCGAGAATTTTTCTCAATGGGGGAAACCCTGAAGG
AGCGACGCCGCGTGGAGGATGAAGGTCTTCGGATTGTAAACTCCTGTCATTGGTGAACAA
AGTCACAAGTTAACTGCTTTGTGATGTGCTAGTAGCCGAAGAGGAAGAGACGGCTAACTC
TGTGCCAGCAGCCGCGGTAATACAGAGGTCTCAAGCGTTGTTCGGATTCATTGGGCGTAA
AGGGTGCGTAGGCGGTGGGGTAAGTTGGATGTGAAATCTTGAGGCTTAACCTCAAAATTG
CATTCAATACTGCTCCGCTCGAGCGCTGTAGAGGAGATTGGAATTTACGGTGTAGCAGTG
AAATGCGTAGATATCGTAAGGAACGCCAGTGGCGAAAGCGAATCTCTGGGCAGCAGCTGA
CGCTGAGGCACGAAGGCCAGGGGAGCAAACGGGATTAGATACCCCGGTAGTCCTGGCAGT
AAACGGTGCGCGTTTGGTGTGGGCAGGTTCGACCCTGTCCGCGCCGAAGCTAACGCATTA
AACGCGCCGCCTGGGAAGTACGATCGCAAGATTAAAACTCAAAGAAATTGACGGGGGCCC
GCACAAGCGGTGGAGTATGTGGCTTAATTCGATGCAACGCGAAGAACCTTACCTAGGCTT
GACATGCATCTCTAAGGCGGTGAAAGCCGCCGAGTGTAGAAATACATAATTTGCACAGGT
GCTGCATGGCTGTCGTCAGCTCGTGTCGTGAGATGTTGGGTTAAGTCCCGCAACGAGCGC
AACCCTTGTGAGCTGTTGCCAAACTCACCGTTTGGCCCTCTGCTCAGACTGCCCTGTGAA
ACGGGGAGGAAGGTGAGGATGACGTCAAGTCAGCATGGCCCTTACGCCTAGGGCTGCACA
CGTACTACAATGCCCAGTACAGAAAGAGCCGATCCAGTAATGGCTAGGAAATCAACAAAA
CTGGGCCCAGTTCGGATTGCGGGCTGCAACTCGCCCGCATGAAGCCGGAATCGCTAGTAA
TGGCGCATCAGCTACGGCGCCGTGAATACGTTCCCGGGCCTTGTACACACCGCCCGTCAC
ATCATGGAAGTCGCCTGCTCCCAAAGAGTTTCCGTTTATTCGGGGCTTCAAGGAATGGGC
GGTAACTGGGATG
>OTU37
GATGAATGCTGGCGGCGTGCCTTAGGTATGCAAGTCGTGCGAGCCCGCAAGGGCTAGCGG
CGGACGGGTGAGTAATGCATTGGAACATGCCTTGATGTGTGGGATACCCAGCCGAAAGGT
TGGCTAATACCGCATGTGGCCTCCGGGTCAAAGACGCAAGTCGCATCAAGATTGGCCAAT
GTCCCATCAGGTAGTTGGTAGGGTAATGGCCTACCAAGCCAACGACGGGTAGCTGGTCTG
AGAGGATGGTCAGCCACAAGGGAACTGAGACACGGTCCCTACTCCTACGGGAGGCAGCAA
TCGGGAATCTTGCGCAATGGGCGAAAGCCTGACGCAGCGACGCCGCGTGAAGGATGAAGG
CCTTCGGGTTGTAAACTTCTTTTATTGGGGAATACTTAGAAGGTACCCATTGAATAAGCC
ACTGCTAACTACGTGCCAGCAGCCGCGGTGATACGTAGGTGGCAAGCATTATCCGGAATT
ACTGGGCGTAAAGAGTTGCGCAGGTGGAGCACTGCGTCACTTCTTAAATGCTTGGGCTTA
ACCCAAGAGTAGGATGTGATACGGGTGTTCTTTGAGGAAATTAGGGGCAAGCGGAACTTT
CGGTGGAGCAGTGAAATGCGTTGATATCGAAAGGAACACCAAAGGCGAAGGCAGCTTGCT
GGGGTTTCCCTGACACTGAGGCACGAAAGCATGGGTAGCGAACCGGATTAGATACCCGGG
TAGTCCATGCCGTAAACGATGGATGCTAGATATCGCAGGTATTGACCCCTGCGGTGTCCC
AAGCTAACGCATTAAGCATCCCGCCTGGGGAGTACGGCCGCAAGGCTAAAACTCAAAGGA
ATTGACGGGGACCTGCACAAGCAGTGGAGCGTGTGGTTTAATTCGTTACAAAGCGAAGAA
CCTCACCTAGGTTTGACATGTGACTGCAAGCCCCTGGAAACAGGGGCCGCCTTCGAGGGT
GTCACACAGATGCTGCATGGCTGTCGTCAGCTCGTGTCGTGAGATGTTGGGTTAAGTCCC
GTAACGAGCGCAACCCCTACGGTCAGTTGTATCACTCTGGCCGAACTGCCTCCATACAAG
GAGGAGGAAGGCGGGGATGACGTCAAGTCAGCATAGCTCTTACACCTAGGGCTACACACA
CCCTACAATGGACCGGTACAACGGGACGCCAAGGAGTAATCCGGAGCTAATCCCACAAAA
CGGTCCTCAGTTCAGATCGAGGGCTGCAACCCGCCCTCGTGAAGTTGGAATTGCTAGTAA
TCGCGGATCAGCAGGCCGCGGTGAATACGTTCTCAGGTCTTGTACACACCGCCCGTCAAG
CCAACAAAGTTGGGGGCACCCGAAGCATGCCTTTTGGCATATCAAGGTGAACTCAGCGAT
GGGGACT
>OTU38
AACGAACGCTGGCGGCGTGCTTAACACATGCAAGTCGAGTGCGCGGTGCTGTAGCAATAC
GGTACTGGCGCACGGCGCACGGGTGCGTAACACGTGGGTAATCTGCCCTCTGATGGGGAA
TAACCCGCCGAAAGGCGGGCTAATACCGCATAACATTCCTTGGACTCCGGTTTGAGGATT
CAAAGCCGCAAGGCGTCGGAGGTGGAGCCCGCGCACGATTAGCTAGTTGGTAGGGTAACG
GCCTACCAAGGCTATGATCGTTAGCTGGTCTGAGAGGATGGCCAGCCACACTGGAACTGA
GACACGGTCCAGACTCCTACGGGAGGCAGCAGTGGGGAATCTTGCGCAATGGGCGAAAGC
CTGACGCAGCGACGCCGCGTGGGGGATGAAGCTTCTCGGAGTGTAAACCCCTTTCGACCG
GGACGAATACCTCGCAAGAGGGGTGACGGTACCGGTATAAGAAGCCCCGGCTAACTACGT
GCCAGCAGCCGCGGTAAGACGTAGGGGGCCAGCGTTGTTCGGAATTACTGGGTGTAAAGG
GTTCGTAGGCGGTGTGGCAAGTCGGGAGTGAAATCTCTGGGCTCAACTCAGGGGCTGCTT
CCGAAACTGCTGTGCTGGAGTGTGGGAGAGGCGCGTGGAATTGCAGGTGTAGCGGTGAAA
TGCGTAGATATCTGCAGGAACACCCGTGGCGAAAGCGGCGCGCTGGACCACTACTGACGC
TGAGGAACGAAAGCTAGGGGAGCAAACAGGATTAGATACCCTGGTAGTCCTAGCCCTAAA
CGATCAGGACTTGGGGTGCCACCCGTTCGGGTGTCGTCCCGGAGCTAACGCGTTAAGTCC
TGCACCTGGGGAGTACGGTCGCAAGACTGAAACTCAAAGGAATTGACGGGGGCCCGCACA
AGCGGTGGAACATGTGGTTCAATTCGACGCTACGCGAGGAACCTTACCTGGGCTCGAAAT
GCTTCTGACAAGCTGTGGAAACACGGCCTTCCCGCAAGGGACAGGAGTATAGGCGCTGCA
TGGCTGTCGTCAGCTCGTGCCGTGAGGTGTTGGGTTAAGTCCCGCAACGAGCGCAACCCC
TGCACGTAGTTGCCACTCCGCAAGGAGGGAACTCTACGTGGACTGCTCCGGATAACGGAG
AGGAAGGTGGGGATGACGTCAAGTCCGCATGGCCTTTATGTCCAGGGCTACACACGTGTT
ACAATGCAGGGTACAAACCGTTGCCAACCCGCGAGGGGGAGCTAATCGGAAAAAACTCTG
CTCAGTTCGGATTGCAGTCTGCAACTCGACTGCATGAAGCCGGAATCGCTAGTAATGGCG
TATCAGATCGACGCCGTGAATACGTTCCCGGGCCTTGTACACACCGCCCGTCACATCACG
AAAGTGAGCTGTACTAGAAGTCGCCAAGCTGACCGCAAGGAGGCAGGCGCCCAAGGTATG
ACTCATGATTGGGGTG
>OTU39
AACGAACGTTGGCGGCATGGATTAGGCATGCAAGTCGAACGAATCCTGGGGTAGCAATAC
CTCGGGGGAAGTGGCGAAAGGGGCAGTAATACCTGGATAACCTACCCTGGGGATGGGCAT
AGCCGTTCTAACGAGCGGGTAATACCCAGCGATTCGGCGGGTCGGCATCGATCTGTCGGG
AAATGAGTTTCGCCTCGGGAGGGGTCCAGGCGCTATCAGGTAGTTGGTGGGGTAACGGCC
CACCAAGCCTTAGACGGCTAGCGGGTGTGAGAGCACGACCCGCGCCACTGGCACTGAGAC
ACTGGCCAGACACCTACGGGTGGCTGCAGTCGAGGATCTTCGTCAATGGGCGCAAGCCTG
AACGAGCGATGCCGCGTGAGCGATGAAGGCCTTCGGGTTGTAAAGCTCAAAAGGGGTGAG
AAAGGGCAACTTGATCGAACCCCAGTAAGCTCGGGCTAAGTTCGTGCCAGCAGCCGCGGT
AAGACGAACCGAGCGAACGTTGTTCGGAATCACTGGGCTTAAAGGGCGCGTAGGCGGGTG
CTCAAGTCCGGGGTGAAATCCTCCAGCTCAACTGGAGAACTGCCTCGGATACTGGGTGCC
TCGAGGGTGGTAGGGGTATGCGGAACTATCGGTGGAGCGGTGAAATGCGTTGATATCGAT
AGGAACTCCGGTGGCGAAGGCGGCATACTGGACCACTTCTGACGCTGAGGCGCGAAAGCC
AGGGGAGCAAACGGGATTAGATACCCCGGTAGTCCTGGCCCTAAACGATGGGTACTAGCT
AGTAGGGTTCACATGGCTTTACTGGCGAAGCAAAAGTGCTAAGTACCCCGCCTGGGGAGT
ATGGTCGCAAGGCTGAAACTCAAAGGAATTGACGGGGGCTCACACAAGCGGTGGAGCATG
TGGCTTAATTCGAGGCTACGCGAAGAACCTTATCCCAGACTTGACATGTGCGATAGCGGT
GGGCGGTAGCTACCCGAAAGGGATAGCGATTCCTCGCAAGAGGAGGATCCACTACAGGTG
CTGCATGGCTGTCGTCAGCTCGTGTCGTGAGATGTCGGGTTAAGTCCCATAACGAGCGAA
ACCCTTACCTTTAGTTACTACGGGTCATGCCGAGGACTCTAAAGGGACTGCCGGTGTCAA
ACCGGAGGAAGGCGGGGATGACGTCAAGTCCTCATGGCCTTTACGTCTGGGGCTGCACAC
GTGCTACAATGGCGTGAACAAAGGGAAGCCAAGGCGCGAGCCGGAGCAAATCCCAAAAAA
CACGCCCCAGTTCAGATCGAGGGCTGCAACTCGCCCTCGTGAAGTTGGAATCGCTAGTAA
TCGCAGGTCAGCAACACTGCGGTGAATGTGTTCCTGAGCCTTGTACACACCGCCCGTCAA
GCCACGAAAGAGAGGGACGTCCGAAGTCGTTCACGCGCCGAAGACGGACTTCTTGATTGG
GACT
>OTU40
AACGAACGCTGGCGGCGTGGATAAGACATGCAAGTCGGACGAGATTTTTCGTTGTAGCAA
TACGATGGAAAGTCTAGTGGCGAACGGGTGCTTAACACGTGGGCAATCTGTCTTAAAGTG
GGGGATAGCTCGGCGAAAGCCGAATTAATACCGCATGTGATCAGGGTGGACATCCACTCG
AAATTAAAGCCGGGGCAACCTGGCGCTTTTTGAGGAGCCCGCGGCCTATCAGCTTGTTGG
TGAGGTAACGGCTCACCAAGGCTTTGACGGGTAGCTGGTCTGAGAGGACGACCAGCCACA
CTGGGACTGAGACACGGCCCAGACACCTACGGGTGGCAGCAGTCGAGAATTTTTCTCAAT
GGGGGAAACCCTGAAGGAGCGACGCCGCGTGGAGGATGAAGGTCTTCGGATTGTAAACTC
CTGTCATTGGGGAACAAGTCGCTTACGTTAACTGCGTGAGCGTTGATAGTACCCGAAGAG
GAAGAGACGGCTAACTCTGTGCCAGCAGCCGCGGTAATACAGAGGTCTCAAGCGTTGTTC
GGATTCATTGGGCGTAAAGGGTGCGTAGGCGGCGCGGTAAGTCGGGTGTGAAATCTTGGA
GCTTAACTCCGAAACTGCATTCGATACTGCCGTGCTTGAGGACTGGAGAGGAGACTGGAA
TTTACGGTGTAGCGGTGAAATGCGTAGATATCGTAAGGAAGACCAGTGGCGAAGGCGGGT
CTCTGGACAGTTCCTGACGCTGAGGCACGAAGGCCAGGGGAGCAAACGGGATTAGATACC
CCGGTAGTCCTGGCAGTAAACGGTGCACGTTTGGTGTGGGAGGATTCGACCCCTTCTGCG
CCGGAGCTAACGCGTTAAACGTGCCGCCTGGGGAGTACGGTCGCAAGATTAAAACTCAAA
GAAATTGACGGGGGCCCGCACAAGCGGTGGAGTATGTGGCTCAATTCGATGCAACGCGAA
GAACCTTACCAGGCCTTGACATGCATCTCTAAGCTGGTGAAAGCCAGCGAGTCCCGAAAG
GGACAATTTGCACAGGTGCTGCATGGCTGTCGTCAGCTCGTGTCGTGAGATGTTGGGTTA
AGTCCCGCAACGAGCGCAACCCCTGTGAACTGTTGCCACCGAGCCGTGAGGCTCGAGCAC
TCTGTTCAGACTGCCCCGCTTTAACGGGGAGGAAGGTGGGGACGACGTCAAGTCAGTATG
GCCCTTACGGCCTGGGCTGCACACGTACTACAATGCCCAGTACAGAACGATCCTAGACCG
CGAGGTGGAGGAAATCACTAAAACTGGGCCCAGTTCAGATTGAAGTCTGCAACTCGACTT
CATGAAGCCGGAATCGCTAGTAATGGCGTATCAGCTACGACGCCGTGAATACGTTCCCGG
GCCTTGTACACACCGCCCGTCACATCATGGGAGTCGCTTGTAGCCGAAGTCGGCGCGCTA
ACCGCAAGGAGGCAGCCGCCTACGCTATGAGCGGTAACTGGGATG
>OTU41
AATCAACGCTGGCGGCGTGCCTAACACATGCAAGTCGAACGCGAAAGGGGCTTCGGCTCT
GAGTAGAGTGGCGAACGGGTGAGTAACACGTGGGTGACCTACCTTCGAATGGGGGATAAC
GTCCCGAAAGGGACGCTAATACCGCATAACATCCTGTCTTTGAAGAGATGGAGATCAAAG
CTGGGGATCGCAAGACCTGGCGTTTGAAGAGGGGCCCGCGTCCGATTAGCTAGTTGGTGA
GGTAACGGCTCACCAAGGCGACGATCGGTAGCCGGCCTGAGAGGGCGGACGGCCACACTG
GGACTGAGACACGGCCCAGACTCCTACGGGAGGCAGCAGTGGGGAATTGTTCGCAATGGG
CGCAAGCCTGACGACGCAACGCCGCGTGGAGGATGAAGGTCTTCGGATTGTAAACTCCTG
TTGCCCGGGACGAAATGCTCCGACCTAACACGCCGGAGCTTGACGGTACCGGGTGAGGAA
GCCCCGGCTAACTCTGTGCCAGCAGCCGCGGTAATACAGAGGGGGCAAGCGTTGTTCGGA
ATTACTGGGCGTAAAGGGCGCGTAGGCGGCCTTCTAAGTCGAACGTGAAATCCCCGGGCT
CAACCCGGGAACTGCGTCCGATACTGGAAGGCTTGAATCCGGGAGAGGGATGCGGAATTC
CAGGTGTAGCGGTGAAATGCGTAGATATCTGGAGGAACACCGGTGGCGAAGGCGGCATCC
TGGACCGGCATTGACGCTGAGGCGCGAAAGCCAGGGGAGCAAACGGGATTAGATACCCCG
GTAGTCCTGGCCCTAAACGATGAATGCTTGGTGTGGCGGGTATCGATCCCTGCCGTGCCG
AAGCTAACGCATTAAGCATTCCGCCTGGGGAGTACGGTCGCAAGGCTGAAACTCAAAGGA
ATTGACGGGGGCCCGCACAAGCGGTGGAGCATGTGGTTCAATTCGACGCAACGCGAAGAA
CCTTACCCAGGCTTGAACTGCAGGTGACATTCTACGAAAGTAGACTTCCGCAAGGACACC
TGTAGAGGTGCTGCATGGCTGTCGTCAGCTCGTGTCGTGAGATGTTGGGTTAAGTCCCGC
AACGAGCGCAACCCTTGTCTTCTGTTGCCATCGGGTTATGCCGGGCACTCTGAAGAGACT
GCCGGTGACAAACCGGAGGAAGGTGGGGATGACGTCAAGTCAGCATGGCCTTTATGTCTG
GGGCCACACACGTGCTACAATGGCCGGTACAAACCGTCGCGATCTCGCGAGAGGGAGCTA
ATCGGAGAAAGCCGGTCTCAGTTCGGATTGTAGGCTGCAACTCGCCTGCATGAAGTTGGA
ATCGCTAGTAATCGCGGATCAGCACGCCGCGGTGAATACGTTCCCGGGCCTTGTACACAC
CGCCCGTCACATCACGAAAGCCGGCTGTACTAGAAGTCGCTGCGCTAACCCGCAAGGGGG
GCAAGCGCCTAAGGTATGGTCGGTGATTGGGGTG
>OTU42
AACGAACGCTGGCGGCGTGGATAAGACATGCAAGTCGAACGGGACCAAGTCTGTAGTAAT
ACAAACTTGGTTCAGTGGCGCACGGGTGCGTAACACGTGAGCAATCTGCCGGGAAGTGGG
GGATAGCTCGCCGAAAGGCGAATTAATACCGCATGTGGCCATTCTTCGAGTGGAGGAAAA
GCCAAAGCAGCAATGCGCTTCCTGATGAGCTCGCGGCCTATCAGCTCGATGGCGGGGTAA
TGGCCCACCATGGCTTTGACGGGTAGCTGGTCTGAGAGGACGACCAGCCACACTGGAACT
GAGACACGGTCCAGACACCTACGGGTGGCAGCAGTCGAGAATTTTTCACAATGGGGGCAA
CCCTGATGGAGCGACGCCGCGTGGAGGATGAAGGCCTTCGGGTTGTAAACTCCTGTCATG
CGGGAACAAGCAAGTGATAGTACCGCAAGAGGAAGAGACGGCTAACTCTGTGCCAGCAGC
CGCGGTAATACAGAGGTCTCAAGCGTTGTTCGGATTCATTGGGCGTAAAGGGTGCGTAGG
TGGTGATGCAAGTCTGGTGTGAAATCTCGGAGCTCAACTCCGAAATTGCACCGGATACTG
CGTGACTCGAGGACTGTAGAGGAGATCGGAATTCACGGTGTAGCAGTGAAATGCGTAGAT
ATCGTGAGGAAGACCAGTTGCGAAGGCGGATCTCTGGGCAGTTCCTGACACTGAGGCACG
AAGGCCAGGGGAGCAAACGGGATTAGATACCCCGGTAGTCCTGGCAGTAAACGGTGCACG
TTTGGTGTGGGCGGGTTCAGACCCCGTCCGTGCCGGAGCTAACGCGTTAAACGTGCCGCC
TGGGAAGTACGGTCGCAAGATTAAAACTCAAAGAAATTGACGGGGGCCCGCACAAGCGGT
GGAGTATGTGGCTTAATTCGATGCAACGCGAAGAACCTTACCTGGCCTTGACATGCATTG
TGTCCCCGGTGAAAGCCGGGTATCCTGCAGCAATGTAGGAGCCTTGCACAGGTGCTGCAT
GGCTGTCGTCAGCTCGTGTCGTGAGATGTTGGGTTAAGTCCCGCAACGAGCGCAACCCCT
GTGTCCTGTTGCCCGCAAGGGATCTCTGGACAGACTGCCCTGTGAAACGGGGAGGAAGGT
GGGGATGACGTCAAGTCAGTATGGCCCTTACGGCCAGGGCTGCACACGTACTACAATGCC
CAGTACAGAATGAACCGAATCCGCAAGGTGGAGGAAATCTCTAAAACTGGGCCCAGTTCG
GATTGGAGGCTGCAATTCGCCTCCATGAAGCCGGAATCGCTAGTAATGGCGCATCAGCTA
CGGCGCCGTGAATACGTTCCCGGGCCTTGTACACACCGCCCGTCACATCATGGGAGTCGT
TTGTAGCCGAAGTACGCACGCTAACCGCAAGGAGGCAGCGTCCTACGCTATGAGCGGTAA
CTGGGATG
>OTU43
AACGAACGCTGGCGGCAGGCTTAACACATGCAAGTCGAACGGGTGTAGCAATACATCAGT
GGCAGACGGGTGAGTAACACGTGGGAACCTTCCTCGTTGTACGGGACAACTCAGGGAAAC
TTGAGCTAATACCGTATACGTCCGAGAGGAGAAAGATTTATCGCAATGAGACGGGCCCGC
GTCGGATTAGCTAGTTGGTGGGGTAACGGCCTACCAAGGCGACGATCCGTAGCTGATCTG
AGAGGATGATCAGCCACACTGGGACTGAGACACGGCCCAGACTCCTACGGGAGGCAGCAG
TGGGGAATCTTGGACAATGGGCGCAAGCCTGATCCAGCCATGCCGCGTGAGTGAAGAAGG
CCTTAGGGTTGTAAAGCTCTTTTGCCAGGGACGATAATGACGGTACCTGGAGAATAAGCC
CCGGCAAACTTCGTGCCAGCAGCCGCGGTAATACGAAGGGGGCTAGCGTTGTTCGGATTT
ACTGGGCGTAAAGCGCACGTAGGCGGATTGTTAAGTCAGGGGTGAAATCCCGGAGCTCAA
CTCCGGAACTGCCTTTGATACTGGCAATCTTGAGGCTGGAAGAGGTTAGTGGAATTCCCA
GTGTAGAGGTGAAATTCGTAGATATTGGGAAGAACACCAGTGGCGAAGGCGGCTAACTGG
TCCAGATCTGACGCTGAGGTGCGAAAGCGTGGGGAGCAAACAGGATTAGATACCCTGGTA
GTCCACGCCGTAAACTATGGGTGCTAGCTGTCAGCGGGCTTGCTCGTTGGTGGCGCAGCT
AACGCATTAAGCACCCCGCCTGGGGAGTACGGTCGCAAGATTAAAACTTAAAGGAATTGA
CGGGGGCCCGCACAAGCGGTGGAGCATGTGGTTTAATTCGAAGCAACGCGCAGAACCTTA
CCAACCCTTGACATCCCGATCGCGGACATCAGAGATGAAGTCCTTCAGTTCGGCTGGATC
GGAGACAGGTGCTGCATGGCTGTCGTCAGCTCGTGTCGTGAGATGTTGGGTTAAGTCCCG
CAACGAGCGCAACCCTCGCCTTTAGTTGCCATCATTTAGTTGGGCACTCTAAAGGGACTG
CCGGTGATAAGCCGGAGGAAGGTGGGGATGACGTCAAGTCCTCATGGCCCTTACGGGTTG
GGCTACACACGTGCTACAATGGCGGTGACAATGGGCAGCTACTTCGCAAGGAGAAGCTAA
TCCCAAAAAGCCGTCTCAGTTCAGATTGCACTCTGCAACTCGGGTGCATGAAGTTGGAAT
CGCTAGTAATCGCTAATCAGCAGGTAGCGGTGAATACGTTCCCGGGCCTTGTACACACCG
CCCGTCACACCATGGGAGTTGGTCTTACCTGAAGACGGTGTGCTAACCAGCAATGGAGGC
AGCCGGCCACGGTAAGGTCAGCGACTGGGGTG
>OTU44
GATGAACGCTAGCGGCAGGCTTAATACATGCAAGTCGTGGGGCAGCATGTCCCGCAGCAA
TGCGGGATGATGGCGACCGGCAAACGGGTGCGGAACACGTACGCAACCTTCCTTTAAGTG
GGGGATAGCCCGGGGAAACCCGGATTAATACCCCGTAATATTTTGGAGTGGCATCACTCT
ATAATTATAGCTCCGGCGCTTAAAGATGGGCGTGCGTCTGATTAGGTAGTTGGCGGGGTA
ATGGCCCACCAAGCCTACGATCAGTAACTGGTGTGAGAGCACGACCAGTCACACGGGCAC
TGAGACACGGGCCCGACTCCTACGGGAGGCAGCAGTAAGGAATATTGGTCAATGGACGCA
AGTCTGAACCAGCCATGCCGCGTGGAGGATGAAGGTCCTCTGGATTGTAAACTTCTTTTA
TCTGGGAAGAAACCCATGGTTTCTACTGTGGTTGACGGTACCAGATGAATAAGCACCGGC
TAACTCCGTGCCAGCAGCCGCGGTAATACGGAGGGTGCAAGCGTTATCCGGATTCACTGG
GTTTAAAGGGTGCGTAGGTGGGCAGGTAAGTCAGTGGTGAAATCTCCGGGCTTAACCCGG
AAACTGCCGTTGATACTATCTGTCTTGAATATCGTGGAGATGAGCGGAATATGTCATGTA
GCGGTGAAATGCTTAGATATGACATAGAACACCGATTGCGAAGGCAGCTCGTTACACGGT
TATTGACACTGAGGCACGAAAGCGTGGGGATCAAACAGGATTAGATACCCTGGTAGTCCA
CGCCCTAAACGATGATTACTCGACATCAGCGATACACTGTTGGTGTCTGAGCGAAAGCAT
TAAGTAATCCACCTGGGAAGTACGACCGCAAGGTTGAAACTCAAAGGAATTGACGGGGGT
CCGCACAAGCGGTGGAGCATGTGGTTTAATTCGATGATACGCGAGGAACCTTACCTGGGC
TAGAATGCAGAATGACCGTGGGTGAAAGCTCACTTTGTAGCAATACACATTTTGTAAGGT
GCTGCATGGCTGTCGTCAGCTCGTGCCGTGAGGTGTTGGGTTAAGTCCCGCAACGAGCGC
AACCCCCATCACTAGTTGCCATCAGGTAATGCTGGGAACTCTAGTGAAACTGCCGTCGTA
AGACGTGAGGAAGGAGGGGATGATGTCAAGTCATCATGGCCTTTATGCCCAGGGCTACAC
ACGTGCTACAATGGGGAGGACAAAGGGCAGCAACACAGCGATGTGAAGCTAATCCCAAAA
ACCTTCTCTCAGTTCAGATTGCAGTCTGCAACTCGACTGCATGAAGCTGGAATCGCTAGT
AATCGTATATCAGCAATGATACGGTGAATACGTTCCCGGACCTTGTACACACCGCCCGTC
AAGCCATGGAAGCCGGGTGTACCTAAAGTCGGTAACCGCAAGGAGCCGCCTAGGGTAAAA
CTGGTGACTGGGGCT
>OTU45
AATCAACGCTGGCGGCGTGCCTAACACATGCAAGTCGAACGAGAAAGTGGAGCAATCCAT
GAGTAAAGTGGCGACCGGGTGAGTAACACGTGACTAACCTACCTTCGAGTGGGGGATAAC
CTCGGGAAACCGGGGCTAATACCGCATAATATCTTCGGGATGAGAAGCCGAAGATCAAAG
GAGCAATTCGCTGGAAGAGGGAGTCGCGGCTGATTAGCTAGTTGGCGGGGTAATGGCCCA
CCAAGGCTTTGATCGGTAGCCGGCCTGAGAGGGCGCACGGCCACACTGGAACTGAAACAC
GGTCCAGACTCCTACGGGAGGCAGCAGTGGGGAATTTTGCGCAATGGGGGAAACCCTGAC
GCAGCAACGCCGCGTGGAGGATGAAGTCCCTTGGGACGTAAACTCCTTTCGACCCGGACG
ATAATGACGGTACGGGTGGAAGAAGCCCCGGCTAACTTCGTGCCAGCAGCCGCGGTAATA
CGAGGGGGGCAAGCGTTGTTCGGAATTATTGGGCGTAAAGGGCGCGTAGGCGGTGCGGTA
AGTCACCTGTGAAATCTCCGGGCTTAACTCGGAGCCTGCAGGCGAAACTGCCGTGCTTGA
GTGTGGGAGAGGTGCGTGGAATTCCCGGTGTAGCGGTGAAATGCGTAGATATCGGGAGGA
ACACCTGTGGCGAAAGCGGCGCACTGGACCACAACTGACGCTGAGGCGCGAAAGCTAGGG
GAGCAAACAGGATTAGATACCCTGGTAGTCCTAGCCCTAAACTATGGATGCTTGGTGTAG
CGGGTACCCAATCCCGCTGTGCCGCAGCTAACGCGTTAAGCATCCCGCCTGGGGAGTACG
GTCGCAAGGCTGAAACTCAAAGGAATTGACGGGGGCCCGCACAAGCGGTGGAGCATGTGG
TTCAATTCGACGCAACGCGAAGAACCTTACCTGGGCTCGAAGCGCAGTGGACCGGGGTAG
AAATATCCCTTTTCGCAAGAACCGCTGCGGAGGTGCTGCATGGCTGTCGTCAGCTCGTGT
CGTGAGATGTTGGGTTAAGTCCCGCAACGAGCGCAACCCTTATCCCTAGTTGCCATCAGG
TCAAGCTGGGCACTCTAGTGAAACCGCCCCGGATAACGGGGAGGAAGGTGGGGATGACGT
CAAGTCCTCATGGCCTTTATGTCCAGGGCTACACACGTGCTACAATGGTCGGTACAAACC
GTCGCAAACCTGCGAAGGGGAGCTAATCGGAAAAAGCCGGCCTCAGTTCGGATTGGAGTC
TGCAACTCGACTCCATGAAGCTGGAATCGCTAGTAATCGCGGATCAGCACGCCGCGGTGA
ATACGTTCCCGGGCCTTGTACACACCGCCCGTCACATCACGAAAGTGGGCCGTACTAGAA
GTCGGTGTGCTAACTCGCAAGAGAGGCAGCCGCCCAAGGTACAGCTCATGATTGGGGTG
>OTU46
AACGAACGCTGGCGGCGTGGATAAGACATGCAAGTCGAGCGGGATTTCTTTTGGTAGCAA
TACCGAAGGAAGTCTAGCGGCGAACGGGTGCTTAACACGTGGGCAACCTGCCAAGAAGTG
GGGGATAGCTCGCCGAAAGGCGAATTAATACCGCATGTGATTAGAGAGGACATCCTTTCG
AAATTAAAGTCGGGGCAACCTGACGCTTTTTGTGGGGCCCGCGGCCTATCAGCTAGTTGG
TGAGGTAACGGCCCACCAAGGCTTTGACGGGTAGCTGGTCTGAGAGGACGACCAGCCACA
CTGGGACTGAGACACGGCCCAGACACCTACGGGTGGCAGCAGTCGAGAATTTTTGACAAT
GGGGGAAACCCTGATCGAGCGACGCCGCGTGGAGGATGAAGGTCTTCGGATTGTAAACTC
CTGTCATTGGGGAACAAGGTGCATACGTTAACTGCGTGTGTATTGATAGTACCCGAAGAG
GAAGAGACGGCTAACTCTGTGCCAGCAGCCGCGGTAATACAGAGGTCTCAAGCGTTGTTC
GGATTCATTGGGCGTAAAGGGTGCGTAGGCGGCGCGGTAAGTCGGGTGTGAAATCTCGGG
GCTTAACTCCGAAACTGCATTCGATACTGCCGTGCTTGAGGACTGGAGAGGAGACTGGAA
TTTACGGTGTAGCGGTGAAATGCGTAGATATCGTAAGGAAGACCAGTGGCGAAGGCGGGT
CTCTGGACAGTTCCTGACGCTGAGGCACGAAGGTCAGGGGAGCAAACGGGATTAGATACC
CCGGTAGTCCTGACAGTAAACGGTGCACGTTTGGTGTGGGAGGATTCGACCCCTTCTGCG
CCGGAGCTAACGCGTTAAACGTGCCGCCTGGGGAGTACGGTCGCAAGATTAAAACTCAAA
GAAATTGACGGGGGCCCGCACAAGCGGTGGAGTATGTGGCTCAATTCGATGCAACGCGAA
GAACCTTACCAGGCCTTGACATGCATTGCTAAGTTGGTGAAAGCCAGCGACTGGAGCAAT
CCAGACCTTGCACAGGTGCTGCATGGCTGTCGTCAGCTCGTGTCGTGAGATGTTGGGTTA
AGTCCCGCAACGAGCGCAACCCCTGTGAACTGTTGCCACCGAGCCGTGAGGCTCGAGCAC
TCTGTTCAGACTGCCCCGCTCTAACGGGGAGGAAGGTGGGGACGACGTCAAGTCAGTATG
GCCCTTACGGCCTGGGCTGCACACGTACTACAATGCCCAGTACAGAACGATCCAAGACCG
CGAGGTGGAGGAAATCACTAAAACTGGGCCCAGTTCAGATTGAAGTCTGCAACTCGACTT
CATGAAGCCGGAATCGCTAGTAATGGCGTATCAGCTACGACGCCGTGAATACGTTCCCGG
GCCTTGTACACACCGCCCGTCACATCATGGAAGTCGCTTGTAGCCGAAGTCGGCGCGCTA
ACCGCAAGGAGGCAGCCGCCTACGCTATGAGCGGTAACTGGGATG
>OTU47
ATTGAACGCTGGCGGCATGCTTTACACATGCAAGTCGAGCGGCAGCGCGGGGGCAACCCT
GGCGGCGAGCGGCGAACGGGTGAGTAATACATCGGAACGTGTCCCGTAGTGGGGGATAAC
CCGGCGAAAGCCGGACTAATACCGCATATGCTCTACGGAGGAAAGTGGGGGACCCGCAAG
GGCCTCACGCTATGGGAGCGGCCGATGTCCGATTAGCTTGTTGGTGAGGTAACGGCTTAC
CAAGGCGACGATCGGTAGCTGGTCTGAGAGGATGATCAGCCACACTGGGACTGAGACACG
GCCCAGACTCCTACGGGAGGCAGCAGTGGGGAATTTTGGACAATGGGGGCAACCCTGATC
CAGCCATGCCGCGTGCGGGAAGAAGGCCTTCGGGTTGTAAACCGCTTTTGTCCGGAAAGA
AAAGGCATTCCCTAATACGGAGTGCACTTGACGGTACCGGAAGAATAAGCACCGGCTAAC
TACGTGCCAGCAGCCGCGGTAATACGTAGGGTGCGAGCGTTAATCGGAATTACTGGGCGT
AAAGCGTGCGCAGGCGGTTCGTGATGTCTGATGTGAAAGCCCCGGGCTTAACCTGGGAAT
TGCATTGGAAACTAGCGGGCTGGAGTGTGGCAGAGGGGGGTGGAATTCCACGTGTAGCAG
TGAAATGCGTAGAGATGTGGAGGAACACCGATGGCGAAGGCAGCCCCCTGGGCTGACACT
GACGCTCATGCACGAAAGCGTGGGGAGCAAACAGGATTAGATACCCTGGTAGTCCACGCC
CTAAACGATGGCAACTGGGTGTTGGGGAAGCGATTTCTCAGTACCGTAGCTAACGCGTGA
AGTTGCCCGCCTGGGGAGTACGGCCGCAAGGTTAAAACTCAAAGGAATTGACGGGGACCC
GCACAAGCGGTGGATGATGTGGATTAATTCGATGCAACGCGAACAACCTTACCTACCCTT
GACATGTCCGGAACCCCATCGAGAGGTGGGGGTGCCCGAAAGGGAATCGGAACACAGGTG
CTGCATGGCTGTCGTCAGCTCGTGTCGTGAGATGTTGGGTTAAGTCCCGCAACGAGCGCA
ACCCTTGTCCCTAGTTGCTACGCAAGGGCACTCTAGGGAGACTGCCGGTGACAAACCGGA
GGAAGGTGGGGATGACGTCAAGTCCTCATGGCCCTTATGGGTAGGGCTTCACACGTCATA
CAATGGCCGGTACAGAGGGTTGCCAACCCGCGAGGGGGAGCCAATCCCAGAAAGCCGGTC
GTAGTCCGGATTGCAGTCTGCAACTCGACTGCATGAAGTCGGAATCGCTAGTAATCGCGG
ATCAGCATGCCGCGGTGAATACGTTCCCGGGTCTTGTACACACCGCCCGTCACACCATGG
GAGCGGGATGTACCAGAAGCAGCTAGCCTAACCGCAAGGGGGGCGGTTGCCACGGTGCGT
TTCGTGACTGGGGTG
>OTU48
AACGAACGCTGGCGGCATGCCTAACACATGCAAGTCGAACGAAGGCTTCGGCCTTAGTGG
CGCACGGGTGCGTAACGCGTGGGAATCTGCCCTTGGGTACGGAATAACAGTTAGAAATGA
CTGCTAATACCGTATAATGACTTCGGTCCAAAGATTTATCGCCCAGGGATGAGCCCGCGT
CGGATTAGCTAGTTGGTGAGGTAAAGGCTCACCAAGGCGACGATCCGTAGCTGGTCTGAG
AGGATGATCAGCCACACTGGGACTGAGACACGGCCCAGACTCCTACGGGAGGCAGCAGTG
GGGAATATTGGACAATGGGCGCAAGCCTGATCCAGCAATGCCGCGTGAGTGATGAAGGCC
TTAGGGTTGTAAAGCTCTTTTACCCGGGAAGATAATGACTGTACCGGGAGAATAAGCCCC
GGCTAACTCCGTGCCAGCAGCCGCGGTAATACGGAGGGGGCTAGCGTTGTTCGGAATTAC
TGGGCGTAAAGCGCACGTAGGCGGCTTTGTAAGTTAGAGGTGAAAGCCCGGGGCTCAACC
CCGGAATTGCCTTTAAGACTGCATCGCTAGAATTGTGGAGAGGTAAGTGGAATTCCGAGT
GTAGAGGTGAAATTCGTAGATATTCGGAAGAACACCAGTGGCGAAGGCGACTTACTGGAC
ACATATTGACGCTGAGGTGCGAAAGCGTGGGGAGCAAACAGGATTAGATACCCTGGTAGT
CCACGCCGTAAACGATGATGACTAGCTGTCGGGGCGCTTAGCGTTCCGGTGGCGCAGCTA
ACGCGTTAAGTCATCCGCCTGGGGAGTACGGCCGCAAGGTTAAAACTCAAAGAAATTGAC
GGGGGCCTGCACAAGCGGTGGAGCATGTGGTTTAATTCGAAGCAACGCGCAGAACCTTAC
CAGCGTTTGACATGCCAGGACGGTTTCCAGAGATGGATTCCTTCCCTTACGGGACCTGGA
CACAGGTGCTGCATGGCTGTCGTCAGCTCGTGTCGTGAGATGTTGGGTTAAGTCCCGCAA
CGAGCGCAACCCTCGTCTTTAGTTGCTACCATTTAGTTGGGCACTCTAAAGAAACTGCCG
GTGATAAGCCGGAGGAAGGTGGGGATGACGTCAAGTCCTCATGGCCCTTACGCGCTGGGC
TACACACGTGCTACAATGGCGGTGACAAAGGGCAGCAAACTCGCGAGAGTGAGCAAATCC
CAAAAAGCCGTCTCAGTTCGGATTGTTCTCTGCAACTCGAGAGCATGAAGGCGGAATCGC
TAGTAATCGCGGATCAGCACGCCGCGGTGAATACGTTCCCAGGCCTTGTACACACCGCCC
GTCACACCATGGGAGTTGGTTTCACCCGAAGGCGCTACGCTAACCCGCAAGGGAGGCAGG
CGACCACGGTGGGATCAGCGACTGGGGTG
>OTU49
AATCAACGCTGGCGGCGTGCCTAACACATGCAAGTCGAACGCGAATATCCCGCAAGGGAT
TAGTAGAGTGGCAAACGGGTGAGTAACACGTGGGTGACCTGCCTTCGAGTGGGGGATAAC
GTCCCGAAAGGGACGCTAATACCGCATGACATCCTGCCCTTGAACGGGTGGAGATCAAAG
CTGGGGATCGCAAGACCTAGCGCTTGAAGAGGGGCCCGCGTCCGATTAGCTAGTTGGTGA
GGTAACGGCTCACCAAGGCGACGATCGGTAGCCGGCCTGAGAGGGCGGACGGCCACACTG
GGACTGAGACACGGCCCAGACTCCTACGGGAGGCAGCAGTGGGGAATTGTTCGCAATGGG
CGCAAGCCTGACGACGCAACGCCGCGTGGAGGATGAAGATCTTCGGGTCGTAAACTCCTT
TCGATCGAGACGAACGGCTTCCGGGCTAATCACCGGGAGAGTGACGGTACCGAGAGAAGA
AGCCCCGGCTAACTCCGTGCCAGCAGCCGCGGTAATACGGGGGGGGCAAGCGTTGTTCGG
AATTACTGGGCGTAAAGGGCTCGTAGGTGGCCAACTAAGTCAGACGTGAAATCCCTCGGC
TTAACCGGGGAACTGCGTCTGATACTGGATGGCTTGAGGTTGGGAGAGGGATGCGGAATT
CCAGGTGTAGCGGTGAAATGCGTAGATATCTGGAGGAACACCGGTGGCGAAGGCGGCATC
CTGGACCAATTCTGACGCTGAGGAGCGAAAGCCAGGGGAGCAAACGGGATTAGATACCCC
GGTAGTCCTGGCCCTAAACGATGAATGCTTGGTGTGGCGGGTATCGATCCCTGCCGTGCC
GAAGCTAACGCATTAAGCATTCCGCCTGGGGAGTACGGTCGCAAGGCTGAAACTCAAAGG
AATTGACGGGGGCCCGCACAAGCGGTGGAGCATGTGGTTCAATTCGACGCAACGCGAAGA
ACCTTACCCAGGCTTGAACAGCGAGTGACAAACTACGAAAGTGGTCTTCCGCAAGGACAC
TCGTAGAGGTGCTGCATGGCTGTCGTCAGCTCGTGTCGTGAGATGTTGGGTTAAGTCCCG
CAACGAGCGCAACCCTTGTCTGCTGTTGCCATCAGGTTAAGCTGGGCACTCTGCAGAGAC
TGCCGGTGATAAACCGGAGGAAGGTGGGGATGACGTCAAGTCAGCATGGCCTTTATGTCT
GGGGCTACACACGTGCTACAATGGCCGGTACAAACCGTCGCAAAACCGTAAGGTGGAGCT
AATCGGAGAAAGCCGGTCTCAGTTCGGATAGCAGGCTGCAACTCGCCTGCTTGAAGTTGG
AATCGCTAGTAATCGCGGATCAGCACGCCGCGGTGAATACGTTCCCGGGCCTTGTACACA
CCGCCCGTCACATCACGAAAGCCGGTTGTACTAGAAGTCGCTACATCAACCCGCAAGGGG
GAGAGGCGCCTAAGGTATGGTCGGTGATTGGGGTG
>OTU50
AACGAACGCTGGCGGCATGCCTAACACATGCAAGTCGAACGCGTGTAGCAATACACGAGT
GGCGCACGGGTGAGTAACGCGTGGGAACCTGCCCAGTGGTAGGGAATAACTGCGGGAAAC
TGCAGCTAATACCCTATACGCCCTACGGGGGAAAGTTTTTCGCCATTGGAGGGGCCCGCG
TCGGATTAGCTAGTTGGTGAGGTAAGAGCTTACCAAGGCGACGATCCGTAGCTGGTCTGA
GAGGATGATCAGCCACACTGGGACTGAGACACGGCCCAGACTCCTACGGGAGGCAGCAGT
GGGGAATATTGGACAATGGGGGCAACCCTGATCCAGCAATGCCGCGTGAGTGATGAAGGC
CTTAGGGTTGTAAAGCTCTTTCGGCGGGGACGATGATGACGGTACCCGCAGAAGAAGCCC
CGGCTAACTTCGTGCCAGCAGCCGCGGTAATACGAAGGGGGCTAGCGTTGTTCGGAATTA
CTGGGCGTAAAGGGCGCGTAGGCGGTCTTGTAAGTCAGATGTGAAAGCCCCGGGCTCAAC
CCGGGAATAGCATTTGATACTGCGAGGCTTGAGTCCGGGAGAGGATGGCGGAATTCCCAG
TGTAGAGGTGAAATTCGTAGATATTGGGAAGAACACCGGTGGCGAAGGCGGCCATCTGGA
CCGGTACTGACGCTGAGGCGCGAAAGCGTGGGGAGCAAACAGGATTAGATACCCTGGTAG
TCCACGCCGTAAACGATGAGTGCTAGACGCTGGGGGGTTAACCCTTCGGTGTCGCAGCTA
ACGCATTAAGCACTCCGCCTGGGGAGTACGGCCGCAAGGTTGAAACTCAAAGGAATTGAC
GGGGGCCCGCACAAGCGGTGGAGCATGTGGTTTAATTCGAAGCAACGCGAAGAACCTTAC
CAGCCCTTGACATGGGGAGTATGGGTCGCAGAGACGTGACCCTTCAGTTCGGCTGGCTCC
CACACAGGTGCTGCATGGCTGTCGTCAGCTCGTGTCGTGAGATGTTGGGTTAAGTCCCGC
AACGAGCGCAACCCTCATCTTCAGTTGCCATCAGTTCGGCTGGGCACTCTGAAGAAACCG
CCGGTGACAAGCCGGAGGAAGGCGGGGATGACGTCAAGTCCTCATGGCCCTTACGGGCTG
GGCTACACACGTGCTACAATGGTGGTGACAATGGGAAGCGAAGGAGCGATCTGGAGCCAA
TCCCAAAAAGCCATCTCAGTTCGGATTGCACTCTGCAACTCGAGTGCATGAAGTTGGAAT
CGCTAGTAATCGCGCAACAGCACGGCGCGGTGAATACGTTCCCGGGCCTTGTACACACCG
CCCGTCACACCATGGGAGTTGGTTTTACCCGAAGCCGGTGCGCTAACCGCAAGGAGGCAG
CCGACCACGGTAGGGTCAATGACTGGGGTG
>OTU51
AATCAACGCTGGCGGCGTGCCTAACACATGCAAGTCGAGCGAGAAAAGGGGAGCAATCCC
CTGAGTACAGCGGCGCACGGGTGAGTAACACGTGGGTAATCTGCCCTGGAGTGGGGAATA
ACACCGGGAAACCGGTGCTAATACCGCATACGATCACAGAGTCTGCGGATTTTGTGATGA
AAGGAGCAATTCGCTCTAGGAGGAGCCCGCGGCTGATTAGCTAGTTGGTGAGGTAATGGC
TCACCAAGGCAACGATCAGTATCCGGTCTGAGAGGACGGTCGGACACACTGGAACTGAGA
CACGGTCCAGACTCCTACGGGAGGCAGCAGTGGGGAATTTTTGGCAATGGGGGCAACCCT
GACCAAGCAACGCCGCGTGGGTGATGAAGTCTCTTGGGACGTAAAACCCTTTCGACGGGG
ACGAAACCGCAAGGTTGACGGTACCCGTAGAAGAAGCCCCGGCTAACTCCGTGCCAGCAG
CCGCGGTAATACGGGGGGGGCAAGCGTTGTTCGGAATTACTGGGCGTAAAGGGCGCGTAG
GCGGTTCGCTAAGTCGGATGTGAAAACTCTGGGCTCAACCCAGAGCCTGCATCCGAAACT
GGCGGGCTAGAGTTCTGGAGGGGGTAGCGGAATTCCTGGTGTAGCGGTGAAATGCGTAGA
TATCAGGAGGAACACCGGTGGCGAAGGCGGCTACCTGGACAGAAACTGACGCTGAGGCGC
GAAAGCTAGGGGAGCAAACAGGATTAGATACCCTGGTAGTCCTAGCCCTAAACGATGGAT
ACTTGGTGTGACGGGGATTGAATCCCGTCGTGCCGAAGCTAACGCATTAAGTATCCCGCC
TGGGGAGTACGGTCGCAAGGCTGAAACTCAAAGGAATTGACGGGGGCCCGCACAAGCGGT
GGAGTATGTGGTTTAATTCGACGCAACGCGAAGAACCTTACCTGGGCTCGAACGGCTAGT
GACAGGTGGCGAAAGTCGCTTTTCCCGCAAGGGACACTAGTCGAGGTGCTGCATGGCTGT
CGTCAGCTCGTGTCGTGAGATGTTGGGTTAAGTCCCGCAACGAGCGCAACCCCTGCCTTT
AGTTGCCACCAGATTATGCTGAGCACTCTAAAGGGACTGCCGGTGAAAAACCGGAGGAAG
GTGGGGATGACGTCAAGTCCTCATGGCCTTTATGTCCAGGGCTACACACGTACTACAATG
GGCGGCACAATGAGTCGCAAACCCGCGAGGGGGAGCCAATCTCAAAAAACCGCTCTCAGT
TCGGATTGCAGTCTGCAACTCGACTGCATGAAGCCGGAATCGCTAGTAATCGCTGATCAG
CAAGCAGCGGTGAATACGTTCCCGGGCCTTGTACACACCGCCCGTCACATCACGAAAGCC
AGTTGTACTAGAAGCCGGCAATTCAACCGCAAGGAGATAGCCGTCCAAGGTATGACTGGT
GATTGGGGTG
>OTU52
AGCGAACGCTGGCGGCAGGCTTAACACATGCAAGTCGAGCGGGTGTAGCAATACATCAGC
GGCAGACGGGTGAGTAACGCGTGGGAACGTACCTTTTGGTTCGGAACAACCCAGGGAAAC
TTGGGCTAATACCGGATAAGCCCTTACGGGGAAAGATTTATCGCCGAAAGATCGGCCCGC
GTCTGATTAGCTAGTTGGTGAGGTAATGGCTCACCAAGGCGACGATCAGTAGCTGGTCTG
AGAGGATGATCAGCCACATTGGGACTGAGACACGGCCCAAACTCCTACGGGAGGCAGCAG
TGGGGAATATTGGACAATGGGGGCAACCCTGATCCAGCCATGCCGCGTGAGTGATGAAGG
CCCTAGGGTTGTAAAGCTCTTTTGTGCGGGAAGATAATGACGGTACCGCAAGAATAAGCC
CCGGCTAACTTCGTGCCAGCAGCCGCGGTAATACGAAGGGGGCTAGCGTTGCTCGGAATC
ACTGGGCGTAAAGGGTGCGTAGGCGGGTCTTTAAGTCAGGGGTGAAATCCTGGAGCTCAA
CTCCAGAACTGCCTTTGATACTGAAGATCTTGAGTCCGGGAGAGGTGAGTGGAACTGCGA
GTGTAGAGGTGAAATTCGTAGATATTCGCAAGAACACCAGTGGCGAAGGCGGCTCACTGG
CCCGGTACTGACGCTGAGGCACGAAAGCGTGGGGAGCAAACAGGATTAGATACCCTGGTA
GTCCACGCCGTAAACGATGAATGCCAGCCGTTAGTGGGTTTACTCACTAGTGGCGCAGCT
AACGCTTTAAGCATTCCGCCTGGGGAGTACGGTCGCAAGATTAAAACTCAAAGGAATTGA
CGGGGGCCCGCACAAGCGGTGGAGCATGTGGTTTAATTCGACGCAACGCGCAGAACCTTA
CCAGCCCTTGACATCCCGGTCGCGGACTCCAGAGACGGAGTTCTTCAGTTCGGCTGGACC
GGAGACAGGTGCTGCATGGCTGTCGTCAGCTCGTGTCGTGAGATGTTGGGTTAAGTCCCG
CAACGAGCGCAACCCCCGTCCTTAGTTGCTACCATTTAGTTGAGCACTCTAAGGAGACTG
CCGGTGATAAGCCGCGAGGAAGGTGGGGATGACGTCAAGTCCTCATGGCCCTTACGGGCT
GGGCTACACACGTGCTACAATGGCGGTGACAATGGGATGCAAAGGCGCAAGCCCCAGCAA
ATCTCAAAAAGCCGTCTCAGTTCGGATTGGGCTCTGCAACTCGAGCCCATGAAGTTGGAA
TCGCTAGTAATCGTGGATCAGCATGCCACGGTGAATACGTTCCCGGGCCTTGTACACACC
GCCCGTCACACCATGGGAGTTGGTTTTACCTGAAGACGGTGCGCTAACCGCAAGGAGGCA
GCCGGCCACGGTAGGGTCAGCGACTGGGGTG
>OTU53
AATCAACGCTGGCGGCGTGCCTAACACATGCAAGTCGAACGAGAAAGTGGAGCAATCCAT
GAGTAAAGTGGCGACCGGGTGAGTAACACGTGACTAACCTACCTTCGAGTGGGGGATAAC
CTCGGGAAACCGGGGCTAATACCGCATAATGCCTTCGGGTTAAAGGAGCAATTCGCTTGA
AGAGGGGGTCGCGGCTGATTAGCTAGTTGGCGGGGTAACGGCCCACCAAGGCGATGATCG
GTAGCCGGCCTGAGAGGGCGCACGGCCACACTGGAACTGAAACACGGTCCAGACTCCTAC
GGGAGGCAGCAGTGGGGAATTTTGCGCAATGGGGGAAACCCTGACGCAGCAACGCCGCGT
GGAGGATGAAGTCCCTTGGGACGTAAACTCCTTTCGACCGGGACGATAATGACGGTACCG
GTGGAAGAAGCCCCGGCTAACTTCGTGCCAGCAGCCGCGGTAATACGAGGGGGGCGAGCG
TTGTTCGGAATTATTGGGCGTAAAGGGCGCGTAGGCGGTGCGGTAAGTCACCTGTGAAAC
CTCTAGGCTTAACCTAGAGCCTGCAGGCGAAACTGCCGTGCTGGAGTGTGGGAGAGGTGC
GTGGAATTCCCGGTGTAGCGGTGAAATGCGTAGATATCGGGAGGAACACCTGTGGCGAAA
GCGGCGCACTGGACCACAACTGACGCTGAGGCGCGAAAGCTAGGGGAGCAAACAGGATTA
GATACCCTGGTAGTCCTAGCCCTAAACGATGGATGCTTGGTGTGTCGGGTACCCAATCCC
GACGTGCCGAAGCTAACGCGATAAGCATCCCGCCTGGGGAGTACGGTCGCAAGGCTGAAA
CTCAAAGGAATTGACGGGGGCCCGCACAAGCGGTGGAGCATGTGGTTCAATTCGACGCAA
CGCGAAGAACCTTACCTGGGCTCGAAGCGCAGTGGACTGGGGTAGAAATATCCCTTTCTC
GCAAGAGACTGCTGCGGAGGTGCTGCATGGCTGTCGTCAGCTCGTGTCGTGAGATGTTGG
GTTAAGTCCCGCAACGAGCGCAACCCTTATCCCTAGTTGCCATCGGGTCAAGCCGGGCAC
TCTAGTGAAACCGCCCCGGATAACGGGGAGGAAGGTGGGGATGACGTCAAGTCCTCATGG
CCTTTATGTCCAGGGCTACACACGTGCTACAATGGTCGGTACAAACCGTCGCAAACCCGC
GAGGGGGAGCTAATCGGAAAAAGCCGACCTCAGTTCGGATTGGAGTCTGCAACTCGACTC
CATGAAGCTGGAATCGCTAGTAATCGCAGATCAGCACGCTGCGGTGAATACGTTCCCGGG
CCTTGTACACACCGCCCGTCACATCACGAAAGTGAGCTGTACTAGAAGTCGGTGAGCTAA
CCGCAAGGAGGCAGCCGCCCAAGGTACGGCCCATGATTGGGGTG
>OTU54
AGCGAACGCTGGCGGCGTACTTAACACATGCAAGTCGAACGAGGATCATCGGCGTAGCAA
TACGTCGGCGGTCTTAGTGGCGTACGGGTGAGTAACACGTGGGCAACCTGCCCTCGAGCT
CGGGATACCCTTTCGAAAGGAAGGCTAATACCGGATACGCTCCTTGGGTCGTTGGATCCG
GGGAGGAAAGGTGGCGAAAGCTGCCGCTCTTGGAGGGGCTCGCGGCCTATCAGCTAGTTG
GTGAGGTAACGGCTCACCAAGGCGATGACGGGTAGCTGGTCTGAGAGGACGACCAGCCAC
ACGGGAACTGAGACACGGTCCCGACTCCTACGGGAGGCAGCAGTGGGGAATTTTCCGCAA
TGGGCGAAAGCCTGACGGAGTGACGCCGCGTGGGGGACGAAGGCCTTCGGGTCGTAAACC
CCTGTCAGAGGGAAAGAAGGGTGTCGGCGTGAATAGCGCCGGCATTTGACGGTACCTTCA
GAGGAAGCCCCGGCCAACTCTGTGCCAGCAGCCGCGGTAAGACAGAGGGGGCAAGCGTTG
CTCGGAATCACTGGGCGTAAAGGGCGCGTAGGCGGGATGGCAAGTCGGTCGTGAAATCCC
TCGGCTCAACTGAGGAGAGTCGGCCGATACTGCTGTTCTTGAGGGATGCAGAGGAGACTG
GAATTCCCGGTGTAGCGGTGAAATGTGTAGAGATCGGGAGGAACACCGGTGGCGAAGGCG
GGTCTCTGGGCATCTCCTGACGCTGAGGCGCGAAAGCGTGGGGAGCAAACGGGATTAGAT
ACCCCGGTAGTCCACGCCGTAAACGATGACGACTAGGTGTGGGGTGGTTCAGTCCATTCC
GTGCCGCAGCTAACGCATTAAGTCGTCCGCCTGGGGAGTACGGCCGCAAGGTTGAAACTC
AAAGGAATTGACGGGGGCCCGCACAAGCGGTGGAGCATGTGGTTCAATTCGATGCAGAGC
GAAGAACCTTACCTGGGCTTGACATGCAGGAAGTAGGAACCCGAAAGGGGGACGACCCGT
TAAATCGGGAGCCTGCACAGGTGGTGCATGGCTGTCGTCAGCTCGTGCCGTGAGGTGTTG
GGTTAAGTCCCGCAACGAGCGCAACCCTCACCCTATGTTGCCAACGGTTCGGCCGGGCAC
TCTTGGGGAACTGCCGGCGAAGAGCTGGAGGAAGGGGGGGATGACGTCAAGTCCGTATGC
CCCTTATGTCCAGGGCTACACACATGCTACAATGGTCGGTACAGAGGGTTGCCAACCCGC
GAGGGGGAGCCAATCCCATAAAGCCGATCTCAGTTCGGATTGCAGGCTGCAACTCGCCTG
CATGAAGTCGGAATCGCTAGTAAGCGCAGATCAGCAGGCTGCGCTGAATACGTTCCCGGG
CCTTGTACACACCGCCCGTCACACCACGAAAGCCGGTTGTACCAGAAGTCGCCAAGCTAA
CCGCAAGGAGGCAGGCGCCGAAGGTATGGTCGGTGATTGGGGTG
>OTU55
AACGAACGCTGGCGGCGTGGATAAGACATGCAAGTCGAACGAGGTTAGTTTTGTAGCAAT
ACAGAGCTGACCTAGTGGCGAACGGGTGCGTAACACGTGACTTACCTGCCCAGAAGTGGG
GGATAGCTCGCCGAAAGGCGAATTAATACCGCATGTGATCGCAAGATCAAAGCAGCAATG
CGCTTTTGGATGGGGTCGCGGCCTATCAGCTTGTTGGTAAGGTAACGGCTTACCAAGGCT
TTGACGGGTAGCTGGTCTGAGAGGACGACCAGCCACACTGGAACTGAGACACGGTCCAGA
CACCTACGGGTGGCAGCAGTCGAGAATTTTTCTCAATGGGGGAAACCCTGAAGGAGCGAC
GCCGCGTGGAGGATGAAGGCTTTCGGGTTGTAAACTCCTGTCATTTGGGAACAAAACTCG
CAAGAGCTTGATAGTACCAGAAGAGGAAGAGACGGCTAACTCTGTGCCAGCAGCCGCGGT
AATACAGAGGTCTCGAGCGTTGTTCGGATTCATTGGGCGTAAAGGGCGCGTAGGCGGCGG
GGTAAGTCTGGTGTGAAATCTCGGAGCTCAACTCCGAAATTGCACTGGATACTGCTCTGC
TCGAGGGCTGGAGAGGAGATCGGAATTCACGGTGTAGCAGTGAAATGCGTAGATATCGTG
AGGAAGACCAGTGGCGAAGGCGGATCTCTGGACAGCTCCTGACGCTGAGGCGCGAAGGCT
AGGGGAGCAAACGGGATTAGATACCCCGGTAGTCCTAGCAGTAAACGGTGCACGTTTGGT
GTGCGCGGATTCGACCCCGTGCGTGCCGGAGCTAACGCGTTAAACGTGCCGCCTGAGGAG
TACGGTCGCAAGATTAAAACTCAAAGAAATTGACGGGGGCCCGCACAAGCGGTGGAGTAT
GTGGCTTAATTCGATGCAACGCGAAGAACCTTACCTGGCCTTGACATGCATCGTGTCGTC
GGTGAAAGCCGGCTAGCGTAGCAATACGCGCTTTGCACAGGTGCTGCATGGCTGTCGTCA
GCTCGTGTCGTGAGATGTTGGGTTAAGTCCCGCAACGAGCGCAACCCCTGTGAACTGTTG
CTAACTCGCAAGAGTGCACTCTGTTCAGACTGCCCTGTGAAACGGGGAGGAAGGTGGGGA
CGACGTCAAGTCAGGATGGCCCTTACGGCCAGGGCTGCACACGTACTACAATGCCCAGTA
CAGAATGAACCGAATCCGCGAGGTGGAGGAAATCACTAAAACTGGGCCCAGTTCGGATTG
TAGGCTGCAACTCGCCTACATGAAGCCGGAATCGCTAGTAATGGCGCATCAGCTACGGCG
CCGTGAATACGTTCCCGGGCCTTGTACACACCGCCCGTCACATCATGGGAGTCGCTTGTA
CCCGAAGTGTCTGTGCCAACCGCAAGGAGGCAGGGCCCTAAGGTATGAGCGGTAACTGGG
ATG
>OTU56
GATGAACGCTAGCTGGAGGCTTAATACATGCAAGTCGAGCGGGATTGGGTAGCAATATCC
ATGAGAGCGGCGAACGGGTGAGTAACGCGTACACGACCTACCTTTGACTGGGGGATAGCC
CTGGGAAACTGGGATTAATACCGCATATAATTCTTGATAATAAAGATTGAGAATGAAAGT
TCAGGCGGTCAGAGATGGGTGTGCGTCTGATTAGCTAGTTGGTAAGGTAACGGCTTACCA
AGGCGATGATCAGTAGGGGGCGTGAGAGCGTGGTCCCCCACACGGGTACTGAGACACGGA
CCCGACTCCTACGGGAGGCAGCAGTAAGGAATATTGGACAATGGCCGCAAGGCTGATCCA
GCCATCCAGCGTGCAGGAAGAAGGCCCTATGGGTTGTAAACTGCTTTTATCAGGGAAGAA
ACCTGTGGATTTACTTCGCAGCTGACGGTACCTGAAGAATAAGCACCGGCTAACTCCGTG
CCAGCAGCCGCGGTAATACGGAGGGTGCGAGCGTTATCCGGAATTACTGGGTTTAAAGGG
TGCGTAGGCGGCGCTGTAAGTCAGGAGTGAAAGTTTGCGGCTCAACCGTAAAATTGCTTT
TGATACTGCGGTGCTGGAATTAGGATGAGGTCAGCGGAATGTGGCATGTAGCGGTGAAAT
GCATAGATATGCCATAGAACACCAATTGCGAAGGCAGCTGGCTAGACCTGGATTGACGCT
GAGGCACGAAAGCGTGGGGAGCGAACAGGATTAGATACCCTGGTAGTCCACGCCCTAAAC
GATGCTCACTCGACGTATGGCGCTAGACGTTGTGCGTCCAAGGGAAACCGTTAAGTGAGC
CACCTGGGGAGTACGACCGCAAGGTTGAAACTCAAAGGAATTGACGGGGGTCCGCACAAG
CGGTGGAGCATGTGGTTTAATTCGATGATACGCGAGGAACCTTACCTGGGCTAGAATGCG
AGTGACGGTCCGAGAAATCGGGCTTCCCTTCGGGGCACAAAGCAAGGTGCTGCATGGCTG
TCGTCAGCTCGTGCCGTGAGGTGTTGGGTTAAGTCCCGCAACGAGCGCAACCCCTGTCCT
TAGTTGCCAACCTACAGTGATGTAGAGGGACTCTAAGGAGACTGCCGGCGTAAGCCGAGA
GGAAGGTGGGGACGACGTCAAGTCATCATGGCCTTTATGCCCAGGGCGACACACGTGCTA
CAATGGCCGGTACAGAGGGTTGCCAAGCCGCAAGGTGGAGCCAATCCCTTAAAGCCGGTC
TCAGTTCGGATTGGAGTCTGAAACCCGACTCCATGAAGTTGGAATCGCTAGTAATCGCGC
ATCAGCCATGGCGCGGTGAATACGTTCCCGGACCTTGTACACACCGCCCGTCAAGCCATG
GAAGCCGGGGGTACCTGAAGACGGTGACTTTACTGGGAGCTGTCTAAGGTAAAACTGGTG
ACTGGGGCT
>OTU57
AATCAACGCTGGCGGCGTGCCTCAGACATGCAAGTCGAACGCGAAAGCCCCTTCGGGGGC
AAGTAGAGTGGCGCACGGGTGAGTAACACGTAGGTAATCTACCTTCGGATGGGGAATAAC
AACCGGAAACGGTTGCTAATACCGCATAATGCAGCGGCACCTAATGGTGACAGTTGTTAA
AGCGGGGGATCGTAAGACCTCGCGTCTGAAGAGGAGCCTGCGGCGGATTAGCTAGTTGGT
AGGGTAACGGCCTACCAAGGCGACGATCCGTAGCCGGCCTGAGAGGGCGGTCGGCCACAC
TGACACTGACATACGGGTCAGACTCCTACGGGAGGCAGCAGTCGGGAATTTTGGGCAATG
GGCGAAAGCCTGACCCAGCAACGCCGCGTGAAGGATGAAATCCCTCGGGATGTAAACTTC
GCAAGAACGGGAAGAATAAGTCTGCGCGAATATCGCAGGCGATGACGGTACCGTTTGTAA
GCTCCGGCTAACTCCGTGCCAGCAGCCGCGGTAATACGGGGGGAGCAAGCGTTGTTCGGA
TTTACTGGGCGTAAAGGGCGCGTAGGCGGCCACTGCAAGTCAATTGTGAAATCTCCGGGC
TTAACTCGGAAAGGTCAACTGATACTGCAGGGCTAGAGTGCGGAAGGGGCAACTGGAATT
CTCGGTGTAGCGGTGAAATGCGTAGATATCGAGAGGAACACCTGCGGCGAAGGCGGGTTG
CTGGGCCGACACTGACGCTGAGTGTGCGAAAGCTAGGGGAGCGAACGGGATTAGATACCC
CGGTAGTCCTAGCCTTAAACGATGGATGCTTGGTGTCTGGGGTTTTATAGTCCCCGGGTG
CCGTCGCTAACGCTTTAAGCATCCCGCCTGGGGAGTACGGTCGCAAGACTGAAACTCAAA
GGAATTGACGGGGACCCGCACAAGCGGTGGAGCATGTGGTTTAATTCGACGCAACGCGAA
GAACCTTACCTGGGCTAGAATGCCTCTGACAGCCCCAGAGATGGGGTCTCCTGGGTAAAA
CCAGGCAGAGTGCAAGGTGCTGCATGGCTGTCGTCAGCTCGTGTCGTGAGATGTTGGGTT
AAGTCCCGCAACGAGCGCAACCCTTATCAATAGTTGCCAGCGGTTCGGCCGGGCACTCTA
TTGAGACTGCCGTTGACAAAACGGAGGAAGGTGGGGATGACGTCAAGTCCTCATGGCCTT
TATGTCCAGGGCTACACACGTGCTACAATGGCCGGTACAAAGCGCTGCAAACCTGCAAAG
GGGAGCCAATCGCAAAAAGCCGGTCTCAGTTCGGATTGGAGTCTGCAACTCGACTCCATG
AAGTTGGAATCGCTAGTAATCGCAGATCAGCATGCTGCGGTGAATACGTTCCCGGGTCTT
GTACACACCGCCCGTCACATCACGAAAGTGGGTTGTACTAGAAGTCGTCGCGCCAACCCG
TAAGGGAGGCAGGCGCCCACGGTATGATCCATGATTGGGGTG
>OTU58
CCTGAACGCTGGCGGCGTGGCTAAGACATGCAAGTCGCACGGATGTAGCAATACATCAGT
GGCGCACGGGTGAGTAATATATCGCTAATGTGCCCTTCAGACGGGGATAGCCATCCGAAA
GGGTGGGTAATACCCGATGAGACCACAGGCAGGCATCTGCTGGTGCTCAAAGGTCGCAAG
ACGCTGTTGGAGCAGGCGATATCGTATCAGCTAGTTGGTGAGGTAACGGCTCACCAAGGC
GATGACGCGTAGCTGGTCTGAGAGGACGACCAGCCACATCGGGACTGAGACACTGCCCGG
ACTCCTACGGGGGGCTGCAGTAACGAATCTTCCGCAATGCACGAAAGTGTGACGGAGCGA
CGCCGCGTGCTGGATGAAGTCCTTCGGGATGTAAACAGCTGTCAGGGGAAAGAAAGTTCT
GATCTACCCCAGAGGAAGAGGCGGCTAACTCTGTGCCAGCAGCCGCGGTAATACAGAGGC
CTCAAGCGTTAGGCGGAATCACTGGGCTTAAAGCGTGTGTAGGTGGATGCCTAAGTACCT
TGTGAAATCCCACGGCTTAACCGTGGAATGGCTGGGTATACTGGGTGTCTTGAGCCACTC
AGGGGCTACCGGAACAAGCGGTGGAGCGGTGAAATGCGTAGATATCGCTTGGAACGCCAA
TGGTGAAAACAGGTAGCTGGGGGTGTGCTGACACTGAGACACGAAAGCCAGGGGAGCAAA
CGGGATTAGATACCCCGGTAGTCCTGGCCCTAAACGATGTCCACTAGATCGTGGCGGTTC
TAACGCCGTCATGGTCGAAGCAAAAGTGCTAAGTGGACCGCCTGGGAAGTACGGTCGCAA
GGCTAAAACTCAAAGGAATTGACGGGGGCTCACACAAGCGGTGGAGCATGTGGTTCAATT
CGAAGCAACGCGCAGAACCTTACCTGGGCTTGACATGCTAGGATTATCCCTATGAAAGTA
GGGTAGGCCCTTCGGGGTACAACTAGTACAGGTGCTGCATGGCTGTCGTCAGCTCGTGTC
GTGAGATGTCGGGTTAAGTCCCTTAACGAGCGAAACCTTTGCCCTTAGTTACCAGCGGGT
TATGCCGGGGACTCTAAGGGGACTGCCGGTGTCAAACCGGAGGAAGGTGGAGATGACGTC
AAGTCCTCATGGCCTTTATGCCCAGGGCCACACACGTGCTACAATGGAGTGCACAGAGCG
AACCGAGAGCGCAAGCTGGAGGAAATCGCATAAATCACTCCCCAGTTCAGATCGGAGGCT
GCAACTCGCCTCCGTGAAGTTGGAATCGCTAGTAATCGCGGATCAGCTACGCCGCGGTGA
ATGTGTTCCTGAGCCTTGTACACACCGCCCGTCAAGTCATGGGAGCCGGAAATGGCCGAA
GCCGCTTCGTTTCAGAAGTGTCTACGCCAGGTTCGGTGACTGGGACT
>OTU59
AATCAACGCTGGCGGCGCGCCTAACACATGCAAGTCGAACGAGAAAGCGGGGGCAACCTC
GTGAGTAAAGTGGCGTACGGGTGAGTAACACGTGGATCATCTACCTCTTTGTGGGGGATA
ACCCTGGGAAACCGGAGCTAATACCGCATAAGTCCGAGAGGAGAAAGCAGCAATGCGCAG
AGAGAGGAGTCCGCGGCCGATTAGCTAGTTGGTAGGGTAAGAGCCTACCAAGGCAACGAT
CGGTAGCCGGCCTGAGAGGGCACACGGCCACACTGGCACTGAAACACGGGCCAGACTCCT
ACGGGAGGCAGCAGTGGGGAATCTTGCACAATGGGGGAAACCCTGATGCAGCGACGCCGC
GTGAGCGATGAAGCCCTTCGGGGTGTAAAGCTCTTTCGGCAGGGAAGATGGTGACGGTAC
CTGCAGAAGCAGCTGCGGCTAACTACGTGCCAGCAGCCGCGGTAATACGTAGGCAGCAAG
CGTTGTTCGGAGTTACTGGGCGTAAAGGGTGTGTAGGCGGTCTTCTAAGTCTGGTGTGAA
ATCTCCCGGCTCAACTGGGAGGGTGCGCCGAAAACTGGAAGGCTAGAGTGCGGGATGGGA
GAGTGGAATTCCTGGTGTAGCGGTGAAATGCGTAGATATCAGGAGGAACACCTGTGGTGT
AGACGGCTCTCTGGACCGCAACTGACGCTGAGACACGAAAGCGTGGGTAGCAAACAGGAT
TAGATACCCTGGTAGTCCACGCCCTAAACGATGCATATTTGGTGTGGGCCATTCATTTGG
TCCGTGCCGGAGCTAACGCGTTAAATATGCCGCCTGGGGAGTACGGTCGCAAGGCTGAAA
CTCAAAGGAATTGACGGGGGCCCGCACAAGCGGTGGAGCATGTGGTTCAATTCGACGCAA
CGCGAAGAACCTTACCTGGGCTCGAACGGCTCGTGAACGACTGTGGAAACACGGTTTTCC
CGCAAGGGACTAGAGTCGAGGTGCTGCATGGCTGTCGTCAGCTCGTGTCGTGAGATGTTG
GGTTAAGTCCCGCAACGAGCGCAACCCTTGTCCTGTGTTACCATGCCGAAAGGCGGCACT
CGCAGGAGACCGCCAGCGATAAGCTGGAGGAAGGTGGGGATGACGTCAAGTCCTCATGGC
CTTTATGTCCAGGGCTACACACGTGCTACAATGGGCGGTACAAAGCGCTGCTAAATCGCA
AGATGGAGCCAATCGCAGAAAGCCGCTCTCAGTTCGGATTGCAGGCTGCAACTCGCCTGC
ATGAAGCTGGAATCGCTAGTAATGCTATATCAGAATGATAGCGTGAATACGTTCCCGGGC
CTTGTACACACCGCCCGTCACATCACGAAAGTGGATTGTACTAGAAGTCTGCGCGCTAAC
CCGCAAGGGGGGCAGCGGCCCAAGGTATGATTCATGATTGGGGTG
>OTU60
ATTGAACGCTGGCGGCATGCCTTACACATGCAAGTCGAGCGCGAAAGGGGGGCAACCCCC
GAGTAGAGCGGCGGACGGGTGAGTAACACATCGGAACGTGCCCAGTAGTGGGGGACAACC
TCGAGAAATCGAGGCTAATACCGCATACGACCCACGGGTGAAAGCGGGGGACCGCAAGGC
CTCGCGCTATTGGAGCGGCCGATGTCCGATTAGCTAGTTGGCGGGGTAAGAGCCCACCAA
GGCGACGATCGGTAGCTGGTCTGAGAGGACGACCAGCCACACTGGGACTGAGACACGGCC
CAGACTCCTACGGGAGGCAGCAGTGGGGAATTTTGGACAATGGGGGCAACCCTGATCCAG
CCATGCCGCGTGCGGGAAGAAGGCCTTCGGGTTGTAAACCGCTTTCGGCCGGAACGAAAT
CGCCCGGGTGAACATCCCGGGTGGATGACGGTACCGGAAGAAGAAGCACCGGCTAACTAC
GTGCCAGCAGCCGCGGTAATACGTAGGGTGCGAGCGTTAATCGGAATTACTGGGCGTAAA
GCGTGCGCAGGCGGTCTCGTAAGACAGGTGTGAAATCCCCGGGCTTAACCTGGGAACTGC
GCTTGTGACTGCGAGGCTGGAGTGCGGAAGAGGGAGGTGGAATTCCACGTGTAGCAGTGA
AATGCGTAGAGATGTGGAGGAACACCGATGGCGAAGGCAGCCTCCTGGTCCAGCACTGAC
GCTCATGCACGAAAGCGTGGGGAGCAAACAGGATTAGATACCCTGGTAGTCCACGCCCTA
AACGATGACGACTAGTTGTTGGGGTAGAAGTACCTTAGTAACGCAGCTAACGCGTGAAGT
CGTCCGCCTGGGGAGTACGGTCGCAAGATTAAAACTCAAAGGAATTGACGGGGGCCCGCA
CAAGCGGTGGATGATGTGGATTAATTCGATGCAACGCGAAAAACCTTACCTACTCTTGAC
ATCCCAGGAGCCTCGCAGAGATGTGAGGGTGCCCGAAAGGGAACCTGGAGACAGGTGCTG
CATGGCTGTCGTCAGCTCGTGTCGTGAGATGTTGGGTTAAGTCCCGCAACGAGCGCAACC
CTTGCCACTAGTTGCTACATTCAGTTGGGCACTTTAGTGGGACTGCCGGTGACAAACCGG
AGGAAGGTGGGGATGACGTCAAGTCATCATGGCCCTTATGGGTAGGGCTTCACACGTCAT
ACAATGGCGCGTACAGAGGGCAGCCAACCCGCGAGGGGGAGCTAATCTCAGAAAGCGCGT
CGTAGTCCGGATTGCAGTCTGCAACTCGACTGCATGAAGTCGGAATCGCTAGTAATCGCG
GATCAGCATGTCGCGGTGAATACGTTCCCGGGCCTTGTACACACCGCCCGTCACACCATG
GGAGTGGGTTTCACCAGAAGCAGGTAGCCTAACCGCAAGGAGGGCGCCTACCACGGTGAG
ATTCATGACTGGGGTG
>OTU61
AATCAACGCTGGCGGCGTGCCTCAGACATGCAAGTCGAACGCGAAATCTTCCTTCGGGAG
GAGAGTAGAGTGGCGCACGGGTGAGTAACACGTAGGTAATCTGCCTTTGGGTGGGGAATA
ACAGCCGGAAACGGCTGCTAATACCGCATAATGCAGCGGCACCACATGGTGAATTGTTGT
TAAAGCGGGGGATCCTGAAAGGGACCTCGCGCCTGAAGAGGAGCCTGCGGCAGATTAGCT
AGTTGGTGAGGTAAAGGCTCACCAAGGCTGTGATCTGTAGCCGGCCTGAGAGGGCGGTCG
GCCACACTGACACTGACATACGGGTCAGACTCCTACGGGAGGCAGCAGTCGGGAATTTTG
GGCAATGGGCGAAAGCCTGACCCAGCAACGCCGCGTGAAGGATGAAATCCCTCGGGATGT
AAACTTCGCAAGAATGGGAAGAATAAGTCTGAGCTAACATCTCAGATGATGACGGTACTA
TTTGTAAGCTCCGGCTAACTCCGTGCCAGCAGCCGCGGTAATACGGGGGGAGCAAGCGTT
GTTCGGATTTACTGGGCGTAAAGGGCGCGTAGGCGGCCACAACAAGTCACTTGTGAAATC
TCCGGGCTTAACTCGGAACGGTCAAGTGATACTGTTGGGCTAGAGTGCGGAAGGGGCAAC
TGGAATTCTCGGTGTAGCGGTGAAATGCGTAGATATCGAGAGGAACACCTGCGGCGAAGG
CGGGTTGCTGGGCCGACACTGACGCTGAGGCGCGAAAGCTAGGGGAGCGAACGGGATTAG
ATACCCCGGTAGTCCTAGCCTTAAACGATGGATGCTTGGTGTCTGGGGTTATAAAGTCCC
CGGGTGCCGTCGCTAACGCTTTTAGCATCCCGCCTGGGGAGTACGGTCGCAAGACTGAAA
CTCAAAGGAATTGACGGGGACCCGCACAAGCGGTGGAGCATGTGGTTTAATTCGACGCAA
CGCGAAGAACCTTACCTGGGCTAGAATGCCTCTGACAACTCTAGAGATAGAGCCTTCTGG
GTAAAACCAGACAGAGTGCAAGGTGCTGCATGGCTGTCGTCAGCTCGTGTCGTGAGATGT
TGGGTTAAGTCCCGCAACGAGCGCAACCCTTATCAACAGTTGCCATCAGGTGAAGCTGGG
AACTCTGTTGAGACTGCCGTTGACAAAACGGAGGAAGGTGGGGATGACGTCAAGTCCTCA
TGGCCTTTATGTCCAGGGCTACACACGTGCTACAATGGCAGGTACAAAGCGCTGCAAACC
CGCGAGGGGGAGCCAATCGCAAAAAGCCTGTCTCAGTTCGGATTGTAGTCTGCAACTCGA
CTACATGAAGCTGGAATCGCTAGTAATCGCGGATCAGAATGCCGCGGTGAATACGTTCCC
GGGTCTTGTACACACCGCCCGTCACATCACGAAAGTGGGTTGTACTAGAAGCGGCAGGGC
TAACTCGCAAGAGGGGCATGTCGTAACGGTATGATTCATGATTGGGGTG
>OTU62
GATGAACGCTAGCGGCAGGCTTAATACATGCAAGTCGTGGGGCAGCATGGGTGTAGCAAT
ACATCTGATGGCGACCGGCAAACGGGTGCGGAACACGTACACAACCTTCCTTTTAGTGGG
GAATAGCCCGGGGAAACCCGGATTAATACCCCGTAACATAATGAAGTGGCATCACTTTAT
TATTATAGCAGCAATGCGCTTTAAGATGGGTGTGCGACTGATTAGGCAGTTGGCGGGGTA
ACGGCCCACCAAACCTACGATCAGTAACTGGTGTGAGAGCACGACCAGTCACACGGGCAC
TGAGACACGGGCCCGACTCCTACGGGAGGCAGCAGTAAGGAATATTGGTCAATGGACGCA
AGTCTGAACCAGCCATGCCGCGTGGAGGATGAAGGCCCTCTGGGTTGTAAACTTCTTTTA
TCTGGGACGAAAAAGGGACTTTCTAGTTCAACTGACGGTACCAGAGGAATAAGCACCGGC
TAACTCCGTGCCAGCAGCCGCGGTAATACGGAGGGTGCAAGCGTTATCCGGATTCACTGG
GTTTAAAGGGTGCGTAGGTGGGCTGGTAAGTCAGTGGTGAAATCTCCAGGCTTAACTTGG
AAACTGCCATTGATACTATCAGTCTTGAATACCGTGGAGGTCAGCGGAATATGTCATGTA
GCGGTGAAATGCTTAGATATGACATAGAACACCAATTGCGAAGGCAGCTGGCTACACGAA
TATTGACACTGATGCACGAAAGCGTGGGGATCAAACAGGATTAGATACCCTGGTAGTCCA
CGCCCTAAACGATGGATACTCGACATACGCGATATACTGTGTGTGTCTGAGCGAAAGCAT
TAAGTATCCCACCTGGGAAGTACGATCGCAAGATTGAAACTCAAAGGAATTGGCGGGGGT
CCGCACAAGCGGTGGAGCATGTGGTTTAATTCGATGATACGCGAGGAACCTTACCTGGGC
TAGAATGTCACACGACAGAGGGTGAAAGCTCTCCTTATAGCAATATACGTGTGATAAGGT
GCTGCATGGCTGTCGTCAGCTCGTGCCGTGAGGTGTTGGGTTAAGTCCCGCAACGAGCGC
AACCCCCATCACTAGTTGCCATCAGGTAACGCTGGGAACTCTAGTGAAACTGCCGTCGTA
AGACGTGAGGAAGGAGGGGATGATGTCAAGTCATCATGGCCTTTATGCCCAGGGCTACAC
ACGTGCTACAATGGGACGTACAAAGAGCAGCAACACAGCGATGTGAAGCCAATCTCAAAA
AACGTCTCTCAGTTCAGATTGGAGTCTGCAACTCGACTCCATGAAGCTGGAATCGCTAGT
AATCGTATATCAGCAATGATACGGTGAATACGTTCCCGGACCTTGCACACACCGCCCGTC
AAGCCATGGAAGCCGGGTGTACCTAAAGTCGGTAACCGTAAGGAGCCGCCTAGGGTAAAA
CTGGTGACTGGGGCT
>OTU63
ATTGAACGTTGGCGGCAGGCCTAAAACATGCAAGTCGAACGGTAACAGCGAGAGCTTGCT
CTCGGCTGACGAGTGGCGGACGGGTGAGTAATACGTAGGAATCTACCTAGTAGTGGGGGA
CAACCCGGGGAAACCCGGGCTAATACCGCATACGCTCTACGGAGGAAAGCGGGGGATCTT
CGGACCTCGCGCTGCTAGAGGAGCCTGCGTCGGATTAGCTAGTTGGTGGGGTAAAGGCCT
ACCAAGGCGACGATCCGTAGCTGGTCTGAGAGGACGATCAGCCACACTGGAACTGAGACA
CGGTCCAGACTCCTACGGGAGGCAGCAGTTAGGAATCTTGGGCAATGGGCGAAAGCCTGA
CCCAGCCATGCCGCGTGTGTGAAGAAGGCCTTCGGGTTGTAAAGCACTTTCAGCGGTGAA
GAAAAGCTCGGGGCTAATACCCCTCGAGTCTTGACGTTAACCACAGAAGAAGCACCGGCT
AACTCCGTGCCAGCAGCCGCGGTAATACGGAGGGTGCGAACGTTAATCGGAATCACTGGG
CGTAAAGCGCGCGTAGGCGGTCTGTTAAGTGGGATGTGAAATCCCCGGGCTTAACCTGGG
AATTGCATTCCAAACTGGCCGACTAGAGTACGGTAGAGGGAGGTAGAATTTCCTGTGTAG
CGGTGAAATGCGTAGATATAGGAAGGAATACCAGTGGCGAAGGCGGCCTCCTGGATCGAT
ACTGACGCTGAGGCGCGAAAGCGTGGGGAGCAAACAGGATTAGATACCCTGGTAGTCCAC
GCCGTAAACGATGAGAACTAGCCGTTGGACCCCTTGAGGGTTTAGTGGCGTAGCTAACGC
GATAAGTTCTCCGCCTGGGGAGTACGGCCGCAAGGCTAAAACTCAAATGAATTGACGGGG
GCCCGCACAAGCGGTGGAGCATGTTGTTTAATTCGATGCAACGCGAAGAACCTTACCACC
CCTTGACATCCTCGGAACTTGTCAGAGATGACTTGGTGCCTTCGGGAACCGAGAGACAGG
TGCTGCATGGCTGTCGTCAGCTCGTGTCGTGAGATGTTGGGTTAAGTCCCGTAACGAGCG
CAACCCTTGTCCTTATTTGCCAGCGGGTAATGCCGGGAACTCTAAGGAGACTGCCGGTGA
CAAACCGGAGGAAGGTGGGGATGACGTCAAGTCATCATGGCCCTCACGGGGTGGGCTACA
AACGTGCTACAATGGGCGGTACAAAGGGATGCTATCCCGCGAGGGGGAGCGAATCCCAAA
AAACCGCTCGTAGTCCGGATTGGAGTCTGCAACTCGACTCCATGAAGTCGGAATCGCTAG
TAATCGCGAATCAGCATGTCGCGGTGAATACGTTCCCGGGCCTTGTACACACCGCCCGTC
ACGTCATGGGAGTGGATTGCACCAGAAGTGGCTAGTCTAACCTTCGGGAGGACGGTTACC
ACGGTGTGGTCCATGACTGGGACG
>OTU64
AATGAACGCTGGCGGCGCGCCTAATACATGCAAGTCGAGCGAGAAGACGTAGCAATACGT
TTGTAAAGCGGCGAACGGGTGAGGAATACATGGGTAACCTACCCTCGAGTGGGGAATAAC
TAGCCGAAAGGTTAGCTAATACCGCGTACGCTCCTTGGACTTCGGTTCAGGGAGGAAAGC
GATACCGTGGGTATCGCGCTCTTGGATGGGCTCATGTCCTATCAGCTTGTTGGTGAGGTA
ACGGCTCACCAAGGCTACGACGGGTAGCTGGTCTGAGAGGACGATCAGCCACACTGGCAC
TGCGACACGGGCCAGACTCCTACGGGAGGCAGCAGTAAGGAATATTGCGCAATGGGCGAA
AGCCTGACGCAGCGACGCCGCGTGGGGGATGAAGGTCTTCGGATTGTAAACCCCTTTCGG
GAGGGAAGATGGAATGGGGTAACCCATTTGGACGGTACCTCCAGAAGCAGCCACGGCTAA
CTTCGTGCCAGCAGCCGCGGTAATACGAAGGTGGCAAGCGTTATTCGGATTTACTGGGCG
TACAGGGAGCGTAGGCGGTTCGGTAAGCCCTCTGTGAAATCTTCAGGCTTAACCTGGAAA
AGTCGGAGGGGACTGCTGGGCTAGAGGACGGGAGAGGAGCGCGGAATTCCCGGTGTAGCG
GTGAAATGCGTAGAGATCGGGAGGAAGGCCGGTGGCGAAGGCGGCGCTCTGGAACGTTTC
TGACGCTGAGGCTCGAAAGCGTGGGGAGCAAACAGGATTAGATACCCTGGTAGTCCACGC
CTTAAACTATGAATACTAAGTGTCGGCGGTTTACCGCCGGTGCCGCAGCTAACGCATTAA
GTATTCCGCCTGGGAAGTACGGCCGCAAGGTTGAAACTCAAAGGAATTGACGGGGGCCCG
CACAAGCGGTGGAGCATGTGGTTTAATTCGACGCAACGCGAAGAACCTTACCCAGGCTGG
ACATGCAGGTAGTAGAAGGGTGAAAGCCCAACGAGGTAGCAATACCATCCTGCTCAGGTG
CTGCATGGCTGTCGTCAGCTCGTGCCGTGAGGTGTTGGGTTAAGTCCCGCAACGAGCGCA
ACCCCTGTCTTCAGTTACCAACGGGTCATGCCGGGAACTCTGGAGAGACTGCCCAGGAGA
ACGGGGAGGAAGGTGGGGATGACGTCAAGTCAGCATGGCCTTTATGCCTGGGGCTACACA
CGTGCTACAATGGCCGGTACAAAGGGCTGCAAACCCGTAAGGGGGAGCGAATCTCAAAAA
ACCGGCCTCAGTTCAGATCGAGGTCTGCAACTCGACCTCGTGAAGGCGGAATCGCTAGTA
ATCCCGGATCAGCACGCCGGGGTGAATACGTTCCCGGGCCTTGTACACACCGCCCGTCAC
ACCACGAAAGTTTGTTGTACCTGAAGTCGTTGGCGCCAACCGCAAGGAGGCAGACGCCCA
CGGTATGACCGATGATTGGGGTG
>OTU65
CCTGAACGCTGGCGGCGTGGCTAAGACATGCAAGTCGCACGATGTAGCAATACATAGTGG
CGAACGGGTGAGTAATGAATCGCTAATGTGCCCCGGACTCTGAGATAGCTACCCGAAAGG
GTAGGTAATATCAGATGATATGCAGCTGTCGCATGACAGTTGCCTCAAAGGTCCGCCGGT
CTGGGAGCAGGCGATTTCGTATCAGCTTGTTGGTGAGGTAACGGCTCACCAAGGCGACGA
CGCGTAGCCGGACTGAGAGGTTGGCCGGCCACATTGGGACTGAGACACTGCCCAGACTCC
TACGGGGGGCTGCAGTAACGAATCTTCCGCAATGTACGAAAGTATGACGGAGCGACGCCG
CGTGTGGGACGAAGCCCTTCGGGGTGTAAACCACTGTCAGGGGTTACCAAGTTCTGAGGA
GCCCCAGAGGAAGGCACGGCTAACTCTGTGCCAGCAGCCGCGGTAAGACAGAGGTGCCGA
GCGTTAGGCGGAATCACTGGGCTTAAAGCGTGTGTAGGCGGAGTTCTAAGTACCTTGTGA
AATCCCACGGCTTAACCGTGGAACTGCTGGGTATACTGGTTCTCTTGGGCCACTTAGGGG
CTACCGGAACAAACGGTGGAGCGGTGAAATGCGTAGATATCGTTTGGAACGCCAATGGTG
AAAACAGGTAGCTGGGAGTGTGCCGACGCTGAGACACGAAAGCCAGGGGAGCGAACGGGA
TTAGATACCCCGGTAGTCCTGGCTGTAAACGATGTCGACTAGATCGTGGCGGCTCTGACG
CTGTCACGGTCGAAGCAAAAGTGCTAAGTCGACCGCCTGGGAAGTACGGTCGCAAGGCTA
AAACTCAAAGGAATTGACGGGGGCTCACACAAGCGGTGGAGCATGTGGTTCAATTCGAAG
CAACGCGCAGAACCTTACCTGGGCTTGACATGCCAGGATTATCCCCATGAAAGTGGGGTA
GGCCCTTCGGGGTACAACTGGTACAGGTGCTGCATGGCTGTCGTCAGCTCGTGTCGTGAG
ATGTCGGGTTAAGTCCCTTAACGAGCGAAACCTTTGCCCTTAGTTACCATCGGGTTATGC
CGGGGACTCTAAGGGGACTGCCGGTGTCAAACCGGAGGAAGGTGGAGATGACGTCAAGTC
CTCATGGCCTTTATGCCCAGGGCCACACACGTGCTACAATGGCGTGCACAGAGCGAACCG
AGAGCGCAAGCTGGAGGAAATCGCACAAATCACGCCCCAGTTCAGATCGGAGGCTGCAAC
TCGCCTCCGTGAAGTTGGAATCGCTAGTAATCGCGGATCAGCTACGCCGCGGTGAATGTG
TTCCTGAGCCTTGTACACACCGCCCGTCAAGTCATGGGAGCCGGAAATAGCCGAAGTTGT
CACACCACTGTGATGCCTACGCTAGGTTCGGTGACTGGGACT
>OTU66
AGCGAACGCTGGCGGCGTGCTTAACACATGCAAGTCGAGTGCGCGTCCGTAGCAATACGG
ATGGCGCACGGCGCACGGGTGCGTAACACGTGGGCAATCTGCCCTCGGATGGGGGATAAC
TCGCCGAAAGGCGAGCTAATACCGCATGACATTCCCAGGACTCCGGTCCAGGGACTCAAA
GGCCGCAAGGCCGTCTGAGGAGGAGCCCGCGCCCGATTAGCTAGTTGGTGAGGTAACGGC
TCACCAAGGCTTTGATCGGTAGCCGGTCTGAGAGGATGGCCGGCCACACTGGAACTGAGA
CACGGTCCAGACTCCTACGGGAGGCAGCAGTGGGGAATATTGCGCAATGGGCGAAAGCCT
GACGCAGCGACGCCGCGTGGGGGATGAAGCTTTTCGGAGTGTAAACCCCTTTCGACCCGG
ACGAATGACCCGCAAGGGTTTGACGGTACGGGTATAAGAAGCCCCGGCTAACTACGTGCC
AGCAGCCGCGGTAATACGTAGGGGGCCAGCGTTGCTCGGAATTACTGGGCGTAAAGGGTT
CGTAGGTGGTGCGGCAAGTTGGAAGTGAAATCTCTGGGCTTAACCCAGAGGCTGCTTTCA
AAACTGCCGCGCTCGAGTGCGAGAGAGGTCAGTGGAATTGCAGGTGTAGCGGTGAAATGC
GTAGATATCTGCAGGAACACCCGTGGCGAAGGCGGCTGACTGGATCGCAACTGACACTGA
GGAACGAAAGCTAGGGGAGCAAACAGGATTAGATACCCTGGTAGTCCTAGCCCTAAACCA
TCGGAACTTGGGGTGGCCCGCGTAGGCGGGTCGTCCCGTAGCTAACGCGTTAAGTTCCGC
GCCTGGGGAGTACGGTCGCAAGACTGAAACTCAAAGGAATTGACGGGGGCCCGCACAAGC
GGTGGAACATGTGGTTCAATTCGACGCAACGCGAAGAACCTTACCTGGGCTTGAACCGCT
ACTGACCAACGGTAGAAATATCGTCTTCCCGCAAGGGACAGTAGTAGAGGTGCTGCATGG
CTGTCGTCAGCTCGTGCCGTGAGGTGTTGGGTTAAGTCCCGCAACGAGCGCAACCCTTAC
TCGTAGTTGCTACCCGCAAGGGAGAACTCTACGAGGACTGCTCCGGATAACGGAGAGGAA
GGTGGGGATGACGTCAAGTCAGCACGGCCTTTATGTCCAGGGCTACACACGTGTTACAAT
GCATGGTACAGACTGTTGCGAACCCGCGAGGGGGAGCTAATCGGAGAAAGCCATGCTCAG
TTCGGATTGCAGTCTGCAACTCGGCTGCATGAAGCTGGAATCGCTAGTAATGGCGTATCA
GATCGACGCCGTGAATACGTTCCCGGGCCTTGTACACACCGCCCGTCACATCACGAAAGT
GAGCTGTACTAGAAGTCGCCGAGCCAACCGTAAGGAGGCCAGCGCCCAAGGTATGGCCCA
TGATTGGGGTG
>OTU67
AACGAACGCTGGCGGCGTGGATAAGACATGCAAGTCGAGCGATCGTTAACGGGTAGCAAT
ATTCGTTAGCGGGAGCGGCGCAAGGGTGCGTAACACGTGGGTAATCTGCCGTGAAGTTTG
GGATAATCCCGCGAAAGCGGGACTAATACCGGATGTGACCATTGGGAGGCATCTTCTGAT
GGTTAAAGTTGGGGACCGCAAGGCCTGACGCTTCATGATGAACCCGCGGCCTATCAGCTA
GTTGGTGAGGTAACGGCTCACCAAGGCTAAGACGGGTAGCTGGTCTGAGAGGACGACCAG
CCACACTGGAACTGAGACACGGTCCAGACACCTACGGGTGGCAGCAGTCGAGAATTTTTC
ACAATGGGCGCAAGCCTGATGGAGCGACGCCGCGTGGGGGATGAATGGCTTCGGCCCGTA
AACCCCTGTCATTTGCGATCAAACCTTATTATTTAAAAGATGATGAGTTGATAGTAGCGA
AAGAGGAAGGGACGGCTAACTCTGTGCCAGCAGCCGCGGTAATACAGAGGTCCCAAGCGT
TGTTCGGATTCACTGGGCGTAAAGGGTGCGTAGGTGGTGGGGTAAGTCGGATGTGAAAGC
TCGGAGCTCAACTCCGAAATGGCATTGGAAACTACCCTGCTAGAGGATTGGAGGGGGGAC
TGGAATACTTGGTGTAGCAGTGAAATGCGTAGATATCAAGTGGAACACCAGTGGCGAAGG
CGAGTCCCTGGACAATACCTGACACTGAGGCACGAAAGCTAGGGGAGCAAACAGGATTAG
ATACCCTGGTAGTCCTAGCCGTAAACGGTGCACGTTTGCTGTAAAAGGAATCGACCCCTT
TTGTGGCGTAGCTAACGCGTTAAACGTGCCGCCTGGGAAGTACGGTCGCAAGATTAAAAC
TCAAAGAAATTGACGGGGGCCTGCACAAGCGGTGGAGTATGTGGCTCAATTCGATGCAAC
GCGAAGAACCTTACCTGGCCTTGACATGCATATAGTAGAAGGGTGAAAGCCTGACGAGGT
AGCAATACCAGTATGCACAGGTGCTGCATGGCTGTCGTCAGCTCGTGTCGTGAGATGTTG
GGTTAAGTCCCGCAACGAGCGCAACCCCTGTGTCCTGTTGCCACCCGGCCGAGAGGCTGG
AGCACTCTGGACAGACTGCCTCGCTTAAACGAGGAGGAAGGTGGGGATGACGTCAAGTCA
GTATGGCCCTTACGGCCAGGGCTGCACACGTACTACAATGCCCGGCACAAAGGGAAGCAA
GACCGCAAGGTGGAGCAAATCCCCAAAAACCGGGCCCAGTTCAGATTGTCGTCTGCAACT
CGACGACATGAAGTTGGAATCGCTAGTAATGGCGCATCAGCTACGGCGCCGTGAATACGT
TCCCAGGCCTTGTACACACCGCCCGTCACATCATGAAAGCCGTTTGTACCCGAAGTCACT
GTGCCAACCGCAAGGGGGCAGGTGCCGAAGGTATGGATGGTGATTGGGATG
>OTU68
AACGAACGCTGGCGGCATGCCTAACACATGCAAGTCGAACGCGTGGCTTCGGCCACGAGT
GGCGCACGGGTGAGTAACGCGTGGGAACCTGCCCAATGGTACGGAACAACCGCGGGAAAC
TGCGGCTAATACCGTATAAGCCCTGAGGGGGAAAGATTTATCGCCGATGGAGGGGCCCGC
GTCGGATTAGGTAGTTGGTGGGGTAACGGCCTACCAAGCCGACGATCCGTAGCTGGTCTG
AGAGGATGATCAGCCACACTGGGACTGAGACACGGCCCAGACTCCTACGGGAGGCAGCAG
TGGGGAATATTGGACAATGGGCGCAAGCCTGATCCAGCAATGCCGCGTGAGTGAAGAAGG
CCTTAGGGTTGTAAAGCTCTTTCGGCGGGGACGATGATGACGGTACCCGCAGAAGAAGCC
CCGGCTAACTCCGTGCCAGCAGCCGCGGTAATACGGAGGGGGCTAGCGTTGTTCGGAATT
ACTGGGCGTAAAGGGCGCGTAGGCGGTTCATCAAGTCGGGCGTGAAAGGCCTGGGCTCAA
CCCGGGAATGGCGCTCGAGACTGGTGGGCTTGGAGTCCGGGAGAGGATGGTGGAATTCCC
AGTGTAGAGGTGAAATTCGTAGATATTGGGAAGAACACCGGTGGCGAAGGCGGCCATCTG
GACCGGTACTGACGCTGAGGCGCGAAAGCGTGGGGAGCAAACAGGATTAGATACCCTGGT
AGTCCACGCCGTAAACGATGAGTGCTAGACGTTGGGGAGCTTGCTCTCCGGTGTCGCAGC
TAACGCGTTAAGCACTCCGCCTGGGGAGTACGGCCGCAAGGTTAAAACTCAAAGGAATTG
ACGGGGGCCCGCACAAGCGGTGGAGCATGTGGTTTAATTCGAAGCGACGCGCAGAACCTT
ACCAGCCCTTGACATGGGGGTCGCGGGCGCCGGAGACGGCGTCCATCAGTTCGGCTGGAC
CCCACACAGGTGCTGCATGGCTGTCGTCAGCTCGTGTCGTGAGATGTTGGGTTAAGTCCC
GCAACGAGCGCAACCCTCATCCTCAGTTGCCACCGGTACGGCCGGGCACTCTGAGGAAAC
TGCCGGTGATAAGCCGGAGGAAGGCGGGGATGACGTCAAGTCCTCATGGCCCTTACGGGC
TGGGCTACACACGTGCTACAATGGCGGAGACAGTGGGCAGCGACGGTGCGAGCCGGAGCC
AACCTCAAAAAACCGTCTCAGTTCGGATTGCACTCTGCAACTCGAGTGCATGAAGTCGGA
ATCGCTAGTAATCGCGGATCAGCATGCCGCGGTGAATACGTTCCCGGGCCTTGTACACAC
CGCCCGTCACACCATGGGAGTTGGTTTTACCCGAAGGCGGTGCGCTGACTCGCAAGAGAG
GCAGCCGACCACGGTAAGGTCAGCGACTGGGGTG
>OTU69
AGCGAACGCTGGCGGCGTACTTAACACATGCAAGTCGAACGGGGATCTTCGGTGTAGCAA
TACATCGGCGGTCCTAGTGGCGCACGGGTGAGTAACACGTGGGTAACCTGTCCTCGAGTT
CGGGATACCCTTTCGAAAGGAAGGCTAATACCGGATACGTTCCTCGGATTGCGAAATCTG
GGGAGGAAAGGTGGCGAAAGCTACCGCTCTTGGAGGGGCTCGCGGCCTATCAGCTAGTTG
GTGAGGTAACGGCTCACCAAGGCTATGACGGGTAGCTGGTCTGAGAGGACGACCAGCCAC
ACGGGAACTGAGACACGGTCCCGACTCCTACGGGAGGCAGCAGTGGGGAATTTTCCGCAA
TGGGCGAAAGCCTGACGGAGTGACGCCGCGTGGGGGACGAAGGCCTTCGGGTTGTAAACC
CCTGTCAGAGGGAAAGAAGGGTCGCCTGGCTAATATCCAGGTGATCTGACGGTACCTTCA
GAGGAAGCCCCGGCCAACTCTGTGCCAGCAGCCGCGGTAAGACAGAGGGGGCAAGCGTTG
CTCGGAATCACTGGGCGTAAAGGGCGCGTAGGCGGGATGGCAAGTCAGTCGTGAAATCTC
TCGGCTCAACCGAGAAACGTCGGCTGATACTGCCGTTCTTGAGGGATGCAGAGGAGACTG
GAATTCCCGGTGTAGCGGTGAAATGTGTAGAGATCGGGAGGAACACCGGTGGCGAAGGCG
GGTCTCTGGGCATTTCCTGACGCTGAGGCGCGAAAGCGTGGGGAGCAAACGGGATTAGAT
ACCCCGGTAGTCCACGCTGTAAACGATGACGACTAGGTGTGGGGTGGTTCAGTCCATTCC
GTGCCGCAGCTAACGCATTAAGTCGTCCGCCTGGGGAGTACGGCCGCAAGGTTGAAACTC
AAAGGAATTGACGGGGGCCCGCACAAGCGGTGGAGCATGTGGTTCAATTCGATGCAGAGC
GAAGAACCTTACCTGGGCTTGACATGTAGGAAGTAGAAACCCGAAAGGGCGACGACCTGT
TAAGTCAGGAGCCTACACAGGTGGTGCATGGCTGTCGTCAGCTCGTGCCGTGAGGTGTTG
GGTTAAGTCCCGCAACGAGCGCAACCCTTACCCTATGTTGCCAACGGTTCGGCCGGGCAC
TCTTAGGGGACTGCCGGCGAAGAGCTGGAGGAAGGGGGGGATGACGTCAAGTCCGTATGC
CCCTTATGTCCAGGGCTACACACATGCTACAATGCGCGGTACAGAGGGTTGCCAACTCGC
GAGAGGGAGCCAATCCCCCAAAGCCGCGCTCAGTTCGGATTGCAGGCTGCAACTCGCCTG
CATGAAGTCGGAATCGCTAGTAAGCGCAGATCAGCAGGCTGCGCTGAATACGTTCCCGGG
CCTTGTACACACCGCCCGTCACACCACGAAAGCCAGTTGTACCAGAAGTCGCTGCGCCAA
CCGCAAGGAGGCAGGCGCCCAAGGTATGGTTGGTGATTGGGGTG
>OTU70
GATGAACGCTAGCGGCAGGCTTAATACATGCAAGTCGTGGGGCAGCATGGTGTAGCAATA
CACTGATGGCGACCGGCAAACGGGTGCGGAACACGTACGCAACCTTCCTTTAACTGGAGA
ATAGCCCGGGGAAACCCGGATTAATACTCCGTAACATTATGAAGTGGCATCACTTTATAA
TTATAGCTCCGGCGGTTAAAGATGGGCGTGCGCCTGATTAGGTAGTTGGCGGGGTAACGG
CCCACCAAGCCTACGATCAGTAACTGGTGTGAGAGCACGACCAGTCACACGGGCACTGAG
ACACGGGCCCGACTCCTACGGGAGGCAGCAGTAAGGAATATTGGTCAATGGACGCAAGTC
TGAACCAGCCATGCCGCGTGGAGGATGAAGGTCCTCTGGATTGTAAACTTCTTTTATTTG
GGAAGAAACCCCCGATTTCTATTGGGGTTGACGGTACCAGATGAATAAGCACCGGCTAAC
TCCGTGCCAGCAGCCGCGGTAATACGGAGGGTGCAAGCGTTATCCGGATTCACTGGGTTT
AAAGGGTGCGTAGGCGGGTTGGTAAGTCCGTGGTGAAATCTCCAAGCTTAACTTGGAAAC
TGCCGTGGATACTATCAATCTTGAATTTAGTGGAGGTGAGCGGAATATGTCATGTAGCGG
TGAAATGCTTAGATATGACATAGAACACCCATTGCGAAGGCAGCTCGCTACACTATTATT
GACGCTGAGGCACGAAAGCGTGGGGATCAAACAGGATTAGATACCCTGGTAGTCCACGCC
CTAAACGATGATTACTCGACATCAGCGATACACTGTTGGTGTCTGAGCGAAAGCATTAAG
TAATCCACCTGGGAAGTACGACCGCAAGGTTGAAACTCAAAGGAATTGACGGGGGTCCGC
ACAAGCGGTGGAGCATGTGGTTTAATTCGATGATACGCGAGGAACCTTACCTGGGCTAGA
ATGTCACGTGACCGGAGGTGAAAGCTTTCTTTATAGCAATATACACGTGATAAGGTGCTG
CATGGCTGTCGTCAGCTCGTGCCGTGAGGTGTTGGGTTAAGTCCCGCAACGAGCGCAACC
CCCATCACTAGTTGCCATCAGGTAATGCTGGGAACTCTAGTGAAACTGCCGTCGTAAGAC
GTGAGGAAGGAGGGGATGATGTCAAGTCATCATGGCCTTTATGCCCAGGGCTACACACGT
GCTACAATGGGGGGGACAAAGGGCTGCAACACAGTGATGTGAAGCCAATCCCAAAAACCT
CCTCTCAGTTCAGATTGCAGTCTGCAACTCGACTGCATGAAGCTGGAATCGCTAGTAATC
GTATATCAGCAATGATACGGTGAATACGTTCCCGGACCTTGTACACACCGCCCGTCAAGC
CATGGAAGCCGGGTGTACCTAAAGCCGGTAACCGCAAGGAGCCGCCTAGGGTAAAACTGG
TGACTGGGGCT
>OTU71
GACGAACGCTGGCGGCGTGCCTAACACATGCAAGTCGTACGGGATTTGGGGGCAACTCCA
AGTTCAGTGGCAGACGGGTGCGTAACACGTGAAGAACTTGTCCGGTGGCGGGGGATAGCC
GGCCCAACGGCCGGGTAATACCGCATACGCTCGCGTGACGGCATCGTTGCGCGAGGAAAG
CAGCCGCAAGGTTGCGCCGACGGAGAGCTTCGCGGCCTATCAGCTAGTTGGCGGGGTAAT
GGCCCACCAAGGCGACGACGGGTAGCTGGTCTGAGAGGATGATCAGCCACATTGGGACTG
AGACACGGCCCAGACTCCTACGGGAGGCAGCAGTGGGGAATATTGCGCAATGGCCGCAAG
GCTGACGCAGCGACGCCGCGTGTGGGATGACGGTCTTCGGATTGTAAACCACTGTCAGGG
GGAACGAATACCGGGCGACGAATAGCCGACCCGGGGTGACGGTACCTCCAAAGGAAGCAC
CGGCTAACTCCGTGCCAGCAGCCGCGGTAATACGGAGGGTGCGAGCGTTGTCCGGAATCA
CTGGGCGTAAAGGGTGCGTAGGCGGTTCGGTAAGTTGCTGGTGAAATCCCGGGGCTCAAC
TCCGGGGCTGCCGGTACGACTGCCGGACTTGAGCACGGTAGGGGCAGATGGAATTCCCGG
TGTAGCGGTGGAATGCGTAGATATCGGGAAGAATACCAGTGGCGAAGGCGTTCTGCTGGG
CCGTTGCTGACGCTGAGGCACGACAGCGTGGGGAGCAAACAGGATTAGATACCCTGGTAG
TCCACGCCGTAAACGATGGACACTAGGCGTCGGGGGGAGCGACCCTCCCGGTGCCGTCGC
TAACGCAGTAAGTGTCCCGCCTGGGGAGTACGGCCGCAAGGCTGAAACTCAAAGGAATTG
ACGGGGGCCCGCACAAGCGGTGGAGCATGTGGTTTAATTCGAAGCAACGCGAAGAACCTT
ACCTGGGCTTGACATGCTGGTGAAAGCCGGTGGAAACATCGGCCCCTCTTCGGAGCGCCA
GCACAGGTGCTGCATGGCTGTCGTCAGCTCGTGTCGTGAGATGTTGGGTTAAGTCCCGCA
ACGAGCGCAACTCTCGCTCCCAGTTGCCAGCGGTTCGGCCGGGGACTCTGGGGGGACTGC
CGGCGTTAAGCCGGAGGAAGGTGGGGACGACGTCAAGTCATCATGGCCCTTACGTCCAGG
GCGACACACGTGCTACAATGCCCGGTACAGCGCGTCGCGAACCCGCGAGGGGGAGCCAAT
CGCTAAAAGCCGGGCTAAGTTCGGATTGGAGTCTGCAACTCGACTCCATGAAGCCGGAAT
CGCTAGTAATCGCGGATCAGCCACGCCGCGGTGAATACGTTCCCGGGCCTTGTACACACC
GCCCGTCACGCCATGGAAGCTGGAGGGACCCGAAACCGGTGGGCCAACCGCAAGGGGGCA
GCCGTCTAAGGTCAATTCAGTGACTGGGGCG
>OTU72
CCTGAACGCTGGCGGCGTGGCTAAGACATGCAAGTCGTACGGTGTAGCAATACACAGTGG
CGAACGGGAGAGTAATGAATCGCTAATGTGCCCCGGACTCTGGGATAGCTGCCCGAAAGG
GCAGGTAATACCAGATGATATATCCTGCAGGCATCTGCGGGATCTCAAAGGTCCGCCGGT
CTGGGAGCAGGCGATTTCGTATCAGCTAGTTGGTGAGGTAACGGCTCACCAAGGCGACGA
CGCGTAGCCGGACTGAGAGGTTGGCCGGCCTCATTGGGACTGAGACACTGCCCAGACTCC
TACGGGGGGCTGCAGTAACGAATCTTCCGCAATGCACGAAAGTGTGACGGAGCGACGCCG
CGTGTGGGATGAAGTCCTTCGGGATGTAAACCACTGTCAGGGGTTAGAAAGTTCTGATCA
ACCCCAGAGGAAGAGACGGCTAACTCTGTGCCAGCAGCCGCGGTAATACAGAGGTCTCGA
GCGTTAGGCGGAATCACTGGGCTTAAAGCGTGTGTAGGCGGATTGCTAAGTACCTTGTGA
AATCCCACGGCTTAACCGTGGAACTGCTTGGTATACTGGCTGTCTTGAGCCACTTAGGGG
CAACCGGAACAAACGGTGGAGCGGTGAAATGCGTAGATATCGTTTGGAACGCCAATGGTG
AAAACAGGTTGCTGGGAGTGTGCTGACGCTGAGACACGAAAGCCAGGGGAGCAAACGGGA
TTAGATACCCCGGTAGTCCTGGCCGTAAACGATGTCCACTAGATCGTAGAAGCTCTGACG
CTGTTATGGTCGAAGCAAAAGTGCTAAGTGGACCGCCTGGGAAGTACGGTCGCAAGGCTA
AAACTCAAAGAAATTGACGGGGGCTCACACAAGCGGTGGAGCATGTGGTTCAATTCGAAG
CAACGCGCAGAACCTTACCTGGGCTTGACATGCTTGGATTATCCCTATGAAAGTAGGGTA
GGCCCTTCGGGGTACAACAAGTACAGGTGCTGCATGGCTGTCGTCAGCTCGTGTCGTGAG
ATGTCGGGTTAAGTCCCTTAACGAGCGAAACCTTTGCCCTTAGTTACCATCGAGTAAAGT
CGGGGACTCTAAGGGGACTGCCGGTGTCAAACCGGAGGAAGGTGGAGATGACGTCAAGTC
CTCATGGCCTTTATGCCCAGGGCCACACACGTGCTACAATGGGGTGCACAAAGCGAACCG
AGAGCGCAAGCTGGAGGAAATCGCACAAATCACCCCCCAGTTCAGATCGGAGGCTGCAAC
TCGCCTCCGTGAAGTTGGAATCGCTAGTAATCGCGGATCAGCTACGCCGCGGTGAATGTG
TTCCTGAGCCTTGTACACACCGCCCGTCAAGTCATGGGAGCCGGAAATAGCCGAAGTCGC
TTCACTACTGGAGTGCCTACGCTAGGTTCGGTGACTGGGACT
>OTU73
ATTGAACGCTGGCGGCGTGCCTAACACATGCAAGTCGAGCGGTAACAGGTGTAGCAATAC
ATGCTGACGAGCGGCGGACGGGTGAGTAACGCTTGGGAATCTGCCTGTTAGTGGGGGACA
ACCCGGGGAAACTCGGGCTAATACCGCATACGCACTACGGTGGAAAGCCGGGGACCGCAA
GGCCTGGCGCTAACAGATGAGCCCAAGTCGGATTAGCTAGTTGGTAGGGTAACGGCCTAC
CAAGGCGACGATCCGTAACTGGTCTGAGAGGACGACCAGTCACACCGGAACTGAGACACG
GTCCGGACTCCTACGGGAGGCAGCAGTGGGGAATATTGGACAATGGGCGAAAGCCTGATC
CAGCGACGCCGCGTGGGTGAAGAAGGCCTGCGGGTTGTAAAGCCCTTTCGGTGGGGAAGA
AAAGCCTCGAGCCAATACCTCGGGGTCTTGACGTAACCCATAGAAGAAGCACCGGCTAAC
TCTGTGCCAGCAGCCGCGGTAATACAGAGGGTGCGAGCGTTAATCGGAATTACTGGGCGT
AAAGCGCGCGTAGGCGGCTTTGCAAGTCGGGTGTGAAATCCCCAGGCTTAACCTGGGAAC
TGCATTCGAGACTGCATTGCTAGAGTATGGGAGAGGGAAGTGGAATTTCCGGTGTAGCGG
TGAAATGCGTAGATATCGGAAGGAACATCAGTGGCGAAAGCGACTTCCTGGACCAATACT
GACGCTCATGTGCGAAAGCGTGGGGAGCAAACAGGATTAGATACCCTGGTAGTCCACGCC
ATAAACGATGAGAACTGGATGTCGGGAGGGTCTGCCTCTCGGTGTCGTAGCTAACGCGTT
AAGTTCTCCGCCTGGGGAGTACGGCCGCAAGGTTGAAACTCAAAGGAATTGACGGGGACC
CGCACAAGCGGTGGAGCATGTGGTTTAATTCGATGCAACGCGAAGAACCTTACCTGGTCT
TGACATCCCAGGAATCCTTCAGAGATGAGGGAGTGCCTTCGGGAACCTGGAGACAGGTGC
TGCATGGCTGTCGTCAGCTCGTGTCGTGAGATGTTGGGTTAAGTCCCGCAACGAGCGCAA
CCCTTGCCCTTAGTTGCCAGCATTCAGTTGGGAACTCTAAGGGGACCGCCGGTGACAAAC
CGGAGGAAGGTGGGGATGACGTCAAGTCATCATGGCCCTTATGACCAGGGCTACACACGT
GCTACAATGGCCGGTACAAAGGGTTGCCAACCCGCGAGGGGGAGCCAATCCCAAAAAGCC
GGTCGTAGTCCGGATCGCAGTCTGCAACTCGGCTGCGTGAAGTCGGAATCGCTAGTAATC
GTGAATCAGCGATGTCACGGTGAATACGTTCCCGGGTCTTGTACACACCGCCCGTCACAC
CATGGGAGTTGATTGCACCAGAAGTAGGTAGCCTAACCGCAAGGGGGGCGCTTACCACGG
TGTGGTCAATGACTGGGGTG
>OTU74
AACGAACGCTGGCGGCATGCCTAACACATGCAAGTCGAACGCGTGACTTCGGTCACGAGT
GGCGCACGGGTGAGTAACGCGTGGGAACCTGCCCCGAGGTGGGGGATAACCGATGGAAAC
GTCGGCTAATACCGCATACGACCTGAGGGTGAAAGATTTATCGCCTTGGGAGGGGCCCGC
GTCGGATTAGCTAGTTGGTGGGGTAACGGCCTACCAAGGCGATGATCCGTAGCTGGTCTG
AGAGGATGATCAGCCACACTGGGACTGAGACACGGCCCAGACTCCTACGGGAGGCAGCAG
TGGGGAATATTGGACAATGGGCGCAAGCCTGATCCAGCAATGCCGCGTGAGTGATGAAGG
CCTTAGGGTTGTAAAGCTCTTTCGGCGGGGACGATGATGACGGTACCCGCAGAAGAAGCC
CCGGCTAACTTCGTGCCAGCAGCCGCGGTAATACGAAGGGGGCAAGCGTTGTTCGGAATT
ACTGGGCGTAAAGGGCGCGCAGGCGGCCTGACAAGTCAGATGTGAAAGCCCCGGGCTCAA
CCTGGGAATAGCATTTGGGACTGTCGGGCTAGAGATCGGGAGAGGAGAGTGGAATTCCCA
GTGTAGAGGTGAAATTCGTAGATATTGGGAAGAACACCGGTGGCGAAGGCGGCTCTCTGG
ACCGATACTGACGCTGAGGCGCGAAAGCGTGGGGAGCAAACAGGATTAGATACCCTGGTA
GTCCACGCTGTAAACGATGTGTGCTAGACGTTGGGGAGCCTAGCTCTTCGGTGTCGCAGC
TAACGCTTTAAGCACACCGCCTGGGGAGTACGGCCGCAAGGTTAAAACTCAAAGGAATTG
ACGGGGGCCCGCACAAGCGGTGGAGCATGTGGTTTAATTCGACGCAACGCGAAGAACCTT
ACCAGCCCTTGACATGGGAAGTATGGGCGGCAGAGATGTCGTCCTTCAGTTCGGCTGGCT
TCCGCACAGGTGCTGCATGGCTGTCGTCAGCTCGTGTCGTGAGATGTTGGGTTAAGTCCC
GCAACGAGCGCAACCCTCGTCTTCAGTTGCCATCAGGTTAAGCTGGGCACTCTGAAGAAA
CTGCCGGTGATAAGCCGGAGGAAGGCGGGGATGACGTCAAGTCCTCATGGCCCTTATGGG
CTGGGCTACACACGTGCTACAATGGCGGTGACAGAGGGATGCGAAGGAGCGATCCTTAGC
CAATCTCGAAAAGCCGTCTCAGTTCGGATTGCTCTCTGCAACTCGAGAGCATGAAGTTGG
AATCGCTAGTAATCGCGGATCAGCATGCCGCGGTGAATACGTTCCCGGGCCTTGTACACA
CCGCCCGTCACACCATGGGAGTTGGTTTTACCCGAAGGCGGTGCGCCAACCGTAAGGAGG
CAGCCGACCACGGTAAGGTCAGCGACTGGGGTG
>OTU75
AATCAACGCTGGCGGCGTGCCTCAGACATGCAAGTCGAACGCGAAAGTTCCCTTCGGGGA
ACAAGTAGAGTGGCGCACGGGTGAGTAACACGTAGGTAATCTACCTTTGGATGGGGAATA
ACACCGAGAAATCGGTGCTAATACCGCATAATGCAGCGGCACCTAATGGTGACAGTTGTT
AAAGCGGGGGATCGCAAGACCTCGCGTCTAAAGAGGAGCCTGCGGCGGATTAGCTAGTTG
GTAAGGTAACGGCTTACCAAGGCGATGATCCGTAGCCGGCCTGAGAGGGCGGTCGGCCAC
ACTGACACTGACATACGGGTCAGACTCCTACGGGAGGCAGCAGTCGGGAATTTTGGGCAA
TGGGCGAAAGCCTGACCCAGCAACGCCGCGTGAAGGATGAAATCCCTCGGGATGTAAACT
TCGCAAGAACGGGAAGAATAAGTTGGTGTGAATATCACCAGCGATGACGGTACCGTTTGT
AAGCTCCGGCTAACTCCGTGCCAGCAGCCGCGGTAATACGGGGGGAGCAAGCGTTGTTCG
GATTTACTGGGCGTAAAGGGCGCGTAGGCGGCCACCGCAAGTCGATTGTGAAATCTCCGG
GCTTAACCCGGAAAGGTCAACCGATACTGCGGGGCTAGAGTGCAGAAGGGGCAACTGGAA
TTCTCGGTGTAGCGGTGAAATGCGTAGATATCGAGAGGAACACCTGCGGCGAAGGCGGGT
TGCTGGGCTGACACTGACGCTGATGCGCGAAAGCTAGGGGAGCGAACGGGATTAGATACC
CCGGTAGTCCTAGCCTTAAACGATGGATGCTTGGTGTCTGGGGTTTTATAGTCCCCGGGT
GCCGTCGCTAACGCTTTAAGCATCCCGCCTGGGGAGTACGGTCGCAAGACTGAAACTCAA
AGGAATTGACGGGGACCCGCACAAGCGGTGGAGCATGTGGTTTAATTCGACGCAACGCGA
AGAACCTTACCTGGGCTAGAATGCCTCTGACAACCCTAGAGATAGGGCCTTCTGGGTAAA
ACCAGACGGAGTGCAAGGTGCTGCATGGCTGTCGTCAGCTCGTGTCGTGAGATGTTGGGT
TAAGTCCCGCAACGAGCGCAACCCTTATCAATAGTTGCCAGCGGTTCGGCCGGGCACTCT
ATTGAGACTGCCGTTGACAAAACGGAGGAAGGTGGGGATGACGTCAAGTCCTCATGGCCT
TTATGTCCAGGGCTACACACGTGCTACAATGGCGAGTACAAAGCGCCGCAAACCTGCAAA
GGGGAGCCAATCGCAAAAAGCTCGTCTCAGTTCGGATTGGAGTCTGCAACTCGACTCCAT
GAAGCTGGAATCGCTAGTAATCGCAGATCAGCATGCTGCGGTGAATACGTTCCCGGGTCT
TGTACACACCGCCCGTCACATCACGAAAGTGGGTTGTACTAGAAGTGCCAGCGCTAACCC
CGAGCAATCGGGGAGGCATGGTATAACGGTATGATCCATGATTGGGGTG
>OTU76
AGCGAACGCTGGCGGCGTACTTAACACATGCAAGTCGAACGAGGAGCGTCGGTGTAGCAA
TACATCGGTGCTTCTAGTGGCGCACGGGTGAGTAACACGTGGGCAACCTGCCCTTGAGCC
CGGGATACCCTCTCGAAAGGGAGGCTAATACCGGATACGTTCCTCGGGTCGCAAGATCTG
GGGAGGAAAGGCGGCGAAAGCTGTCACTCTTGGAGGGGCTCGCGGCCTATCAGCTAGTTG
GTGAGGTAATGGCTCACCAAGGCTATGACGGGTAGCTGGTCTGAGAGGACGACCAGCCAC
ACGGGAACTGAGACACGGTCCCGACTCCTACGGGAGGCAGCAGTGGGGAATTTTCCGCAA
TGGGCGAAAGCCTGACGGAGTGACGCCGCGTGGGGGACGAAGGCCTTCGGGTCGTAAACC
CCTGTCAGAGGGAAAGAAGGGTCGCCGACCTAATACGTCGGTGATCTGACGGTACCTTCA
GAGGAAGCCCCGGCCAACTCTGTGCCAGCAGCCGCGGTAAGACAGAGGGGGCAAGCGTTG
CTCGGAATCACTGGGCGTAAAGGGCGCGTAGGCGGGATGGCAAGTCGGTCGTGAAATCCT
TCGGCCCAACCGAAGAACGTCGGCCGATACTGCCGTTCTTGAGGGATGCAGAGGAGACTG
GAATTCCCGGTGTAGCGGTGAAATGTGTAGAGATCGGGAGGAACACCGGTGGCGAAGGCG
GGTCTCTGGGCATTTCCTGACGCTGAGGCGCGAAAGCGTGGGGAGCAAACGGGATTAGAT
ACCCCGGTAGTCCACGCTGTAAACGATGACGACTAGGTGTGGGGTGGTTCAGTCCATTCC
GTGCCGCAGCTAACGCATTAAGTCGTCCGCCTGGGGAGTACGGCCGCAAGGTTGAAACTC
AAAGGAATTGACGGGGGCCCGCACAAGCGGTGGAGCATGTGGTTCAATTCGATGCAGAGC
GAAGAACCTTACCTGGGCTTGACATGTAGGAAGTAGAAACCCGAAAGGGGGACGACCTGT
TAAGTCAGGAGCCTACACAGGTGGTGCATGGCTGTCGTCAGCTCGTGCCGTGAGGTGTTG
GGTTAAGTCCCGCAACGAGCGCAACCCTCACCCGATGTTGCCAACGGTTCGGCCGGGCAC
TCTTCGGGAACTGCCGGCGAAGAGCTGGAGGAAGGGGGGGATGACGTCAAGTCCGTATGC
CCCTTATGTCCAGGGCTACACACATGCTACAATGGTCGGTACAGAGGGTTGCCAACCCGC
AAGGGGGAGCCAATCCCAGAAAGCCGATCTCAGTTCGGATTGCAGGCTGCAACTCGCCTG
CATGAAGTAGGAATCGCTAGTAAGCGCAGATCAGCAGGCTGCGCTGAATACGTTCCCGGG
CCTTGTACACACCGCCCGTCACACCACGAAAGCCAGCTGTACCAGAAGTCACTGCGCCAA
CCGCAAGGAGGCAGGTGCCCAAGGTATGGTTGGTGATTGGGGTG
>OTU77
AACGAACGCTGGCGGCATGCCTAACACATGCAAGTCGAACGTGATCCAGGCTTCGGCCTG
GTGAAAGTGGCAGACGGGTGAGTAACGCGTGGGAACCTGCCCTGTGGTAGGGAATAACCG
TGGGAAACTGCGGCTAATACCCTATGAGTCCTTCGGGAGAAAGATTTATCGCCATAGGAG
GGGCCCGCGTCGGATTAGGTAGTTGGTGGGGTAACGGCCTACCAAGCCTTCGATCCGTAG
CTGGTCTGAGAGGATGATCAGCCACACTGGGACTGAGATACGGCCCAGACTCCTACGGGA
GGCAGCAGTGGGGAATATTGGACAATGGGGGCAACCCTGATCCAGCAATGCCGCGTGGAT
GATGAAGGCCTTCGGGTTGTAAAGTCCTTTCGGCGGGGAAGATGATGACGGTACCCGCAG
AAGAAGCCCCGGCTAACTTCGTGCCAGCAGCCGCGGTAATACGAAGGGGGCTAGCGTTGT
TCGGAATTACTGGGCGTAAAGGGCGCGTAGGCTGTGCTGTAAGTCAGGCGTGAAAGCCCC
GGGCTCAACCTGGGAATTGCGCTTGATACTGCGGCGCTGGAAGGTGGGAGAGGATGGCGG
AATTCCCAGTGTAGAGGTGAAATTCGTAGATATTGGGAAGAACACCGGTGGCGAAGGCGG
CCATCTGGCCCACATTTGACGCTGAGGCGCGAAAGCGTGGGGAGCAAACAGGATTAGATA
CCCTGGTAGTCCACGCTGTAAACGATGAGTGCTAGACGTCGGGGAGCTTGCTCTTCGGTG
TCGCCGCTAACGCATTAAGCACTCCGCCTGGGGAGTACGGTCGCAAGATTAAAACTCAAA
GGAATTGACGGGGGCCCGCACAAGCGGTGGAGCATGTGGTTTAATTCGAAGCAACGCGCA
GAACCTTACCAGCCCTTGACATGGGACGTATGGGATTTGGAAACAGATCTCTTCAGTTCG
GCTGGCGTCCACACAGGTGCTGCATGGCTGTCGTCAGCTCGTGTCGTGAGATGTTGGGTT
AAGTCCCGCAACGAGCGCAACCCTCATCTTCAGTTGCCAACGGGTAGAGCTGGGCACTCT
GGAGAAACTGCCGGTGACAAGCCGGAGGAAGGCGGGGATGACGTCAAGTCCTCATGGCCC
TTACGGGCTGGGCTACACACGTGCTACAATGGCGGTGACAGCGGGCGGCGATGGGGCGAC
CCTGAGCTAATCCCGAAAAGCCGTCTCAGTTCGGATTGCACTCTGCAACTCGAGTGCATG
AAGTTGGAATCGCTAGTAATCGCGGATCAGCATGCCGCGGTGAATACGTTCCCGGGCCTT
GTACACACCGCCCGTCACGCCATGGGAGTTGGCTTTACCCGAAGCCGGTGCGCTGACCTC
GCAAGAGGAGGCAGCCGACCACGGTAAGGTCAGCGACTGGGGCG
>OTU78
ATTGAACGCTGGCGGCATGCTTTACACATGCAAGTCGAACGGGGTGAGGGGGCAACTCCT
CACTCAGTGGCGAACGGGTGAGTAATGCATCGGAACGTGTCCGGAAGTGGGGGATAACGC
CGCGAAAGCGGCGCTAATACCGCATATGCTCTACGGAGGAAAGTGGGGGACCCGCAAGGG
CCTCATGCTTTCGGAGCGGCCGATGTCCGATTAGCTTGTTGGCGGGGTAATGGCCCACCA
AGGCGACGATCGGTAGCTGGTCTGAGAGGATGATCAGCCACACTGGGACTGAGACACGGC
CCAGACTCCTACGGGAGGCAGCAGTGGGGAATTTTGGACAATGGGGGCAACCCTGATCCA
GCCATGCCGCGTGCGGGAAGAAGGCCTTCGGGTTGTAAACCGCTTTTAGCCGGGAAGAAA
AGGCGCCGAATAATACTCGGCGTTTTTGACGGTACCGGCAGAATAAGCACCGGCTAACTA
CGTGCCAGCAGCCGCGGTAATACGTAGGGTGCGAGCGTTAATCGGAATTACTGGGCGTAA
AGCGTGCGCAGGCGGTTCGTTGTGTCTGTGGTGAAATCCCCGGGCTTAACCTGGGAATGG
CCATGGAAACTGGCGAACTTGAGTGTGGCAGAGGGGGGTGGAATTCCGCGTGTAGCAGTG
AAATGCGTAGAGATGCGGAGGAACACCGATGGCGAAGGCAGCCCCCTGGGCTAACACTGA
CGCTCAGGCACGAAAGCGTGGGGAGCAAACAGGATTAGATACCCTGGTAGTCCACGCCCT
AAACCATGTCAACTGGGTGTTCGGGAAGCGATTCCTGAGTACCGTAGCTAACGCGTGAAG
TTGACCGCCTGGGGAGTACGGCCGCAAGGTTAAAACTCAAAGGAATTGACGGGGACCCGC
ACAAGCGGTGGATGATGTGGATTAATTCGATGCAACGCGAACAACCTTACCTACCCTTGA
CATGTCCGGAAGCCCGCTGAAAGGTGGGTGTGCTCGAAAGAGAACTGGAACACAGGTGCT
GCATGGCTGTCGTCAGCTCGTGTCGTGAGATGTTGGGTTAAGTCCCGCAACGAGCGCAAC
CCTTGTCCCTAGTTGCTACGTAAGGGCACTCTAGGGAGACTGCCGGTGACAAACCGGAGG
AAGGTGGGGATGACGTCAAGTCCTCATGGCCCTTATGGGTAGGGCTTCACACGTCATACA
ATGGCCGGTACAGAGGGTTGCCAAGCCGCGAGGCGGAGCCAATCCCCGAAAGCCGGTCGT
AGTCCGGATTGCAGTCTGCAACTCGACTGCATGAAGTCGGAATCGCTAGTAATCGCGGAT
CAGCATGTCGCGGTGAATACGTTCCCGGGTCTTGTACACACCGCCCGTCACACCATGGGA
GTGGGGTGCACCAGAAGTAGGTAGGCTAACCGCAAGGGGGCCGCCTACCACGGTACGCTT
CATGACTGGGGTG
>OTU79
AACGAACGCTGGCGGCATGCCTAACACATGCAAGTCGAACGCGTGTAGCAATACACGAGT
GGCGGACGGGTGAGTAACGCGTGGGAACCTGCCCAATGGTAGGGAATAACTGCGGGAAAC
TGCAGCTAATACCCTATGCTCCCTACGGGGGAAAGATTTATCGCCATTGGAGGGGCCCGC
GTCGGATTAGCTAGTTGGCGGGGTAATGGCCCACCAAGGCTACGATCCGTAGCTGGTCTG
AGAGGATGATCAGCCACACTGGGACTGAGATACGGCCCAGACTCCTACGGGAGGCAGCAG
TGGGGAATATTGGACAATGGGGGAAACCCTGATCCAGCAATGCCGCGTGAGTGAAGAAGG
CCTTAGGGTTGTAAAGCTCTTTCGGCGGGGACGATGGTGACGGTACCCGCAGAAGAAGCC
CCGGCTAACTTCGTGCCAGCAGCCGCGGTAATACGAAGGGGGCTAGCGTTGTTCGGAATC
ACTGGGCGTAAAGGGCGCGTAGGCGGCGCGACAAGTCAGGCGTGAAAGCCCCGGGCTCAA
CCCGGGAATTGCGCTTGATACTGTCGTGCTCGAGGCCGGGAGAGGATGGCGGAATTCCCA
GTGTAGAGGTGAAATTCGTAGATATTGGGAAGAACACCGGTGGCGAAGGCGGCCATCTGG
ACCGGTTCTGACGCTGAGGCGCGAAAGCGTGGGGAGCAAACAGGATTAGATACCCTGGTA
GTCCACGCCGTAAACGATGAGTGCTAGACGTCGGGGGGTTCACCCTCCGGTGTCGCAGCT
AACGCTTTAAGCACTCCGCCTGGGGAGTACGGTCGCAAGATTAAAACTCAAAGGAATTGA
CGGGGGCCCGCACAAGCGGTGGAGCATGTGGTTTAATTCGAAGCAACGCGAAGAACCTTA
CCAGCCCTTGACTTGGGGAGTGTGGGTCACGGAGACGTGACCCTTCAGTTCGGCTGGCTC
CCACACAGGTGCTGCATGGCTGTCGTCAGCTCGTGTCGTGAGATGTTGGGTTAAGTCCCG
CAACGAGCGCAACCCCCATCTTCAGTTGCCAGCGGTATGGCCGGGCACTCTGAAGAAACT
GCCGGTGACAAGCCGGAGGAAGGCGGGGATGACGTCAAGTCCTCATGGCCCTTACGGGCT
GGGCTACACACGTGCTACAATGGCGGTGACAATGGGATGCAAGGGGGCGACCCTGCGCCA
ATCTCAAAAAGCCGTCTCAGTTCGGATTGTACTCTGCAACTCGAGTGCATGAAGTCGGAA
TCGCTAGTAATCGTGGATCAGCACGCCACGGTGAATACGTTCCCGGGCCTTGTACACACC
GCCCGTCACACCATGGGAGTTGGTTTTACCCGAAGCCGGTGCGCTAACCGCAAGGAGGCA
GCCGACCACGGTAGGGTCAGCGACTGGGGTG
>OTU80
ATTGAACGCTGGCGGCATGCTTTACACATGCAAGTCGAGCGGCAGCGCGGGGGCAACCCT
GGCGGCGAGCGGCGAACGGGTGAGTAATGCATCGGAACGTGTCCCGTAGTGGGGGATAAC
GCCGGGAAACCGGCGCTAATACCGCATATGCTCTGAGGAGGAAAGTGGGGGACCTGCAAG
GGCCTCACGCTATGGGAGCGGCCGATGTCCGATTAGCTAGTTGGTGAGGTAAAGGCTTAC
CAAGGCGACGATCGGTAGCTGGTCTGAGAGGATGATCAGCCACACTGGGACTGAGACACG
GCCCAGACTCCTACGGGAGGCAGCAGTGGGGAATTTTGGACAATGGGGGCAACCCTGATC
CAGCCATGCCGCGTGAGTGAAGAAGGCCTTCGGGTTGTAAAGCTCTTTTGTCCGGGAAGA
AAAGGCTCACTTGAATACGGTGGGTTCTTGACGGTACTGGAAGAATAAGCACCGGCTAAC
TACGTGCCAGCAGCCGCGGTAATACGTAGGGTGCGAGCGTTAATCGGAATTACTGGGCGT
AAAGCGTGCGCAGGCGGTTCGTTAAGTCAGATGTGAAAGCCCCGGGCTTAACCTGGGAAT
GGCATTTGAGACTGGCGAGCTGGAGTCTGGCAGAGGGGGGTGGAATTCCACGTGTAGCAG
TGAAATGCGTAGAGATGTGGAGGAACACCGATGGCGAAGGCAGCCCCCTGGGCTGAGACT
GACGCTCAGGCACGAAAGCGTGGGGAGCAAACAGGATTAGATACCCTGGTAGTCCACGCC
CTAAACGATGATCACTGGGTGTTCGGGAAGCGATTCCTGGGTACCGTAGCTAACGCGTGA
AGTGATCCGCCTGGGGAGTACGGCCGCAAGGTTAAAACTCAAAGGAATTGACGGGGACCC
GCACAAGCGGTGGATGATGTGGATTAATTCGATGCAACGCGAACAACCTTACCTACCCTT
GACATGTCCGGAACCCTGCTGAGAGGTGGGGGTGCCCGAAAGGGAATCGGAACACAGGTG
CTGCATGGCTGTCGTCAGCTCGTGTCGTGAGATGTTGGGTTAAGTCCCGCAACGAGCGCA
ACCCTTGTCCCTAGTTGCTACGCAAGGGCACTCTAGGGAGACTGCCGGTGACAAACCGGA
GGAAGGTGGGGATGACGTCAAGTCCTCATGGCCCTTATGGGTAGGGCTTCACACGTCATA
CAATGGGCGGTACAGAGGGTTGCCAACCCGCGAGGGGGAGCCAATCCCAGAAAGCCGTTC
GTAGTCCGGATTGCAGTCTGCAACTCGACTGCATGAAGTCGGAATCGCTAGTAATCGCGG
ATCAGCATGTCGCGGTGAATACGTTCCCGGGTCTTGTACACACCGCCCGTCACACCATGG
GAGCGGGATGTACCAGAAGCAGCTAGCCTAACCGCAAGGGGGGCGGTTGCCACGGTGCGT
TTCGTGACTGGGGTG
>OTU81
AATCAACGCTGGCGGCGTGCCTCAGACATGCAAGTCGAACGATTAAGACTTCCTTCGGGA
AGTGCATAAAGTGGCGCACGGGTGAGTAACACGTAAGTAATCTGCCCTCGAGTGGGGAAT
AACGTCCGGAAACGGACGCTAATACCGCATAACGCAGCGGCACCTAATGGTGACAGTTGT
TAAAGGAGCAATCCGCTTGAGGAGGAGCTTGCGGCAGATTAGCTAGTTGGTAAGGTAATG
GCTTACCAAGGCTACGATCTGTAACCGGTCTAAGAGGACGGTCGGTCACACTGACACTGA
ATAACGGGTCAGACTCCTACGGGAGGCAGCAGTCGGGAATTTTGGGCAATGGGCGAAAGC
CTGACCCAGCAACGCCGCGTGAAGGATGAAGTATTTCGGTATGTAAACTTCGAAAGAATG
GGAAGAAACAAATGACGGTACCATTTATAAGGTCCGGCTAACTACGTGCCAGCAGCCGCG
GTAATACGTAGGGACCAAGCGTTGTTCGGATTTACTGGGCGTAAAGGGCGCGTAGGCGGC
AATTCAAGTCATCTGTGAAATCTCCGGGCTTAACTCGGAACGGTCAGATGATACTGCTTT
GCTTGAGTGCGGAAGGGGCAATCGGAATTCTTGGTGTAGCGGTGAAATGCGTAGATATCA
AGAGGAACACCTGAGGTGAAGACGGGTTGCTGGGCCGACACTGACGCTGACAGCGCGAAA
GCCAGGGGAGCAAACGGGATTAGATACCCCGGTAGTCCTGGCCTTAAACGATGAATACTT
GGTGTCTGGAGTCTTTAATGCTCCGGGTGCCGTCGCTAACGTTTTTAGTATTCCGCCTGG
GGAGTACGCTCGCAAGAGTGAAACTCAAAGGAATTGACGGGGACCCGCACAAGCGGTGGA
GCATGTGGTTTAATTCGACGCAACGCGAAGAACCTTACCTGGACTAGAATGCGCGGGAAG
CTTGGGTAATTCCAAGCGTCTGGGAAACCAGACCCAAAGCAAGGTGCTGCATGGCTGTCG
TCAGCTCGTGTCGTGAGATGTTGGGTTAAGTCCCGCAACGAGCGCAACCCCTATTGATAG
TTGCCATCATTAAGTTGGGAACTCTATCAAGACTGCTGTTGATAAAACGGAGGAAGGTGG
GGATGATGTCAAGTCATCATGGCCTTTATGTTCAGGGCTACACACGTGCTACAATGGCCG
GTACAAAACGTCGCAATCTCGCAAGAGTGAGCTAATCGCAAAAACCGGTCTCAGTTCGGA
TTGAAGTCTGCAACTCGACTTCATGAAGTTGGAATCGCTAGTAATCGCAAATCAGCATGT
TGCGGTGAATACGTTCCCGGGTCTTGTACACACCGCCCGTCACATCACGAAAGTAGGTTG
TACTAGAAGTGGCCGGACCAACCCGCAAGGGGGGTAGGTTACCACGGTATGATTTATGAT
TGGGGTG
>OTU82
AATCAACGCTGGCGGCGCGCTTAACACATGCAAGTCGCACGAGAAAGTGGAGCAATCCAT
GAGTACAGTGGCGTACGGGTGAGTAACACGTGGATCATCTACCTTCTAGTGGGGAATACC
CCCGGGAAACTGGGGACAATACCGCATAAGCTCGAGAGAGGAAAGCCGAAAGGCGCTGGA
AGAGGAGTCCGCGGCTGATTAGCTAGTTGGCGGGGTAATGGCCCACCAAGGCGAAGATCG
GTAGCCGGCCTGAGAGGGCACACGGCCACACTGGCACTGAAACACGGGCCAGACTCCTAC
GGGAGGCAGCAGTGGGGAATCTTGCACAATGGAGGAAACTCTGATGCAGCGACGCCGCGT
GAGCGATGAAGCCCTTCGGGGTGTAAAGCTCTTTCGACGGGAACGATAATGACGGTACCC
GAAGAAGAAGCTGCGGCTAACTACGTGCCAGCAGCCGCGGTAATACGTAGGCAGCAAGCG
TTGTTCGGAATTACTGGGCGTAAAGAGTGTGTAGGCGGTGTTCTAAGTTTGTCGTGAAAT
CTCCCGGCTTAACTGGGAGGGTGCGGCGAAAACTGGAATGCTAGAGGATGGGAGAGGTAA
GCGGAATTCCTGGTGTAGCGGTGAAATGCGTAGATATCAGGAGGAACACCTGTGGTGTAG
ACAGCTTACTGGACCATTTCTGACGCTGAGACACGAAAGCGTGGGTAGCAAACAGGATTA
GATACCCTGGTAGTCCACGCCCTAAACGATGCATACTTGGTGTGAGCGATTCATTTCGTT
CGTGCCGGAGCTAACGCGTTAAGTATGCCGCCTGGGGAGTACGGTCGCAAGGCTGAAACT
CAAAGGAATTGACGGGGGCCCGCACAAGCGGTGGAGCATGTGGTTCAATTCGACGCAACG
CGAAGAACCTTACCTGGGCTCGAACGGCTATGGACAATCCTTGGAAACAGGGACTTCTCG
CAAGAGACTGTAGTCGAGGTGCTGCATGGCTGTCGTCAGCTCGTGTCGTGAGATGTTGGG
TTAAGTCCCGCAACGAGCGCAACCCTTGTCCTGTGTTGCCATCATTAAGTTGGGCACTCT
CAGGAGACCGCCAGCGATAAGCTGGAGGAAGGTGGGGATGATGTCAAGTCATCATGGCCT
TTATGTCCAGGGCTACACACGTGCTACAATGGCCGGTACAAAGCGCTGCAAACTCGCAAG
AGGGAGCTAATCGCAAAAAACCGGTCTCAGTTCGGATCGCAGGCTGCAACTCGCCTGCGT
GAAGCTGGAATCGCTAGTAATGCCGTATCAGAACGATGGCGTGAATACGTTCCCGGGCCT
TGTACACACCGCCCGTCACATCACGAAAGTGGATTGTACTAGAAGTCCTAATCAAACAGG
CCCAAGGTATGATTCATGATTGGGGTG
>OTU83
ATTGAACGCTGGCGGCAGGCCTAACACATGCAAGTCGAGCGGATGAGAAGAGCTTGCTCT
TCGATTCAGCGGCGGACGGGTGAGTAATGCCTAGGAATCTGCCTGGTAGTGGGGGACAAC
GTTTCGAAAGGAACGCTAATACCGCATACGTCCTACGGGAGAAAGCAGGGGACCTTCGGG
CCTTGCGCTATCAGATGAGCCTAGGTCGGATTAGCTAGTTGGTGAGGTAATGGCTCACCA
AGGCGACGATCCGTAACTGGTCTGAGAGGATGATCAGTCACACTGGAACTGAGACACGGT
CCAGACTCCTACGGGAGGCAGCAGTGGGGAATATTGGACAATGGGCGAAAGCCTGATCCA
GCCATGCCGCGTGTGTGAAGAAGGTCTTCGGATTGTAAAGCACTTTAAGTTGGGAGGAAG
GGCATTAACCTAATACGTTAGTGTTTTGACGTTACCGACAGAATAAGCACCGGCTAACTC
TGTGCCAGCAGCCGCGGTAATACAGAGGGTGCAAGCGTTAATCGGAATTACTGGGCGTAA
AGCGCGCGTAGGTGGTTTGTTAAGTTGGATGTGAAAGCCCCGGGCTCAACCTGGGAACTG
CATCCAAAACTGGCAAGCTAGAGTACGGTAGAGGGTGGTGGAATTTCCTGTGTAGCGGTG
AAATGCGTAGATATAGGAAGGAACACCAGTGGCGAAGGCGACCACCTGGACTGATACTGA
CACTGAGGTGCGAAAGCGTGGGGAGCAAACAGGATTAGATACCCTGGTAGTCCACGCCGT
AAACGATGTCAACTAGCCGTTGGAATCCTTGAGATTTTAGTGGCGCAGCTAACGCATTAA
GTTGACCGCCTGGGGAGTACGGCCGCAAGGTTAAAACTCAAATGAATTGACGGGGGCCCG
CACAAGCGGTGGAGCATGTGGTTTAATTCGAAGCAACGCGAAGAACCTTACCAGGCCTTG
ACATGCAGAGAACTTTCCAGAGATGGATTGGTGCCTTCGGGAACTCTGACACAGGTGCTG
CATGGCTGTCGTCAGCTCGTGTCGTGAGATGTTGGGTTAAGTCCCGTAACGAGCGCAACC
CTTGTCCTTAGTTACCAGCACATTATGGTGGGCACTCTAAGGAGACTGCCGGTGACAAAC
CGGAGGAAGGTGGGGATGACGTCAAGTCATCATGGCCCTTACGGCCTGGGCTACACACGT
GCTACAATGGTCGGTACAGAGGGTTGCCAAGCCGCGAGGTGGAGCTAATCTCACAAAACC
GATCGTAGTCCGGATCGCAGTCTGCAACTCGACTGCGTGAAGTCGGAATCGCTAGTAATC
GCGAATCAGAATGTCGCGGTGAATACGTTCCCGGGCCTTGTACACACCGCCCGTCACACC
ATGGGAGTGGGTTGCACCAGAAGTAGCTAGTCTAACCTTCGGGAGGACGGTTACCACGGT
GTGATTCATGACTGGGGTG
>OTU84
ATTGAACGCTGGCGGCATGCTTTACACATGCAAGTCGAGCGGCAGCGCGGGGGCAACCCT
GGCGGCGAGCGGCGAACGGGTGAGTAATACATCGGAACGTGTCCCGTAGTGGGGGATAGC
TCGGCGAAAGCCGGATTAATACCGCATATGCTCCACGGAGGAAAGCAGGGGACTCGCAAG
GGCCTTGCGCTATGGGAGCGGCCGATGTCCGATTAGCTTGTTGGTGGGGTAACGGCTTAC
CAAGGCGACGATCGGTAGCTGGTCTGAGAGGATGATCAGCCACACTGGGACTGAGACACG
GCCCAGACTCCTACGGGAGGCAGCAGTGGGGAATTTTGGACAATGGGGGAAACCCTGATC
CAGCCATGCCGCGTGAGTGAAGAAGGCCTTCGGGTTGTAAAGCTCTTTTGGCCGGAAAGA
AAAGGCCACGGATAACACCCGTGGTTCTTGACGGTACCGGCAGAATAAGCACCGGCTAAC
TACGTGCCAGCAGCCGCGGTAATACGTAGGGTGCGAGCGTTAATCGGAATTACTGGGCGT
AAAGCGTGCGTAGGCGGTTCCCCAAGTCCGCTGTGAAAGCCCCGGGCTTAACCTGGGAAT
GGCAGTGGAAACTATGGGACTTGAATCCGGCAGAGGGGGGTGGAATGCCACGTGTAGCAG
TGAAATGCGTAGAGATGTGGCGGAACACCGATGGCGAAGGCAGCCCCCTGGGCTGAGATT
GACGCTCAGGCACGAAAGCGTGGGGAGCAAACAGGATTAGATACCCTGGTAGTCCACGCC
CTAAACGATGACAACTAGGTGTTGGGGAAGCGATTTCTCAGTACCGCAGCTAACGCGTGA
AGTTGTCCGCCTGGGGAGTACGGTCGCAAGATTAAAACTCAAAGGAATTGACGGGGACCC
GCACAAGCGGTGGATGATGTGGATTAATTCGATGCAACGCGAATAACCTTACCTACCCTT
GACATGTACGGAAGCCCGCTGAGAGGCGGGTGTGCCCGAAAGGGAGCCGTAACACAGGTG
CTGCATGGCTGTCGTCAGCTCGTGTCGTGAGATGTTGGGTTAAGTCCCGCAACGAGCGCA
ACCCTTGTCCCTAGTTGCTACGCAAGGGCACTCTAGGGAGACTGCCGGTGACAAACCGGA
GGAAGGTGGGGATGACGTCAAGTCCTCATGGCCCTTATGGGTAGGGCCTCACACGTCATA
CAATGGCCGGTACAGAGGGTTGCGAAGCCGCGAGGCGGAGCCAATCCCAGAAAGCCGGTC
GTAGTCCGGATTGCAGTCTGCAACTCGACTGCATGAAGTCGGAATCGCTAGTAATCGCGG
ATCAGCATGTCGCGGTGAATACGTTCCCGGGTCTTGTACACACCGCCCGTCACACCATGG
GAGTGGGGTGCACCAGAAGTAGGTAGGCTAACCGCAAGGAGGCCGCTTACCACGGTACGC
TTCATGACTGGGGTG
>OTU85
AACGAACGCTGGCGGCGTGCCTAACACATGCAAGTCGAGCGAGAAAGGGGTAGCAATACC
CCGAGTAAAGCGGCGCACGGGTGAGTAACACGTAGGTAACCTACCTCTAAGACCGGGATA
ACTCGTCGAAAGATGGGCTAATACCAGATAAGACCACAGTCTCTTCGGAGATCGGGGTCA
AAGGTGGCCTCTGCATGCAAGCTATCACTTAGAGATGGGCCTGCGCACCATTAGCTAGTT
GGTAGGGTAACGGCCTACCAAGGCAAAGATGGTTAGCTGGTCTGAGAGGATGACCAGCCA
CACTGGAACTGAGACACGGTCCAGACTCCTACGGGAGGCAGCAGTGGGGAATCTTGCGCA
ATGGGCGAAAGCCTGACGCAGCAACGCCGTGTGGGTGATGAAGGCCTTCGGGTCGTAAAG
CCCTGTCGGAGGGAACGAATGTCCCTGGGGTGAACAATCCCAGGGAGTGACGGTACCCTC
AAAGGAAGCACCGGCTAACTCCGTGCCAGCAGCCGCGGTAATACGGAGGGTGCGAGCGTT
GTTCGGAATCATTGGGCGTAAAGGGCGTGTAGGTGGTTTGTTAAGTCATGTGTGAAAGCC
CCCAGCTCAACTGGGGAAGTGCGCATGAAACTGACAAGCTAGAGTACCGAAGAGGAAGGT
GGAATTCCCGGTGTAGCGGTGAAATGCGTAGATATCGGGAGGAACACCGGTGGCGAAGGC
GGCCTTCTGGTCGGATACTGACGCTAAAACGCGAAAGCGTGGGGAGCAAACAGGATTAGA
TACCCTGGTAGTCCACGCTGTAAACGATGGGCACTAGGTGTCCGGGGTATTGACCCCCTG
GGTGCCGCAGCTAACGCATTAAGTGCCCCGCCTGGGGAGTACGGTCGCAAGATTAAAACT
CAAAGGAATTGACGGGGGCCCGCACAAGCGGTGGAGCATGTGGTTCAATTCGACGCAACG
CGAAGAACCTTACCTGGGTTAGACAACGGTGGACCGCCCTAGAAATAGGGTTTTCCCTTC
GGGGACTGCCGGTTCAGGTGCTGCATGGCTGTCGTCAGCTCGTGCCGTGAGGTGTTGGGT
TAAGTCCCGCAACGAGCGCAACCCTTGCCCTTAGTTGCTACCATTAAGTTGAGCACTCTA
GGGGGACTGCCGGCGTTAAGCCGGAGGAAGGCGGGGACGACGTCAAGTCATCATGGCCCT
TATATCCAGGGCTACACACGTGCTACAATGGGCGGTACAAAGGGTTGCAAACCCGCGAGG
GGGAGCCAATCCCAAAAAGCCGCTCTCAGTTCGGATTGGAGTCTGCAACTCGACTCCATG
AAGGCGGAATCGCTAGTAATCGCGGATCAGCACGCCGCGGTGAATACGTTCCCGGGCCTT
GTACACACCGCCCGTCACACCATGGAAGCCAGCTGTACCGGAAGTCGGTGCGCCAACCCG
CAAGGGAGGTAGCCGCCTATGGTATGACTGGTGACTGGGGTG
>OTU86
GATGAACGCTAGCGGCAGGCTTAATACATGCAAGTCGTGGGGCAGCATGTCCCGCAGCAA
TGCGGGATGATGGCGACCGGCAAACGGGTGCGGAACACGTACAGAACCTTCCTTTAAGTG
GGGAATAGCCCGGGGAAACCCGGATTAATACCCCGTAACATAATGAAGTGGCATCACTTT
ATTATTATAGCAGCAATGCGCTTAATGATGGCTGTGCGGCTGATTAGGTAGTTGGCGGGG
TAACGGCCCACCAAGCCTACGATCAGTAACTGGTGTGAGAGCACGACCAGTCACACGGGC
ACTGAGACACGGGCCCGACTCCTACGGGAGGCAGCAGTAAGGAATATTGGGCAATGGACG
CAAGTCTGACCCAGCCATGCCGCGTGGAGGATGAAGGTCCTCTGGATTGTAAACTTCTTT
TATCTGGGAAGAAATCTATTTTTTCTAAAGTAGTTGACGGTACCAGATGAATAAGCACCG
GCTAACTCCGTGCCAGCAGCCGCGGTAATACGGAGGGTGCAAGCGTTATCCGGATTCACT
GGGTTTAAAGGGTGCGTAGGTGGGTTGGTAAGTCAGTGGTGAAATCTCCAGGCTTAACTT
GGAAACTGCCATTGATACTATTAATCTTGAATACCGTGGAGATGAGCGGAATATGTCATG
TAGCGGTGAAATGCTTAGATATGACATAGAACACCAATTGCGAAGGCAGCTCGTTACACG
AATATTGACACTGATGCACGAAAGCGTGGGGATCAAACAGGATTAGATACCCTGGTAGTC
CACGCCCTAAACGATGGATACTCGACATTTGCGATAAACTGCAAGTGTCTGAGCGAAAGC
ATTAAGTATCCCACCTGGGAAGTACGACCGCAAGGTTGAAACTCAAAGGAATTGGCGGGG
GTCCGCACAAGCGGTGGAGCATGTGGTTTAATTCGATGATACGCGAGGAACCTTACCTGG
GCTAGAATGCTGGGAGACCGTGGGTGAAAGCTCACTTTGTAGCAATACACTGCCAGTAAG
GTGCTGCATGGCTGTCGTCAGCTCGTGCCGTGAGGTGTTGGGTTAAGTCCCGCAACGAGC
GCAACCCCCATCACTAGTTGCCATCAGGTAACGCTGGGAACTCTAGTGAAACTGCCGTCG
TAAGACGTGAGGAAGGAGGGGATGATGTCAAGTCATCATGGCCTTTATGCCCAGGGCTAC
ACACGTGCTACAATGGGGCGTACAAAGGGCTGCAACACAGCGATGTGAAGCTAATCCCAA
AAAACGCCTCTCAGTTCAGATTGGAGTCTGCAACTCGACTCCATGAAGCTGGAATCGCTA
GTAATCGTATATCAGCAATGATACGGTGAATACGTTCCCGGACCTTGCACACACCGCCCG
TCAAGCCATGGAAGCTGGGTGTACCTAAAGTCGGTAACCGTAAGGAGCCGCCTAGGGTAA
AACTAGTGACTGGGGCT
>OTU87
GATGAACGCTAGCGGCAGGCTTAATACATGCAAGTCGTGGGGCAGCATGACTGTAGCAAT
ACAGTTGATGGCGACCGGCAAACGGGTGCGGAACACGTACACAACCTTCCTTTAAGTGGG
GAATAGCCCAGGGAAACTTGGATTAATACCCCGTAATATATAGAAGTGGCATCACTTTTA
TATTATAGCAGCAATGCGCTTGAAGATGGGTGTGCGGCTGATTAGATAGTTGGCGGGGTA
ACGGCCCACCAAGTCGACGATCAGTAACTGGTGTGAGAGCACGACCAGTCACACGGGCAC
TGAGACACGGGCCCGACTCCTACGGGAGGCAGCAGTAAGGAATATTGGTCAATGGACGCA
AGTCTGAACCAGCCATGCCGCGTGGAGGATGAAGGTCCTCTGGATTGTAAACTTCTTTTA
TTTGGGAAGAAACCCATCTTTTCTTGGATGGTTGACGGTACCAGATGAATAAGCACCGGC
TAACTCCGTGCCAGCAGCCGCGGTAATACGGAGGGTGCAAGCGTTATCCGGATTCACTGG
GTTTAAAGGGTGCGTAGGTGGGCAAGTAAGTCAGTGGTGAAATCTCCGGGCTTAACCCGG
AAACTGCCATTGATACTATTTGTCTTGAATACTGTGGAGGTCAGCGGAATATGTCATGTA
GCGGTGAAATGCTTAGATATGACATAGAACACCAATTGCGAAGGCAGCTGGCTACACAAA
TATTGACACTGAGGCACGAAAGCGTGGGGATCAAACAGGATTAGATACCCTGGTAGTCCA
CGCCCTAAACTATGGATACTCGACATTTGCGATAAACTGCAAGTGTCTGAGCGAAAGCAT
TAAGTATCCCACCTGGGAAGTACGATCGCAAGATTGAAACTCAAAGGAATTGGCGGGGGT
CCGCACAAGCGGTGGAGCATGTGGTTTAATTCGATGATACGCGAGGAACCTTACCTGGGC
TAGAATGCTGGGAGACCGTGGGTGAAAGCTCACTTTGTAGCAATACACTGCCAGTAAGGT
GCTGCATGGCTGTCGTCAGCTCGTGCCGTGAGGTGTTGGGTTAAGTCCCGCAACGAGCGC
AACCCCCATCACTAGTTGCCATCAGGTAACGCTGGGAACTCTAGTGAAACTGCCGTCGTA
AGACGTGAGGAAGGAGGGGATGATGTCAAGTCATCATGGCCTTTATGCCCAGGGCTACAC
ACGTGCTACAATGGGGCGTACAAAGGGCTGCAACACAGTAATGTGAAGCTAATCCCAAAA
AACGCCTCTCAGTTCAGATTGGAGTCTGCAACTCGACTCCATGAAGCTGGAATCGCTAGT
AATCGTAGATCAGCAATGCTACGGTGAATACGTTCCCGGACCTTGCACACACCGCCCGTC
AAGCCATGGAAGCTGGGTGTACCTAAAGTCGGTAACCGTAAGGAGCCGCCTAGGGTAAAA
CTAGTGACTGGGGCT
>OTU88
AACGAACGCTGGCGGCGTGGATAAGACATGCAAGTCGAGCGCTGATTTCAGGGTAGCAAT
ATTCTGAGGTCGGAGCGGCGCAAGGGTGCGTAACACGTGGGTAATCTGCCATGAAGTTCG
GGATAACTTGCTGAAAGGCGAGCTAATACCGGATGTGACAGCCGAGAGACATCTCCTGGT
TGTTAAAGTTGGGGACCGTAAGGCCTGACGCTTCTTGATGAACCCGCGGCCTATCAGCTA
GTTGGTGAGGTAACGGCTCACCAAGGCTAAGACGGGTAGCTGGTCTGAGAGGACGACCAG
CCACACTGGAACTGAGACACGGTCCAGACACCTACGGGTGGCAGCAGTCGAGAATTTTTC
ACAATGGGCGCAAGCCTGATGGAGCGACGCCGCGTGGGGGATGAATGGCTTCGGCCCGTA
AACCCCTGTCATTTGCGATCAAACGTTATTATTTAAAAGATGATGACCTGATAGTAGCGA
AAGAGGAAGGGACGGCTAACTCTGTGCCAGCAGCCGCGGTAATACAGAGGTCCCAAGCGT
TGTTCGGATTCACTGGGCGTAAAGGGTGCGTAGGTGGTGAGGTAAGTCGGATGTGAAAGC
TCGGAGCTCAACTCCGAAATGGCATTGGAAACTACCTTGCTCGAGGGTTGGAGGGGGGAC
TGGAATACTTGGTGTAGCAGTGAAATGCGTAGATATCAAGTGGAACACCAGTGGCGAAGG
CGAGTCCCTGGACAACTCCTGACACTGAGGCACGAAAGCTAGGGGAGCAAACAGGATTAG
ATACCCTGGTAGTCCTAGCCGTAAACGGTGCATGTTTGCTGTAAAAGGAATCGACCCCTT
TTGTGGCGGAGCCAACGCGTTAAACATGCCGCCTGGGAAGTACGGTCGCAAGATTAAAAC
TCAAAGAAATTGACGGGGGCCTGCACAAGCGGTGGAGTATGTGGCTCAATTCGATGCAAC
GCGAAGAACCTTACCTGGCCTTGACATGCATATAGTAGAAGGGTGAAAGCCTGACGAGGT
AGCAATACCAGTATGCACAGGTGCTGCATGGCTGTCGTCAGCTCGTGTCGTGAGATGTTG
GGTTAAGTCCCGCAACGAGCGCAACCCCTGTGTCCTGTTGCCACCCCGGCGTGAGTCGGG
AGCACTCTGGACAGACTGCCTCGCTTAAACGAGGAGGAAGGTGGGGATGACGTCAAGTCA
GTATGGCCCTTACGGCCAGGGCTGCACACGTACTACAATGCCCGGCACAAAGGGAAGCGA
GACCGTCAGGTGGAGCAAATCCCCTAAAACCGGGCCCAGTTCAGATTGTCGTCTGCAACT
CGACGGCATGAAGCTGGAATCGCTAGTAATGGCGCATCAGCTACGGCGCCGTGAATACGT
TCCCAGGCCTTGTACACACCGCCCGTCACATCATGAAAGCCGTTTGTACCCGAAGTCACT
GTGCCAACCGCAAGGAGGCAGGTGCCGAAGGTATGGATGGTGATTGGGATG
>OTU89
AACGAACGTTGGCGGCGTGGATTAGGCATGCAAGTCGGGGGAATCCCAGCAATGGGGGAA
CCGGCGTAAGGGGCAGTAAGGCATGGGTACCTACCCTGAAGTTCGGGATAGCCATCAGAG
ATGGTGGGTAATACCGGATGATGTCGTGAGACCAAAGATTCATCGCTTTGGGAGGGGCCC
ATGTGATATTAGCTAGTTGGTGAGGTAACGGCTCACCAAGGCGAAGATGTCTAGCGGGTA
TGAGAGTACGACCCGCGCCACTCGCACTGAGACACTGGCGAGACACCTACGGGTGGCTGC
AGTCGAGGATCTTCGGCAATGGGCGAAAGCCTGACCGAGCGACGCCGCGTGCGCGATGAA
GGCCTTCGGGTTGTAAAGCGCTTTAGTGGGGGAGAAAAGGGAAACCTTGATCTATCCCAA
AAATAAGCTCGGGCTAAGTTCGTGCCAGCAGCCGCGGTAAGACGAACCGAGCGAACGTTG
TTCGGAATCACTGGGCTTAAAGGGCGCGTAGGCGGGCTGTCAAGTCTGGGGTGAAATCCC
ACGGCTCAACCGTGGAACTGCCTTAGATACTGACGGCCTCGAGGGAGATAGGGGCGAGCG
GAACTGTGAGTGGAGCGGTGAAATGCGTTGATATTCACAGGAACTCCGGTGGCGAAGGCG
GCTCGCTGGATCTTTTCTGACGCTGAGGCGCGAAAGCTAGGGGAGCAAACGGGATTAGAT
ACCCCGGTAGTCCTAGCCCTAAACGTTGGGTACTGGGTAGTAGACTAGACATGGGTTTAC
TGCCGCAGCAAAAGTGCTAAGTACCCCGCCTGGGGAGTATGGTCGCAAGGCTGAAACTCA
AAGGAATTGACGGGGGCTCACACAAGCGGTGGAGCATGTGGCTTAATTCGAGGCTACGCG
AAGAACCTTATCCTGGATTTGACATGTGCGAAAGCGTCAGGTGGTAGGAGCCGGAAACGG
TAACGAATCCCGCAAGGGAGAGCCTGATACAGGTGCTGCATGGCTGTCGTCAGCTCGTGT
CGTGAGATGTCGGGTTAAGTCCCATAACGAGCGAAACCCTTACCCTTAGTTGCAACCCAA
AAGGGCACTCTAGGGGGACTGCCGGTGTTAAACCGGAGGAAGGTGGGGATGACGTCAAGT
CCTCATGGCCTTTATATCCAGGGCTGCACACGTGCTACAATGCCGTACACAAAGCGACGC
GACCTTGCGAAAGGAAGCTAATCGCAAAAATTACGGCCCAGTTCAGATCGAAGGCTGCAA
CTCGCCTTCGTGAAGCCGGAATCGCTAGTAATCGCGGGTCAGCAACACCGCGGTGAATGT
GTTCCTGAGCCTTGTACACACCGCCCGTCAAGCCACGAAAGAGGGGAGCCGACGAAGTCG
CCTTTACCGGTGCCGAATCGGAAACCCTTGATTGGGACT
>OTU90
AATGAACGCTGGCGGCGTGCCTAACACATGCAAGTCGAGCGAGAAAGCTCCTTCGGGAGT
GAGTACAGCGGCGGACGGGTGAGTAACACGTAAGAATCTGCCCTATAGTGAGGAATACCC
TTGAGAAATTGAGGTTAATACTGCATAAGTCCCTGCGGGGAGAAAGGCGTCTTTTATGTC
GCCGCTATAGGATGAGCTTGCGGACTATCAGCTTGTTGGTGAGGTAAAGGCTCACCAAGG
CTATGACGGTTAACCGGCCTGAGAGGGTGTACGGTCACATAGGCACTGAGATACGGGCCT
GACTCCTACGGGAGGCAGCAGTGGGGAATATTGCGCAATGGGCGAAAGCCTGACGCAGCG
ACGCCGCGTGGAGGATGAAGGTCTTAGGATTGTAAACTCCTGTCAGATGGGACGAAAGGT
TCATGTTTAATAAACGTGGAATATGACGGTACCATCAGAGGAAGCACCGGCTAACTTCGT
GCCAGCAGCCGCGGTAATACGAAGGGTGCGAGCGTTATTCGGAATCACTGGGCGTAAAGG
GTGCGTAGACGGTATGTTAAGTTTGTTGTTAAAGGCTCCGGCCTAACTGGAGTATTGCGA
TGAAAACTGGCGTGCTAGAGGGTGAGAGAGAGAAGTGGAATTCCCGGAGTAGCGGTAAAA
TGCGTGGATCTCGGGAGGAACACCAATGGCGAAGGCAGCTTCTTGGCTCATTCCTGACGT
TGAGGCACGAAAGCGTGGGGAGCAAACAGGATTAGATACCCTGGTAGTCCACGCCGTAAA
CGATAATCACTAGATGTTGGTTCGGCCTAGCTGGATCAGTGTCGTAGCTAACGCGTTAAG
TGATTCGCCTGGGGAGTATGGTCGCAAGGCTAAAACTTAAAAGAATTGACGGGGGTCCGC
ACAAGCGGTGGAACATGTGGTTTAATTCGACACTACGCGAGAAACCTTACCTGGGTTTGA
CATGTATTTGACAGCTGTAGAAATATGGTCTTTTGGGTTTCGGCTCAAACAGGTACACAG
GTGCTGCATGGCTGTCGTCAGCTCGTGTCGTGAGATGTTTGGTTAAGTCCTCTAACGAGC
GCAACCCCTGCTATCAGTTGCTACTAAATCTTTTAGATTAAGCACTTTGATGGGACTGCC
CGGGAAACCGGGAGGAAGGTGGGGATGACGTCAAGTCATCATGGCCTTTATGCCCAGGGC
TACACACGTGTTACAATGGCTAATACAAAGGGAAGCAAAGCTGTAAAGTCAAGCAAACCC
CATAAAGTTAGTCTAAGTTCGGATTGAGGTCTGCAATTCGACCTCATGAAGTTGAAATCG
CTAGTAATCGCGCATCATAACGGCGCGGTGAATACGTTCTCGGACCTTGTACACACCGCC
CGTCACACCATGAGAGCTGTTTGTACCCAAAATTATCTTAGCCAACCTGAAAAGGGGGCG
GATACCTAAGGTATGTATGGTGATTGGGGTG
>OTU91
AACGAACGCTGGCGGCGTGGATAAGACATGCAAGTCGGACGGGACTACTTTTGTAGCAAT
ACCGAAGTAGTTCAGTGGCGAACGGGTGCGTAACACGTGGGCAATCTGCCGAGAAGTGGG
GGATAGCTCGCCGAAAGGCGAATTAATACCGCATGTGGTCAGGAGAGACATCTCTTCGAA
TCCAAAGGTGGCGCAAGCTACCGCTTCTTGAGGAGCCCGCGGCCTATCAGCTAGTTGGTG
AGGTAACGGCTCACCAAGGCTATGACGGGTAGCTGGTCTGAGAGGACGACCAGTCACACT
GGAACTGAGACACGGTCCAGACACCTACGGGTGGCAGCAGTCGAGAATTTTTCTCAATGG
GGGAAACCCTGAAGGAGCGACGCCGCGTGGAGGATGAAGGCTTTCGGGTTGTAAACTCCT
GTCATTTGGGGACAAGTTGTCCGTATTAACTGTACGGGCATTGATAGTACCAGAAGAGGA
AGAGACGGCTAACTCTGTGCCAGCAGCCGCGGTAATACAGAGGTCTCGAGCGTTGTTCGG
ATTCATTGGGCGTAAAGGGTGCGTAGGTGGCGCTGTAAGTCGGGTGTGAAATCCTGAGGC
TTAACCTCGGAACTGCATTCGATACTGCGGCGCTTGAGGACTGGAGAGGAGACTGGAATT
CATGGTGTAGCAGTGAAATGCGTAGAGATCATGAGGAAGACCAGTGGCGAAGGCGGGTCT
CTGGACAGTTCCTGACACTGAGGCACGAAGGCCAGGGGAGCAAACGGGATTAGATACCCC
GGTAGTCCTGGCAGTAAACGGTGCACGTTTGGTGTGGGAGGATTCGACCCCTTCCGCGCC
GGAGCTAACGCGTTAAACGTGCCGCCTGGGGAGTACGGTCGCAAGATTAAAACTCAAAGA
AATTGACGGGGGCCCGCACAAGCGGTGGAGTATGTGGCTTAATTCGATGCAACGCGAAGA
ACCTTACCAGGCCTTGACATGCATTTCTAAGCGGGTGAAAGCCCGTGACTCCCGAAAGGG
AGAACTTGCACAGGTGCTGCATGGCTGTCGTCAGCTCGTGTCGTGAGATGTTGGGTTAAG
TCCCGCAACGAGCGCAACCCCTGTGAACTGTTGCTAATCCAGTAATGGATGCACTCTGTT
CAGACTGCCCTGTGAAACGGGGAGGAAGGTGGGGACGACGTCAAGTCAGTATGGCCCTTA
CGGCCTGGGCTGCACACGTACTACAATGCCCAGTACAGAACGATCCGAGACCGCGAGGTG
GAGGAAATCCAGTAAAACTGGGCTCAGTTCGGATTGGAGTCTGCAACTCGACTCCATGAA
GCCGGAATCGCTAGTAATGCCGTATCAGCTACGACGGCGTGAATACGTTCCCGGGCCTTG
TACACACCGCCCGTCACATCATGGAAGTCATTTGTAGCCGAAGTCGGCGCACCAACCAGC
AATGGAGGTAGCCGCCTACGCTATGAGCGGTAACTGGGATG
>OTU92
AATCAACGCTGGCGGCGTGCCTCAGACATGCAAGTCGAACGCGAAAGTTTCCTTCGGGAA
ATAAGTAGAGTGGCGCACGGGTGAGTAACACGTAGGTAATCTACCTTCGGGTGGGGAATA
ACCCAGGGAAACTTGGGCTAACACCGCATGATGCAGCGGCACCACATGGTGACAGTTGTT
AAAGCGGGGGATTTTCGGACCTCGCGCCTGAAGAGGAGCCTGCGGCGGATTAGCTAGTTG
GTGAGGTAACGGCTCACCAAGGTGACGATCCGTAGCCGGCCTGAGAGGGCGGTCGGCCAC
ACTGACACTGACATACGGGTCAGACTCCTACGGGAGGCAGCAGTCGGGAATTTTGGGCAA
TGGGCGAAAGCCTGACCCAGCAACGCCGCGTGAAGGATGAAATCCCTCGGGATGTAAACT
TCGCAAGAATGGGAAGAATGAACGAGCGCTAATACCGTTCGTGATGACGGTACCATTTGT
AAGCTCCGGCTAACTCCGTGCCAGCAGCCGCGGTAATACGGGGGGAGCAAGCGTTGTTCG
GATTTACTGGGCGTAAAGGGCGCGTAGGCGGCCAGCGCAAGTCAGTTGTGAAATCTCCGG
GCTTAACTCGGAAAGGTCAACTGATACTGCGCGGCTAGAGTGCGGAAGGGGCAACTGGAA
TTCTCGGTGTAGCGGTGAAATGCGTAGATATCGAGAGGAACACCTGCGGCGAAGGCGGGT
TGCTGGGCCGACACTGACGCTGAGGCGCGAAAGCCAGGGGAGCGAACGGGATTAGATACC
CCGGTAGTCCTGGCCTTAAACGATGGATGCTTGGTGTCTGGGGTTTTATAGTCCCCGGGT
GCCGCAGCTAACGCGTTAAGCATCCCGCCTGGGGAGTACGGTCGCAAGACTGAAACTCAA
AGGAATTGACGGGGACCCGCACAAGCGGTGGAGCATGTGGTTCAATTCGACGCAACGCGA
AGAACCTTACCAGGGCTAGAATGCCTCTGACAACCCCAGAGATGGGGCCTCTTAGGGAAA
CCTAGGCAGAGTGCAAGGTGCTGCATGGCTGTCGTCAGCTCGTGTCGTGAGATGTTGGGT
TAAGTCCCGCAACGAGCGCAACCCTTATCAATAGTTGCTACCGGTTCGGCCGAGCACTCT
ATTGAGACTGCCGTTGACAAAACGGAGGAAGGTGGGGATGACGTCAAGTCCTCATGGCCT
TTATGTCCTGGGCTACACACGTGCTACAATGGCCGGTACAAAGCGCTGCAAACTCGCGAG
AGGGAGCCAATCGCAAAAAGCCGGTCTCAGTTCGGATTGGAGTCTGCAACTCGACTCCAT
GAAGCTGGAATCGCTAGTAATCGCAGATCAGCACGCTGCGGTGAATACGTTCCCGGGTCT
TGTACACACCGCCCGTCACATCACGAAAGTGGGTTGTACTAGAAGTTGTCAAGCTAACCC
GCAAGGGAGGCAGGCACCCACGGTATGATCCATGATTGGGGTG
>OTU93
GATGAACGCTGGCGGTGTGCCTTAAGCATGCAAGTCGAACGGTCCGCAAGGACAGTGGCA
GACGGGTGAGTAATACATAGGAATCTACCTCAAAGTGGGGGATAGCCCGCCGAAAGGCGG
GGTAATACCGCATGTGATCGCAAGATCAAACCCGCAAGGGGCTTTGAGAGGAGCCTATGT
CCTATCAGCTAGTTGGTGGGGTAACGGCCTACCAAGGCGATGACGGGTAGCCGATGTGAG
AGCATGATCGGCCACAAGGTTACTGAGACACGGAACCTACACCTACGGGTGGCAGCAACT
GGGAATATTGCGCAATGGACGAAAGTCTGACGCAGCGACACCGCGTGCGGGATGAAGCTC
TTCGGAGCGTAAACCGCTGTGGCGAGGGATGAAACTTTGACAGTACCTCGCTAGAAAGCA
CCTGCTAACCACGTGCCAGAAGCCTCGGTAATACGTGGGGTGCGAGCGTTATCCGGATTT
ACTGGGCGTAAAGCGTACCGTCGGCGATCCAGCAAGTTTCTTGTTTAATCCTGGGGCTTA
ACTCCAGACTGGCAGGAAAAACTATTGGAATTGAGTCTGTTCGGGGAATTTGGAATTCTC
GGTGGAGGGGTGAAATCCGTAGATATCGAGAGGAACGCCAAGCGCGAAGGCAGAATTCTA
GAACACGACTGACGCTCAGGGACGAAAGCTAGGGGAGCAAAAGGGATTAGAGACCCCTGT
AGTCCTAGCCGTAAACATTGGATGCTAGCTGCCTCTTTCGTAGAGTGCCTAATCACGACT
CGTGGTTGGAAATTCTACGAAGGGGGTGGCGTAAGCTAACGCGTTAAGCATCCCGCCTGG
GGAGTACGACCGCAAGGTTAAAACTCAAAGGAATTGACGGGGGAGCGCACAACCGGTGGA
GCATGTTGTTTAATTCGATACGAAGCGAAAAACCTTACCCAGATTTGACATGTATCTGCA
CGTCCTATGAAAGTAGGGCTTCTTCGAGAGTGATACACAGGTGATGCATGGCTGTCGTCA
GCTCGTGTCGTGAGACGTCCGCTTAAGTGCGGTAACGAGCGCAACCCTTATCTCGTGTTA
CATTTCACGAGAGACGGTCCCGGTTTCTACCGGGAAGGAAGGAGAGGACGACGTCAAGTC
AGCACGTCCCTTACATCTGGGGCCACAAACATCCTACAATGGAGCCGACAACAGGTCGCG
ACGGGGTAACCCTGAGCCAATCCTATAAACGGCTCCTCAGTTCAGATTGAGGGCTGCAAT
CCGCCCTCATGAAGTCGGAATCGGTAGTAATCGCAAATCAGCAGGTTGCGGTGAATACGT
TCTCGCTCCTTGTACACACTGCCCGTCAAGCCAGCAAAGTTGGCAGCGCCCGAAGCGGGT
GACCGTAACTAGCAATAGAGCGGCCCCTCTACGGCGAGGTCAGCGATGAGGACT
>OTU94
AACGAACGCTGGCGGCGTGCTTAACACATGCAAGTCGAGTGCGCGTGCCGTAGCAATACG
GTATGGCGCACGGCGCACGGGTGCGTAACACGTGGGCAATCTGCCCTCCGATGGGGAATA
ACTCCGGGAAACCGAAGCTAATTCCGCATAACATTCCCTGGACTCCGGTTCGGGGATTCA
AAGCAGCAATGCGTCGGAGGAGGAGCCCGCGCCCGATTAGCTAGTTGGTGAGGTAACGGC
TCACCAAGGCTATGATCGGTAGCTGGTCTGAGAGGATGGCCAGCCACACTGGAACTGAGA
CACGGTCCAGACTCCTACGGGAGGCAGCAGTGGGGAATCTTGCGCAATGGGCGAAAGCCT
GACGCAGCGACGCCGCGTGGGGGATGAAGCTTCTCGGAGTGTAAACCCCTTTCGACCGGG
ACGAATGCCCGCAAGGGAGTGACGGTACCGGTAGAAGAAGCCCCGGCTAACTACGTGCCA
GCAGCCGCGGTAAGACGTAGGGGGCCAGCGTTGTTCGGAATTACTGGGTGTAAAGGGTTC
GTAGGCGGTGTGGCAAGTCGGGAGTGAAATTTCTGGGCTTAACTCAGAACCTGCTTCCGA
AACTGCTGTGCTGGAGTGTGGGAGAGGCGCGTGGAATTGCAGGTGTAGCGGTGAAATGCG
TAGATATCTGCAGGAACACCCGTGGCGAAAGCGGCGCGCTGGACCACTACTGACGCTGAG
GAACGAAAGCTAGGGGAGCAAACAGGATTAGATACCCTGGTAGTCCTAGCCCTAAACGAT
CAGGACTTGGGGTGCCACCCGTTCGGGTGTCGTCCCGGAGCTAACGCGTTAAGTCCTGCA
CCTGGGGAGTACGGTCGCAAGACTGAAACTCAAAGGAATTGACGGGGGCCCGCACAAGCG
GTGGAACATGTGGTTCAATTCGACGCTACGCGAGGAACCTTACCTGGGCTCGAAATGCTT
CTGACCAGCTGTAGAAATACGGCCTTCCCGCAAGGGACAGGAGTATAGGCGCTGCATGGC
TGTCGTCAGCTCGTGCCGTGAGGTGTTGGGTTAAGTCCCGCAACGAGCGCAACCCCTGCA
CGTAGTTGCCACTCGCAAGAGGGAACTCTACGTGGACTGCTCCGGATAACGGAGAGGAAG
GTGGGGATGACGTCAAGTCCGCATGGCCTTTATGTCCAGGGCTACACACGTGTTACAATG
CAGGGCACAAACCGTTGCCAACCCGCGAGGGGGAGCTAATCGGAAAAAACTCTGCTCAGT
TCGGATTGCAGTCTGCAACTCGACTGCATGAAGCCGGAATCGCTAGTAATGGCGTATCAG
ATCGACGCCGTGAATACGTTCCCGGGCCTTGTACACACCGCCCGTCACATCACGAAAGTG
AGCTGTACTAGAAGTCGCCGTGCCAACCGCAAGGAGGCAAGCGCCCAAGGTATGACTCAT
GATTGGGGTG
>OTU95
GGTTAACGCTGGCGGCGCGCATCATGCATGTAAGTCGAACGAGGGCTTATCTCTCGCAAG
AGAGGTGAGTTCCTAGTGGCGAACGGGTGAGTAACACGTGGGCAACCTTCCCTATCGCGG
GGGATAACACCGGGAAACCGATGCTAATACCGCATGTTGTCACCGGCTCATGGCCGGTGA
AGAAAGCAGCAATGCACGATAGGATGGGCCCGCGGCCTATCAGCTAGTCGGTGGGGTAAC
GGCTCACCGAGGCGATGACGGGTAGCTGGTCTGAGAGGACGACCAGCCACACGGGGACTG
CGACACGGCCCCGACTCCTACGGGAGGCAGCAGCAAGGAATCTTCCGCAATGGGCGAAAG
CCTGACGGAGCGACGCCGCGTGTGGGATGAAGTCTTTCGGGATGTAAACCACTGTCGGAG
GGGAAGACATCGACGGTACCCTCCAAGAAAGCCCCGGCTAACTACGTGCCAGCAGCCGCG
GTAATACGTAGGGGGCAAGCGTTATCCAGATTTACTGGGCGTAAAGCGCGTGTAGGCGGC
TGGTCAAGTGTGACGTGAAATCTTCGGGCTTAACCCGAAAACTGCGTTGCAAACTGGCCT
GGCTAGAGTGCAGGAGAGGGAAGCGGAATTCCAGGTGTAGCGGTGAAATGCGTAGATATC
TGGAGGAACACCAGTGGCGAAGGCGGCTTCCTGGCCTGTAACTGACGCTGAGACGCGAAA
GCGTGGGGAGCGAACCGGATTAGATACCCGGGTAGTCCACGCCCTAAACATTGTGAACTA
GGTGTTGGTCGGATTGACCCGATCAGTGCCGCAGCTAACGCATTAAGTTCACCGCCTGGG
GACTACGGCCGCAAGGTTAAAACTCAAAGGAATAGGCGGGGGCCCGCACAAGCAGCGGAG
CGTGTGGTTTAATTCGAGGCGACGCGAAGAACCTTACCTGGGCTTGACATGCTTAAGAAA
GGTTCACGAAAGTGAGCTCCTCCCGCAAGGGACTTTTGCACAGGTGGTGCATGGCTGTCG
TCAGCTCGTGCCGTGAGGTGTTGGGTTAAGTCCCGCAACGAGCGCAACCCCTGTCCTTAG
TTGAATCATCTAGGGAGACTGCCGGGCGAAACCCGGAGGAAGGTGGGGATGACGTCAAGT
CCGCATGCCCTTTATGTCCAGGGCTACACACACGCTACAATGGCCGGTACAACGGGTTCC
AACACGGCGACGTGAAGGCAATCCCTTAAAGCCGGTCTCAGTTCGGATTGCAGGCTGCAA
CTCGCCTGCATGAAGTCGGAGTTGCTAGTAACCGCAGGTCAGCACACTGCGGTGAATACG
TTCCCGGGCCTTGCACTCACCGCCCGTCACATCACCCGAGTCTGGTGCTCCCGAAGTCGC
TGGCCGAACCCGTGAGGGACGGAGGCGCCGAAGGAGTGCCCGGTGAGGGGGGTG
>OTU96
AACGAACGCTGGCGGCAGGCTTAACACATGCAAGTCGAACGCGTGTAGCAATACACGAGT
GGCGCACGGGTGAGTAACGCGTGGATATCTGCCTTTTGGTTCGGAATAACCCCGGGAAAC
TGGGGCTAATACCGGATGGTTCCTTCGGGATAAAGATTTATCGCCAAAAGATGAGTCCGC
GTACGATTAGCTAGTTGGTGAGGTAATGGCTCACCAAGGCGACGATCGTTAGCTGGTCTG
AGAGGACGATCAGCCACACTGGGACTGAGACACGGCCCAGACTCCTACGGGAGGCAGCAG
TGGGGAATATTGGACAATGGGGGCAACCCTGATCCAGCCATGCCGCGTGAGTGATGAAGG
CCTTCGGGTTGTAAAGCTCTTTTGGCGGGGACGATGATGACGGTACCCGCAGAATAAGCC
CCGGCTAACTTCGTGCCAGCAGCCGCGGTAAGACGAAGGGGGCTAGCGTTGTTCGGAATT
ACTGGGCGTAAAGCGCGTGTAGGCGGTTGCCCAAGTCGGGTGTGAAAGCCTTGAGCTCAA
CTCAAGAAATGCACTCGGTACTGGGTGACTAGAGGACCGGAGAGGATAGTGGAATTCCCA
GTGTAGTGGTGAAATACGTAGAGATTGGGAAGAACACCAGTGGCGAAGGCGGCTATCTGG
ACGGTTTCTGACGCTAAGACGCGAAAGCGTGGGGAGCAAACAGGATTAGATACCCTGGTA
GTCCACGCCGTAAACGATGGGTGCTAGACGTTGGCGAGCTTGCTCGTCAGTGTCGCAGCT
AACGCGTTAAGCACCCCGCCTGGGGAGTACGGCCGCAAGGTTGAAACTCAAAGGAATTGA
CGGGGGCCCGCACAAGCGGTGGAGCATGTGGTTCAATTCGACGCAACGCGCAGAACCTTA
CCAGCCCTTGACATGGGACTCGCCGGGAGCAGAGACGCTCCCTTCGGTTCGGCCGGAGTC
CGCACAGGTGCTGCATGGCTGTCGTCAGCTCGTGTCGTGAGATGTTGGGTTAAGTCCCGC
AACGAGCGCAACCCTCGTCTCCAGTTGCCATCAGGTTATGCTGGGCACTTTGGAGAAACT
GCCGGTGACAAGCCGGAGGAAGGTGGGGATGACGTCAAGTCCTCATGGCCCTTACGGGCT
GGGCTACACACGTGCTACAATGGCGGTGACAATGGGATGCGAAGGGGCGACCCGGAGCCG
ATCCTAAAAAACCGTCTCAGTTCGGATTGCACTCTGCAACTCGAGTGCATGAAGGTGGAA
TCGCTAGTAATCGAGGATCAGCATGCCTCGGTGAATACGTTCCCGGGCCTTGTACACACC
GCCCGTCACGCCATGGGAGTTGGTTCTACCCGAAGATGGTGCGCTAACCGCAAGGAGGCA
GCCAGCCACGGTAGGATCAATGACTGGGGCG
>OTU97
AACGAACGCTGGCGGCGTGCCTGAGACATGCAAGTCGTGGGAGAAAGTCGTAGCAATACG
GCAAGTAAACCGGCGCACGGGTGAGTAACACGTGGACAACCTGCCTTAGAGTCTGGGATA
ACCCGTCGAAAGACGAGCTAATACCGGATAAGACCACGGGAAGTTCGCTTCCTGAGGTAA
AAGATGGCCTCTGCTCCTGCAAGCTATCACTTTGAGAGGGGTCCGCGCCCTATCAGCTAG
TTGGCGAGGTAACGGCTCACCAAGGCTAAGACGGGTAGCTGGTCTGAGAGGATGGTCAGC
CACACTGGGACTGAGACACGGCCCAGAGTCCTACGGGATGCAGCAGTCAGGAATATTGCG
CAATGGAGGAAACTCTGACGCAGCGACGCCGCGTGGGTGATGAAGGCCTTCGGGTCGTAA
AGCCCTGTCGGAGGGGAAGAAAAGTTGTCTGGCTAATATCCAGATGACCTTTGACGGTAC
CCTCAAAGGAAGCACCGGCTAACTCCGTGCCAGCAGCCGCGGTAAGACGGAGGGTGCAAG
CGTTGTTCGGATTGACTGGGCGTAAAGGGCGTGTAGGCGGTTTGTCAAGTCGGGTGTGAA
AGCCTGGGGCTCAGCCCCAGAAGTGCATCCGAAACTAGCAAGCTAGAGCGCGATAGAGGA
GGGTGGAATTCCTGGTGTAGCGGTGAAATGCGTAGATATCAGGAGGAACACCGGCGGCGA
AGGCGGCCCTCTGGATCGTTGCTGACGCTGAGACGCGAAAGCGTGGGGAGCAAACAGGAT
TAGATACCCTGGTAGTCCACGCCTTAAACGATGGGTACTAGGTGTTCGGGGTGTTGACCC
CCTGAGTGCCGCAGTTAACGCATTAAGTACCCCGCCTGGGGACTACGGCCGCAAGGTTAA
AACTCAAAGGAATTGACGGGGGCCCGCACAAGCGGTGGAGCATGCTGTTCAATTCGACGC
GACGCGAAGAACCTTACCTGGGCTAGACAACGGCGGACCGCCTGAGAAATCAGGCTTTCC
CTTCGGGGACTGCCGGTTCAGGTGTTGCATGGCTGTCGTCAGCTCGTGTCGTGAGATGTT
GGGTTAAGTCCCGCAACGAGCGCAACCCCTGCCCTTAGTTGCCACCGGGTAATGCCGAGC
ACTCTATGGGGACTGCACGGGTCAACCGTGAGGAAGGCGGGGATGACGTCAAGTCATCAT
GGCCCTTATGTCCAGGGCTACAAGCGTGCTACAATGGACTACACAAAGGGTTGCAAACTC
GCGAGAGCCAGCTAATCCCAAAAAGTAGTCCTCAGTTCGGATCGGAGTCTGCAACTCGAC
TCCGTGAAGTTGGAATCGCTAGTAATCGCGGATCAGAACGCCGCGGTGAATACGTTCTCG
GGCCTTGTACACACCGCCCGTCACGCCATGGAAGCCTGCTGTACCGGAAGTCGGTGCACC
AACCCGCAAGGGAGGTAGCCGCCTATGGTATGGCCGGTGACTGGGGCG
>OTU98
GATGAACGCTGGCGGCGTGCCTAATACATGCAAGTCGAGCGGTAAGGCCCTTCGGGGTAC
ACGAGCGGCGGACGGCTGAGTAACGCGTAGGAACGTACCCCAAAGTGAGGGATAAGCTCT
GGAAACAGAGTCTAATACCGCATGTGGTCTAAGGATTAAAGCTTCGGCGCTTTGGGAACG
GCCTGCGTATGATTAGCTTGTTGGTGAGGTAACGGCTCACCAAGGCGACGATCATTAGCT
GGTCTGAGAGGATGATCAGCCAGACTGGGACTGAGACACGGCCCAGACTCCTACGGGAGG
CAGCAGTAGGGAATTTTCCACAATGGGCGAAAGCCTGATGGAGCAACGCCGCGTGCAGGA
TGAATGCCTTCGGGTTGTAAACTGCTTTTATATGTGACGATTATGACGGTAGCATATGAA
TAAGGATCGGCTAACTCCGTGCCAGCAGCCGCGGTCATACGGAGGATCCAAGCGTTATCC
GGAATTACTGGGCGTAAAGAGTTGCGTAGGTGGCAAAGTAAGCGAGTAGTGAAAGCGTGT
GGCTCAACCATACATCCATTACTTGAACTGCTTAGCTAGAGGATGAGAGAGGTTATTGGA
ATTCCCAGTGTAGGAGTGAAATCCGTAGATATTGGGAGGAACACCGATGGCGTAGGCAGA
TAACTGGCTCATTCCTGACACTCATGCACGAAAGCGTGGGGAGCGAACGGGATTAGATAC
CCCGGTAGTCCACGCCGTAAACTATGGATGCTAGCTGTTCAAGGTATCGACCCCTTGAGT
AGCGAAGCTAACGCGTTAAGCATCCCGCCTGTGGAGTACGGTCGCAAGACTAAAACATAA
AGGAATTGACGGGGACCCGCACAAGCGGTGGAGCGTGTTGTTTAATTCGATGGTAAGCGA
AGAACCTTACCCAGGCTTGACATCCTTGGAAGCACTGCGAAAGCAGAGTGTGCCTTTTGG
AACCAAGTGACAGGTGTTGCATGGCCGTCGTCAGCTCGTGTCGTGAGATGTTTGGTTAAG
TCCATCAACGAGCGCAACCCTTGTAGTTAGTTGTATTTTTCTAACTAGACTGCCCTGGCA
ACAGGGAGGAAGGAGGGGATGATGTCAGGTCAGTATTACCCTTACGTCTGGGGCTACAAA
CACGCTACAATGGCCGGTACAAAGGGCAGCCAAGTCGCAAGACGGAGCAAATCCCATCAA
AGCCGGTCTCAGTTCGGATAGCAGGCTGAAACTCGCCTGCTTGAAGCTGGAATCGCTAGT
AACGGTAGGTCAGCACACTACCGTGAATACGTTCCCGGGTCTTGTACACACCGCCCGTCA
AACCATGAAAGTCGCCAATACCTGACGTGTTAGCTAGTCTAGCCCTAAGGTAGGGGAGAT
GATTGGGGTT
>OTU99
AATCAACGCTGGCGGCGTGCCTAACACATGCAAGTCGAACGCGAAAGTCCCGCAAGGGGC
AAGTAGAGTGGCGCACGGGTGAGTAACACGTGGATAACCTGCCTTCGAGTGAGGAATAAC
CTTCCGAAAGGAGGGCTAATACCGCATAACACCTTGAGACAAAAGTTTTGAGGTTAAAAG
GAGCAATTCGCTGGAAGAGGGGTCCGCGCCTGATTAGCTAGTTGGTGAGGTAACGGCTCA
CCAAGGCTGTGATCAGTAGCCGTCCTGAGAGGGAGCACGGCCACACTGGAACTGAGACAC
GGTCCAGACTCCTACGGGAGGCAGCAGTGGGGAATTTTTGGCAATGGGCGAAAGCCTGAC
CAAGCAACGCCGCGTGGGTGATGAAGTATCTTGGTACGTAAAACCCTTTCGGCAGGAACG
AACACAATGACGGTACCTGCGGAAGAAGCCCCGGCTAACTCCGTGCCAGCAGCCGCGGTA
ATACGGGGGGGGCAAGCGTTGTTCGGAATTACTGGGCGTAAAGGGCGCGTAGGCGGTTGG
ATAAGTTGGTGGTGAAAACCTCGAGCTTAACTCGGGGCCTGCCATCAATACTGCCCGGCT
GGAGTGTGGGAGAGGAGAGTGGAATTCCCGGTGTAGCGGTGAAATGCGTAGATATCGGGA
GGAACACCGGTGGCGAAGGCGGCTCTCTGGACCACAACTGACGCTGATGCGCGAAAGCTA
GGGGAGCAAACAGGATTAGATACCCTGGTAGTCCTAGCCCTAAACGATGGATACTTGGTG
TGGGGGGTGTTAAATCCCCCCGTGCCGAAGCTAACGCATTAAGTATCCCGCCTGGGGAGT
ACGGTCGCAAGGCTGAAACTCAAAGGAATTGACGGGGGCCCGCACAAGCGGTGGAGCATG
TGGTTCAATTCGACGCAACGCGAAGAACCTTACCTGGGCTTGAACTGGAGTGGAAGTTGG
CAGAGATGTCAATGTCCTTTACCGGACTACTCTAGAGGTGCTGCATGGCTGTCGTCAGCT
CGTGTCGTGAGATGTTGGGTTAAGTCCCGCAACGAGCGCAACCCTTGCCCTTAGTTGCTA
ACAGGTTAAGCTGAGAACCCTAAGGGAACTGTCGGCGATAAGCCGGAGGAAGGTGGGGAT
GACGTCAAGTCCTCATGGCCTTTATGTCCAGGGCTACACACGTGCTACAATGGGCGGTAC
AAAGGGTTGCAAACCCGCGAGGGGGAGCCAATCCCAGAAAACCGCTCTCAGTTCGGATTG
TAGTCTGCAACTCGACTACATGAAGCTGGAATCGCTAGTAATCGCGGATCAGCATGCCGC
GGTGAATACGTTCCCGGGCCTTGTACACACCGCCCGTCACATCATGAAAGCTGGTTGTAC
TAGAAGTCGCTGTGCTAACCGCAAGGAGGCAGGTGCCCAAGGTATGGCTGGTGATTGGGG
TG
>OTU100
AACGAACGCTGGCGGCGTGGATAAGACATGCAAGTCGAACGGGACAATATTTGTAGCAAT
ACAGATGTTGTTTAGTGGCGAACGGGTGCGTAACACGTGGGGAATCTGCCGAGAAGTGGG
GGATAGCTCGCCGAAAGGCGAATTAATACCGCATATGATCAGGGAAGACATCTTTCCGAC
ATCAAAGCCGGGGCAACCTGGCGCTTCTTGATGACCCCGCGGCCTATCAGCTAGTTGGTG
AGGTAACGGCCCACCAAGGCGATGACGGGTAGCTGGTCTGAGAGGACGACCAGTCACACT
GGAACTGAGACACGGTCCAGACACCTACGGGTGGCAGCAGTCGAGAATTTTTCTCAATGG
GGGCAACCCTGAAGGAGCGACGCCGCGTGGAGGATGAAGGCTTTCGGGTTGTAAACTCCT
GTCATTTGAGAACAAGTGGCCGAAACTAACTACTTCGGCCTTGATAGTATCAGAAGAGGA
AGGGACGGCTAACTCTGTGCCAGCAGCCGCGGTAATACAGAGGTCCCGAGCGTTGTTCGG
ATTCATTGGGCGTAAAGGGTGCGTAGGTGGCGCTGTAAGTGGGGTGTGAAATCCCGGGGC
TTAACCCCGGGACTGCATTCCATACTGCGGTGCTTGAGGACTGGAGAGGAGACTGGAATT
TACGGTGTAGCAGTGAAATGCGTAGAGATCGTAAGGAAGACCAGTGGCGAAGGCGGGTCT
CTGGACAGTTCCTGACACTGAGGCACGAAGGCCAGGGGAGCAAACGGGATTAGATACCCC
GGTAGTCCTGGCAGTAAACGGTGCACGTTTGGTGTGGGAGGATTCGACCCCTTCCGCGCC
GGAGCTAACGCGTTAAACGTGCCGCCTGGGGAGTACGGTCGCAAGATTAAAACTCAAAGA
AATTGACGGGGGCCCGCACAAGCGGTGGAGTATGTGGCTTAATTCGATGCAACGCGAAGA
ACCTTACCTGGCCTTGACATGCATCTCTAAGCGCGTGAAAGCGCGTGAGTCCCGAAAGGG
ACAATTTGCACAGGTGCTGCATGGCTGTCGTCAGCTCGTGTCGTGAGATGTTGGGTTAAG
TCCCGCAACGAGCGCAACCCCTGTGAACTGTTGCCACTCCCTTGATTGGGAAGCACTCTG
TTCAGACTGCCCTGTGAAACGGGGAGGAAGGTGGGGACGACGTCAAGTCAGTATGGCCCT
TACGGCCAGGGCTGCACACGTACTACAATGCCCAGTACAGAACGATCCGAGACCGCGAGG
TGGAGGAAATCTAGTAAAACTGGGCCCAGTTCGGATTGGAGGCTGCAACTCGCCTCCATG
AAGCCGGAATCGCTAGTAATGGCGCATCAGCTACGGCGCCGTGAATACGTTCCCGGGCCT
TGTACACACCGCCCGTCACATCATGGAAGTCACTTGTAGCCGAAGTGCGCGCGCCAACCC
GCAAGGGAAGCAGCGCCCTACGCTATGAGCGGTAACTGGGATG
>OTU101
AACGAACGCTGGCGGCGTGGATAAGACATGCAAGTCGAGCGGGACATAACGGGTAGCAAT
ATTCGTGATGTTTAGCGGCGCAAGGGTGCGTAACACGTGGGCAATTTGCCATAAAGCTGG
GGATAACTCCGGGAAACCGGAGCTAATACCGAATGTGATCGTCTGGAGGCATCTTTGGAT
GATTAAAGCTGGGGACCTTTACCGGCCTGGCACTTTATGATGAGCCCGCGGCCTATCAGC
TAGTTGGCGTGGTAACGGCACACCAAGGCAAAGACGGGTAGCTGGTCTGAGAGGACGACC
AGCCACACTGGAACTGAGACACGGTCCAGACACCTACGGGTGGCAGCAGTCGAGAATTTT
TCACAATGGGCGCAAGCCTGATGGAGCGACGCCGCGTGGGGGATGAAGGGCTTCGGCTCG
TAAACCCCTGTCAGTTGCGAACAAGATTCATTCAATAACACTGGGTGGATTGATAGTAGT
GACAGAGGAAGGGACGGCTAACTCTGTGCCAGCAGCCGCGGTAATACAGAGGTCCCGAGC
GTTGTTCGGATTCACTGGGCGTAAAGGGTGCGTAGGTGGCTTTGAAAGTCTGATGTGAAA
TCTCCGGGCCCAACCCGGAAACGGCATTAGAAACTACAGGGCTAGAGGCTTGGAGGGGGA
ACTGGAATGCTCGGTGTAGCAGTGAAATGCGTAGAGATCGAGCGGAACACCAGTGGCGAA
GGCGAGTTCCTGGACAAGACCTGACACTGAGGCACGAAAGCCAGGGGAGCAAACAGGATT
AGATACCCTGGTAGTCCTGGCTGTAAACGGTGCACGTTTGCTGTGAGAGGAATCGACCCC
TTTCGTGGCGGAGCTAACGCGATAAACGTGCCGCCTGGGGAGTACGGTCGCAAGATTAAA
ACTCAAAGAAATTGACGGGGGCCTGCACAAGCGGTGGAGTATGTGGCTCAATTCGATGCA
ACGCGAAGAACCTTACCTGGCCTTGACATGCAAGTGGTAGGAGCATGAAAGTGTGACGAC
CCCGCAAGGGGAGCTTGCACAGGTGCTGCATGGCTGTCGTCAGCTCGTGTCGTGAGATGT
TGGGTTAAGTCCCGCAACGAGCGCAACCCTTGCGTCCTGTTGCTATCCTTTCGAGAGAAG
GGAGCACTCTGGACGGACTGCCTCGCTTCAACGGGGAGGAAGGTGGGGATGACGTCAAGT
CAGTATGGCCCTTACGGCCAGGGCTGCACACGTACTACAATGCCCGGCACAGAGGGAAGC
CAAACCGGAAGGTGGAGCAAATCCCGCGAAAACCGGGCCCAGTTCAGATTGAGGTCTGCA
ACTCGACCTCATGAAGTTGGAATCGCTAGTAATGGCGCATCAGCTACGGCGCCGTGAATA
CGTTCCCAGGCCTTGTACACACCGCCCGTCACATCATGAAAGCCGGTTGTACCCGAAGTC
CATGTAGAAACCGCAAGGATCTAGTGGCCGAAGGTATGGCTGGTGATTGGGATG
>OTU102
AACGAACGCTGGCGGCATGCCTAACACATGCAAGTCGAACGCCATGGTTTCGGCCATGGA
GTGGCGCACGGGTGAGTAACGCGTGGGAACCTGCCCAGCAGTATGGGACAACCGCGGGAA
ACTGCGGCTAATACCGTATACGCCCCTGCAAGGGGGGAAAGATTGATCGCTGTTGGAGGG
GCCCGCGTCGGATTAGGTAGTTGGTGGGGTAATGGCCTACCAAGCCTGCGATCCGTAGCT
GGTCTGAGAGGATGATCAGCCACACTGGGACTGAGACACGGCCCAGACTCCTACGGGAGG
CAGCAGTGGGGAATATTGGACAATGGGCGCAAGCCTGATCCAGCAATGCCGCGTGAGTGA
TGAAGGCCTTAGGGTTGTAAAGCTCTTTCACACGCGACGATGATGACGGTAGCGTGAGAA
GAAGCCCCGGCTAACTCCGTGCCAGCAGCCGCGGTAATACGGAGGGGGCAAGCGTTGTTC
GGAATTACTGGGCGTAAAGGGCGCGCAGGCGGCTGCTCAAGTCAGGCGTGAAAGGCCTGG
GCTCAACCCGGGAATTGCGCTTGAGACTGGGCTGGCTTGAGTGCGGGAGAGGATGGTGGA
ATTCCCAGTGTAGAGGTGAAATTCGTAGATATTGGGAAGAACACCGGTGGCGAAGGCGGC
CATCTGGACCGCAACTGACGCTGAGGCGCGAAAGCGTGGGGAGCAAACAGGATTAGATAC
CCTGGTAGTCCACGCCGTAAACGATGAGTGCTAGACGTTGGGAGGCCTAGCCTTCCGGTG
TCGCAGCTAACGCATTAAGCACTCCGCCTGGGGAGTACGGCCGCAAGGTTAAAACTCAAA
GGAATTGACGGGGGCCCGCACAAGCGGTGGAGCATGTGGTTTAATTCGAAGCAACGCGCA
GAACCTTACCAGCCCTTGACATGGGGAGTGTGAGCCTGGGAGACCGGGTTCTTCAGTTCG
GCTGGCTCCCGCACAGGTGCTGCATGGCTGTCGTCAGCTCGTGTCGTGAGATGTTGGGTT
AAGTCCCGCAACGAGCGCAACCCTCATCTTCAGTTGCCAGCGGTTTGGCCGGGCACTCTG
AAGAAACTGCCGGTGACAAGCCGGAGGAAGGCGGGGATGACGTCAAGTCCTCATGGCCCC
TACGGGCTGGGCTACACACGTGCTACAATGGCGGTGACAGCGGGAAGCGAAGGCGCGAGC
TGGAGCGAACCCCGAAAAGCCGTCTCAGTTCGGATTGCACTCTGCAACTCGAGTGCATGA
AGTCGGAATCGCTAGTAATCGCGGATCAGCACGCCGCGGTGAATACGTTCCCGGGCCTTG
TACACACCGCCCGTCACACCATGGGAGTTGGTTTTACCCGAAGCCGGTCATGCTAACCCG
AGAGGGGGGCAGCCGACCACGGTAAGGTCAGCGACTGGGGTG
>OTU103
ATTGAACGCTGGCGGCATGCTTTACACATGCAAGTCGAGCGGCAGCGCGGGGGCAACCCT
GGCGGCGAGCGGCGAACGGGTGAGGAATACATCGGAACGTACCCCGGAGTGGGGGATAAC
CCAGCGAAAGTTGGGCTAATACCGCATATGCTCTGAGGAGGAAAGTGGGGGATTCGCAAG
AACCTCACGCTCTGGGAGCGGCCGATGTCCGATTAGCTTGTTGGTGGGGTAATGGCTTAC
CAAGGCGACGATCGGTAGCTGGTCTGAGAGGATGATCAGCCACACTGGGACTGAGACACG
GCCCAGACTCCTACGGGAGGCAGCAGTGGGGAATTTTGGACAATGGGGGCAACCCTGATC
CAGCCATGCCGCGTGCGGGAAGAAGGCCTTCGGGTTGTAAACCGCTTTTGGCCGGGAAGA
AAAGGCGCCACCTAATACGGGGCGTTCTTGACGGTACCGGCAGAATAAGCACCGGCTAAC
TACGTGCCAGCAGCCGCGGTAATACGTAGGGTGCGAGCGTTAATCGGAATTACTGGGCGT
AAAGCGTGCGCAGGCGGTCTGTTAAGTCTGATGTGAAAGCCCCGGGCTCAACCTGGGAAT
GGCATTGGAAACTGGCAGGCTCGAGTTTGGCAGAGGGGGGTGGAATTCCGCGTGTAGCAG
TGAAATGCGTAGAGATGCGGAGGAACACCGATGGCGAAGGCAGCCCCCTGGGCTAAGACT
GACGCTCAGGCACGAAAGCGTGGGGAGCAAACAGGATTAGATACCCTGGTAGTCCACGCC
CTAAACGATGCTCACTAGGTGTTGGGGAAGCGATTCCTTGGTACCGAAGCTAACGCGTGA
AGTGAGCCGCCTGGGGAGTACGGCCGCAAGGTTAAAACTCAAAGGAATTGACGGGGACCC
GCACAAGCGGTGGATGATGTGGATTAATTCGATGCAACGCGAACAACCTTACCTACCCTT
GACATGTCTGGAAGCCTGCTGAGAGGCGGGTGTGCCTGAAAGGGAACCGGAACACAGGTG
CTGCATGGCTGTCGTCAGCTCGTGTCGTGAGATGTTGGGTTAAGTCCCGCAACGAGCGCA
ACCCTTGTCCCTAGTTGCTACGCAAGGGCACTCTAGGGAGACTGCCGGTGACAAACCGGA
GGAAGGTGGGGATGACGTCAAGTCCTCATGGCCCTTATGGGTAGGGCTTCACACGTCATA
CAATGGCCGGTACAGAGGGTTGCCAACCCGCGAGGGGGAGCCAATCCCAGAAAGCCGGTC
GTAGTCCGGATTGCAGTCTGCAACTCGACTGCATGAAGTCGGAATCGCTAGTAATCGCGG
ATCAGCATGTCGCGGTGAATACGTTCCCGGGTCTTGTACACACCGCCCGTCACACCATGG
GAGCGGGATGTACCAGAAGTAGGTAGGCTAACCGCAAGGGGGCCGCTTACCACGGTGCGT
TTCGTGACTGGGGTG
>OTU104
GATGAACGCTAGCGGCAGGCTTAATACATGCAAGTCGTGGGGCAGCAGGTCTGTAGCAAT
ACAGGCGCTGGCGACCGGCAAACGGGTGCGGAACACGTACACAACCTTCCTTTAAGTGGG
GGATAGCCCGGGGAAACCCGGATTAATACCCCTTAACATAGTGAAGCGGCATCGCTTTAT
TATTAAAGCTCCGGCGCTTAATGATGGGTGTGCGGCTGATTAGGCAGTTGGCGGGGTAAC
GGCCCACCAAACCTACGATCAGTAACTGGTGTGAGAGCACGACCAGTCACACGGGCACTG
AGACACGGGCCCGACTCCTACGGGAGGCAGCAGTAAGGAATATTGGTCAATGGACGCAAG
TCTGAACCAGCCATGCCGCGTGGAGGATGAAGGTCCTCTGGATTGTAAACTTCTTTTATC
TGGGAAGAAACTCCTGCATTCTTGCAGGATTGACGGTACCAGATGAATAAGCACCGGCTA
ACTCCGTGCCAGCAGCCGCGGTAATACGGAGGGTGCAAGCGTTATCCGGATTCACTGGGT
TTAAAGGGTGCGTAGGTGGATAGGTAAGTCCGTGGTGAAATCCTGCAGCTTAACTGCAGA
ACTGCCGTGGATACTATCTGTCTTGAATATCGTGGAGGTTAGCGGAATATGTCATGTAGC
GGTGAAATGCTTAGATATGACATAGAACACCAATTGCGAAGGCAGCTGGCTACACGAATA
TTGACACTGATGCACGAAAGCGTGGGGATCAAACAGGATTAGATACCCTGGTAGTCCACG
CCCTAAACTATGGATACTCGACATTTGCGATAAACTGTAAGTGTCTGAGCGAAAGCATTA
AGTATCCCACCTGGGAAGTACGATCGCAAGATTGAAACTCAAAGGAATTGGCGGGGGTCC
GCACAAGCGGTGGAGCATGTGGTTTAATTCGATGATACGCGAGGAACCTTACCTGGGCTA
GAATGCTGATGGACCGTGGGTGAAAGCTCACTTCCCCGCAAGGGGCCGTCAGTAAGGTGC
TGCATGGCTGTCGTCAGCTCGTGCCGTGAGGTGTTGGGTTAAGTCCCGCAACGAGCGCAA
CCCCCATCACTAGTTGCCATCAGGTAACGCTGGGAACTCTAGTGAAACTGCCGTCGTAAG
ACGCGAGGAAGGAGGGGATGATGTCAAGTCATCATGGCCTTTATGCCCAGGGCTACACAC
GTGCTACAATGGGAAGTACAAAGGGTTGCAACACGGCGACGTGAAGCTAATCCCAAAAAA
CTTCTCTCAGTTCAGATTGAAGTCTGCAACTCGACTTCATGAAGCTGGAATCGCTAGTAA
TCGTATATCAGCAATGATACGGTGAATACGTTCCCGGACCTTGCACACACCGCCCGTCAA
GCCATGGAAGCCGGGTGTACCTAAAGTCGGTAACCGTAAGGAGCCGCCTAGGGTAAAACT
GGTGACTGGGGCT
>OTU105
AACGAACGCTGGCGGCGTGGATAAGACATGCAAGTCGAGCGCTGATTACAGGGTAGCAAT
ATTCTGTAGTTGGAGCGGCGCAAGGGTGCGTAACACGTGGGTAATCTGCCATGAAGTTTG
GGATAACTTGCTGAAAGGCGAGCTAATACCGGATGTGAAAATTGGGAGGCATCTTCTGAT
TTTCAAAGTTGGGGACCGTAAGGCCTGACGCTTCATGATGAGCCCGCGGCCTATCAGCTA
GTTGGTAAGGTAACGGCTTACCAAGGCTAAGACGGGTAGCTGGTCTGAGAGGACGACCAG
CCACACTGGAACTGAGACACGGTCCAGACACCTACGGGTGGCAGCAGTCGAGAATTTTTC
ACAATGGGCGCAAGCCTGATGGAGCGACGCCGCGTGGGGGATGAATGGCTTCGGCCCGTA
AACCCCTGTCATTTGCGATCAAACCTCGTTATTTAAAAGATGACGAGCTGATAGTAGCGA
AAGAGGAAGGGACGGCTAACTCTGTGCCAGCAGCCGCGGTAATACAGAGGTCCCAAGCGT
TGTTCGGATTCACTGGGCGTAAAGGGTGCGTAGGTGGTGGGGTAAGTCGGATGTGAAATC
TCCGAGCTCAACTCGGAAATGGCATTGGAAACTACCCTGCTAGAGGGTCGGAGGGGGGAC
TGGAATACTTGGTGTAGCAGTGAAATGCGTAGATATCAAGTGGAACACCAGTGGCGAAGG
CGAGTCCCTGGACGACTCCTGACACTGAGGCACGAAAGCTAGGGGAGCAAACAGGATTAG
ATACCCTGGTAGTCCTAGCCGTAAACGGTGCACGTTTGCTGTAAAAGGAATCGACCCCTT
TTGTGGCGTAGCCAACGCGTTAAACGTGCCGCCTGGGAAGTACGGTCGCAAGATTAAAAC
TCAAAGAAATTGACGGGGGCCTGCACAAGCGGTGGAGTATGTGGCTCAATTCGATGCAAC
GCGAAGAACCTTACCTGGCCTTGACATGTACGTAGTAGAAGGGTGAAAGCCTAACGAGGT
AGCAATACCAGCGTACACAGGTGCTGCATGGCTGTCGTCAGCTCGTGTCGTGAGATGTTG
GGTTAAGTCCCGCAACGAGCGCAACCCTTGTGTCCTGTTGCCACCCCGGCGAGAGTCGGG
AGCACTCTGGACAGACTGCCTCGCTTAAACGAGGAGGAAGGTGGGGATGACGTCAAGTCA
GTATGGCCCTTACGGCCAGGGCTGCACACGTACTACAATGCCCGGCACAAAGGGAAGCGA
GACCGTAAGGTGGAGCAAATCCCCAAAAACCGGGCCCAGTTCAGATTGTCGTCTGCAACT
CGACGGCATGAAGCTGGAATCGCTAGTAATGGCGCATCAGCTACGGCGCCGTGAATACGT
TCCCAGGCCTTGTACACACCGCCCGTCACATCATGAAAGCCGTTTGTACCCGAAGTCACC
GTGTTAACTCGCAAGAGAGACAGGTGCCGAAGGTATGGATGGTGATTGGGATG
>OTU106
ATTGAACGCTGGCGGCATGCCTTACACATGCAAGTCGAACGTGAAAGGGGGCAACCCCGA
GTAGAGTGGCGAACGGGTGAGTAATGCATCGGAACGTGCCCAGTAGTGGGGGACAACCTC
GAGAAATCGAGGCTAATACCGCATACGACCTACGGGTGAAAGCGGGGGACCGCAAGGCCT
CGCGCTATTGGAGCGGCCGATGTCCGATTAGCTTGTTGGTGGGGTAACGGCCCACCAAGG
CGACGATCGGTAGCTGGTCTGAGAGGACGACCAGCCACACTGGGACTGAGACACGGCCCA
GACTCCTACGGGAGGCAGCAGTGGGGAATTTTGGACAATGGGGGCAACCCTGATCCAGCC
ATGCCGCGTGCGGGAAGAAGGCCTTCGGGTTGTAAACCGCTTTCGGCCGGAACGAAATCG
CCGGGGATAACACCCCCGGTGGATGACGGTACCGGAAGAAGAAGCACCGGCTAACTACGT
GCCAGCAGCCGCGGTAATACGTAGGGTGCGAGCGTTAATCGGAATTACTGGGCGTAAAGC
GTGCGCAGGCGGTTCGCTAAGACAGATGTGAAATCCCCGGGCTTAACCTGGGAACTGCGT
TTGTGACTGGCGGGCTGGAGTGCGGCAGAGGGAGGTGGAATTCCACGTGTAGCAGTGAAA
TGCGTAGAGATGTGGAGGAACACCGATGGCGAAGGCAGCCTCCTGGGCTAGCACTGACGC
TCATGCACGAAAGCGTGGGGAGCAAACAGGATTAGATACCCTGGTAGTCCACGCCCTAAA
CGATGGCGACTAGTTGTTGGGGTAGAAGTACCTCAGTAACGCAGCTAACGCGTGAAGTCG
CCCGCCTGGGGAGTACGGTCGCAAGATTAAAACTCAAAGGAATTGACGGGGGCCCGCACA
AGCGGTGGATGATGTGGTTTAATTCGATGCAACGCGAAAAACCTTACCTACTCTTGACAT
GCCAGGAACGCCGCAGAGATGTGGCGGTGCCCGAAAGGGAACCTGGACACAGGTGCTGCA
TGGCTGTCGTCAGCTCGTGTCGTGAGATGTTGGGTTAAGTCCCGCAACGAGCGCAACCCT
TGCCACTAGTTGCTACATTCAGTTGGGCACTTTAGTGGGACTGCCGGTGACAAACCGGAG
GAAGGTGGGGATGACGTCAAGTCATCATGGCCCTTATGGGTAGGGCCACACACGTCATAC
AATGGCGCGTACAGAGGGCAGCCAACCCGCGAGGGGGAGCTAATCTCAGAAAGCGCGTCG
TAGTCCGGATTGCAGTCTGCAACTCGACTGCATGAAGTCGGAATCGCTAGTAATCGCGGA
TCAGCATGTCGCGGTGAATACGTTCCCGGGCCTTGTACACACCGCCCGTCACACCATGGG
AGTGGGTTTCACCAGAAGCAGGTAGCCTAACCGCAAGGGGGGCGCCTACCACGGTGAGAT
TCATGACTGGGGTG
>OTU107
AACGAACGCTGGCGGCGTGCTTAACACATGCAAGTCGCGTGCGCAGTTCCGTAGCAATAC
GGGATCGGCGCACGGCGCACGGGTGCGTAACACGTGGGCAATCTGCCCTCCGATGGGGAA
TACCCCCGCGAAAGCGGGACTAATTCCGCATAACATTCCTTGGACTCACGTCTGAGGATT
CAAAGCAGTAATGCGTCGGAGGAGGAGCCCGCGCCCGATTAGCTAGTTGGTGAGGTAACG
GCTCACCAAGGCTATGATCGGTAGCTGGTCTGAGAGGATGATCAGCCACACTGGAACTGA
GACACGGTCCAGACTCCTACGGGAGGCAGCAGTGGGGAATCTTGCGCAATGGGCGAAAGC
CTGACGCAGCGACGCCGCGTGGGGGATGAAGCTTTTCGGAGTGTAAACCCCTTTCGACTG
GGACGAATGCCTCGCAAGAGGAGTGACGGTACCAGTAGAAGAAGCCCCGGCTAACTACGT
GCCAGCAGCCGCGGTAAGACGTAGGGGGCCAGCGTTGTTCGGAATTACTGGGTGTAAAGG
GTTCGTAGGCGGTGCGGCAAGTTGGGAGTGAAATCTCTGGGCTTAACCCAGAGGCTGCTT
CCAAAACTGCTGTGCTTGAGTGTGGGAGAGGCGCGTGGAATTGCAGGTGTAGCGGTGAAA
TGCGTAGATATCTGCAGGAACACCCGTGGCGAAAGCGGCGCGCTGGACCACAACTGACGC
TGAGGAACGAAAGCTAGGGGAGCAAACAGGATTAGATACCCTGGTAGTCCTAGCCCTAAA
CGATCAGGACTTGGGGTGCCACCCGTTCGGGTGTCGTCCCGGAGCTAACGCGTTAAGTCC
TGCACCTGGGGAGTACGGTCGCAAGACTGAAACTCAAAGGAATTGACGGGGGCCCGCACA
AGCGGTGGAACATGTGGTTCAATTCGACGCTACGCGAGGAACCTTACCTGGGCTCGAAAT
GCTTAAGACCAGCTGTAGAAATACGGCCTTCCCGCAAGGGACTTGAGTATAGGCGCTGCA
TGGCTGTCGTCAGCTCGTGCCGTGAGGTGTTGGGTTAAGTCCCGCAACGAGCGCAACCCC
TGCACACAGTTGCCACTCCGAAAGGAGGGAACTCTGTGTGGACTGCTCCGGATAACGGAG
AGGAAGGTGGGGATGACGTCAAGTCCGCATGGCCTTTATGTCCAGGGCTACACACGTGTT
ACAATGCAGGGTACAAACCGTTGCCAACCCGCGAGGGGGAGCTAATCGGAAAAAACTCTG
CTCAGTTCGGATTGCAGTCTGCAACTCGACTGCATGAAGCCGGAATCGCTAGTAATGGCG
TATCAGATCGACGCCGTGAATACGTTCCCGGGCCTTGTACACACCGCCCGTCACATCACG
AAAGTGAGCTGTACTAGAAGTCGCCACGCTAACCGCAAGGAGGCAGGCGCCCAAGGTATG
ACTCATGATTGGGGTG
>OTU108
ATTGAACGCTGGCGGAATGCTTTACACATGCAAGTCGAGCGGCAGCGCGGGGCAACCTGG
CGGCGAGCGGCGAACGGGTGAGTAATACATCGGAACATGTCCATTTGTGGGGGATAGCCC
GGCGAAAGCCGGATTAATACCGCATGAGCCCGAGAGGGGAAAGTGGGGGACCGCAAGGCC
TCACGCGAATGGGTTGGCCGATGTCCGATTAGCTAGTTGGTGGGGTAAAGGCTCACCAAG
GCGATGATCGGTAGCTGGTCTGAGAGGATGATCAGCCACACTGGGACTGAGACACGGCCC
AGACTCCTACGGGAGGCAGCAGTGGGGAATTTTGGACAATGGGGGCAACCCTGATCCAGC
CATTCCGCGTGAGTGAAGAAGGCCTTCGGGTTGTAAAGCTCTTTTGTCCGGAGCGAAAAG
GTTAGCGTGAATATCGCTGACTACTGACGGTACCGGAAGAATAAGCACCGGCTAACTACG
TGCCAGCAGCCGCGGTAATACGTAGGGTGCGAGCGTTAATCGGAATTACTGGGCGTAAAG
CGTGCGCAGGCGGTTTTGTAAGCCAGATGTGAAATCCCCGGGCTTAACCTGGGAATGGCA
TTTGGGACTGCAAGGCTTGAGTGCGGCAGAGGAGACTGGAATTCCTGGTGTAGCAGTGAA
ATGCGTAGATATCAGGAGGAATACCGATGGCGAAGGCAGGTCTCTGGGCTGACACTGACG
CTCATGCACGAAAGCGTGGGGAGCAAACAGGATTAGATACCCTGGTAGTCCACGCCCTAA
ACGATGTCGACTGGTTGTTGGGGGTTTGACACTCTCAGTAACGAAGCTAACGCGTGAAGT
CGACCGCCTGGGGAGTACGGCCGCAAGGTTAAAACTCAAAGGAATTGACGGGGACCCGCA
CAAGCGGTGGATTATGTGGATTAATTCGATGCAACGCGAAAAACCTTACCTACCCTTGAC
ATGTCCTGGAGGCCCCTGAGAGGGGGCTGTGCCCGAAAGGGAACGGGAACACAGGTGCTG
CATGGCTGTCGTCAGCTCGTGTCGTGAGATGTTGGGTTAAGTCCCGCAACGAGCGCAACC
CTTGTCATTAGTTGCTACATTTAGTTGGGCACTCTAATGAGACTGCCGGTGACAAACCGG
AGGAAGGTGGGGATGACGTCAAGTCCTCATGGCCCTTATGGGTAGGGCTTCACACGTAAT
ACAATGGCGCGTACAGAGGGTTGCGAAGGGGTGACCTGGAGCCAATCCCTTAAAGCGCGT
CGTAGTCCGGATTGCAGTCTGCAACTCGACTGCATGAAGTCGGAATCGCTAGTAATCGCG
GATCAGCATGTCGCGGTGAATACGTTCCCGGGTCTTGTACACACCGCCCGTCACACCATG
GGAGTGGGTTTCACCAGAAGCCGGTCGCTTAACCCGCAAGGGATGGCGCCGACCACGGTG
AGATTCATGACTGGGGTG
>OTU109
GGTTAACGCTGGCGGCGCGCATAACACATGCAAGTCGAGCGAGGGCTCATTTCCCGCAAG
GGAGATGGGTTCCTAGCGGCGAACGGGTGAGTAACACGTGGGCAACCTTTCCTATCGCGG
GGGATAACAGCGGGAAACCGCTGCTAATACCGCATGTCGTCATCGGTCGCATGGCCGATG
AAGAAAGCAGCAATGCACGATGGGGTGGGCCCGCGGCCTATCAGCTAGTCGGTGGGGTAA
CGGCCTACCGAGGCGATGACGGGTAGCTGGTCTGAGAGGACGACCAGCCACACGGGGACT
GAGACACGGCCCCGACTCCTACGGGAGGCAGCAGTGAGGAATCTTCCGCAATGGGCGAAA
GCCTGACGGAGCGACGCCGCGTGTGGGATGAAGTCCTTCGGGATGTAAACCACTGTTGGA
GGGGAAGACTGCGACGGTACCCTCCGAGAAAGCCCCGGCTAACTACGTGCCAGCAGCCGC
GGTAATACGTAGGGGGCAAGCGTTATCCAGATTTACTGGGCGTAAAGCGCGTGTAGGCGG
CTGGTTAAGTGTGATGTGAAATCTTCGGGCTCAACCCGAAAACTGCATTGCAAACTGGCC
TGGCTAGAGTGCAGGAGAGGGAAGCGGAATTCCAGGTGTAGCGGTGAAATGCGTAGATAT
CTGGAGGAACACCAGTGGCGAAGGCGGCTTCCTGGCCTGTAACTGACGCTGAGACGCGAA
AGCGTGGGGAGCGAACCGGATTAGATACCCGGGTAGTCCACGCCCTAAACGTTGCGAACT
AGGTGTTGGTCGGATTGACCCGATCAGTGCCGCAGCTAACGCATTAAGTTCGCCGCCTGG
GGACTACGGCCGCAAGGTTAAAACTCAAAGGAATAGGCGGGGGCCCGCACAAGCAGCGGA
GCGTGTGGTTTAATTCGAGGCAACGCGAAGAACCTTACCTGGGCTTGACATGTAGAGGAA
ACGCTCATGAAAGTGAGCGCCCCTCGCAAGAGGTCTCTACACAGGTGGTGCATGGCTGTC
GTCAGCTCGTGCCGTGAGGTGTTGGGTTAAGTCCCGCAACGAGCGCAACCCCTGTCCTTA
GTTGAATAATCTAGGGAGACTGCCGGGCGAAACCCGGAGGAAGGTGGGGATGACGTCAAG
TCCGCATGCCCTTTATGTCCAGGGCTACACACACGCTACAATGGCCGGTACAACGGGTTC
CGACACGGCGACGTGAAGGCAATCCCTAAAAGCCGGTCTCAGTTCGGATTGTTGGCTGCA
ACTCGCCAGCATGAAGTCGGAGTTGCTAGTAACCGCAGGTCAGCACACTGCGGTGAATAC
GTTCCCGGGCCTTGCACTCACCGCCCGTCACATCACCCGAGTCTGGTGCTCCCGAAGTCG
CTGGCCGAACCCGTGAGGGACGGAGGCGCCGAAGGAGTGCCCGGTGAGGGGGGTG
>OTU110
AATCAACGCTGGCGGCGTGCCTCAGACATGCAAGTCGAACGCGAAAGCGCCCTTCGGGGT
GCAAGTAGAGTGGCGCACGGGTGAGTAACACGTAGGTAATCTACCTTCGGGTGGGGAATA
ACCCAGGGAAACTTGGGCTAATACCGACAATAATGCAGCGGCACCACATGGTGACAGTTG
TTAAAGCGGGGGATTTTAGGACCTCGCGCCTGAAGAGGAGCCTGCGGCAGATTAGCTAGT
TGGTAAGGTAACGGCTTACCAAGGCATCGATCTGTAGCCGGCCTGAGAGGGCGGTCGGCC
ACACTGACACTGACATACGGGTCAGACTCCTACGGGAGGCAGCAGTCGGGAATTTTGGGC
AATGGGCGAAAGCCTGACCCAGCAACGCCGCGTGAAGGATGAAATCCTTCGGGATGTAAA
CTTCGCAAGAATGGGAAGAATGAACGAGCGCTAATACCGTTCGTGATGACGGTACCATTT
GTAAGCTCCGGCTAACTCCGTGCCAGCAGCCGCGGTAATACGGGGGGAGCAAGCGTTGTT
CGGATTTACTGGGCGTAAAGGGCGCGTAGGCGGCCACTGCAAGTCAGTTGTGAAATCTCC
GGGCTTAACTCGGAAAGGTCAATTGATACTGCAGGGCTAGAGTGCAGAAGGGGCAACTGG
AATTCTCGGTGTAGCGGTGAAATGCGTAGATATCGAGAGGAACACCTGCGGCGAAGGCGG
GTTGCTGGGCTGACACTGACGCTGCAGCGCGAAAGCCAGGGGAGCGAACGGGATTAGATA
CCCCGGTAGTCCTGGCCTTAAACGATGGATGCTTGGTGTCTGGAGTTTTATAGTCTCCGG
GTGCCGCAGCTAACGCGTTAAGCATCCCGCCTGGGGAGTACGGTCGCAAGACTGAAACTC
AAAGGAATTGACGGGGACCCGCACAAGCGGTGGAGCATGTGGTTCAATTCGACGCAACGC
GAAGAACCTTACCTGGGCTAGAATGCCTCCGACAGCCGTAGAGATACGGTCTCTTTGGGA
AACTAAAGCGGAGTGCAAGGTGCTGCATGGCTGTCGTCAGCTCGTGTCGTGAGATGTTGG
GTTAAGTCCCGCAACGAGCGCAACCCTTATCGATAGTTGCTAGCGGTTCGGCCGAGCACT
CTATTGAGACTGCCGTTGACAAAACGGAGGAAGGTGGGGATGACGTCAAGTCCTCATGGC
CTTTATGTCCAGGGCTACACACGTGCTACAATGGCCGGTACAAAGCGCTGCAAACTCGCG
AGAGGGAGCCAATCGCAAAAAGCCGGTCTCAGTTCGGATTGGAGTCTGCAACTCGACTCC
ATGAAGCTGGAATCGCTAGTAATCGCAGATCAGCACGCTGCGGTGAATACGTTCCCGGGT
CTTGTACACACCGCCCGTCACATCACGAAAGTGGGTTGTACTAGAAATCGTCGCGCCAAC
CCGAAAGGGAGGCAGACGCTCACGGTATGATCCATGATTGGGGTG
>OTU111
AATCAACGCTGGCGGCGTGCCTAACACATGCAAGTCGAACGAGAAAGTGGAGCAATCCAT
GAGTACAGTGGCGACCGGGTGAGTAACACGTGACCAACCTACCTTCGAGTGGGGGATAAC
TCCGGGAAACCGGAGCTAATACCGCATAACATCTTCGTGGCGCAGGTCGTGAAGATCAAA
GGAGCAATTCGCTTGAAGAGGGGGTCGCGGCTGATTAGCTAGTTGGCGGGGTAACGGCCC
ACCAAGGCAAAGATCGGTATCCGGCCTGAGAGGGCGCACGGACACACTGGAACTGAAACA
CGGTCCAGACTCCTACGGGAGGCAGCAGTGGGGAATTTTGCGCAATGGGGGAAACCCTGA
CGCAGCAACGCCGCGTGGAGGATGAAGTCCTTTGGGACGTAAACTCCTTTCGACCCGGAA
GATACTGACGGTACGGGTGGAAGAAGCACCGGCTAACTCTGTGCCAGCAGCCGCGGTAAT
ACAGAGGGTGCGAGCGTTGTTCGGAATTATTGGGCGTAAAGGGCGCGTAGGCGGTCGCGT
AAGTCACCTGTGAAATCTCCTGGCTTAACTGGGAGCTTGCAGGCGAAACTGCGTGGCTGG
AGTGTGGGAGAGGTGCGTGGAATTCCCGGTGTAGCGGTGAAATGCGTAGATATCGGGAGG
AACACCTGTGGCGAAAGCGGCGCACTGGACCACAACTGACGCTGAGGCGCGAAAGCTAGG
GGAGCAAACAGGATTAGATACCCTGGTAGTCCTAGCCCTAAACCATGGATGCTTGGTGTA
GCCGGTACCCAATCCGGCTGTGCCGCAGCTAACGCGTTAAGCATCCCGCCTGGGGAGTAC
GGTCGCAAGGCTGAAACTCAAAGGAATTGACGGGGGCCCGCACAAGCGGTGGAGCATGTG
GTTCAATTCGACGCAACGCGAAGAACCTTACCTGGGCTCGAAGCGCAGTGGAATCCGGTG
GAAACACCGGCGCCCTCACGGGCCGCTGCGGAGGTGCTGCATGGCTGTCGTCAGCTCGTG
TCGTGAGATGTTGGGTTAAGTCCCGCAACGAGCGCAACCCTTATCCCTAGTTGCCAGCGA
GTAATGTCGGGCACTCTAGTGAAACCGCCCCGGATAACGGGGAGGAAGGTGGGGATGACG
TCAAGTCCTCATGGCCTTTATGTCCAGGGCTACACACGTGCTACAATGGTCGGTACAAAC
CGTCGCAAACCTGCGAAGGGGAGCTAATCGGAAAAAGCCGGCCTCAGTTCGGATTGGAGT
CTGCAACCCGACTCCATGAAGCTGGAATCGCTAGTAATCGCGGATCAGAACGCCGCGGTG
AATACGTTCCCGGGCCTTGTACACACCGCCCGTCACATCACGAAAGTGGACTGCACTAGA
AGCCGGTGTGCCAACCGCAAGGAGGCAGCCGTCCAAGGTATGGTTCATGATTGGGGTG
>OTU112
AGCGAACGCTGGCGGCAGGCCTAACACATGCAAGTCGAGCGCCCCGCAAGGGGAGCGGCA
GACGGGAGAGTAACACGTGGGAACGTACCCTTTGGTTCGGAACAACCCAGGGAAACTTGG
GCTAATACCGGATAAGCCCTTACGGGGAAAGATTCATCGCCGAAGGATCGGCCCGCGTCT
GATTAGCTAGTTGGTGGGGTAACGGCCCACCAAGGCGACGATCAGTAGCTGGTCTGAGAG
GATGATCAGCCTCACTGGGACTGAGACACGGCCCAGACTCCTACGGGAGGCAGCAGTGGG
GAATATTGGACAATGGGCGCAAGCCTGATCCAGCCATGCCGCGTGGGTGATGAAGGCCCT
AGGGTTGTAAAGCCCTTTCGGCGGGGAAGATAATGACGGTACCCGCAGAAGAAGCCCCGG
CTAACTTCGTGCCAGCAGCCGCGGTAATACGAAGGGGGCTAGCGTTGCTCGGAATCACTG
GGCGTAAAGCGCACGTAGGCGGATTGCTAAGTCAGGGGTGAAATCCTGGAGCTCAACTCC
AGAACTGCCTTTGATACTGGCGATCTCGAGTCCGGGAGAGGTGAGTGGAACTGCGAGTGT
AGAGGTGAAATTCGTAGATATTCGCAAGAACACCAGTGGCGAAGGCGGCTCACTGGCCCG
GTACTGACGCTGAGGTGCGAAAGCGTGGGGAGCAAACAGGATTAGATACCCTGGTAGTCC
ACGCCGTAAACGATGGATGCTAGCCGTTGGTGGGTTTACCCTTCAGTGGCGCAGCTAACG
CATTAAGCATCCCGCCTGGGGAGTACGGTCGCAAGATTAAAACTCAAAGGAATTGACGGG
GGCCCGCACAAGCGGTGGAGCATGTGGTTCAATTCGAAGCAACGCGAAGAACCTTACCAG
CCTTTGACATCCCGGTCGCGAGCACCAGAGATGGAGCTCTTCAGTTCGGCTGGACCGGAG
ACAGGTGCTGCATGGCTGTCGTCAGCTCGTGTCGTGAGATGTTGGGTTAAGTCCCGCAAC
GAGCGCAACCCTCGCCCTTAGTTGCCATCATTTAGTTGGGCACTCTAAGGGGACTGCCGG
TGATAAGCCGGAGGAAGGTGGGGATGACGTCAAGTCCTCATGGCCCTTACAGGCTGGGCT
ACACACGTGCTACAATGGCGGTGACAGAGGGACGCAAAGGAGCAATCCTTCGCAAATCTC
AAAAAGCCGTCTCAGTTCGGATTGTGCTCTGCAACTCGAGCACATGAAGTTGGAATCGCT
AGTAATCGCAGATCAGCACGCTGCGGTGAATACGTTCCCGGGCCTTGTACACACCGCCCG
TCACACCATGGGAGTTGGCTTTACCTGAAGGCGGTGCGCTAACCCGCAAGGGAGGCAGCC
GACCACGGTAGGGTCAGCGACTGGGGTG
>OTU113
AACGAACGCTGGCGGCATGCCTAATACATGCAAGTCGAACGCGCCTAGCGATAGGCGAGT
GGCGGACGGGTGAGTAACGCGTGGGAACCTGCCCTTGAGTGCGGGATAACCGAGGGAAAC
TTCGGCTAATACCGCATGCGCCCCGGGCAACTGGGGGAAAGATTTATCGCTCGAGGAGGG
GCCCGCGTCGGATTAGCTAGTTGGTGGGGTAATGGCCTACCAAGGCGATGATCCGTAGCT
GGTCTGAGAGGATGATCAGCCACACTGGGACTGAGACACGGCCCAGACTCCTACGGGAGG
CAGCAGTAGGGAATATTGGACAATGGGGGCAACCCTGATCCAGCAATGCCGCGTGAGTGA
TGAAGGCCTTAGGGTTGTAAAGCTCTTTCGCACGCGACGATGATGACGGTAGCGTGAGAA
GAAGCCCCGGCTAACTTCGTGCCAGCAGCCGCGGTAATACGAAGGGGGCGAGCGTTGTTC
GGAATTACTGGGCGTAAAGGGCGCGCAGGCGGCCGATCAAGTCAGGCGTGAAAGCCCCGG
GCTTAACCTGGGAATTGCGCTTGGGACTGATGGGCTTGAGTTCGGGAGAGGAGAGTGGAA
TTCCCAGTGTAGAGGTGAAATTCGTAGATATTGGGAAGAACACCGGTGGCGAAGGCGGCT
CTCTGGACCGATACTGACGCTGAGGCGCGAAAGCGTGGGGAGCAAACAGGATTAGATACC
CTGGTAGTCCACGCTGTAAACGATGTGCGCTAGACGTTGGAGGGCGTAGCCTTCCGGTGT
CGCAGCTAACGCTTTAAGCGCACCGCCTGGGGAGTACGGCCGCAAGGTTAAAACTCAAAG
GAATTGACGGGGGCCCGCACAAGCGGTGGAGCATGTGGTTCAATTCGACGCAACGCGAAG
AACCTTACCAGCTCTTGACATGTCAGGACGGTACTCAGAGATGGGTATTTTCCCGCAAGG
GACCTGAACACAGGTGCTGCATGGCTGTCGTCAGCTCGTGTCGTGAGATGTTGGGTTAAG
TCCCGCAACGAGCGCAACCCTCACCTTCAGTTGCCATCGGGTCAAGCCGGGCACTCTGAA
GGAACTGCCGGTGACAAGCCGGAGGAAGGCGGGGATGACGTCAAGTCCTCATGGCCTTTA
TGGGCTGGGCTACACACGTGCTACAATGGCGGTGACAGAGGGAGGCGACGGTGCGAGCCC
GAGCCAATCTCGAAAAGCCGTCTCAGTTCGGATTGTTCTCTGCAACTCGAGAGCATGAAG
CTGGAATCGCTAGTAATCGCGGATCAGCATGCCGCGGTGAATACGTTCCCGGGCCTTGTA
CACACCGCCCGTCACACCATGGGAGTTGGTTTTACCTGAAGGCGGTGCGCCAACCCGCGA
GGGGGGCAGCCGACCACGGTAAGGTCAGCGACTGGGGTG
>OTU114
CCTGAACGCTGGCGGCGTGGTTAAGACATGCAAGTCGCACGGTGTAGCAATACACAGTGG
CGCAAGGGTGAGTAATGTATCGCTAATGTACCCCGGACTCTGGGATAGCTATCCGAAAGG
GTAGGTAATACCAGATAATATAATTTGGCCGCATGGCCCGAATTCTCAAAGGTCCGCCGG
TCTGGGAGCAGGCGATATCGTATCAGCTAGTTGGTGAGGTAACGGCTCACCAAGGCGACG
ACGCGTAGCCGGACTGAGAGGTCGGTCGGCCACATCGGGACTGAGACACTGCCCGGACTC
CTACGGGGGGCTGCAGTAACGAATCTTCCCCAATGGGCGAAAGCCTGAGGGAGCGACGCC
GCGTGGAGGATGAAGTTCTTCGGAATGTAAACTCCTGTCAGGGATTAGAAAGTTCTGATC
AATCCCAAAGGAAGTGGCGGCTAACTCTGTGCCAGCAGCCGCGGTAAGACAGAGGCCACA
AGCGTTAGGCGGAATCACTGGGCTTAAAGCGTGTGTAGGCGGATCGTTAAGTGCCTTGTG
AAATCCCACAGCTTAACTGTGGAACTGCTTGGCATACTGGCGGTCTTGAGCCATCTAGGG
GTTGCTGGAACAAACGGTGGAGCGGTGAAATGCGTAGATATCGTTTGGAACGCCAATGGT
GAAAACAGGCAACTGGGGATGTGCTGACGCTGAGACACGAAAGCCAGGGGAGCAAACGGG
ATTAGATACCCCGGTAGTCCTGGCCCTAAACGATGTCCACTAGATCGTAGTGCCTCTGAC
GGTTTTACGGTCGAAGCAAAAGTGCTAAGTGGACCGCCTGGGAAGTACGGTCGCAAGGCT
AAAACTCAAAGGAATTGACGGGGGCTCACACAAGCGGTGGAGCATGTGGTTCAATTCGAA
GCAACGCGCAGAACCTTACCTGGGCTTGACATGCTAGGATTATCCCTATGAAAGTAGGGT
AGGCCCTTCGGGGTACAACTAGTACAGGTGCTGCATGGCTGTCGTCAGCTCGTGTCGTGA
GATGTCGGGTTAAGTCCCATAACGAGCGAAACCTTTGCCCTTAGTTACCAGCGGGTTATG
CCGGGGACTCTAAGGGGACTGCCGGTGTCAAACCGGAGGAAGGTGGAGATGACGTCAAGT
CCTCATGGCCTTTATGCCCAGGGCCACACACGTGCTACAATGGGATGGACAAAGCGAACC
TAGAACGCAAGTTCATGGAAATCGCAAAAATCATCCCCCAGTTCAGATCGGAGGCTGCAA
CTCGCCTCCGTGAAGTTGGAATCGCTAGTAATCGCGGATCAGCTACGCCGCGGTGAATGT
GTTCCTGAGCCTTGTACACACCGCCCGTCAAGTCATGGGAGCCGGAAATAGCCGAAGCCG
TCACACCACTGTGATGTCTACGCTAGGTTCGGTGACTGGGACT
>OTU115
AACGAACGCTGGCGGCAGGCCTAACACATGCAAGTCGAGCGCTGTAGCAATACAGAGCGG
CGCACGGGTGAGTAACACGTGGGAACGTGCCCTTTGGTTCGGAATAACTCAGGGAAACTT
GAGCTAATACCGGATGAGCCCTAACGGGGAAAGATTTATCGCCGAAGGAGCGGCCCACGT
CGGATTAGCTAGTTGGTGGGGTAAAAGCCCACCAAGGCTACGATCCGTAGCTGGTTTGAG
AGAACGACCAGCCACACTGGGACTGAGACACGGCCCAGACTCCTACGGGAGGCAGCAGTG
GGGAATCTTGGACAATGGGGGAAACCCTGATCCAGCCATGCCGCGTGAGTGATGAAGGCC
CTAGGGTTGTAAAACTCTTTCGGCGGGGACGATAATGACGGTACCCGCAGAAGAAGCTCC
GGCTAACTTCGTGCCAGCAGCCGCGGTAATACGAAGGGGGCTAGCGTTGTTCGGAATTAC
TGGGCGTAAAGCGCGCGCAGGCGGTTCTTCAAGTCAGAGGTGAAAGCCCAGGGCTCAACC
CTGGAATGGCCTTTGAGACTAGAGGACTTGGGTACGGGAGAGGTGAGTGGAATTCCGAGT
GTAGAGGTGAAATTCGTAGATATTCGGAAGAACACCAGTGGCGAAGGCGGCTCACTGGCC
CGTTACCGACGCTCAGGCGCGACAGCGTGGGGAGCAAACAGGATTAGATACCCTGGTAGT
CCACGCCGTAAACGATGGATGCTAGCCGTTGGTAAGCATGCTTATCAGTGGCGCAGCTAA
CGCATTAAGCATCCCGCCTGGGGAGTACGGCCGCAAGGTTGAAACTCAAAGGAATTGACG
GGGGCCCGCACAAGCGGTGGAGCATGTGGTTTAATTCGACGCAACGCGCAGAACCTTACC
AGGGTTTGACATCCTGTGCTAAGCCCAGAGATGGGTGGTCCCCGCAAGGGGCGCAGAGAC
AGGTGCTGCATGGCTGTCGTCAGCTCGTGTCGTGAGATGTTGGGTTAAGTCCCGCAACGA
GCGCAACCCTCGCCTTTAGTTGCCATCATTCAGTTGGGCACTCTAAAGGGACCGCCGGCG
ACAAGCCGGAGGAAGGTGGGGATGACGTCAAGTCCTCATGGCCCTTACACCCTGGGCTAC
ACACGTGCTACAATGGCGGTGACAGTGGGCAGCGACCACGCGAGTGGATGCGAATCCCAA
AAAACCGTCCCAGTTCAGATTGCACTCTGCAACTCGGGTGCATGAAGGTGGAATCGCTAG
TAATCGCAGAACAGCAGGCTGCGGTGAATACGTTCCCGGGCCTTGTACACACCGCCCGTC
ACACCATGGGAGTTGGTTCTACCTGAAGACGGTGCGCTAACCGCAAGGAGGCAGCCGGCC
ACGGTAGGGTCAGTGACTGGGGTG
>OTU116
AACGAACGCTGGCGGCGTGCCTAACACATGCAAGTCGCGCGGGAAAGCAGGGGCAACTCT
GCAAGTACAGCGGCGCACGGGTGAGTAACACGTAGGTAACCTACCTTCACGCCTGGGATA
ACCTGTCGAAAGACGGGCTAATACCGGATACGACCACAGAAGTTGAGGCTTCGGTGGTGA
AAGGTGGCCTCTGCTTGCAAGCTACCACATGGGGATGGGCCTGCGCGCCATTAGCTTGTT
GGTGAGGTAACGGCCCACCAAGGCAAAGATGGCTAGCTGGTCTGAGAGGATGGCCAGCCA
CACTGGGACTGAGACACGGCCCAGACTCCTACGGGAGGCAGCAGTGGGGAATATTGCGCA
ATGGGCGAAAGCCTGACGCAGCGACGCCGCGTGGGTGATGAAGGCCTTCGGGTCGTAAAG
CCCTGTCGGGAGGGACGAATCCTCGGTGACCTAACACGTCACCGATCTGACGGTACCTCC
GAAGGAAGCACCGGCTAACTCCGTGCCAGCAGCCGCGGTAATACGGAGGGTGCGAGCGTT
GTTCGGAATCACTGGGCGTAAAGCGCGTGTAGGCGGCTTCTTAAGTCTGGTGTGAAAGCC
CGGGGCTTACCCCCGGAAGGGCACTGGAAACTGGGGAGCTGGAGTACCGGAGAGGAGGGT
GGAATTCCTGGTGTAGCGGTGAAATGCGTAGATATCAGGAGGAACACCGGTGGCGAAGGC
GGCCCTCTGGACGGATACTGACGCTGAGACGCGAAAGCGTGGGGAGCAAACAGGATTAGA
TACCCTGGTAGTCCACGCTGTAAACGATGGGCACTAGGTGTTCGGGGTATTGACCCCCTG
GGTGCCGCAGCTAACGCATTAAGTGCCCCGCCTGGGGACTACGGCCGCAAGGTTAAAACT
CAAAGGAATTGACGGGGGCCCGCACAAGCGGTGGAGCATGTGGTTCAATTCGACGCAACG
CGAAGAACCTTACCTGGGCTAGACAACGTCGGACCGCCCCAGAAATGGGGCTTTCCCGCA
AGGGACCGGCGGTTCAGGTGCTGCATGGCTGTCGTCAGCTCGTGTCGTGAGATGTTGGGT
TAAGTCCCGCAACGAGCGCAACCCCTGTCTCTAGTTGCTACCATTTAGTTGAGCACTCTA
GAGAGACTGCCCGTGTTAAACGGGAGGAAGGTGGGGATGACGTCAAGTCCTCATGGCCCT
TATGTCCAGGGCTACACACGTGCTACAATGGGCGGTACAAAGGGCTGCGAACCCGCAAGG
GGGAGCCAATCCCAAAAAGCCGCTCTCAGTTCGGATTGGAGTCTGCAACTCGACTCCATG
AAGGCGGAATCGCTAGTAATCGCGGATCAGCATGCCGCGGTGAATACGTTCCCGGGCCTT
GTACACACCGCCCGTCACACCATGGAAGCCAGTTGTACCGGAAGTCGGTGACTCAACCCG
CAAGGGAGATAGCCGTCCATGGTATGGCTGGTGACTGGGGTG
>OTU117
ATTGAACGCTGGCGGCATGCTTTACACATGCAAGTCGAGCGGCAGCGCGGGGCAACCTGG
CGGCGAGCGGCGAACGGGTGAGTAATGCATCGGAACGTGTCCTTAAGTGGGGGATAACCC
GGCGAAAGCCGGGCTAATACCGCATATGCTCTGAGGAGGAAAGTGGGGGACCTGCAAGGG
CCTCACGCTTTGGGAGCGGCCGATGTCCGATTAGCTAGTTGGTGAGGTAATGGCTTACCA
AGGCGACGATCGGTAGCTGGTCTGAGAGGATGATCAGCCACACTGGGACTGAGACACGGC
CCAGACTCCTACGGGAGGCAGCAGTGGGGAATTTTGGACAATGGGGGCAACCCTGATCCA
GCCATGCCGCGTGCGGGAAGAAGGCCTTCGGGTTGTAAACCGCTTTTGGCCGGGAAGAAA
AGGCTAAGGTGAATAACCTTGGTTTTTGACGGTACCGGCAGAATCAGCACCGGCTAACTA
CGTGCCAGCAGCCGCGGTAATACGTAGGGTGCGAGCGTTAATCGGAATTACTGGGCGTAA
AGCGTGCGTAGGTGGTTCGTTGTGTCTGTGGTGAAAGCCCCGGGCTTAACCTGGGAATGG
CCATGGAAACTGGCGAGCTGGAGTCTGGCAGAGGGGGGTGGAATTCCGCGTGTAGCAGTG
AAATGCGTAGAGATGCGGAGGAACACCGATGGCGAAGGCAGCCCCCTGGGCTAAGACTGA
CGCTGAGGCACGAAAGCGTGGGGAGCAAACAGGATTAGATACCCTGGTAGTCCACGCCCT
AAACGATGTCAACTGGGTGTTCGGGAAGCGATTCCTGGGTACCGTAGCTAACGCGTGAAG
TTGACCGCCTGGGGAGTACGGCCGCAAGGTTAAAACTCAAAGGAATTGACGGGGACCCGC
ACAAGCGGTGGATGATGTGGATTAATTCGATGCAACGCGAACAACCTTACCTACCCTTGA
CATGTCCGAGAGCCCGCTGAGAGGTGGGTGTGCCCGAAAGGGAATCGGAACACAGGTGCT
GCATGGCTGTCGTCAGCTCGTGTCGTGAGATGTTGGGTTAAGTCCCGCAACGAGCGCAAC
CCTTGTCCCTAGTTGCTACGCAAGGGCACTCTAGGGAGACTGCCGGTGACAAACCGGAGG
AAGGTGGGGATGACGTCAAGTCCTCATGGCCCTTATGGGTAGGGCTTCACACGTCATACA
ATGGCCGGTACAGAGGGTTGCCAACCCGCGAGGGGGAGCCAATCCCGTGAAAGCCGGTCG
TAGTCCGGATTGCAGTCTGCAACTCGACTGCATGAAGTCGGAATCGCTAGTAATCGCGGA
TCAGCATGCCGCGGTGAATACGTTCCCGGGTCTTGTACACACCGCCCGTCACACCATGGG
AGCGGGGTGCACCAGAAGTAGGTAGGCTAACCGCGAGGAGGCCGCCTACCACGGTGCGCT
TCGTGACTGGGGTG
>OTU118
AATCAACGCTGGCGGCGCGCCTAACACATGCAAGTCGAACGAGAAAGTGGAGCAATCCAT
GAGTACAGTGGCGTACGGGTGAGTAACACGTGGATGATCTACCTTTTAGTGGGGAATAAC
TCTGGGAAACCGGAGATAATACCGCATAATCCCGAGAGGGGAAAGCAGCAATGCGCTGAA
AGAGGAGTCCGCGGCCGATTAGCTAGTTGGCAGGGTAAAAGCCTACCAAGGCAAAGATCG
GTAGCCGGCCTGAGAGGGCACACGGCCACACTGGCACTGAAACACGGGCCAGACTCCTAC
GGGAGGCAGCAGTGGGGAATCTTGCACAATGGGGGAAACCCTGATGCAGCGACGCCGCGT
GAGCGATGAAGCCCTTCGGGGTGTAAAGCTCTTTCGGCAGGGAAGATGATGACGGTACCT
GCAGAAGCAGCTGCGGCTAACTACGTGCCAGCAGCCGCGGTAATACGTAGGCAGCAAGCG
TTGTTCGGAGTTACTGGGCGTAAAGGGTGTGTAGGCGGTTATTTAAGTTTGGTGTGAAAT
CTCCCGGCTCAACCGGGAGGGTGCGCCGAATACTGAATGACTTGGAGTGCGGGAGAGGAA
AGTGGAATTCCTGGTGTAGCGGTGAAATGCGTAGATATCAGGAGGAACACCGGTGGTGTA
GACGGCTTTCTGGACCGTAACTGACGCTGAGACACGAAAGCGTGGGTAGCAAACAGGATT
AGATACCCTGGTAGTCCACGCCCTAAACGATGCATATTTGGTGTGGGCAGTTCATTCTGT
CCGTGCCGGAGCTAACGCGTTAAATATGCCGCCTGGGGAGTACAGTCGCAAGGCTGAAAC
TCAAAGGAATTGACGGGGGCCCGCACAAGCGGTGGAGCATGTGGTTCAATTCGACGCAAC
GCGAAGAACCTTACCTGGGCTCGAACGGCTGGTCAACGGAGGTGGAAACATCTTTACCCC
GCAAGGGGGTCCAGTCGAGGTGCTGCATGGCTGTCGTCAGCTCGTGTCGTGAGATGTTGG
GTTAAGTCCCGCAACGAGCGCAACCCTTGTCCTGTGTTGCCATCATTCAGTTGGGAACTC
GCAGGAGACCGCCAGCGATAAGTTGGAGGAAGGTGGGGATGACGTCAAGTCCTCATGGCC
TTTATGTCCAGGGCTACACACGTGCTACAATGGACGGTACAAAGCGTCCCAAACCCGCGA
GGGGGAGGCAATCGCAAAAAACCGTTCTCAGTTCGGATTGCAGGCTGCAACTCGCCTGCA
TGAAGCTGGAATCGCTAGTAATGGCAGATCAGCACGCTGCCGTGAATACGTTCCCGGGCC
TTGTACACACCGCCCGTCACATCACGAAAGTGGATTGTACTAGAAGTCTGCAGGCTGACC
CGCAAGGGGGGCAGCGGCCCAAGGTATGATCCATGATTGGGGTG
>OTU119
GATGAACGCTAGCGGCAGGCTTAATACATGCAAGTCGTGGGGCAGCATGGGTAGCAATAC
CTGATGGCGACCGGCAAACGGGTGCGGAACACGTACGCAACCTTCCTTTAAGTGGGGGAT
AGCCCGGGGAAACCCGGATTAATACCCCGTAAAATTGTGGTGTGGCATCACACTATAATT
AAAGCTCCGGCGCTTAAAGATGGGCGTGCGCCTGATTAGGTAGTTGGCGGGGTAACGGCC
CACCAAGCCTACGATCAGTAACTGGTGTGAGAGCACGACCAGTCACACGGGCACTGAGAC
ACGGGCCCGACTCCTACGGGAGGCAGCAGTAAGGAATATTGGTCAATGGACGCAAGTCTG
AACCAGCCATGCCGCGTGGAGGATGAAGGTCCTCTGGATTGTAAACTTCTTTTATCGGAG
AAGAAACCCCAGTTTTCTTGCTGGGTTGACGGTACCCGATGAATAAGCACCGGCTAACTC
CGTGCCAGCAGCCGCGGTAATACGGAGGGTGCAAGCGTTATCCGGATTCACTGGGTTTAA
AGGGTGCGTAGGTGGGTTGGTAAGTCCGTGGTGAAATCTCCGAGCTTAACTCGGAAACTG
CCGTGGATACTATCAATCTTGAATATCGTGGAGGTAAGCGGAATATGTCATGTAGCGGTG
AAATGCTTAGATATGACATAGAACACCGATAGCGGAGGCAGCTTACTACGCGATTATTGA
CACTGAGGCACGAAAGCGTGGGGATCAAACAGGATTAGATACCCTGGTAGTCCACGCCCT
AAACGATGGATACTCGACATACGCGATACACTGTGTGTGTCTGAGCGAAAGCATTAAGTA
TCCCACCTGGGAAGTACGACCGCAAGGTTGAAACTCAAAGGAATTGGCGGGGGTCCGCAC
AAGCGGTGGAGCATGTGGTTTAATTCGATGATACGCGAGGAACCTTACCTGGGCTAGAAT
GCAGAATGACCGTGGGTGAAAGCTCACTTTGTAGCAATACACATTTTGTAAGGTGCTGCA
TGGCTGTCGTCAGCTCGTGCCGTGAGGTGTTGGGTTAAGTCCCGCAACGAGCGCAACCCC
CATCATTAGTTGCCATCAGGTAAAGCTGGGAACTCTAATGAAACTGCCGTCGCAAGACGC
GAGGAAGGAGGGGATGATGTCAAGTCATCATGGCCTTTATGCCCAGGGCTACACACGTGC
TACAATGGGAAGGACAAAGGGCTGCCACTTGGCGACAAGGAGCTAATCCCAAAAACCTTC
TCTCAGTTCAGATCGCAGTCTGCAACTCGACTGCGTGAAGCTGGAATCGCTAGTAATCGT
ATATCAGCAATGATACGGTGAATACGTTCCCGGACCTTGCACACACCGCCCGTCAAGCCA
TGGAAGCCGGGTGTACCTAAAGTCGGTAACCGCAAGGAGCCGCCTAGGGTAAAACTGGTG
ACTGGGGCT
>OTU120
AGTGAACGCTGGCGGCATGCCTAACACATGCAAGTCGAACGGTAACAGGCCCGCAAGGGT
GCTGACGAGTGGCGGACGGGTGAGGAATACATCGGAATCTGCCCGGTTGTGGGGGATAAC
GTAGGGAAACTTACGCTAATACCGCATACGACCGAAAGGTGAAAGCGTGGGATCCGCAAG
GACCTCGCGCAGCCGGATGAGCCGATGTCGGATTAGCTAGTTGGCGGGGTAAAGGCCCAC
CAAGGCGACGATCCGTAGCTGGTCTGAGAGGATGATCAGCCACACTGGGACTGAGACACG
GCCCAGACTCCTACGGGAGGCAGCAGTGGGGAATATTGGACAATGGGGGCAACCCTGATC
CAGCAATGCCGCGTGTGTGAAGAAGGCCTTCGGGTTGTAAAGCACTTTTATCCGGAACGA
AACGTGTCAGGCGAATAGCTTGGCAAACTGACGGTACCGGAGGAATAAGCACCGGCTAAC
TTCGTGCCAGCAGCCGCGGTAATACGAAGGGTGCAAGCGTTACTCGGAATTACTGGGCGT
AAAGCGTGCGTAGGTGGTTTGTTAAGTCTGCTGTGAAAGCCCCGGGCTCAACCTGGGAAT
GGCAGTGGATACTGGCAAGCTAGAGTGCGGTAGAGGGTAGTGGAATTCCCGGTGTAGCGG
TGAAATGCGTAGAGATCGGGAGGAACACCAGTGGCGAAGGCGGCTACCTGGACCAGCACT
GACACTGAGGCACGAAAGCGTGGGGAGCAAACAGGATTAGATACCCTGGTAGTCCACGCC
CTAAACGATGCGAACTGGACGTTGGGAGCAACTTGGCTCTCAGTGTCGAAGCTAACGCGT
TAAGTTCGCCGCCTGGGGAGTACGGTCGCAAGACTGAAACTCAAAGGAATTGACGGGGGC
CCGCACAAGCGGTGGAGTATGTGGTTTAATTCGATGCAACGCGCAGAACCTTACCTGGTC
TTGACATGTCGCGAATCCTGCAGAGATGCGGGAGTGCCTTCGGGAATGCGAACACAGGTG
CTGCATGGCTGTCGTCAGCTCGTGTCGTGAGATGTTGGGTTAAGTCCCGCAACGAGCGCA
ACCCTTGTCCTTAGTTGCCAGCACGTAATGGTGGGAACTCTAAGGAGACTGCCGGTGACA
AACCGGAGGAAGGTGGGGATGACGTCAAGTCATCATGGCCCTTACGACCAGGGCTACACA
CGTACTACAATGGGAGGTACAGAGGGTTGCAAAGCCGCGAGGTGGAGCCAATCCCAGAAA
ACCTCTCTCAGTCCGGATCGCAGTCTGCAACTCGACTGCGTGAAGTCGGAATCGCTAGTA
ATCGCGAATCAGCATTGTCGCGGTGAATACGTTCCCGGGCCTTGTACACACCGCCCGTCA
CACCATGGGAGTTGGTTGCTCCAGAAGCAGGTAGTCTAACCGCAAGGGGGACGCTTGCCA
CGGAGTGGTCAATGACTGGGGTG
>OTU121
AATCAACGCTGGCGGCGTGCCTCAGACATGCAAGTCGAACGCGAAATCCCGAGCAATCGG
GAAAGTAGAGTGGCGCACGGGTGAGTAACACGTAGGTAATCTACCTTTGGATTGGGAATA
ACAACCGGAAACGGTTGCTAATACCGAATAATGCAGCGGCACCTAATGGTGACAGTTGTT
AAAGCGGGGGATCGCAAGACCTCGCGTCTAAAGAGGAGCCTGCGGCGGATTAGCTAGTTG
GTAAGGTAATGGCTTACCAAGGCGATGATCCGTAACCGGCCTGAGAGGGCGGTCGGTCAC
ACTGACACTGACATACGGGTCAGACTCCTACGGGAGGCAGCAGTCGGGAATTTTGGGCAA
TGGGCGAAAGCCTGACCCAGCAACGCCGCGTGAAGGATGAAATCCCTCGGGATGTAAACT
TCGCAAGAACGGGAAGAATAAGTAAGGGCTAACACCTCTTACGATGACGGTACTGTTTGT
AAGCTCCGGCTAACTCCGTGCCAGCAGCCGCGGTAATACGGGGGGAGCAAGCGTTGTTCG
GATTTACTGGGCGTAAAGGGCGCGTAGGCGGCCACCGCAAGTCGGTTGTGAAATCTCTGG
GCTTAACCCAGAAAGGTCAACCGATACTGCGGGGCTAGAGTGCAGAAGGGGCAACTGGAA
TTCTCGGTGTAGCGGTGAAATGCGTAGATATCGAGAGGAACACCTGCGGCGAAGGCGGGT
TGCTGGGCTGACACTGACGCTGATGTGCGAAAGCTAGGGGAGCGAACGGGATTAGATACC
CCGGTAGTCCTAGCCTTAAACGATGAATGCTTGGTGTCTGGGGTTTTATAGTCCCCGGGT
GCCGTCGCTAACGCTTTAAGCATTCCGCCTGGGGAGTACGGTCGCAAGACTGAAACTCAA
AGGAATTGACGGGGACCCGCACAAGCGGTGGAGCATGTGGTTTAATTCGACGCAACGCGA
AGAACCTTACCTGGGCTAGAATGCCTCCGACAGCTGTAGAGATACGGTTTCCTGGGTAAA
ACCAGGCGGAGTGCAAGGTGCTGCATGGCTGTCGTCAGCTCGTGTCGTGAGATGTTGGGT
TAAGTCCCGCAACGAGCGCAACCCTTATCAATAGTTGCCAGCGGTTCGGCCGGGCACTCT
ATTGAGACTGCCGTTGACAAAACGGAGGAAGGTGGGGATGACGTCAAGTCCTCATGGCCT
TTATGTCCAGGGCTACACACGTGCTACAATGGCCGGTACAAAGCGCTGCAAACCTGCAAG
GGGGAGCCAATCGCAAAAAGCCGGTCTCAGTTCGGATTGGAGTCTGCAACTCGACTCCAT
GAAGCTGGAATCGCTAGTAATCGCAGATCAGCATGCTGCGGTGAATACGTTCCCGGGTCT
TGTACACACCGCCCGTCACATCACGAAAGTGGGTTGTACTAGAAGCGCCAGCGCTAACCC
GTAAGGGGGGCATGGTGTAACGGTATGATCCATGATTGGGGTG
>OTU122
AATCAACGCTGGCGGCGTGCCTCAGACATGCAAGTCGAACGCGAAAGTCCCTTTCGGGGG
ACAAGTAGAGTGGCGTCCGGGTGAGTAACACGTAGGTAATCTACCTTCGGGTGGGGAATA
ACGCAGGGAAACTTGCGCTAATACCGCATAATGCAGCGGCACCACATGGTGACAGTTGTT
AAAGCGGGGGATTTTCGAACCTCGCGCCTGAAGAGGAGCCTGCGGCAGATTAGCTAGTTG
GTAAGGTAATGGCTTACCAAGGCGACGATCTGTAACCGGCCTGAGAGGGCGGTCGGTCAC
ACTGACACTGACATACGGGTCAGACTCCTACGGGAGGCAGCAGTCGGGAATTTTGGGCAA
TGGGCGAAAGCCTGACCCAGCAACGCCGCGTGAAGGATGAAATCCCTCGGGATGTAAACT
TCGCAAGAATGGGAAGAATGAACGAGCGCTAATACCGTTCGTGATGACGGTACCATTTGT
AAGCTCCGGCTAACTCCGTGCCAGCAGCCGCGGTAATACGGGGGGAGCAAGCGTTGTTCG
GATTTACTGGGCGTAAAGGGCGCGTAGGCGGCCAGCGCAAGTCAGTTGTGAAATCTCCGG
GCTTAACTCGGAAAGGTCAACTGATACTGCGCGGCTAGAGTGCAGAAGGGGCAACTGGAA
TTCTCGGTGTAGCGGTGAAATGCGTAGATATCGAGAGGAACACCTGCGGCGAAGGCGGGT
TGCTGGGCTGACACTGACGCTGAGTGCGCGAAAGCCAGGGGAGCGAACGGGATTAGATAC
CCCGGTAGTCCTGGCCTTAAACGATGGATGCTTGGTGTCTGGAGTTTTATAGTCTCCGGG
TGCCGTAGCTAACGCGTTAAGCATCCCGCCTGGGGAGTACGGTCGCAAGACTGAAACTCA
AAGGAATTGACGGGGACCCGCACAAGCGGTGGAGCATGTGGTTCAATTCGACGCAACGCG
AAGAACCTTACCTGGGCTAGAATGCCTGTGACACCCGTAGAGATACGGTCTCCTAGGGAA
ACCTAGGCACAGTGCAAGGTGCTGCATGGCTGTCGTCAGCTCGTGTCGTGAGATGTTGGG
TTAAGTCCCGCAACGAGCGCAACCCTTATCGATAGTTGCTAGCGGTTAGGCCGAGCACTC
TATTGAGACTGCCGTTGACAAAACGGAGGAAGGTGGGGATGACGTCAAGTCCTCATGGCC
TTTATGTCCAGGGCTACACACGTGCTACAATGGCAAGTACAAAGCGCTGCAAACTCGCGA
GAGGGAGCCAATCGCAAAAAGCTTGTCTCAGTTCGGATTGGAGTCTGCAACTCGACTCCA
TGAAGCTGGAATCGCTAGTAATCGCAGATCAGCACGCTGCGGTGAATACGTTCCCGGGTC
TTGTACACACCGCCCGTCACATCACGAAAGTGGGTTGTACTAGAAGTCGTCGCGCCAACC
GTAAGGGGGCAGACGCCCACGGTATGATCCATGATTGGGGTG
>OTU123
GATTAACGCTAGCGGCAGGCCTAATACATGCAAGTCGAACGGTAACAGGTGTAGCAATAC
ATGCTGACGAGTGGCGCACGGGTGCGTAACACGTATGTAATCTGCCTTTAACTGGGGGAT
AACTCCTCGAAAGAGGAGCTAATACCGCATAACATCACCGGACGGCATCGCCTGGTGAGC
AAACCTACGGGGGTTAAAGATGAACATGCGACTGATTAGTTAGTTGGCGGGGTAACGGCC
CACCAAGACTACGATCAGTAGGGGATCTGAGAGGATGATCCCCCACACGGGTACTGAGAC
ACGGACCCGACTCCTACGGGAGGCAGCAGTAAGGAATATTGGACAATGGAGGCAACTCTG
ATCCAGCCATGCCGCGTGAAGGATGAATGCGCTATGCGTTGTAAACTTCTTTTATACGGG
AAAAATATCTGCTATTCTTAGCGGATTGATTGTACTGTAAGAATAAGGGTCGGCTAACTT
CGTGCCAGCAGCCGCGGTAATACGAAGGACCCGAGCGTTATCCGGATTTATTGGGTTTAA
AGGGTGCGTAGGCGTCCTGGAAAGTTACGGTTGAAATCTCCTTGCTCAACAAGGAAACTG
GCCGTAAAACTATCAGGATTGAGTACATTTGAAGCGGGCGGAATGTGTCATGTAGCGGTG
AAATGCTTAGATATGACACAGAACACCAATTGCGAAGGCAGCTCGCTAAACTGTAACTGA
CGCTGAGGCACGAAAGCGTGGGGATCAAACAGGATTAGATACCCTGGTAGTCCACGCCCT
AAACGATGATTACTCGATGTGTGCGATACACTGTACGCGTCTGAGCGAAAGCATTAAGTA
ATCCACCTGGGGAGTACGATCGCAAGATTGAAACTCAAAGGAATTGACGGGGGCCCGCAC
AAGCGGAGGAGCATGTGGTTTAATTCGATGATACGCGAGGAACCTTACCTGGGCTTGAAA
GTTAGTGAAGCAAGCAGAAACGTTTGCGTCAGCAATGACACGAAACTAGGTGCTGCATGG
CTGTCGTCAGCTCGTGCCGTGAGGTGTTGGGTTAAGTCCCGCAACGAGCGCAACCCCTAT
CTTTAGTTGCCATCAGGTAATGCTGGGGACTCTAAAGAGACTGCCCGCGTAAGCGTGGAG
GAAGGTGGGGATGACGTCAAGTCATCACGGCCCTTACGTCCAGGGCTACACACGTGCTAC
AATGGCCGGTACAATGGGCAGCCACATGGCAACATGGAGCTAATCCTATAAAGCCGGTCT
CAGTTCGGATTGAGGTCTGCAACTCGACCTTATGAAGCTGGATTCGCTAGTAATCGTAGA
TCAGCAATGCTACGGTGAATACGTTCCCGGGCCTTGTACACACCGCCCGTCAAGCCATGG
AAGTTGGGAGTACCTGAAGTCGGTGACCGAAAGGAGCCGCCCAGGGTAAAACCAATGACT
GGGGCT
>OTU124
AACGAACGCTGGCGGCGTGGCTAAGACATGCAAGTCGTACGATAGCTTGTAGCAATATGA
GCTATAGTGGCGGACGGGTGAGTAATGAATAGGTAACGCACCCCGGGCACAGGGATAACG
TCGGGTCCCGCAAGGGATCCTTTGCGAAAGTGACGGTAATACCTGGTGACGTCCTTGAGT
GGCATCATTCGAGGACCAGAGGTGGGGACCTTCGGGCCTACCGGCCTGGGAGCGGCCTAT
TTCCTATCAGCTAGTTGGTGAGGTAACGGCTCACCAAGGCAACGACGGGTAACCGGACTG
AGAGGTTGGCCGGTCACATCGGGACTGAGACACTGCCCGGACATCTACGGATGGCTGCAG
TAACGAATATTCCGCAATGGGCGCAAGCCTGACGGAGCGACGCCGCGTGGAGGACGAAGT
CCTTCGGGATGTAAACTCCTTTTAGGGATAGGAAAGCAGAAGGCGTTAACACCGCCTGAG
TTGATCCAACCCAGAAAAAGCATCGGCTAATCCCGTGCCAGCAGCCGCGGTAAGACGGGA
GATGCAAGCGTTGTTCGGAATCATTGGGCTTAAAGCGTGTGTAGGCGGCCCGGTAAGTAC
CTTGTGAAATCCCACGTCTCAACCGTGGAACTGCTTGGTGTACTGCCGGGCTCGAGGTTG
GTAGAGGTGCCTGGAACTCTAGGTGGAGCGGTGAAATGCGTAGATATCTAGAGGAACGCC
CGTGGCGAAAGCGGGGCACTGGGCCAATCCTGACGCTGAGACACGAAAGCGTGGGGAGCA
AACGGGATTAGATACCCCGGTAGTCCACGCCGTAAACGATGCGTACTAGGTTAGCCACAC
TCTGACGTGTGGCGGGCCGAAACAAAAGCGTTAAGTACGCCGCCTGGGGAGTACGGCCGC
AAGGCTAAAACTCAAAGGAATTGACGGGGGCTCACACAAGCGGTGGAGGATGTGGCTCAA
TTCGAAGCAACGCGAAGAACCTTACCCGGGTTTGACATGCTAGTATTAGTTTTGTGAAAG
CAAAATGACGCGGCTTGCCGTGGAACTAGCACAGGTGCTGCATGGCTGTCGTCAGCTCGT
GCTGTGAAGTGTCGGGTTAAGTCCCTTAACGAGCGAAACCCTTGTCGCTAGTTGCCAGCG
CGTAAAGGCGGGCACTTTAGCGAGACTGCCGGTGTTAAACCGGAGGAAGGTGGGGACGAC
GTCAAGTCCTCATGGCCTTTATGCCCGGGGTAGCACACGTCCTACAATGGGATGGTACAA
AGCGACGCGAGACCGCGAGGTGGAGCAAATCGCAAAAAACATCCCTCAGTTCGGATTGCA
GGCTGCAACTCGCCTGCATGAAGCTGGAATCGCTAGTAATCGCATATCAGCATTGATGCG
GTGAATGTGTTCCTGAGCCTTGTACACACCGCCCGTCAAGTCATGGAAGCTGGTAGTACC
CGAAGTCCGCTCAGCCAACCGCAAGGGGGCGGCGGCCGACGGTAAGACCGGTGACTGGGA
CT
>OTU125
GATGAACGCTAGCGGCAGGCTTAATACATGCAAGTCGTGGGGCAGCATGAGTGTAGCAAT
ACATTTGATGGCGACCGGCAAACGGGTGCGGAACACGTACTGAACCTTCCTTTAAGTGGG
GAATAGCCCAGAGAAATTTGGATTAATACCCCGTAACATATAGAAGTGGCATCACTTTTA
TATTAAAGCTCCGGCGCTTAAAGATGGCAGTGCGGCTGATTAGGTAGTTGGCGGGGGTAA
CGGCCCACCAAGCCGACGATCAGTAACTGGTGTGAGAGCACGACCAGTCACACGGGCACT
GAGACACGGGCCCGACTCCTACGGGAGGCAGCAGTAAGGAATATTGGTCAATGGACGCAA
GTCTGAACCAGCCATGCCGCGTGGAGGATGAAGGTCCTCTGGATTGTAAACTTCTTTTAT
CTGGGAAGAAACCCATCTTTTCTAAGATGGTTGACGGTACCAGATGAATAAGCACCGGCT
AACTCCGTGCCAGCAGCCGCGGTAATACGGAGGGTGCAAGCGTTATCCGGATTCACTGGG
TTTAAAGGGTGCGTAGGTGGGCAGGTAAGTCAGCGGTGAAATCTCCGGGCTTAACCCGGA
AACTGCCATTGATACTATCTGTCTTGAATACCCTGGAGGTGAGCGGAATATGTCATGTAG
CGGTGAAATGCTTAGATATGACATAGAACACCCATTGCGAAGGCAGCTCACTACGGGAAT
ATTGACACTGAGGCACGAAAGCGTGGGGATCAAACAGGATTAGATACCCTGGTAGTCCAC
GCCCTAAACGATGGATACTCGACATCAGCGATAAACTGTTGGTGTCTGAGCGAAAGCATT
AAGTATCCCACCTGGGAAGTACGATCGCAAGATTGAAACTCAAAGGAATTGGCGGGGGTC
CGCACAAGCGGTGGAGCATGTGGTTTAATTCGATGATACGCGAGGAACCTTACCTGGGCT
AGAATGCTGGGAGACCGTGGGTGAAAGCTCACTTTGTAGCAATACACTGCCAGTAAGGTG
CTGCATGGCTGTCGTCAGCTCGTGCCGTGAGGTGTTGGGTTAAGTCCCGCAACGAGCGCA
ACCCCCATCACTAGTTGCCATCAGGTAACGCTGGGAACTCTAGTGAAACTGCCGTCGTAA
GACGTGAGGAAGGAGGGGATGATGTCAAGTCATCATGGCCTTTATGCCCAGGGCTACACA
CGTGCTACAATGGGGCGTACAAAGGGCTGCAACATAGTGATATGAAGCTAATCCCAAAAA
ACGCCTCTCAGTTCAGATTGGAGTCTGCAACTCGACTCCATGAAGCTGGAATCGCTAGTA
ATCGTAGATCAGCAACGCTACGGTGAATACGTTCCCGGACCTTGCACACACCGCCCGTCA
AGCCATGGAAGCTGGGTGTACCTAAAGTCGGTAACCGTAAGGAGCCGCCTAGGGTAAAAC
TAGTGACTGGGGCT
>OTU126
ATTGAACGCTGGCGGCGTGCCTAACACATGCAAGTCGAGCGGTAACAGGTGTAGCAATAC
ATGCTGACGAGCGGCGAACGGGTGAGTAATGCTTCGGAATCTGCCCAATGGTGGGGAATA
ACCAGCCGAAAGGTTGGCTAATACCGCATAAGTCCTACGGGAGAAAGCAGGGGATCGTAA
GACCTTGCGCCGATGGATGAGCCGAAGTCGGATTAGCTAGTTGGTAGGGTAACGGCCTAC
CAAGGCGACGATCCGTAGCTGGTCTGAGAGGACGACCAGCCACACTGGGACTGAGACACG
GCCCAGACTCCTACGGGAGGCAGCAGTGGGGAATATTGGACAATGGGGGAAACCCTGATC
CAGCGACGCCGCGTGTGTGAAGAAGGCCTGCGGGTTGTAAAGCACTTTTAGTGGGGATGA
AAAGCTCAGGGATAACACCTCTGGGTCTTGACCTAACCCACAGAAAAAGCACCGGCTAAC
TCTGTGCCAGCAGCCGCGGTAATACAGAGGGTGCAAGCGTTAATCGGAATTACTGGGCGT
AAAGCGTGCGTAGACGGTTATGTAAGTCGGGTGTGAAAGCCCCGGGCTCAACCTGGGAAT
GCCATTCGAGACTGCATAGCTAGGGTGCGGAAGAGGGAAGCGGAATTTCCGGTGTAGCGG
TGAAATGCGTAGATATCGGAAGGAACACCAGTGGCGAAAGCGGCTTCCTGGTCCAGCACC
GACGTTCAGGCACGAAAGCGTGGGGAGCAAACAGGATTAGATACCCTGGTAGTCCACGCC
ATAAACGATGAGAACTAGACGTTGAGAGGGTAAGCCTCGCAGTGTCGTAGCTAACGCGCT
AAGTTCTCCGCCTGGGGAGTACGGCCGCAAGGTTGAAACTCAAAGGAATTGACGGGGACC
CGCACAAGCGGTGGAGCATGTGGTTTAATTCGATGCAACGCGAAGAACCTTACCTGGTCT
TGACATCCTGGGAATCCCGTAGAGATATGGGAGTGCCGCAAGGAGCCCAGAGACAGGTGC
TGCATGGCTGTCGTCAGCTCGTGTCGTGAGATGTTGGGTTAAGTCCCGCAACGAGCGCAA
CCCTTGTCCTTAGTTGCCAGCATTCAGTTGGGCACTCTAAGGAGACCGCCGGTGACAAAC
CGGAGGAAGGTGGGGATGACGTCAAGTCATCATGGCCTTTATGACCAGGGCTACACACGT
GCTACAATGGTAGATACAGAGGGAAGCCAACGCGCGAGCGGGAGCCAATCCCAGAAAATC
TATCGTAGTCCGGATTGGAGTCTGCAACTCGACTCCATGAAGTCGGAATCGCTAGTAATC
GCAGATCAGCATTGCTGCGGTGAATACGTTCCCGGGTCTTGTACACACCGCCCGTCACAC
CATGGAAGTCTACTGCACCAGAAGCAGGTAGCCTGACCGCAAGGGGGGCGCCTACCACGG
TGTGGTCGATGACTGGGGTG
>OTU127
GATGAACGCTAGCGGCAGGCTTAATACATGCAAGTCGAGCGGTAACAGGTGTAGCAATAC
ATGCTGACGAGCGGCAGACGGGTGAGGAACACGTACGCAACCTCCCTTTAACTGGGGCAC
AACCTTGAGAAATCAGGGCTAATTCCCCATAACATTGCGAAAGGGCATCCAATTGCAATT
AAAGATTCGTCGGTTAGAGATGGGCGTGCGTTCGATTAGCTAGTTGGTAAGGTAACGGCT
TACCAAGGCAACGATCGATAGCTGGTGTGAGAGCACGACCAGCCACACGGGCACTGAGAT
ACGGGCCCGACTCCTACGGGAGGCAGCAGTAAGGAATATTGGTCAATGGGCGAAAGCCTG
AACCAGCCATGCCGCGTGAAGGATGAAGGTCCTCTGGATTGTAAACTTCTTTTATCTATG
AATAAACGCCTGATTTCTATCGGGTTTGAAGGTAATAGATGAATAAGCACCGGCTAACTC
CGTGCCAGCAGCCGCGGTAATACGGAGGGTGCAAGCGTTATCCGGATTCACTGGGTTTAA
AGGGTGCGTAGGTTGATAGGTAAGTCAGTGGTGAAATACTCCGACTCAATCGGAGAACTG
CCGTTGATACTATCTATCTTGAATACGGTGGAGGCGGGCGGAATGCGTCATGTAGTGGTG
AAATACTTAGATATGACGCAGAACACCCATTGCGAAGGCAGCTCGCTACACCGGCATTGA
CACTGAGGCACGAAAGCGTGGGGATCAAACAGGATTAGATACCCTGGTAGTCCACGCCCT
AAACGATGTTCACTCGATCTCGGCGATACACAGTCGGGGTCTATGCAAAAGCATTAAGTG
AACCACCTGGGGAGTACGATCGCAAGATTGAAACTCAAAGGAATTGACGGGGGTCCGCAC
AAGCGGTGGAGCATGTGGTTCAATTCGATGGTACGCGAGGAACCTTACCTGGGCTAGAAT
GCAAGTGGAATACCGCTGAAAGGCGGTAGGCTCGCAAGAGACCGCTTGTAAGGTGCTGCA
TGGCTGTCGTCAGCTCGTGCCGTGAGGTGTTGGGTTAAGTCCCGCAACGAGCGCAACCCC
CATCATTAGTTGCCATCGGGTAAAGCCGGGGACTCTAGTGAAACTGCCCGCGTAAGCGGT
GAGGAAGGAGGGGACGACGTCAAGTCATCACGGCCTTTATGTCCAGGGCTACACACGTGC
TACAATGGTAGGTACAATGGGCTGCAACACGGCGACGTGAAGCCAATCCCAAAAAACCTA
TCTCAGTCCAGATTGGAGTCTGCAACCCGACTCCATGAAGCTGGAATCGCTAGTAATCGG
ATATCAGCTATGATCCGGTGAATACGTTCCCGGACCTTGTACACACCGCCCGTCAAGCCA
TGGAAGCCAGGGGTACCTGAAGGCGATCACCGTAAGGACTCGTTCAAGGTAAAACTGGTG
ACTGGGGCT
>OTU128
ATTGAACGCTGGCGGCATGCTTTACACATGCAAGTCGAACGGCAGCACGGGGGCAACCCT
GGTGGCGAGTGGCGAACGGGTGAGTAATACATCGGAACGTGTCCAGTAGTGGGGGATAAC
CAATCGAAAGATTGGCTAATACCGCATACGATCTACGGATGAAAGCGGGGGATCCGCAAG
GGCCTCGCGCTATTGGAGCGGCCGATGTCCGATTAGCTAGTTGGCGGGGTAACGGCCCAC
CAAGGCGACGATCGGTAGCTGGTCTGAGAGGATGATCAGCCACACTGGAACTGAGACACG
GTCCAGACTCCTACGGGAGGCAGCAGTGGGGAATTTTGGACAATGGGCGCAAGCCTGATC
CAGCCATGCCGCGTGAGTGAAGAAGGCCTTCGGGTTGTAAAGCTCTTTCGACGGGGACGA
AACGGTCCGTGCTAACACCACGGACTAATGACGGTACTCGCAGAAGAAGCACCGGCTAAC
TACGTGCCAGCAGCCGCGGTAATACGTAGGGTGCGGGCGTTAATCGGAATTACTGGGCGT
AAAGCGTGCGCAGGCGGCTCCTTAAGTCAGATGTGAAATCCCCGGGCTTAACCTGGGAAC
TGCGTTTGAAACTGGGGAGCTAGAGTGTGGAAGAGGGGGGTGGAATTCCAGGTGTAGCAG
TGAAATGCGTAGAGATCTGGAGGAACACCGATGGCGAAGGCAGCCCCCTGGGCTAACACT
GACGCTCATGCACGAAAGCGTGGGGAGCAAACAGGATTAGATACCCTGGTAGTCCACGCC
CTAAACGATGTCAACTGGTTGTCGGGGAAGTAATTCCTTGGTAACGAAGCTAACGCGTGA
AGTTGACCGCCTGGGGAGTACGGCCGCAAGGCTTAAACTCAAAGGAATTGACGGGGACCC
GCACAAGCGGTGGATTATGTGGATTAATTCGATGCAACGCGAAAAACCTTACCTACCCTT
GACATGTGCGGAACGGGATAGAGATATCTCGGTGCCCGAAAGGGAACCGCAACACAGGTG
CTGCATGGCTGTCGTCAGCTCGTGTCGTGAGATGTTGGGTTAAGTCCCGCAACGAGCGCA
ACCCTTGCCATTAGTTGCTACATTCAGTTGGGCACTCTAATGGGACTGCCGGTGACAAAC
CGGAGGAAGGTGGGGATGACGTCAAGTCCTCATGGCCCTTATGGGTAGGGCTTCACACGT
AATACAATGGCCGGTACAGAGGGCTGCCAACCCGCGAGGGGGAGCAAATCCCAGAAAGCC
GGTCGTAGTCCGGATTGTTCTCTGCAACTCGAGAGCATGAAGTCGGAATCGCTAGTAATC
GCGGATCAGCATGTCGCGGTGAATACGTTCCCGGGTCTTGTACACACCGCCCGTCACACC
ATGGGAGTGGGTTTCACCAGAAGTAGTTAGCCTAACCGCAAGGAGGGCGACTACCACGGT
GAGATTCATGACTGGGGTG
>OTU129
AATCAACGCTGGCGGCGTGCCTAACACATGCAAGTCGAACGAGAAAGTGGAGCAATCCAT
GAGTACAGTGGCGACCGGGTGAGTAACACGTGACTAACCTACCCTCGAGTGGGGGATAAC
TCCGGGAAACCGGGGCTAATACCGCATAACATCGCGAGGTGAAATTCCTTGTGATCAAAG
GAGCAATTCGTTTGAGGAGGGAGTCGCGTCTGATTAGCTAGTTGGTGAGGTAACGGCCCA
CCAAGGCAATGATCAGTAGCCGGCCTGAGAGGGCGCACGGCCACACTGGAACTGAAACAC
GGTCCAGACTCCTACGGGAGGCAGCAGTGGGGAATTTTGCGCAATGGGGGAAACCCTGAC
GCAGCAACGCCGCGTGGAGGATGAAGTCCTTTGGGATGTAAACTCCTTTCGACCGGGAAG
ATTATGACGGTACCGGAGGAAGAAGCACCGGCTAACTCTGTGCCAGCAGCCGCGGTAATA
CAGAGGGTGCGAGCGTTGTTCGGAATTATTGGGCGTAAAGGGCGCGTAGGCGGTGCGGTA
AGTCTCCTGTGAAATCTCCGGGCTCAACTCGGAGCGGTCAGGGGAAACTGCCGTGCTTGA
GTGTGGGAGAGGTGCGTGGAATTCCCGGTGTAGCGGTGAAATGCGTAGATATCGGGAGGA
ACACCTGTGGCGAAAGCGGCGCACTGGACCACAACTGACGCTGAGGCGCGAAAGCTAGGG
GAGCAAACAGGATTAGATACCCTGGTAGTCCTAGCCCTAAACGATGATTGCTTGGTGTGG
CGGGTACCCAATCCCGTCGTGCCGCAGCTAACGCGATAAGCAATCCGCCTGGGGAGTACG
GCCGCAAGGCTGAAACTCAAAGGAATTGACGGGGGCCCGCACAAGCGGTGGAGCATGTGG
TTCAATTCGACGCAACGCGAAGAACCTTACCTGGGCTCGAAATGCAGTGGACCGGGGTGG
AAACATCCCTTTCCGCAAGGACTGCTGCATAGGTGCTGCATGGCTGTCGTCAGCTCGTGT
CGTGAGATGTTGGGTTAAGTCCCGCAACGAGCGCAACCCTTATTGCCAGTTGCTAACACG
TTATGGTGAGCACTCTGGCGAAACCGCCCCGGATAACGGGGAGGAAGGTGGGGATGACGT
CAAGTCCTCATGGCCTTTATGTCCAGGGCTACACACGTGCTACAATGGCCGATACAAACC
GTCGCAAACCCGCGAGGGGGAGCTAATCGGAAAAAGTCGGCCTCAGTTCGGATTGTAGTC
TGCAACTCGACTACATGAAGCTGGAATCGCTAGTAATCGCGGATCAGCACGCCGCGGTGA
ATACGTTCCCGGGCCTTGTACACACCGCCCGTCACATCACGAAAGTGAGTGGTACTAGAA
GTCGGCAGGCTAACCGCAAGGAAGCAGCCGCCCAAGGTATCATTCATGATTGGGGTG
>OTU130
AATCAACGCTGGCGGCGCGCTTAACACATGCAAGTCGCACGAGAAAGGGGCAACCTGAGT
AAAGTGGCGTACGGGTGAGTAACACGTGGGTAATCTACCTCTTAGTGGGGAATAACCTGG
GGAAACCCGGGCTAATACCGCATAATCTCGAGAGAGGAAAGCAGCAATGCGCTGAGAGAG
GAGCCCGCGGCCGATTAGCTAGTTGGCAGGGTAAGAGCCTACCAAGGCAGAGATCGGTAG
CCGGCCTGAGAGGGCACACGGCCACACTGGCACTGAAACACGGGCCAGACTCCTACGGGA
GGCAGCAGTGGGGAATCTTGCACAATGGAGGCAACTCTGATGCAGCGACGCCGCGTGAGC
GATGAAGCCCTTCGGGGTGTAAAGCTCTTTCGTCAGGGAAGATGATGACGGTACCTGGAG
AAGCAGCTGCGGCTAACTACGTGCCAGCAGCCGCGGTAATACGTAGGCAGCGAGCGTTGT
TCGGAGTTACTGGGCGTAAAGGGTGTGTAGGCGGTTCTTTAAGTTTGGTGTGAAATCTCC
CGGCTCAACCGGGAGGGTGCGCCGAATACTGAGGGACTCGAGTGCGGGAGAGGAAAGTGG
AATTCCTGGTGTAGCGGTGAAATGCGTAGATATCAGGAGGAACACCGGTGGTGTAGACGG
CTTTCTGGACCGTAACTGACGCTGAGACACGAAAGCGTGGGTAGCAAACAGGATTAGATA
CCCTGGTAGTCCACGCCCTAAACGATGCATATTTGGTGTGGGTCATTCAGTTGATCCGTG
CCGGAGCTAACGCGTTAAATATGCCGCCTGGGGAGTACAGTCGCAAGGCTGAAACTCAAA
GGAATTGACGGGGGCCCGCACAAGCGGTGGAGCATGTGGTTCAATTCGACGCAACGCGAA
GAACCTTACCTGGGCTCGAACGGGTAGTCAACGGCGGTGGAAACATCGCTACCCCGCAAG
GGGGTCTATTCGAGGTGCTGCATGGCTGTCGTCAGCTCGTGTCGTGAGATGTTGGGTTAA
GTCCCGCAACGAGCGCAACCCTTGTCCTGTGTTGCCATCATTCAGTTGGGAACTCGCAGG
AGACCGCCAGCGATAAGCTGGAGGAAGGTGGGGATGACGTCAAGTCCTCATGGCCTTTAT
GTCCAGGGCTACACACGTGCTACAATGGCCGGTACAAACCGCAGCAAACCCGCGAGGGGG
AGCCAATCGGAAAAAACCGGTCTCAGTTCGGATTGCAGGCTGCAACTCGCCTGCATGAAG
CTGGAATCGCTAGTAATGGCAGATCAGCACGCTGCCGTGAATACGTTCCCGGGCCTTGTA
CACACCGCCCGTCACATCACGAAAGTGGATTGTACTAGAAGTCTGCAGGCTGACCCGCAA
GGGAGGCAGCGGCCCAAGGTATGATCCATGATTGGGGTG
>OTU131
AACGAACGCTGGCGGCGTGGCTAAGGCATGCAAGTCGTACGGGAACAGTTTTGTAGCAAT
ACACGATTGTTTCAGTGGCGGACGGGTGAGTAACGCATGGGTAACGTGCCTTTTGCACCG
GGATAGCGTCGGGCCCGCAAGGGTCCTTTGCGAAAGTGACGGTAATACCGGATGACATCG
CGGATTCGCATGTTTCTGCGATCAAAGGTGAGGACCGCAAGGCTTATCGGCATTAGAGCG
GCCCATGTCCTATCAGCTTGTTGGTGAGGTAACGGCTCACCAAGGCTTTGACGGGTAGCC
GGCGTGAGAGCGCGACCGGCCACATCGGAACTGAGACACTGTCCGGACACCTACGGGTGG
CTGCAGCAACGAATATTCCGCAATGGGCGAAAGCCTGACGGAGCGACGCCGCGTGAAGGA
TGAAGTCCTTCGGGATGTAAACTTCAATAGTTTGTCAGAAAAGAACCCCTGGCTAATATC
CAGGGGAGTTGATCAGCAAACGAAAGGGACGGCTAACTCCGTGCCAGCAGCCGCGGTAAG
ACGGAGGTCCCGAGCGTTGTTCGGAATTATTGGGCTTAAAGCGCGTGTAGGCGGAGCCGT
AAGTACCTTGTGAAATCCCCGGACTCAATCCGGGAACTGCTTGGTATACTGCGGTTCTCG
AGGCAGGTAGAGGTCACTGGAACCTTAGGTGGAGCGGTGAAATGCGTAGATATCTAAGGG
AACGCCTGTGGCGAAAGCGGGTGACTGGGCCTGTCCTGACGCTGAGACGCGAAAGCGTAG
GGAGCAAACGGGATTAGATACCCCGGTAGTCTACGCCGTAAACGATGCGCACTAGGTTCG
AAGGTCTCTGACGATCCTCGGACCGAAACAAAAGCGTTAAGTGCGCCGCCTGGGGAGTAC
GGCCGCAAGGCTAAAACTCAAAGGAATTGACGGGGGCTCACACAAGCGGTGGAGCATGTG
GATCAATTCGAAGCAACGCGAAGAACCTTACCTGGGTTTGACATGCACGGATGCCCTCGA
CGAAAGTTGAGTAAGCTGCCTTTGGTGAAACGTGCACAGGTGCTGCATGGCTGTCGTCAG
CTCGTGCTGTGAAGTGTCGGGTTAAGTCCCTTAACGAGCGAAACCCTTATCGCTAGTTGC
CAGCGGGTCATGCCGGGAACTCTAGTGAGACTGCCGGCGTCAAGCCGGAGGAAGGCGGGG
ACGACGTCAAGTCATCATGGCCTTTATGCCCAGGGCGTCACACGTGCTACAATGGGGTGG
CACAGAGCGATGCAAGACCGCAAGGTGGAGCAAATCGCAGAAAACACCCCTCAGTTCGGA
TTGAGGTCTGCAACCCGACCTCATGAAGCTGGAATCGCTAGTAATCGCGTATCAGCCACG
ACGCGGTGAATATGTTCCTGAGCCTTGTACACACCGCCCGTCAAGTCATGGGAGTTGGGA
GTTCCCGAAGTCGCGCAGATTCATGCGTGCCGACGGAAAGCCCGATGACTGGGACT
>OTU132
AACGAACGTTGGCGGCGTGGATTAGGCATGCAAGTCGAACGAAGACGCTTCGTGTAGCAA
TACTCGAGGCGGACTGAGTGGCGAAAGGGGCAGTAATGCGTGGGTAACCTACCCTGGGGA
TGGGCATAGCCGGACTAACGTCCGGGTAATTCCCAGCGATGTGGCGAGGGGACATCCTCT
TGTCACCAAATGGATTCCGCCCTGGGAGGGGCTCACGTCGTATTAGCTTGTTGGCGGGGT
AACGGCCCACCAAGGCAAAGATGCGTAGCGGGTGTGAGAGCACGACCCGCGCCACTGGCA
CTGAGACACTGGCCAGACACCTACGGGTGGCTGCAGTCGAGGATCTTCGGCAATGGGCGC
AAGCCTGACCGAGCGACGCCGCGTGTGCGATGAAGGCCTTCGGGTTGTAAAGCACTGTCG
AGGGGGATAAAACCGCAAGGTTGATAGATCCCTGGAGGAAGCACGGGCTAAGTTCGTGCC
AGCAGCCGCGGTAAGACGAACCGTGCGAACGTTGTTCGGAATCACTGGGCTTAAAGGGCG
CGTAGGCGGTTTGCCAAGTCAGGGGTGAAATCCTGCAGCTCAACTGTAGAAGTGCCTTTG
ATACTGGCGAACTCGAGGGAGGTAGGGGTCGCTGGAACTTCTGGTGGAGCGGTGAAATGC
GTTGATATCAGAAGGAACGCCGGTGGCGAAAGCGAGCGACTGGATCTCTACTGACGCTGA
GGCGCGAAAGCCAGGGGAGCAAACGGGATTAGATACCCCGGTAGTCCTGGCCCTAAACGA
TGGGCACTAGATTGCAGACTGATCATGGGTTTGCAATCGAAGCAAAAGTGTTAAGTGCCC
CGCCTGGGGAGTATGGTCGCAAGGCTGAAACTCAAAGGAATTGACGGGGGCTCACACAAG
CGGTGGAGCATGTGGCTTAATTCGAGGCTACGCGAAGAACCTTATCCTAGGCTTGACATG
TGCGAAAGCGCTGGGAAGTAGGAATCCGAAAGGGCTACCAACGGTATCCAGTCCGGAACC
CAGTACAGGTGCTGCATGGCTGTCGTCAGCTCGTGTCGTGAGATGTCGGGTTAAGTCCCA
TAACGAGCGAAACCCTTGCTTCTAGTTGCCAGCGGGTCATGCCGGGGACTCTAGAAGGAC
TGCCGGTGTTAAACCGGAGGAAGGCGGGGATGACGTCAAGTCCTCATGGCCTTTATGCCT
AGGGCTGCACACGTGCTACAATGCCACGAACAAAGGGACGCCAACGCGCAAGCGGGAGCA
AATCCCAAAAAACGTGGCCCAGTTCAGATTGAAGGCTGCAACTCGCCTTCATGAAGTTGG
AATCGCTAGTAATCGCGGGTCAGCAACACCGCGGTGAATGTGTTCCTGAGCCTTGTACAC
ACCGCCCGTCAAGCCACGAAAGGGTGGAGCGCCCGAAGTCGCCTTTATCAGCGCCGAAGG
CGAAACACCTGATTGGGACT
>OTU133
AATCAACGCTGGCGGCGTGCCTAACACATGCAAGTCGAACGCGAAAGCCCCTTCGGGGGT
AAGTAGAGTGGCGTCCGGGTGAGTAACACGTGGGTAATCTGCCTTCGGGTGGGGAATAAC
CCAGGGAAACTTGGGCTAATACCGCATAATGCAGCGGCACCTAATGGTGATTAGTTGTTA
AAGCGGGGGATCGCAAGACCTCGCGCCTGAAGAGGAGCCTGCGGCAGATTAGCTAGTTGG
TGAGGTAATGGCTCACCAAGGCATCGATCTGTAGCTGGTCTGAGAGGACGGCCAGCCACA
CTGGCACTGACACACGGGCCAGACTCCTACGGGAGGCAGCAGTGGGGAATTTTGGGCAAT
GGGCGCAAGCCTGACCCAGCAACGCCGCGTGAGGGAGGAAATCCTTCGGGATGTAAACCT
CACAAGCAAGGGAAGAGAGCCACGGGCTGAATAATCCTGTGGTGCGACGGTACCTTGCGT
AAGCCACGGCTAACTACGTGCCAGCAGCCGCGGTAATACGTAGGTGGCAAGCGTTGTTCG
GAATTATTGGGCGTAAAGGGCGCGTAGGCGGCGTGTTAAGTCGGCTGTGAAAGCCCGGGG
CTCAACCCCGGAGGGTCAGCCGATACTGGCATGCTAGAGTACGGAAGAGGTAGCTGGAAT
TCCCGGTGTAGCGGTGAAATGCGTAGATATCGGGAGGAACACCTGAGGCGAAGGCGGGCT
ACTGGGCCGATACTGACGCTGATGTGCGAAAGCCAGGGGAGCGAACGGGATTAGATACCC
CGGTAGTCCTGGCCCTAAACGATGGACACTTGGTGTGTCGGGTATTCCAGTCCCGATGTG
CCGGAGCTAACGCGTTAAGTGTCCCGCCTGGGGAGTACGGTCGCAAGGCTGAAACTCAAA
GGAATTGACGGGGACCCGCACAAGCGGTGGAGCATGTGGTTTAATTCGACGCAACGCGAA
GAACCTTACCTGGGTTAAATCAAAGGTGTAAGGCTGAGAGATCAGTCCCCCGGGCAACCG
GCGCTTTTGAAGGTGCTGCATGGCTGTCGTCAGCTCGTGTCGTGAGATGTTGGGTTAAGT
CCCGCAACGAGCGCAACCCTTACCACTAGTTGCCAGCATTTAGTTGGGCACTCTAGCGGA
ACTGCCGGTGATAAACCGGAGGAAGGTGGGGATGACGTCAAGTCATCATGGCCTCTATGT
CCAGGGCTACACACGTGCTACAATGGCCGGTACAAAACGCTGCTAACTCGCGAGAGGGAG
CCAATCGGAAAAAGCCGGTCTCAGTTCGGATTGGAGTCTGCAACTCGACTCCATGAAGTT
GGAATCGCTAGTAATCGCAGATCAGCACGCTGCGGTGAATACGTTCCCGGGTCTTGTACA
CACCGCCCGTCACATCACGAAAGCGGGCTGTACTAGAAGTGGCTGCGCTAACCGCAAGGG
GGCAGGTCACGACGGTATGGTTCGTGATTGGGGTG
>OTU134
GACCAACGCTGGCGGCGTGCGTAACACATGCAAGTCGGACGCGCGGAGAAATCTGGCGCG
TGGCGGACGGGTGAGGAACACGTGAGGAACCTGGCCTTGAGTGGGGGATAACTTGCAGAA
ATGCGAGCTAATCCCGCATACGGCTCACTAGGGAGGGCTAGTGAGAGAAAGCGGAGACGC
GCTCAAGGAGGGGCTTGCGGCCGATTAGCTAGTTGGGGGGGTAAGAGCCTCCCAAGGCGA
CGATCGGTAGCTGGTCTGAGAGGACGAGCAGCCACACTGGGATTGAGAACGGCCCAGACT
CCTACGGGGGGCAGCAGTGAGGAATCTTCGGCAATGGGGGCAACCCTGACCGAGCGACGC
CGCGTGCGGGAAGACGGCCTTCGGGTTGTAAACCGCTTTTCTGGGGGACGAGAAGCAGGA
CGGTACCCCAGGAAGAAGCCTCGGCTAACTACGTGCCAGCAGCCGCGGTAATACGTAGGA
GGCGAGCGTTGTCCGGAGTTACTGGGCGTAAAGGGTGCGCAGGCGGCGGTGCGCGTGGCG
AGATGAAATCTCCTGGCTTACCTGGGAGGGTGGTCGCCAGACGGCATCGCTTGAGGGTCG
GAGAGGGGCGTGGAATTCCGGGTGGAGCGGTGAAATGCGTAGAGATCCGGAGGAACACCG
ACGGCGTAGGCAGCGCCCTGGACGACACCTGACGCTGAGGCACGAAAGCTGGGGGAGCGA
ACAGGATTAGATACCCTGGTAGTCCCAGCCCTAAACGATGTCCACCAGGTACCGGGGGGA
TCGACCCCTTCGGCGCCGCAGCTAACGTGATGAGTGGACCGCCTGGGGAGTACGGCCGCA
AGGTTGAAACTCAAAGGAATTGACGGGGGCCCGCACAAGCAGCGGAGCGTGTGGTTTAAT
TCGATGCAACGCGAAGAACCTTACCTGCGCTTGACATGGGATTGCACCATCCGTAATGGG
ATGTCTCCTTCGGGAGCGGTTCCACAGGTGCTGCATGGCTGTCGTCAGCTCGTGCCGTGA
GGTGTTGGGTTAAGTCCCCTAACGAGCGCAACCCCTGAGGTCCGTTATCTAGGTGTCGGG
CCTGACTGCCGCGCGCAACGCGGAGGAAGGTGGGGATGACGTCAAGTCAGCACGGCCCTG
ACGCGCAGGGCGACACACACGCTACAATGGCCGGTACAACGGGTTGCCAAGCCGCGAGGC
GGAGCCAATCCCAACAAAGCCGGTCTCAGTTCGGATGGCAGGCTGCAACTCGCCTGCCTG
AAGTCGGAGTTGCTAGTAACCGTGGGTCAGCACACCGCGGTGAATACGTTCCCGGGCCTT
GTACACACCGCCCGTCACACCACGAAAGCGGGCAACACCTGAAGCCGCTGGGCTAACCCT
TCGGGGGGGCAGGCGTCGAGGGTGGGGTCGGTGATTGGGGTG
>OTU135
AACGAACGCTGGCGGCGTGCCTAACACATGCAAGTCGAACGGAATCAGGGTGCTTGCACC
TTGATTTAGTGGCGCACGGGTGAGTAATGCGTAGATAATCTACCTGATGATCCGGGATAA
CATTTCGAAAGGGGTGCTAATACGGGATAAGCCCACGGGAACTTCGGTTCTTGCGGGAAA
AGGGGGGGACCTTCGGGCCTTCTGTCATCAGATGAGTCTACGTACCATTAGCTAGTTGGT
GGGGTAAAGGCCTACCAAGGCGACGATGGTTAGCTGGTCTGAGAGGATGATCAGCCACAC
TGGAACTGAGACACGGTCCAGACTCCTACGGGAGGCAGCAGTGGGGAATTTTGCGCAATG
GGGGAAACCCTGACGCAGCAACGCCGCGTGAGTGATGAAGGCCTTCGGGTCGTAAAGCTC
TGTCAGAGGGAAAGAAGTGTATTATGGTTAATACCCATGATACTTGACGGTACCCTCAAA
GGAAGCACCGGCTAACTCCGTGCCAGCAGCCGCGGTAATACGGAGGGTGCGAGCGTTGTT
CGGAATTATTGGGCGTAAAGCGCGTGTAGGCGGCTCCTTAAGTCTGATGTGAAAGCCCTG
GGCTCAACCCGGGAAGTGCATTGGAAACTGGGGAACTTGAATACGGGAGAGGGTAGTGGA
ATTCCTGGTGTAGGAGTGAAATCCGTAGATATCAGGAGGAACACCGGTGGCGAAGGCGGC
TGCCTGGACCGATATTGACGCTGAGACGCGAAAGCGTGGGGAGCAAACAGGATTAGATAC
CCTGGTAGTCCACGCCGTAAACGATGAGTACTAGGTGTTGCGGGTATTGACCCCTGCAGT
GCCGCAGCTAACGCATTAAGTACTCCGCCTGGGAAGTACGGTCGCAAGACTAAAACTCAA
AGGAATTGACGGGGGCCCGCACAAGCGGTGGAGCATGTGGTTTAATTCGACGCAACGCGC
AGAACCTTACCTGGGCTTGACATCTACGGAACCTCTGTGAAAGCAGGGGGTGCCTTCGGG
AGCCGTAAGACAGGTGCTGCATGGCTGTCGTCAGCTCGTGTCGTGAGATGTTGGGTTAAG
TCCCGCAACGAGCGCAACCCCTATCCTTAGTTGCCATCATTCAGTTGGGCACTCTAAGGA
GACTGCCGGTGTCAAACCGGAGGAAGGTGGGGATGACGTCAAGTCCTCATGGCCCTTATG
TCCAGGGCTACACACGTGCTACAATGGCCGGTACAAAGGGCAGCGATACCGCAAGGTGGA
GCCAATCCCAGAAAGCCGGTCTCAGTTCGGATTGGAGTCTGCAACTCGACTCCATGAAGT
TGGAATCGCTAGTAATCGCGGATCAGCATGCCGCGGTGAATACGTTCCCGGGCCTTGTAC
ACACCGCCCGTCACACCACGGGAGTCGATTGGTCCCGAAGTGCGTGAGCTAACCCGCAAG
GGAGGCAGCGCCCTAAGGAATGGTCGGTGACTGGGGTG
>OTU136
ATTGAACGCTGGCGGCACGCCTAACACATGCAAGTCGAGCGGTAACATGGTGTGTAGCAA
TACACACTGATGACGAGCGGCGGACGGGTGAGTAAGACGCAGGAATTTATCCTATAGAGG
GGGACAACCAGGGGAAACTTTGGCTAATACCGCGTAATCTCGGAAGAGGAAAGATGCTCA
GCGATGGGTGTCACTATAGGAGGAGCCTGCGGCCGATTAGCTAGTTGGAGAGGTAAGAGC
TCCCCAAGGCGAAGATCGGTAACTGGTCTGAGAGGACGGCCAGTCACACTGGGACTGAGA
CACGGCCCAGACTCCTACGGGAGGCAGCAGTGGGGAATATTGGACAATGGGGGGAACCCT
GATCCAGCGATGCCGCGTGAGTGAAGAAGGCCTTCGGGTCGTAAAGCTCTTTAGGTTGGG
AAGAAGATTAGTAGAGGAAATGCTATTAATGTGACGGTACCGACAGAATAAGCACCGGCA
AACTCTGTGCCAGCAGCCGCGGTAATACAGAGGGTGCGAGCGTTAATCGGAGTTACTGGG
CGTAAAGGGCGCGTAGGCGGTCATGAACGTGTGTTGTGAAAGCCCCGAGCTTAACTTGGG
AAGAGCAACGCAAACGATGTGACTGGAGTAGATGAGAGGGTGGCGGAATTTCCGGTGTAG
CGGTGAAATGCGTAGAGATCGGAAGGAACGTCGATGGCGAAGGCAGCCACCTGGCATCAT
ACTGACGCTGAAGCGCGAAAGCGTGGGTAGCGAACAGGATTAGATACCCTGGTAGTCCAC
GCTGTAAACGATGAGGACTAGGTGTTGGTAGGGGAACCTATCAGTATCGAAGCAAACGCG
ATAAGTCTTCCGCCTGGGAAGTACGGCCGCAAGGTTGAAACTCAAATGAATTGACGGGGG
CTCGCACAAGCGGTGGAGCATGTGGTTTAATTCGATGCAACGCGAAGAACCTTACCTACC
CTTGACATCCTGCGAATTCCGATGAGAGTTGGAAGTGCCGAAAGGAGCGCAGAGACAGGT
GCTGCATGGCTGTCGTCAGCTCGTGTTGTGAGATGTTGGGTTAAGTCCCGTAACGAGCGC
AACCCTTGTCCTTAGTTGCCAGCATTAAGTTGGGGACTCTAAGGAGACTGCCGGTGAAGA
ACCGGAGGAAGGCGGGGACGACGTCAAGTCATCATGGCCTTTATGGGTAGGGCTACACAC
GTGCTACAATGGGGCGTACAGAGGGAAGCCAACTTGCGAAAGGGAGCCAATCTCAGAAAG
CGCCTCGTAGTCCGGATTGGAGTCTGCAACTCGACTCCATGAAGTTGGAATCGCTAGTAA
TCGCGAATCAGCAACGTCGCGGTGAATACGTTCTCGGGCCTTGTACACACCGCCCGTCAC
GTCATGGGAGTGGGTGGTACCAGAAGTGAGTAGTTTAACTCGCAAGAGGAGACGCTTACC
ACGGTATGATTCATGACTGGGACG
>OTU137
AATCAACGCTGGCGGCGTGCCTAACACATGCAAGTCGAACGCGAAAGTGGAGCAATCCAT
GAGTAGAGTGGCGAACGGGTGAGTAACACGTGGGTGACCTGCCTTCGAGTGGGGGATAAC
ATCCCGAAAGGGGTGCTAATACCGCATGACATCCTGCCTTTGAACAGGCGGACATTAAAG
CCGGGGATCGCAAGACCTGGCGCTCGGAGAGGGGCCCGCGTCCGATTAGCTAGTTGGTGG
GGTAACGGCTCACCAAGGCGACGATCGGTAGCCGGCCTGAGAGGGCGGACGGCCACACTG
GGACTGAGACACGGCCCAGACTCCTACGGGAGGCAGCAGTGGGGAATTGTTCGCAATGGG
CGCAAGCCTGACGACGCAACGCCGCGTGGAGGATGAAGATCTTCGGGTCGTAAACTCCTT
TCGATCGGGACGAATGATCGGTGACCTAATACGTCATCGGAATGACGGTACCGAGAGAAG
AAGCCCCGGCTAACTCCGTGCCAGCAGCCGCGGTAATACGGGGGGGGCAAGCGTTGTTCG
GAATTACTGGGCGTAAAGGGCGCGTAGGCGGCCTTCTAAGTCGGACGTGAAATCCCTCGG
CTTAACCGAGGAACTGCGTCCGATACTGAAAGGCTTGAATCCGGGAGAGGGATGTGGAAT
TCCAGGTGTAGCGGTGAAATGCGTAGATATCTGGAGGAACACCGGTGGCGAAGGCGGCAT
CCTGGACCGGCATTGACGCTGAGGCGCGAAAGCTAGGGGAGCAAACGGGATTAGATACCC
CGGTAGTCCTAGCCCTAAACGATGAGTGCTTGGTGTGGCGGGTATCGATCCCTGCCGTGC
CGAAGCTAACGCATTAAGCACTCCGCCTGGGGAGTACGGTCGCAAGGCTGAAACTCAAAG
GAATTGACGGGGGCCCGCACAAGCGGTGGAGCATGTGGTTCAATTCGACGCAACGCGAAG
AACCTTACCCAGGCTCGAACGGCGAGTGACATCCGGCGAAAGTCGGCTTCCGCAAGGACA
CTTGTCGAGGTGCTGCATGGCTGTCGTCAGCTCGTGTCGTGAGATGTTGGGTTAAGTCCC
GCAACGAGCGCAACCCTTGTCTTCTGTTGCCATCACGTTATGGTGGGCACTCTGAAGAGA
CTGCCGGTGACAAACCGGAGGAAGGTGGGGATGACGTCAAGTCCGCATGGCCTTTATGTC
TGGGGCCACACACGTGCTACAATGGCCGACACAAACCGTCGCGATACCGCAAGGTGGAGC
TAATCGGATAAAGTCGGTCTCAGTTCGGATTGCAGGCTGCAACTCGCCTGCATGAAGTTG
GAATCGCTAGTAATCGCGGATCAGCACGCCGCGGTGAATACGTTCCCGGGCCTTGTACAC
ACCGCCCGTCACATCACGAAAGCTGGCTGTACTAGAAGTCGCTGCGCTAACCCGCAAGGG
AGGCAGGCGCCTAAGGTATGGTTAGTGATTGGGGTG
>OTU138
AACGAACGCTGGCGGCAGGCTTAACACATGCAAGTCGAACGGGCGTAGCAATACGTCAGT
GGCAGACGGGTGAGTAACACGTGGGAACCTTCCTAGGGGTACGGAACAACTCAGGGAAAC
TTGAGCTAATACCGTATACGTCCGTGAGGAGAAAGATTTATCGCCCTTAGACGGGCCCGC
GTCGGATTAGGTAGTTGGTGGGGTAACGGCCTACCAAGCCTACGATCCGTAGCTGATCTG
AGAGGATGATCAGCCACACTGGGACTGAGACACGGCCCAGACTCCTACGGGAGGCAGCAG
TGGGGAATCTTGGACAATGGGCGCAAGCCTGATCCAGCCATGCCGCGTGAGTGAAGAAGG
CCTTAGGGTTGTAAAGCTCTTTTACCAGGGACGATAATGACGGTACCTGGAGAATAAGCC
CCGGCAAACTTCGTGCCAGCAGCCGCGGTAATACGAAGGGGGCTAGCGTTGTTCGGAATT
ACTGGGCGTAAAGCGCACGTAGGCGGGTCGTTAAGTCAGGGGTGAAATCCCGGAGCTCAA
CTCCGGAACTGCCTTTGATACTGGCGATCTAGAGTTCGAGAGAGGTGAGTGGAATTCCGA
GTGTAGAGGTGAAATTCGTAGATATTCGGAAGAACACCAGTGGCGAAGGCGGCTCACTGG
CTCGATACTGACGCTGAGGTGCGAAAGCGTGGGGAGCAAACAGGATTAGATACCCTGGTA
GTCCACGCCGTAAACTATGGATGCTAGCCGTCAGGAAGCTTGCTTCTTGGTGGCGCAGCT
AACGCATTAAGCATCCCGCCTGGGGAGTACGGTCGCAAGATTAAAACTCAAAGGAATTGA
CGGGGGCCCGCACAAGCGGTGGAGCATGTGGTTTAATTCGAAGCAACGCGCAGAACCTTA
CCTACCCTTGACATGTCCAGTATGAGCATCAGAGATGGAGCTCTTCAGTTCGGCTGGCTG
GAACACAGGTGCTGCATGGCTGTCGTCAGCTCGTGTCGTGAGATGTTGGGTTAAGTCCCG
CAACGAGCGCAACCCTCGCTTCTAGTTGCCATCATTCAGTTGGGCACTCTAGAGGGACTG
CCGGTGATAAGCCGGAGGAAGGTGGGGATGACGTCAAGTCCTCATGGCCCTTACGGGTAG
GGCTACACACGTGCTACAATGGCGGTGACAGTGGGCAGCGACACAGTGATGTGATGCTAA
TCCCAAAAAGCCGTCTCAGTTCAGATCGTAGTCTGCAATTCGGCTACGTGAAGTTGGAAT
CGCTAGTAATCGCTAATCAGCAGGTAGCGGTGAATACGTTCCCGGGCCTTGTACACACCG
CCCGTCACACCATGGGAGTTGGTCATACCTGAAGACGGTGTTCTAACTAGCAATAGAGGA
AGCCGGCCACGGTATGGTCAGCGACTGGGGTG
>OTU139
AACGAACGCTGGCGGCGTGGATAAGACATGCAAGTCGAGCGCTGATTACGAGGTAGCAAT
ATTTCGTGGTCGGAGCGGCGCAAGGGTGCGTAACACGTGGGTAATCTGCCATGAAGTTTG
GAATAACTTGCTGAAAGGCGAGCTAATACCGGATGTGACCGTTGGGAGGCATCTCCCGAT
AGTTAAAGTTGGGGACCGTAAGGCCTGACGCTTCATGATGAGCCCGCGGCCTATCAGCTA
GTTGGTGAGGTAACGGCTCACCAAGGCTAAGACGGGTAGCTGGTCTGAGAGGACGACCAG
CCACACTGGAACTGAGACACGGTCCAGACACCTACGGGTGGCAGCAGTCGAGAATTTTTC
ACAATGGGCGAAAGCCTGATGGAGCGACGCCGCGTGGGGGATGAATGGCTTCGGCCCGTA
AACCCCTGTCATTCGCGATCAAACCTCGCTATTTAAAAGATGGCGAGCTGATAGTAGCGG
AAGAGGAAGGGACGGCTAACTCTGTGCCAGCAGCCGCGGTAATACAGAGGTCCCAAGCGT
TGTTCGGATTCACTGGGCGTAAAGGGTGCGTAGGTGGTGAGGTAAGTCGGATGTGAAATC
TCGGAGCTCAACTCCGAAATGGCATTGGAAACTACCTTGCTCGAGGGTTGGAGGGGGGAC
TGGAATACTTGGTGTAGCAGTGAAATGCGTAGATATCAAGTGGAACACCAGTGGCGAAGG
CGAGTCCCTGGACAACTCCTGACACTGAGGCACGAAAGCTAGGGGAGCAAACAGGATTAG
ATACCCTGGTAGTCCTAGCCGTAAACGGTGCATGTTTGCTGTAAAAGGAATCGACCCCTT
TTGTGGCGGAGCCAACGCGTTAAACATGCCGCCTGGGAAGTACGGTCGCAAGATTAAAAC
TCAAAGAAATTGACGGGGGCCTGCACAAGCGGTGGAGTATGTGGCTCAATTCGATGCAAC
GCGAAGAACCTTACCTGGCCTTGACATGCAAGTAGTAGAAGGGTGAAAGCCTGACGAGGT
AGCAATACCAGCTTGCACAGGTGCTGCATGGCTGTCGTCAGCTCGTGTCGTGAGATGTTG
GGTTAAGTCCCGCAACGAGCGCAACCCCTGTGTCCTGTTGCCACCCCGGCGTGAGTCGGG
AGCACTCTGGACAGACTGCCTCGCTTAAACGAGGAGGAAGGTGGGGATGACGTCAAGTCA
GTATGGCCCTTACGGCCAGGGCTGCACACGTACTACAATGCCCGGCACAAAGGGAAGCGA
GACCGTCAGGTGGAGCAAATCCCCAAAAACCGGGCCCAGTTCAGATTGTCGTCTGCAACT
CGACGGCATGAAGCTGGAATCGCTAGTAATGGCGCATCAGCTACGGCGCCGTGAATACGT
TCCCAGGCCTTGTACACACCGCCCGTCACATCATGAAAGCCGTTTGTACCCGAAGTCATC
CCTCAAAAGATGCCGAAGGTATGGATGGTGATTGGGATG
>OTU140
AATCAACGCTGGCGGCGTGCCTCAGACATGCAAGTCGAACGCGATTCAATCCTTCGGGGT
TGAGTTGAGTGGCGCACGGGTGAGTAACACGTAGGTAATCTACCTTTGGGTGGGGAATAA
CAGCCGGAAACGGCTGCTAATACCGCATAATGCAGCGGCATCAAATGATGACAGTTGTTA
AAGCGGGGGATCGAAAGACCTCGCGCCAGAAGAGGAGCCTGCGGCAGATTAGCTAGTTGG
TGAGGTAAAGGCTCACCAAGGCAACGATCTGTAGCCGGCCTGAGAGGGCGGTCGGCCACA
CTGACACTGACATACGGGTCAGACTCCTACGGGAGGCAGCAGTCGGGAATTTTGGGCAAT
GGGCGAAAGCCTGACCCAGCAACGCCGCGTGAAGGATGAAATCTTTCGGGATGTAAACTT
CGCAAGAATGGGAAGAATAAGTAGGGGATAATACCCTCTATGATGACGGTACTATTTGTA
AGCTCCGGCTAACTCCGTGCCAGCAGCCGCGGTAATACGGGGGGAGCAAGCGTTGTTCGG
ATTTACTGGGCGTAAAGGGCGCGTAGGCGGCGCAACAAGTCACTTGTGAAATCTCCGGGC
TTAACTCGGAACGGTCAAGTGATACTGTTGTGCTAGAGTGCGGAAGGGGCAACTGGAATT
CTCGGTGTAGCGGTGAAATGCGTAGATATCGAGAGGAACACCTGCGGCGAAGGCGGGTTG
CTGGGCCGACACTGACGCTGATGCGCGAAAGCCAGGGGAGCGAACGGGATTAGATACCCC
GGTAGTCCTGGCCTTAAACGATGGATGCTTGGTGTCTGGGGTTATAAAGTCCCCGGGTGC
CGTCGCTAACGCTTTTAGCATCCCGCCTGGGGAGTACGGTCGCAAGACTGAAACTCAAAG
GAATTGACGGGGACCCGCACAAGCGGTGGAGCATGTGGTTTAATTCGACGCAACGCGAAG
AACCTTACCTGGGCTAGAATGCCTCTGACAACCCTGGAGACAGGGCCTTCTGGGTAAAAC
CAGACAGAGTGCAAGGTGCTGCATGGCTGTCGTCAGCTCGTGTCGTGAGATGTTGGGTTA
AGTCCCGCAACGAGCGCAACCCTTATCAATAGTTGCCAACAGGTAAAGCTGGGAACTCTA
TTGAGACTGCCGTTGACAAAACGGAGGAAGGTGGGGATGACGTCAAGTCCTCATGGCCTT
TATGTCCAGGGCTACACACGTGCTACAATGGCAGGTACAAAGCGCTGCAAACCCGCGAGG
GGGAGCCAATCGCAAAAAGCCTGTCTCAGTTCGGATTGTAGTCTGCAACTCGACTACATG
AAGCTGGAATCGCTAGTAATCGCAGATCAGAACGCTGCGGTGAATACGTTCCCGGGTCTT
GTACACACCGCCCGTCACATCACGAAAGTGGGTTGTACTAGAAGCGGCAGGGCTAACTCG
CAAGAGAGGCATGTCGTAACGGTATGATTCATGATTGGGGTG
>OTU141
AACGAACGCTGGCGGCGTGGATAAGACATGCAAGTCGAACGGGCTTAATTCCGGAGCAAT
TCGGGATTGAGCTAGTGGCGAACGGGTGCGTAACACGTGAGTCATCTGCCTGAAAGTGGG
GGATAGCTCGCCGAAAGGCGAATTAATACCGCATGTGACCCGGAGCAATTCGGGTTAAAG
CCGGGGCAACCTGGCGCTTTTAGAGGAACTCGCGGCCTATCAGCTTGTTGGTGAGGTAAC
GGCTTACCAAGGCTTCGACGGGTAGCTGGTCTGAGAGGACGACCAGCCACACTGGAACTG
AGACACGGTCCAGACACCTACGGGTGGCAGCAGTCGAGAATTTTTCTCAATGGGGGAAAC
CCTGAAGGAGCGACGCCGCGTGGAGGATGAAGGCTTTCGGGTTGTAAACTCCTGTCATTT
GGGAACAAAGCCTTACGTTAACTGCGTGGAGGTTTGATAGTACCGAAAGAGGAAGAGACG
GCTAACTCTGTGCCAGCAGCCGCGGTAATACAGAGGTCTCAAGCGTTGTTCGGATTCATT
GGGCGTAAAGGGCGCGTAGGCGGCGGGGTAAGTCGGGTGTGAAATCTCAGGGCTCAACCC
TGAAAATGCACTCGATACTGCTCTGCTTGAGGACTGGAGAGGAGACTGGAATTCACGGTG
TAGCAGTGAAATGCGTAGATATCGTGAGGAAGACCAGTGGCGAAGGCGGGTCTCTGGACA
GTTCCTGACGCTGAGGCGCGAAGGCCAGGGGAGCAAACGGGATTAGATACCCCGGTAGTC
CTGGCAGTAAACGGTGCACGTTTGGTGTGCGCGGATTCGACCCCGTGCGTGCCGGAGCTA
ACGCGTTAAACGTGCCGCCTGAGGAGTACGGTCGCAAGATTAAAACTCAAAGAAATTGAC
GGGGGCCCGCACAAGCGGTGGAGTATGTGGCTTAATTCGATGCAACGCGAAGAACCTTAC
CTGGGCTTGACATGCATCGTGTCGCCGGTGAAAGCCGGCTAGTGTAGCAATACACGCTTT
GCACAGGTGCTGCATGGCTGTCGTCAGCTCGTGTCGTGAGATGTTGGGTTAAGTCCCGCA
ACGAGCGCAACCCCTGTGAACTGTTGCTACCCAGCACCACTTTTGTTTCTAATCCTGCAA
GTGGAGGATCGCATTGGAGACAAAATGGTGCTGGGGCACTCTGTTCAGACTGCCCTGTGA
AACGGGGAGGAAGGTGGGGATGACGTCAAGTCAGGATGGCCCTTACGCCCAGGGCTGCAC
ACGTACTACAATGCTCAGTACAGAACGACCCGAAATCGCGAGGTGGAGGAAATCACTAAA
ACTGAGCCCAGTTCGGATTGTAGGCTGCAACTCGCCTACATGAAGCCGGAATCGCTAGTA
ATGGCGTATCAGCTACGACGCCGTGAATACGTTCCCGGGCCTTGTACACACCGCCCGTCA
CATCATGGGAGTCGCTTGTACCCGAAGTGTCTGTGCCAATCCGCGCAAGCGGAAGGCAGG
GCCCTAAGGTATGAGCGGTAACTGGGATG
>OTU142
AATCAACGCTGGCGGCGTGCCTAACACATGCAAGTCGCACGAGAAAGGGGCTTCGGCCCT
GAGTACAGTGGCGCACGGGTGAGTAACACGTGAATCATCTACCTTCGAGTGGGGAATAAC
TGGGAGAAATCTCAGCTAATACCGCATAACACCTACGGGTCAAAGCAGCAATGCGCTTGA
AGAGGAGTTCGCGGCAGATTAGTTAGTTGGCGGGGTAATGGCCCACCAAGACGATGATCT
GTATCCGGCCTGAGAGGGCGCACGGACACACTGGAACTGAAACACGGTCCAGACTCCTAC
GGGAGGCAGCAGTGGGGAATTTTGCGCAATGGGGGAAACCCTGACGCAGCAACGCCGCGT
GGAGGATGAAATCCCTTGGGATGTAAACTCCTTTCGATCGGGACGATTATGACGGTACCG
GAAGAAGAAGCCCCGGCTAACTTCGTGCCAGCAGCCGCGGTAATACGAGGGGGGCAAGCG
TTGTTCGGAATTATTGGGCGTAAAGGGCGCGTAGGCGGTTTGACAAGTCTGATGTGAAAT
CTATGGGCTCAACCCATAGCCTGCATTAGAAACTGTCGGGCTTGAGTATGGGAGAGGTGA
GTGGAATTTCCGGTGTAGCGGTGAAATGCGTAGATATCGGAAGGAACACCTGTGGCGAAA
GCGGCTCACTGGACCATAACTGACGCTGAGGCGCGAAAGCTAGGGGAGCAAACAGGATTA
GATACCCTGGTAGTCCTAGCCCTAAACGATGATTGCTTGGTGTGACAGGTACCCAATCCT
GTCGTGCCGAAGCTAACGCGATAAGCAATCCGCCTGGGGAGTACGGTCGCAAGGCTGAAA
CTCAAAGGAATTGACGGGGGCCCGCACAAGCGGTGGAGCATGTGGTTTAATTCGACGCAA
CGCGAAGAACCTTACCTGGGCTCGAAATGTAGTGGACCGGGGTAGAAATATCCCTTTCTA
GCAATAGACTGCTATATAGGTGCTGCATGGCTGTCGTCAGCTCGTGTCGTGAGATGTTGG
GTTAAGTCCCGCAACGAGCGCAACCCTTATCTTCAGTTGCTACCATTTAGTTGAGCACTC
TGACGAAACCGCCTCGGATAACGGGGAGGAAGGTGGGGATGACGTCAAGTCCTCATGGCC
TTTATGTCCAGGGCTACACACGTGCTACAATGGCCGGTACAAACCGCTGCAAACCCGCGA
GGGGGAGCTAATCGGAAAAAGCCGGCCTCAGTTCGGATTGGAGTCTGCAACTCGACTCCA
TGAAGCTGGAATCGCTAGTAATCGCAGATCAGCATGCTGCGGTGAATACGTTCCCGGGCC
TTGTACACACCGCCCGTCACATCACGAAAGTGGGTTGCACTAGAAGTCGGTGCGCTAACC
GCAAGGGAGCAGCCGCCCAAGGTGTAATTCATGATTGGGGTG
>OTU143
ATTGAACGCTGGCGGCATGCTTTACACATGCAAGTCGAGCGGCAGCGCGGGGCAACCTGG
CGGCGAGCGGCGAACGGGTGAGGAACACATCGGAACGTATCCGGAAGTGGGGGATAACGC
CGCGAAAGCGGCGCTAATACCGCATATTCTGTGAGCAGGAAAGCAGGGGACCGCAAGGCC
TTGCGCTTTTGGAGCGGCCGATGTCCGATTAGCTAGTTGGTGGGGTAAAGGCTTACCAAG
GCGACGATCGGTAGCTGGTCTGAGAGGATGATCAGCCACACTGGGACTGAGACACGGCCC
AGACTCCTACGGGAGGCAGCAGTGGGGAATTTTGGACAATGGGGGCAACCCTGATCCAGC
CATGCCGCGTGCGGGAAGAAGGCCTTCGGGTTGTAAACCGCTTTTAGCCGGGAAGAAAAG
ACTACGGATAACACCCGTGGTTCTTGACGGTACCGGCGGAATAAGCACCGGCTAACTACG
TGCCAGCAGCCGCGGTAATACGTAGGGTGCGAGCGTTAATCGGAATTACTGGGCGTAAAG
CGTGCGCAGGCGGTTCGTTAAGTTCGTTGTGAAAGCCCCGGGCTCAACCTGGGAATGGCA
ATGGAAACTGGCGGGCTTGAGTGCGGCAGAGGGGGGTGGAATTCCGCGTGTAGCAGTGAA
ATGCGTAGAGATGCGGAGGAACACCGATGGCGAAGGCAGCCCCCTGGGCCGACACTGACG
CTCAGGCACGAAAGCGTGGGGAGCAAACAGGATTAGATACCCTGGTAGTCCACGCCCTAA
ACGATGCTCACTAGGTGTTGGGGAAGCGATTCCTTGGTACCGTAGCTAACGCGTGAAGTG
AGCCGCCTGGGGAGTACGGCCGCAAGGTTAAAACTCAAAGGAATTGACGGGGACCCGCAC
AAGCGGTGGATGATGTGGATTAATTCGATGCAACGCGAACAACCTTACCTACCCTTGACA
TGTCGCGAAGGCTGCTGAAAGGTGGCTGTGCCCGAAAGGGAACGCGAACACAGGTGCTGC
ATGGCTGTCGTCAGCTCGTGTCGTGAGATGTTGGGTTAAGTCCCGCAACGAGCGCAACCC
TTGTCCCTAGTTGCTACGCAAGGGCACTCTAGGGAGACTGCCGGTGACAAACCGGAGGAA
GGTGGGGATGACGTCAAGTCCTCATGGCCCTTATGGGTAGGGCTTCACACGTCATACAAT
GGACGGTACAGAGGGTTGCCAACCCGCGAGGGGGAGCCAATCCCGACAAAGCCGTTCGTA
GTCCGGATTGCAGTCTGCAACTCGACTGCATGAAGTCGGAATCGCTAGTAATCGCGGATC
AGCATGTCGCGGTGAATACGTTCCCGGGTCTTGTACACACCGCCCGTCACACCATGGGAG
CGGGATGTACCAGAAGTAGGTAGGCTAACCGCAAGGGGGCCGCTTACCACGGTGCGTTTC
GTGACTGGGGTG
>OTU144
AACGAACGCTGGCGGCGTGGATAAGACATGCAAGTCGAACGGGTTTAGCTTGGTAGCAAT
ACTAGGTTGAGCCAGTGGCGAACGGGTGCGTAACACGTGAGTCATCTGCCTGAAAGTGGG
GGATAGCTCGCCGAAAGGCGAATTAATACCGCATGTGATTGCAAAATTAAAGCCGGGGCA
ACCTGGCGCTTTTAGAGGAGCTCGCGGCCTATCAGCTTGTTGGTAAGGTAACGGCTTACC
AAGGCTTCGACGGGTAGCTGGTCTGAGAGGACGACCAGCCACACTGGAACTGAGACACGG
TCCAGACACCTACGGGTGGCAGCAGTCGAGAATTTTTCTCAATGGGGGAAACCCTGAAGG
AGCGACGCCGCGTGGAGGATGAAGGCTTTCGGGTTGTAAACTCCTGTCATTTGGGAACAA
GGCCTTACGTTAACTGCGTGGAGGTTTGATAGTACCAGAAGAGGAAGAGACGGCTAACTC
TGTGCCAGCAGCCGCGGTAATACAGAGGTCTCGAGCGTTGTTCGGATTCATTGGGCGTAA
AGGGCGCGTAGGCTGCGGGGCAAGTCGGGTGTGAAATCTCAGAGCTCAACTCTGAAACTG
CACTCGATACTGCTTTGCTTGAGGACTGGAGAGGAGATTGGAATTCACGGTGTAGCAGTG
AAATGCGTAGATATCGTGAGGAAGACCAGTGGCGAAGGCGGATCTCTGGACAGTTCCTGA
CGCTGAGGCGCGAAGGCCAGGGGAGCAAACGGGATTAGATACCCCGGTAGTCCTGGCAGT
AAACGGTGCACGTTTGGTGTGCGCGGATTCGACCCCGTGCGTGCCGGAGCTAACGCGTTA
AACGTGCCGCCTGAGGAGTACGGTCGCAAGATTAAAACTCAAAGAAATTGACGGGGGCCC
GCACAAGCGGTGGAGTATGTGGCTTAATTCGATGCAACGCGAAGAACCTTACCTGGGCTT
GACATGCATCGTGTCGCCGGTGAAAGCCGGCTAGTGTAGCAATACACGCTTTGCACAGGT
GCTGCATGGCTGTCGTCAGCTCGTGTCGTGAGATGTTGGGTTAAGTCCCGCAACGAGCGC
AACCCCTGTGAACTGTTGCAAACTCGTGAGAGTGCACTCTGTTCAGACTGCCCTGTGAAA
CGGGGAGGAAGGTGGGGACGACGTCAAGTCAGGATGGCCCTTACGCCCAGGGCTGCACAC
GTACTACAATGCTCAGTACAGAACGATCCGAAATCGCGAGGTGGAGGAAATCACAAAAAC
TGAGCCCAGTTCGGATTGTAGGCTGCAACTCGCCTACATGAAGCCGGAATCGCTAGTAAT
GGCGTATCAGCTACGACGCCGTGAATACGTTCCCGGGCCTTGTACACACCGCCCGTCACA
TCATGGGAGTCGCTTGTACCCAAAGTGTCTGTGCCAACCGCAAGGAGGCAGGGCCCTAAG
GTATGAGCGGTAACTGGGATG
>OTU145
GATGAACGCTGGCGGTGTGCCTTAAGCATGCAAGTCGAACGGCCCGCAAGGGCAGTGGCA
GACGGGTGAGTAACACGTAGGAATCTACCTCAAAATGGGGGATAGCCAACCGAAAGGTTG
GGTAATACCGCATGTGATCGCAAGATTAAAGCAGCAATGCGTTTTGAGAGGAGCCTGCGT
CCTATCAGCTAGTTGGTGAGGTAATAGCTTACCAAGGCGATGACGGGTAGCCGATGTGAG
AGCATGATCGGCCACAAGGTTACTGAGACACGGAACCTACACCTACGGGTGGCAGCAACT
GGGAATCTTGCGCAATGGGCGAAAGCCTGACGCAGCGACACCGCGTGTGGGATGAAGCCC
TTAGGGGTGTAAACCACTGTGGCGAGGGATGAATTAATGACAGTACCTCGCTAGAAAGCA
CTTGCTAACCACGTGCCAGAAGCCTCGGTAATACGTGGAGTGCGAGCGTTATCCGGATTT
ACTGGGCGTAAAGCGTGCCGCAGGTGATCTTGTAAGTTTTTTGTCCAAGCCCGGAGCTTA
ACTTCGGATCGGCAGGGAATACTACAAGAATTGAGTCTGTTCGGGGAACTTGGAATTCTC
GGTGGAGGGGTGAAATCCGTAGATATCGAGAGGAACGCCAAGCGCGAAGGCAGGGTTCTA
GAACACGACTGACACTCATGGACGAAAGCTAGGGGAGCAAAAGGGATTAGAGACCCCTGT
AGTCCTAGCCGTAAACATTGGATGCTAGTTGCTTCACTTCGGTGGAGTGACGTAAGCTAA
CGCGTTAAGCATCCCGCCTGGGAAGTACGACCGCAAGGTTAAAACTCAAAGGAATTGACG
GGGGAGCGCACAACCGGTGGAGCATGTTGTTTAATTCGATACGAAGCGAAAAACCTTACC
AAGATTTGACATGTAACTGCACGGTCATGGAAACATGGCCTTCTTCGAGAGTGTTACACA
GGTGATGCATGGCTGTCGTCAGCTCGTGTCGTGAGACGTCCGCTTAAGTGCGGTAACGAG
CGCAACCCTTATCCCGCGTTATATTTTCACGGGAGACTGCCCCTGTTCTACAGGGGAGGA
AGGAGAGGACGACGTCAAGTCAGCACGTCCCTTACATCTTGGGCCACAAACATCCTACAA
TGGAGCCGACAACAGGTCGCGACGGGGTAACCCTGAGCCAATCCTGCAAACGGCCCCTCA
GTTCAGATTGAGGGCTGCAATTCGCCCTCATGAAGTCGGAATCGGTAGTAATCGCAAATC
AGCAGGTTGCGGTGAATACGTTCTCGCTCCTTGTACACACTGCCCGTCAAGCCAGCAAAG
TTGGCAGCGCCCGAAGTGGATGACTCTAACTCGCAAGAGGGGAGCTCTACTACGGCGAGG
TCAGCGATGAGGACT
>OTU146
AACGAACGCTGGCGGCGTGCCTGAGACATGCAAGTCGTGGGAGAAAGTCGGAGCAATCCG
GCTAGTAAACCGGCGCACGGGTGAGTAACACGTGGGCAACCTGCCTTGGAGACCGGGATA
ACCCGTCGAAAGACGGGCTAATACCGGATAAGACCCCGGGTAGTTCGCTATCTGAGGTAA
AAGGTGGCCTCTGCTCCTGCAAGCTATTACTTCAAGAGGGGCCCGCGGCCTATCAGCTAG
TTGGTGAGGTAACGGCCCACCAAGGCTTAGACGGGTAGCTGGTCTGAGAGGATGGTCAGC
CACACTGGGACTGAGACACGGCCCAGAGTCCTACGGGATGCAGCAGTCAGGAATATTGCG
CAATGGAGGAAACTCTGACGCAGCGACGCCGCGTGGGTGATGAAGGCCTTCGGGTCGTAA
AGCCCTGTCGGAGGGGAAGAAAAGCCTGCTGGCTAATATCCAGCGGGCCTTTGACGGTAC
CCTCAAAGGAAGCACCGGCTAACTCCGTGCCAGCAGCCGCGGTAAGACGGAGGGTGCAAG
CGTTGTTCGGATTGACTGGGCGTAAAGGGCGTGTAGGCGGTTGGTCAAGTCTGGTGTGAA
AGCCCGGGGCTCAACCCCGGAAGTGCATTGGAAACTAGCCAGCTAGAGCGCGAGAGAGGA
GGGTGGAATTCCTGGTGTAGCGGTGAAATGCGTAGATATCAGGAGGAACACCGGCGGCGA
AGGCGGCCCTCTGGCTCGTTGCTGACGCTGAAACGCGAAAGCGTGGGGAGCAAACAGGAT
TAGATACCCTGGTAGTCCACGCTGTAAACGATGGGTACTAGGTGTTCGGGGTATTGACCC
CCTGAGTGCCGCCGCTAACGCATTAAGTACCCCGCCTGGGGACTACGGCCGCAAGGTTAA
AACTCAAAGGAATTGACGGGGGCCCGCACAAGCGGTGGAGCATGCTGTTCAATTCGACGC
AACGCGAACAACCTTACCTGGGCTAGACAACGGTGGACCGCCCGAGAGATCGGGCTTTCC
CTTCGGGGACTGCCGGTTCAGGTGCTGCATGGCTGTCGTCAGCTCGTGTCGTGAGATGTT
GGGTTAAGTCCCGCAACGAGCGCAACCCCTGCTTTTAGTTGCTACCAGGTCAAGCTGAGC
ACTCTAGGAGGACCGCCCGGGTCAACCGGGAGGAAGGTGGGGACGACGTCAAGTCATCAT
GGCCCTTATGTCCAGGGCTACAAGCGTGCTACAATGGGCGGAACAAAGGGTTGCAAACCT
GCGAAGGAGAGCCAATCCCAAAAATCCGTCCTCAGTTCGGATCGGAGTCTGCAACTCGAC
TCCGTGAAGTTGGAATCGCTAGTAATCGCGGATCAGCACGCCGCGGTGAATACGTTCCCG
GGCCTTGTACACACCGCCCGTCACGCCATGGAAGCCTGCTGTACCGGAAGTCGGTGAGCT
AACCCGCAAGGGGAGCAGCCGCCTATGGTATGGCCGGTGACTGGGGCG
>OTU147
GACCAACGCTGGCGGCGTGCGTAACACATGCAAGTCGGACGCGCGGCGGGAGACCGCTGG
CGCGTGGCGGACGGGTGAGGAACACGTGAGGAACCTGGCTCTAGGTGGGGGATAACGCTC
AGAAATGAGGGCTAATCCCGCATACGACTCGTCTCGGAGGGGGGACGAGGGAAAGCAGCG
ATGCGCCGAGAGAGGGGCTTGCGGCCGATTAGCTAGTTGGTGTGGTAAGAGCGCACCAAG
GCGACGATCGGTAGCTGGTCTGAGAGGACGAGCAGCCACACTGGGATTGAGAACGGCCCA
GACTCCTACGGGGGGCAGCAGTGAGGAATCTTCGGCAATGGGGGCAACCCTGACCGAGCG
ACGCCGCGTGCGGGAAGACGGCCTTCGGGTTGTAAACCGCTTTTCTGGGGGACGAGAAGC
AGGACGGTACCCCAGGAAGAAGCCTCGGCTAACTACGTGCCAGCAGCCGCGGTAATACGT
AGGAGGCGAGCGTTGTCCGGAGTTACTGGGCGTAAAGGGTGCGCAGGCGGCGGTGCGCGT
GGCGAGATGAAATCTCCTGGCTTACCTGGGAGGGTGGTCGCCAGACGGCATCGCTTGAGG
GTCGGAGAGGGGCGTGGAATTCCGGGTGGAGCGGTGAAATGCGTAGAGATCCGGAGGAAC
ACCGACGGCGTAGGCAGCGCCCTGGACGACACCTGACGCTGAGGCACGAAAGCTGGGGGA
GCGAACAGGATTAGATACCCTGGTAGTCCCAGCCCTAAACGATGTCCACCAGGTACCGGG
GGGATCGACCCCTTCGGCGCCGCAGCTAACGTGATGAGTGGACCGCCTGGGGAGTACGGC
CGCAAGGTTGAAACTCAAAGGAATTGACGGGGGCCCGCACAAGCAGCGGAGCGTGTGGTT
TAATTCGATGCAACGCGAAGAACCTTACCTGCGCTTGACATGGGATTGCACCAGGGGTAA
CGCCCTGTCTCCTTCGGGAGCGGTTCCACAGGTGCTGCATGGCTGTCGTCAGCTCGTGCC
GTGAGGTGTTGGGTTAAGTCCCCTAACGAGCGCAACCCCTGAGGTCCGTTATCTAGGTGT
CGGGCCTGACTGCCGCGCGCAACGCGGAGGAAGGTGGGGATGACGTCAAGTCAGCACGGC
CCTGACGCGCAGGGCGACACACACGCTACAATGGCCGGTACAACGGGTCGCGAAGCCGCG
AGGCGGAGCCAATCCCAGCAAAGCCGGTCTCAGTTCGGATTGCAGGCTGCAACTCGCCTG
CATGAAGTCGGAGTTGCTAGTAACCGCGGGTCAGCACACCGCGGTGAATACGTTCCCGGG
CCTTGTACACACCGCCCGTCACACCACGAAAGCGGGCAACACCTGAAGCCGCTGGGCTAA
CTCGCAAGAGAGGCAGGCGTCGAGGGTGGGGTCGGTGATTGGGGTG
>OTU148
ATTGAACGCTGGCGGCATGCCTTACACATGCAAGTCGAACGGCAGCACGGGGGCAACCCT
GGTGGCGAGTGGCGAACGGGTGAGTAACACATCGGAACGTGTCCTGTGGTGGGGGATAAC
TAGTCGAAAGATTAGCTAATACCGCATAAGCTGGAGACAGGAAAGCAGGGGACCTGAAAG
GGCCTTGCGCGATTGGAGCGGCCGATGTCCGATTAGCTAGTTGGTGGGGTAAAGGCCTAC
CAAGGCGACGATCGGTAGCTGGTCTGAGAGGATGATCAGCCACACTGGGACTGAGACACG
GCCCAGACTCCTACGGGAGGCAGCAGTGGGGAATTTTGGACAATGGGGGCAACCCTGATC
CAGCCATGCCGCGTGAGTGAAGAAGGCCTTCGGGTTGTAAAGCTCTTTCGGTGGGAACGA
AACGGTTACAGCTAATACCTGTGACTTCTGACGGTACCTACAGAAGAAGCACCGGCTAAC
TACGTGCCAGCAGCCGCGGTAATACGTAGGGTGCGAGCGTTAATCGGAATTACTGGGCGT
AAAGCGTGCGCAGGCGGCGCGTTAAGACAGGTGTGAAAGCCCCGAGCTTAACTTGGGAAT
TGCGCTTGTGACTGGCGAGCTGGAGTGTGGCAGAGGGAGGTGGAATTCCACGTGTAGCAG
TGAAATGCGTAGAGATGTGGAGGAACACCGATGGCGAAGGCAGCCTCCTGGGCCAGCACT
GACGCTCATGCACGAAAGCGTGGGGAGCAAACAGGATTAGATACCCTGGTAGTCCACGCC
CTAAACGATGTCAACTGGTTGTTGGTGGGGTTAAACCCATTAGTAACGAAGCTAACGCGT
GAAGTTGACCGCCTGGGGAGTACGGCCGCAAGGTTAAAACTCAAAGGAATTGACGGGGAC
CCGCACAAGCGGTGGATGATGTGGATTAATTCGATGCAACGCGAAGAACCTTACCTACCC
TTGACATGCCAGGGAGCCCGCTGAGAGGTGGGTGTGCCCGAAAGGGAGCCTGGACACAGG
TGCTGCATGGCTGTCGTCAGCTCGTGTCGTGAGATGTTGGGTTAAGTCCCGCAACGAGCG
CAACCCTTGTCACTAGTTGCTACGGTAACGGGCACTCTAGTGAGACTGCCGGTGACAAAC
CGGAGGAAGGTGGGGATGACGTCAAGTCCTCATGGCCCTTATGGGTAGGGCTTCACACGT
CATACAATGGCGCATACAGAGGGCTGCCAACCCGCGAGGGGGAGCCAATCCCAGAAAGTG
CGTCGTAGTCCGGATTGCAGTCTGCAACTCGACTGCATGAAGTCGGAATCGCTAGTAATC
GCGGATCAGCAATGTCGCGGTGAATACGTTCCCGGGTCTTGTACACACCGCCCGTCACAC
CATGGGAGTGGGTTTCACCAGAAGCCGGTTGCCTAACCTGAAAGGGGGGGCGCTGACCAC
GGTGAGATTCATGACTGGGGTG
>OTU149
AACGAACGCTGGCGGCATGCCTAACACATGCAAGTCGAACGTGATCCTGGGCTTCGGCCT
GGGTGAAAGTGGCAGACGGGTGAGTAACGCGTGGGAACCTGCCCTGTGGTAGGGAATAAC
CGCGGGAAACTGCGGCTAATACCCTATGTGCCCTCTGGGGCAAAGATTTATCGCCATGGG
AGGGGCCCGCGTCGGATTAGGTAGTTGGTGGGGTAACGGCCCACCAAGCCTTCGATCCGT
AGCTGGTCTGAGAGGATGATCAGCCACACTGGGACTGAGATACGGCCCAGACTCCTACGG
GAGGCAGCAGTGGGGAATATTGGACAATGGGGGCAACCCTGATCCAGCAATGCCGCGTGG
GTGATGAAGGCCTTCGGGTTGTAAAGCCCTTTCGGCGGGGAAGATGATGACGGTACCCGC
AGAAGAAGCCCCGGCTAACTTCGTGCCAGCAGCCGCGGTAATACGAAGGGGGCTAGCGTT
GTTCGGAATTACTGGGCGTAAAGGGCGCGTAGGCTGTGCTGTAAGTCAGGCGTGAAAGGC
CCGGGCTCAACCTGGGAATGGCGCTTGATACTGCGGCGCTGGAAGGCGGGAGAGGATGGC
GGAATTCCCAGTGTAGAGGTGAAATTCGTAGATATTGGGAAGAACACCGGTGGCGAAGGC
GGCCATCTGGCCCGCGATTGACGCTGAGGCGCGAAAGCGTGGGGAGCAAACAGGATTAGA
TACCCTGGTAGTCCACGCCGTAAACGATGAGTGCTAGACGTCGGGGAGCTTGCTCTTCGG
TGTCGCCGCTAACGCATTAAGCACTCCGCCTGGGGAGTACGGTCGCAAGATTAAAACTCA
AAGGAATTGACGGGGGCCCGCACAAGCGGTGGAGCATGTGGTTTAATTCGAAGCAACGCG
CAGAACCTTACCAGCCCTTGACATGGGACGTATGGGGTCCGGAGACGGGCCTCTTCAGTT
CGGCTGGCGTCCACACAGGTGCTGCATGGCTGTCGTCAGCTCGTGTCGTGAGATGTTGGG
TTAAGTCCCGCAACGAGCGCAACCCTCATCTTCAGTTGCCAGCGGGTTGAGCTGGGCACT
CTGGAGAAACTGCCGGTGACAAGCCGGAGGAAGGCGGGGATGACGTCAAGTCCTCATGGC
CCTTACGGGCTGGGCTACACACGTGCTACAATGGCGGTGACAGCGGGGCGCGATGGGGCG
ACCCTGAGCCAATCCCGAAAAGCCGTCTCAGTTCGGATTGCACTCTGCAACTCGAGTGCA
TGAAGTCGGAATCGCTAGTAATCGCGGATCAGCATGCCGCGGTGAATACGTTCCCGGGCC
TTGTACACACCGCCCGTCACGCCATGGGAGTTGGCTTTACCCGAAGGCGGTTTTGCTGAC
CCAGCAATGGGGGGCAGCCGACCACGGTAAGGTCAGCGACTGGGGCG
>OTU150
AATCAACGCTGGCGGCGCGCCTAACACATGCAAGTCGCACGAGAAAGCGGGAGCAATCTC
GCAAGTACAGTGGCGTACGGGTGAGTAACACGTGGGTAATCTACCCTTTAGTGGGGAATA
ACGCTGGGAAACCGGCGCTAATACCGCATAAGCTCGAGAGAGGAAAGCAGCAATGCGCTG
AAGGAGGAGCCCGCGGCCGATTAGCCAGTTGGTGAGGTAACGGCCCACCAAAGCGAAGAT
CGGTAGCCGGCCTGAGAGGGCACACGGCCACACTGGCACTGAGACACGGGCCAGACTCCT
ACGGGAGGCAGCAGTGGGGAATCTTGCACAATGGGGGAAACCCTGATGCAGCGACGCCGC
GTGAGCGATGAAGCCCTTCGGGGTGTAAAGCTCTTTCGGCAGGGACGATAATGACGGTAC
CTGCAGAAGCAGCTGCGGCTAACTACGTGCCAGCAGCCGCGGTAATACGTAGGCAGCAAG
CGTTGTTCGGAGTTACTGGGCGTAAAGGGTGTGTAGGCGGTCCTCTAAGTTTGGTGTGAA
ATCTCCCGGCTCAACCGGGAGGGTGCGCCGAAAACTGGAGGGCTAGAGTGCGGGATGGGA
GAGTGGAATTCCTGGTGTAGCGGTGAAATGCGTAGATATCAGGAGGAACACCGGTGGTGT
AGACGGCTCTCTGGACCGCGACTGACGCTGAGACACGAAAGCGTGGGTAGCAAACAGGAT
TAGATACCCTGGTAGTCCACGCCCTAAACGATGCATATTTGGTGTGGGTCATTCATTTGA
TCCGTGCCGGAGCTAACGCGTTAAATATGCCGCCTGGGGAGTACAGTCGCAAGGCTGAAA
CTCAAAGGAATTGACGGGGGCCCGCACAAGCGGTGGAGCATGTGGTTCAATTCGACGCAA
CGCGAAGAACCTTACCTGGGCTCGAACGGCTGGTTAACGGTGTTGGAAACAGCGCTACTC
CGCAAGGAGGTCCAGTCGAGGTGCTGCATGGCTGTCGTCAGCTCGTGTCGTGAGATGTTG
GGTTAAGTCCCGCAACGAGCGCAACCCTTGTCCTGTGTTGCCATACCGAAAGGTGGAACT
CGCAGGAGACCGCCAGCGATAAGCTGGAGGAAGGTGGGGATGACGTCAAGTCCTCATGGC
CTTTATGTCCAGGGCTACACACGTGCTACAATGGCCGGTACAAAGCGCAGCTAAGTCGCA
AGACGGAGCCAATCGCAGAAAACCGGTCTCAGTTCGGATTGCAGGCTGCAACTCGCCTGC
ATGAAGCTGGAATCGCTAGTAATGGCGGATCAGAACGCCGCCGTGAATACGTTCCCGGGC
CTTGTACACACCGCCCGTCACATCACGAAAGTGGGTTGTACTAGAAGTCTGCAGGCCGAC
CCGCAAGGGGGGCAGCGGCCCAAGGTATGACTCATGATTGGGGTG
>OTU151
AATCAACGCTGGCGGCGTGCCTAACACATGCAAGTCGCACGAGAAAGTGGAGCAATCCAT
GAGTAAAGTGGCGCACGGGTGAGTAACACGTGAATTATCTACCTCCGAGTGGGGAATAAC
TGAGAGAAATCTTAGCTAATACCGCATAACACTTACGAGTCAAAGCAGCAATGCGCTTGG
AGAGGAGTTCGCGGCCGATTAGTTAGTTGGCGGGGTAATGGCCCACCAAGACGATGATCG
GTATCCGGCCTGAGAGGGCGCACGGACACACTGGAACTGAAACACGGTCCAGACTCCTAC
GGGAGGCAGCAGTGGGGAATTTTGCGCAATGGGGGAAACCCTGACGCAGCAACGCCGCGT
GGAGGATGAAATATCTTGGTATGTAAACTCCTTTCGATGGGGAAGATTATGACGGTACCC
ATAGAAGAAGCCCCGGCTAACTTCGTGCCAGCAGCCGCGGTAATACGAGGGGGGCAAGCG
TTGTTCGGATTTATTGGGCGTAAAGGGTGCGTAGGCGGTTTGGCAAGTCTGATGTGAAAT
CTATGGGCTCAACCCATAGTCTGCATCAGAAACTGCCGGGCTTGAGTATGGGAGAGGTGA
GTGGAATTTCCGGTGTAGCGGTGAAATGCGTAGATATCGGAAGGAACACCTGTGGCGAAA
GCGGCTCACTGGACCATTACTGACGCTGATGTACGAAAGCTAGGGGAGCAAACAGGATTA
GATACCCTGGTAGTCCTAGCCCTAAACGATGATTGCTTGGTGTGGCAGGTACCCAATCCT
GCCGTGCCGAAGCTAACGCGATAAGCAATCCGCCTGGGGAGTACGGTCGCAAGGCTGAAA
CTCAAAGGAATTGACGGGGGCCCGCACAAGCGGTGGAGCATGTGGTTTAATTCGACGCAA
CGCGAAGAACCTTACCTGGGCTCGAAATGTAGTGGAATCCGGCAGAAACGTCGGCGTCTA
GCAATAGACCGCTATATAGGTGCTGCATGGCTGTCGTCAGCTCGTGTCGTGAGATGTTGG
GTTAAGTCCCGCAACGAGCGCAACCCTTATCTTCAGTTGCTACCATTTAGTTGAGCACTC
TGACGAAACCGCCTCGGATAACGGGGAGGAAGGTGGGGATGACGTCAAGTCCTCATGGCC
TTTATGTCCAGGGCTACACACGTGCTACAATGGCCGGTACAAACCGCTGCAAACCCGCGA
GGGGGAGCTAATCGGAAAAAGCCGGCCTCAGTTCGGATTGGAGTCTGCAACTCGACTCCA
TGAAGCTGGAATCGCTAGTAATCGTGGATCAGCATGCCACGGTGAATACGTTCCCGGGCC
TTGTACACACCGCCCGTCACATCACGAAAGTGGGTTGCACTAGAAGTCGGTGCGCTAACC
GCAAGGGAGCAGCCGCCCAAGGTGTAATTCATGATTGGGGTG
>OTU152
ATTGAACGCTGGCGGCATGCCTTACACATGCAAGTCGAACGCGAAAGGGGGCAACCCCGA
GTAGAGTGGCGAACGGGTGAGCAATACATCGGAACGTGTCCTGTAGCGGGGGACAACACA
TCGAAAGATGTGCTAATACCGCATACGATCTACGGATGAAAGTGGGGGACCGCAAGGCCC
CACACTATAGGAGCGGCCGATGCCGGATTAGCTTGTTGGCGGGGTAAAAGCCCACCAAGG
CGACGATCCGTAGCTGGTTTGAGAGAACGACCAGCCACACTGGGACTGAGACACGGCCCA
GACTCCTACGGGAGGCAGCAGTGGGGAATTTTGGACAATGGGCGAAAGCCTGATCCAGCC
ATGCCGCGTGAGTGAAGAAGGCCTTCGGGTTGTAAAGCTCTTTCGGCGGGGACGAAATGG
CGCGGGCTAATATCCCGCGTCGATGACGGTACCCGAAGAAGAAGGACCGGCTAACTACGT
GCCAGCAGCCGCGGTAATACGTAGGGTCCAAGCGTTAATCGGAATTACTGGGCGTAAAGC
GTGCGTAGGCGGTCTCGCAAGTCCGATGTGAAATCCCCGGGCTTAACCTGGGAACTGCGT
TGGAAACTATGAGGCTAGAGTGCGGCAGAGGGGGGTGGAATTCCAGGTGTAGCAGTGAAA
TGCGTAGAGATCTGGAGGAACACCAATGGCGAAGGCAGCCCCCTGGGTTAGCACTGACGC
TGATACACGAAAGCGTGGGGAGCAAACAGGATTAGATACCCTGGTAGTCCACGCCCTAAA
CGATGGCAACTAGTTGTTGGAGGATGAACTCCTTTAGTAACGCAGCTAACGCGTGAAGTT
GCCCGCCTGGGGAGTACGGTCGCAAGATTAAAACTCAAAGGAATTGACGGGGGCCCGCAC
AAGCGGTGGATGATGTGGTTCAATTCGATGCAACGCGAAAAACCTTACCTACCCTTGACA
TGCCAGGAAGCCCGATGAAAGTCGGGTGTGCCCGAAAGGGAGCCTGGACACAGGTGCTGC
ATGGCTGTCGTCAGCTCGTGTCGTGAGATGTTGGGTTAAGTCCCGCAACGAGCGCAACCC
TTGTCATTAGTTGCTACATTTAGTTGGGCACTCTAATGAGACTGCCGGTGACAAACCGGA
GGAAGGTGGGGACGACGTCAAGTCCTCATGGCCCTTATGGGTAGGGCTACACACGTCATA
CAATGGCGCATACAGAGGGCTGCCAACCCGCGAGGGGGAGCAAATCCCAGAAAGTGCGTC
GTAGTCCGGATTGAAGTCTGCAACTCGACTTCATGAAGTCGGAATCGCTAGTAATCGCGG
ATCAGCATGTCGCGGTGAATACGTTCCCGGGCCTTGTACACACCGCCCGTCACACCATGG
GAGTGGGTTTCACCAGAAGCAGGTAGCCTAACCGCAAGGGGGGCGCCTACCACGGTGAGA
TTCATGACTGGGGTG
>OTU153
AGCGAACGCTGGCGGCGTGCTTAACACATGCAAGTCGAGCGAGAAAGGGGGCTTCGGCCC
CTGAGTACAGCGGCGAACGGGTGCGTAATACATGGGCAATCTACCCTTGAGGCGGGAATA
ACCCAGCGAAAGTTGGGCTAATACCGGATAAGACCACAAGAGGAAACTCTAGGGGTCAAA
GGCAACTTTCTTTTGGAGGTGGCCCTTTGAGGAGGAGCCCATGGCCTATCAGCTAGTTGG
TAGGGTAACGGCCTACCAAGGCGAAGACGGGTAGCTGGTCTTAGAGGATGATCAGCCACA
CGGGGACTGAGACACGGCCCCGACTCCTACGGGAGGCAGCAGTGGGGAATATTGGGCAAT
GGGGGAAACCCTGACCCAGCGACGCCGCGTGGGTGATGAAGGCCTTCGGGTCGTAAAGCC
CTGTCGGGAGGAAAGAACGATCTTGCGGTGAATACCCGCGAGATGTGACGGTACCTCCGA
AGGAAGCACCGGCCAATTCCGTGCCAGCAGCCGCGGTAAGACGGAAGGTGCAAGCGTTGC
TCGGAATCACTGGGCGTAAAGGGTGCGTAGGCGGCTTCTTAAGTCTGGTGTGAAAGCCCA
GGGCTCAGCTCTGGAAGTGCATTAGAAACTGAGAAGCTTGAGTACCGGATGGGAGAGTGG
AATTCCTGGTGTAGCGGTGAAATGCGTAGATATCAGGAGGAATACCGGTGGCGAAAGCGA
CTCTCTGGACGGTTACTGACGCTGAGGCACGAAAGCGTGGGGAGCAAACAGGATTAGATA
CCCTGGTAGTCCACGCCGTAAACGATGGGCACTAGGTGTCGGGGGTATCCACTCCCTCGG
TGCCGCCGCTAACGCATTAAGTGTCCCGCCTGGGAAGTACGGTCGCAAGATTAAAACTCA
AAGGAATTGACGGGGGCCCGCACAAGCGGTGGAGCATGTGGTTCAATTCGATGCTACGCG
AAGAACCTTACCTGGGTTTGACATCTGGCGAATTTCCTGGAAACAGGAAAGTGCCCGCAA
GGGAACGCCAAGACAGGTGCTGCATGGCTGTCGTCAGCTCGTGCCGTGAGGTGTTGGGTT
AAGTCCCGCAACGAGCGCAACCCCTATCCGTAGTTGCCCCCAGGTGATGCTGTGGCACTC
TACGGAGACCGCCCGTGTTAAACGGGAGGAAGGTGGGGACGACGTCAAGTCATCATGGCC
TTTATATCCAGGGCTACACACGTGCTACAATGGCCGGTACAAAGGGATGCAAGTTCGTGA
GAATAAGCTAATCCCAAAAAACCGGCCTCAGTTCGGATCGCAGTCTGCAACTCGACTGCG
TGAAGCTGGAATCGCTAGTAATCGCGGATCAGCATGCCGCGGTGAATACGTTCCCGGGCC
TTGTACACACCGCCCGTCACACCATGGGAGTCGGTTGTACCGGAAGTGAGTGGGCCAACC
CGCAAGGGAGGCAGCTCCCCAGGGTACGACTGGTAACCGGGGTG
>OTU154
AATCAACGCTGGCGGCGTGCCTAACACATGCAAGTCGAACGAGAAAGGGGAGCAATCCCT
GAGTACAGTGGCGACCGGGTGAGTAACACGTGACTACCTACCCTTGAGTGGGGGATAACC
TCGGGAAACCGAGGCTAATACCGCATAACATCGAGAGATCAAAGGAGCAATCCGCTCTTG
GAGGGGGTCGCGGCTGATTAGCTAGTTGGTGAGGTAATGGCTCACCAAGGCGAAGATCGG
TATCCGGCCTGAGAGGGCGCACGGACACACTGGAACTGAAACACGGTCCAGACTCCTACG
GGAGGCAGCAGTGGGGAATTTTGCGCAATGGGGGAAACCCTGACGCAGCAACGCCGCGTG
GAGGATGAAGCCCCTTGGGGCGTAAACTCCTTTCGACCGGGAAGATACTGACGGTACCGG
TGGAAGAAGCACCGGCTAACTCTGTGCCAGCAGCCGCGGTAATACAGAGGGTGCGAGCGT
TGTTCGGAATTATTGGGCGTAAAGGGCGCGTAGGCGGTGCGGTAAGTCACCTGTGAAACC
TCTGGGCTTAACTCAGAGCCTGCAGGCGAAACTGCCGTGCTGGAGTATGGGAGAGGTGCG
TGGAATTCCCGGTGTAGCGGTGAAATGCGTAGATATCGGGAGGAACACCTGTGGCGAAAG
CGGCGCACTGGACCATAACTGACGCTGAGGCGCGAAAGCTAGGGGAGCAAACAGGATTAG
ATACCCTGGTAGTCCTAGCCCTAAACGATGATTGCTTGGTGTAGCAGGTACCCAATCCTG
CTGTGCCGCAGCTAACGCGATAAGCAATCCGCCTGGGGAGTACGGTCGCAAGGCTGAAAC
TCAAAGGAATTGACGGGGGCCCGCACAAGCGGTGGAGCATGTGGTTCAATTCGACGCAAC
GCGAAGAACCTTACCTGGGCTCGAAATGCAGGAGACCGGGGTAGAAATATCCCTTTCCGC
AAGGACTGCTGTATAGGTGCTGCATGGCTGTCGTCAGCTCGTGTCGTGAGATGTTGGGTT
AAGTCCCGCAACGAGCGCAACCCTCATCCCTAGTTGCCATCGGGTCAAGCCGGGCACTCT
AGTGAAACCGCCCCGGATAACGGGGAGGAAGGTGGGGATGACGTCAAGTCCTCATGGCCT
TTATGTCCAGGGCTACACACGTGCTACAATGGTCGGTACAAACCGTCGCAAACCCGCAAG
GGGGAGCTAATCGGAAAAAGCCGGCCTCAGTTCGGATTGGAGTCTGCAACCCGACTCCAT
GAAGCTGGAATCGCTAGTAATCGCAGATCAGAACGCTGCGGTGAATACGTTCCCGGGCCT
TGTACACACCGCCCGTCACATCACGAAAGTGGGCCGTACTAGAAGTCGGTGCGCTAACTC
GCAAGAGAGGCAGCCGCCCAAGGTACAGCTCATGATTGGGGTG
>OTU155
GATGAACGCTAGCGGCAGGCTTAATACATGCAAGTCGTGGGGCAGCAGGGCTGTAGCAAT
ACAGTCGCTGGCGACCGGCAAACGGGTGCGGAACACGTACACAACTTTCCGTCGAGTGGG
GAATAGCCCGGGGAAACCCGGATTAATACCCCGTAACATAATGAGGTGGCATCACTTTAT
TATTATAGCAGCAATGCGCTTGACGATGGGTGTGCGGCTGATTAGGTAGTTGGCGGGGTA
ACGGCCCACCAAGCCTACGATCAGTAACTGGTGTGAGAGCACGACCAGTCACACGGGCAC
TGAGACACGGGCCCGACTCCTACGGGAGGCAGCAGTAAGGAATATTGGTCAATGGACGAA
AGTCTGAACCAGCCATGCCGCGTGGAGGATGAAGGTCCTCTGGATTGTAAACTTCTTTTA
TCTGGGAAGAAACCCATGGATTCTTCTGTGGTTGACGGTACCAGATGAATAAGCACCGGC
TAACTCCGTGCCAGCAGCCGCGGTAATACGGAGGGTGCAAGCGTTATCCGGATTCACTGG
GTTTAAAGGGTGCGTAGGCGGACAGGTAAGTCAGTGGTGAAATCTCTGGGCTTAACTCAG
AAACTGCCGTTGATACTATTTGTCTTGAATATCCTGGAGGTAAGCGGAATATGTCATGTA
GCGGTGAAATGCTTAGATATGACATAGAACACCGATAGCGAAGGCAGCTTACTACAGGAT
GATTGACGCTGAGGCACGAAAGCGTGGGGAGCAAACAGGATTAGATACCCTGGTAGTCCA
CGCCCTAAACTATGGATACTCGACATCAGCGATACACTGTTGGTGTCTGAGCGAAAGCAT
TAAGTATCCCACCTGGGAAGTACGACCGCAAGGTTGAAACTCAAAGGAATTGGCGGGGGT
CCGCACAAGCGGTGGAGCATGTGGTTTAATTCGATGATACGCGAGGAACCTTACCTGGGC
TAGAATGCTGGTTGACTGAGGGTGAAAGCTCTCTTTGTAGCAATACACAATCAGTAAGGT
GCTGCATGGCTGTCGTCAGCTCGTGCCGTGAGGTGTTGGGTTAAGTCCCGCAACGAGCGC
AACCCCCATCACTAGTTGCCATCAGGTAAAGCTGGGAACTCTAGTGAAACTGCCGTCGTA
AGACGCGAGGAAGGAGGGGATGATGTCAAGTCATCATGGCCTTTATGCCCAGGGCTACAC
ACGTGCTACAATGGAGAGGACAAAGGGCTGCCACTTGGCGACAAGGAGCTAATCCCAAAA
ACCTCTTCTCAGTTCAGATCGCAGTCTGCAACTCGACTGCGTGAAGCTGGAATCGCTAGT
AATCGTATATCAGCAATGATACGGTGAATACGTTCCCGGACCTTGCACACACCGCCCGTC
AAGCCATGGAAGCCGGGTGTACCTAAAGTCGGTAACCGTAAGGAGCCGCCTAGGGTAAAA
CTGGTGACTGGGGCT
>OTU156
ATTGAACGCTGGCGGCATGCCTTACACATGCAAGTCGAACGGCAGCACGGGGGCAACCCT
GGTGGCGAGTGGCGAACGGGTGAGTAATACATCGGAACGTGCCCAGTAGTGGGGGATAGC
TCGGCGAAAGCCGGATTAATACCGCATACGACCTACGGGTGAAAGCGGGGGACCGCAAGG
CCTCGCGCTATTGGAGCGGCCGATGTCAGATTAGGTTGTTGGTGGGGTAACGGCCCACCA
AGCCGACGATCTGTAGCTGGTCTGAGAGGACGACCAGCCACACTGGGACTGAGACACGGC
CCAGACTCCTACGGGAGGCAGCAGTGGGGAATTTTGGACAATGGGCGAAAGCCTGATCCA
GCCATGCCGCGTGCGGGAAGAAGGCCTTCGGGTTGTAAACCGCTTTTGTCAGGGAAGAAA
TCTTCCGAGCCAATACCTCGGGAGGATGACGGTACCTGAAGAATAAGCACCGGCTAACTA
CGTGCCAGCAGCCGCGGTAATACGTAGGGTGCAAGCGTTAATCGGAATTACTGGGCGTAA
AGCGTGCGCAGGCGGTTGTGCAAGACAGGTGTGAAATCCCCGGGCTTAACCTGGGAACTG
CACTTGTGACTGCACGGCTGGAGTACGGCAGAGGGGGATGGAATTCCGCGTGTAGCAGTG
AAATGCGTAGATATGCGGAGGAACACCGATGGCGAAGGCAGTCCCCTGGGCCTGTACTGA
CGCTCATGCACGAAAGCGTGGGGAGCAAACAGGATTAGATACCCTGGTAGTCCACGCCCT
AAACGATGTCAACTGGTTGTTGGGAAGGTTTCTTCTCAGTAACGTAGCTAACGCGTGAAG
TTGACCGCCTGGGGAGTACGGCCGCAAGGTTGAAACTCAAAGGAATTGACGGGGACCCGC
ACAAGCGGTGGATGATGTGGTTTAATTCGATGCAACGCGAAAAACCTTACCTACCCTTGA
CATGCCAGGAATTCCATAGAGATATGGAAGTGCTCGAAAGAGAGCCTGGGCACAGGTGCT
GCATGGCCGTCGTCAGCTCGTGTCGTGAGATGTTGGGTTAAGTCCCGCAACGAGCGCAAC
CCTTATCATTAGTTGCTACGCAAGGGCACTCTAATGAGACTGCCGGTGACAAACCGGAGG
AAGGTGGGGATGACGTCAGGTCCTCATGGCCCTTATGGGTAGGGCTACACACGTCATACA
ATGGCCGGTACAGAGGGCTGCCAACCCGCGAGGGGGAGCTAATCCCAGAAAACCGGTCGT
AGTCCGGATTGCAGTCTGCAACTCGACTGCATGAAGTCGGAATCGCTAGTAATCGCGGAT
CAGCTTGCCGCGGTGAATACGTTCCCGGGTCTTGTACACACCGCCCGTCACACCATGGGA
GCGGGTTCTGCCAGAAGTAGTTAGCCTAACCGCAAGGAGGGCGATTACCACGGCAGGGTT
CGTGACTGGGGTG
>OTU157
AACGAACGCTGGCGGCGTGCTTAACACATGCAAGTCGAACGAGAAAGGGGTAGCAATACC
CCCGGTAAAGTGGCGAACGGGTGAGTAACACGTGGGTAACCTGCCCTCGAGTTCGGAATA
ACCCGCCGAAAGGTGGGCTAATACCGGATAAAGCTCCCGGTTCTTCGGGACTGGGAACCA
AAGATGGCCAATGCTTGCAAGCTATCACTTGAGGAGGGGCCCGCGGCCCATTAGCTAGTT
GGCGGGGTAATGGCCCACCAAGGCGACGATGGGTAGCCGGCCTGAGAGGGCGATCGGCCA
CATTGGAACTGAGACACGGTCCAGACTCCTACGGGAGGCAGCAGTGAGGAATCTTGCGCA
ATGGGCGAAAGCCTGACGCAGCAACGCCGCGTGGGTGATGAAGGCCTTCGGGTCGTAAAA
CCCTGTCAGGTGGGAAGAATCGGGTGGGGGCTAATATCCTCCACTCCTGACTGTACCACC
GGAGGAAGCCCCGGCTAACTCCGTGCCAGCAGCCGCGGTAATACGGAGGGGGCCAGCGTT
GTTCGGAATTATTGGGCGTAAAGGGCGCGTAGGCGGTCGAGTAAGTCTGACGTGAAATCC
CTTGGCTCAACCAAGGAACTGCGTCTTAAACTGCTCGGCTTGAGTCCGGGAGAGGGTAGT
GGAATTCCCAGTGTAGCGGTGAAATGCGTAGATATTGGGAGGAACACCGGTGGCGAAGGC
GGCTACCTGGACCGGTACTGACGCTGAGGCGCGAAAGCTAGGGTAGCAAACAGGATTAGA
TACCCTGGTAGTCCTAGCTGTAAACGATGGGCACTTGGTGTAGCGGGTATCGACCCCTGC
TGTGCCGAAGCTAACGCATTAAGTGCCCCGCCTGGGGAGTACGGTCGCAAGGCTGAAACT
CAAAGGAATTGACGGGGGCCCGCACAAGCGGTGGAGCATGTGGTTCAATTCGACGCAACG
CGAAGAACCTTACCCAGGCTTGAACCGCCGGTGACAGCCCTGGAAACAGGGTTTTCCTTC
GGGACGCCGGTAGAGGTGCTGCATGGCTGTCGTCAGCTCGTGTCGTGAGATGTTGGGTTA
AGTCCCGCAACGAGCGCAACCCTTGCCCTTAGTTACCATCGGGTCATGCCGGGGACTCTA
AGGGGACTGCCCCGGAAAACGGGGAGGAAGGTGGGGATGACGTCAAGTCCTCATGGCCTT
TATGTCTGGGGCTACACACGTGCTACAATGGGCGGTACAAAGGGTCGCAATGCCGCGAGG
CTGAGCTAATCCCAAAAAACCGTCCCCAGTTCGGATTGGAGTCTGCAACTCGACTCCATG
AAGTTGGAATCGCTAGTAATCGCGGATCAGCACGCCGCGGTGAATACGTTCCCGGGCCTT
GTACACACCGCCCGTCACATCACGAAAGTCGGTTGCACTCGAAGTCGCTGAGCTAACCCG
CAAGGGAGGCAGGCGCCTACGGTGTGATCGATGATTGGGGTG
>OTU158
AATCAACGCTGGCGGCGTGCCTAACACATGCAAGTCGAACGCGAAAGTGGAGCAATCCAT
GAGTAGAGTGGCAAACGGGTGAGTAACGCGTGGGTGACCTGCCTTCGAGTGGGGGATAAC
GTTCCGAAAGGGACGCTAATACCGCATGACATCCTGCCTTTGAAGAGGCGGAGATCAAAG
CTGGGGATCGCAAGACCTAGCACTCGATGAGGGGCCCGCGTCTGATTAGCTAGTTGGTGG
GGTAACGGCTCACCAAGGCAACGATCAGTATCCGGCCTGAGAGGGCGGACGGACACACTG
GGACTGAGACACGGCCCAGACTCCTACGGGAGGCAGCAGTGGGGAATTGTTCGCAATGGG
CGCAAGCCTGACGACGCAACGCCGCGTGGAGGATGAAGATCTTCGGGTCGTAAACTCCTT
TCGATCGAGACGAACAGTCTCCGGGTGAACAATCCGGAGGTTTGACGGTACCGAGAGAAG
AAGCCCCGGCTAACTCCGTGCCAGCAGCCGCGGTAATACGGGGGGGGCAAGCGTTGTTCG
GAATTACTGGGCGTAAAGGGCTCGTAGGCGGCCAACTAAGTCAGACGTGAAATCCCTCGG
CTTAACCGGGGAACTGCGTCTGATACTGGATGGCTTGAGTTTGGGAGAGGGATGCGGAAT
TCCAGGTGTAGCGGTGAAATGCGTAGATATCTGGAGGAACACCGGTGGCGAAGGCGGCAT
CCTGGACCAACACTGACGCTGAGTGAGCGAAAGCCAGGGGAGCAAACGGGATTAGATACC
CCGGTAGTCCTGGCCCTAAACGATGAATGCTTGGTGTGGCGGGTATCGATCCCTGCCGTG
CCGAAGCTAACGCATTAAGCATTCCGCCTGGGGAGTACGGTCGCAAGGCTGAAACTCAAA
GGAATTGACGGGGGCCCGCACAAGCGGTGGAGCATGTGGTTCAATTCGACGCAACGCGAA
GAACCTTACCCAGGCTTGAACTGCGAGTGACCACTCACGAAAGTGAGCTTCCGCAAGGAC
ACTCGTAGAGGTGCTGCATGGCTGTCGTCAGCTCGTGTCGTGAGATGTTGGGTTAAGTCC
CGCAACGAGCGCAACCCTTGTTTGCTGTTGCCATCAGGTTATGCTGGGCACTCTGCAAAG
ACTGCCGGTGATAAACCGGAGGAAGGTGGGGATGACGTCAAGTCAGCATGGCCTTTATGT
CTGGGGCCACACACGTGCTACAATGGCCGACACAAACCGTCGCGATACCGTAAGGTGGAG
CTAATCGGATAAAGTCGGTCTCAGTTCGGATCGTAGGCTGCAACTCGCCTGCGTGAAGTT
GGAATCGCTAGTAATCGCGGATCAGCACGCCGCGGTGAATACGTTCCCGGGCCTTGTACA
CACCGCCCGTCACATCACGAAAGCCGGTTGTACTAGAAGTCGCCATACCAACCCGCAAGG
GAGGGAGGCGCCTAAGGTATGGTCGGTGATTGGGGTG
>OTU159
GATGAACGCTAGCGGCAGGCTTAATACATGCAAGTCGTGGGGCAGCACAGTGTAGCAATA
CATGGGTGGCGACCGGCAAACGGGTGCGGAACACGTACGCAACCTTCCTTTAAGCGGGGA
ATAGCCCAGGGAAACTTGGATTAATACCCCATAAGATTATGGTGTGGCATCACACAGTAA
TTAAAGCTCCGGCACTTAAAGATGGGCGTGCGGCTGATTAGGTAGTTGGCGGAGTAACAG
CCCACCAAGCCAACGATCAGTAACTGGTGTGAGAGCACGACCAGTCACACGGGCACTGAG
ACACGGGCCCGACTCCTACGGGAGGCAGCAGTAAGGAATATTGGTCAATGGACGCAAGTC
TGAACCAGCCATGCCGCGTGAAGGATGACTGCCCTCTGGGTTGTAAACTTCTTTTATCTG
GGAAGAAACCACTCTTTTCTAAGGGTGTTGACGGTACCAGTTGAATAAGCACCGGCTAAC
TCCGTGCCAGCAGCCGCGGTAATACGGAGGGTGCAAGCGTTATCCGGATTCACTGGGTTT
AAAGGGTGCGTAGGTGGGCAGGTAAGTCAGTGGTGAAATCTCCGGGCTTAACCCGGAAAC
TGCCGTTGATACTATCTGTCTTGAATGTAGTGGAGGTGAGCGGAATATGTCATGTAGCGG
TGAAATGCTTAGATATGACATAGAACACCCATTGCGAAGGCAGCTCGCTACACTATTATT
GACACTGAGGCACGAAAGCGTGGGGATCAAACAGGATTAGATACCCTGGTAGTCCACGCC
CTAAACGATGATTACTCGACATCGGCGATACACAGTCGGTGTCTGAGCGAAAGCATTAAG
TAATCCACCTGGGAAGTACGACCGCAAGGTTGAAACTCAAAGGAATTGACGGGGGTCCGC
ACAAGCGGTGGAGCATGTGGTTTAATTCGATGATACGCGAGGAACCTTACCTGGGCTAGA
ATGCTGGTGGACCGAGGGTGAAAGCTCTTTTTGTAGCAATACACCGCCAGTAAGGTGCTG
CATGGCTGTCGTCAGCTCGTGCCGTGAGGTGTTGGGTTAAGTCCCGCAACGAGCGCAACC
CCCATCACTAGTTGCCATCAGGTAAAGCTGGGAACTCTAGTGAAACTGCCGTCGTAAGAC
GTGAGGAAGGAGGGGATGATGTCAAGTCATCATGGCCTTTATGCCCAGGGCTACACACGT
GCTACAATGGGAAGGACAAAGGGCAGCAACATAGCGATATGAAGCTAATCCCAAAAACCT
TTTCTCAGTTCAGATTGCAGTCTGCAACTCGACTGCATGAAGCTGGAATCGCTAGTAATC
GTATATCAGCAATGATACGGTGAATACGTTCCCGGACCTTGTACACACCGCCCGTCAAGC
CATGGAAGCCGGGTGTACCTAAAGTCGGTAACCGCAAGGAGCCGCCTAGGGTAAAACTGG
TGACTGGGGCT
>OTU160
AATGAACGCTGGCGGCGTGCTTAACACATGCAAGTCGTGCGCGAAGGGGGCTTCGGCCTC
TGGAGAGCGGCGAACGGGTGAGTAACACGTGGGTAATCTGCCTGGGAGCGTGGGATAACC
TGGGGAAACTCGGGCTAATACCGCGTACGTTGTCGGGGCTATGGCTCCGTCAAGAAAGCT
GGCCTCTATTTATAAGCTAGCGCTCCCAGAGGAGCCCGCGGCTGATTAGCTAGTTGGTGG
GGTAAAGGCTCACCAAGGCGACGATCAGTAGCCGGCCTGAGAGGGTGATCGGCCACACTG
GGACTGAGACACGGCCCAGACTCCTACGGGAGGCAGCAGTGGGGAATATTGGACAATGGG
CGCAAGCCTGATCCAGCAACGCCGCGTGGAGGATGAAGGTCTTCGGATCGTAAACTCCTG
TCAGATGGGGCGAAGGTTTGGGGGTAAACAATCCTCAAGCTTGACGGTACCATCAGAGGA
AGCCCCGGCTAACTCCGTGCCAGCAGCCGCGGTAATACGGAGGGGGCGAGCGTTATTCGG
AATTATTGGGCGTAAAGGGCGCGTAGGCGGCCCGGTAAGTCAAAGGTGAAATCCCTCGGC
TCAACTGAGGAACTGCCTTTGAAACTGTCGGGCTTGAGGCCGGGAGAGGGTAGTGGAATT
CCCAGTGTAGCGGTGAAATGCGTAGATATTGGGAGGAACACCAGTGGCGAAGGCGGCTAC
CTGGACCGGTTCTGACGCTGAGGCGCGAAAGCGTGGGTAGCAAACAGGATTAGATACCCT
GGTAGTCCACGCTGTAAACGATGGGTGCTCGGTGTCGCGGGTATCGACCCCTGCGGTGCC
TTAGCTAACGCGTTAAGCACCCCGCCTGGGGAGTACGGTCGCAAGGCTGAAACTCAAAGG
AATTGACGGGGGCCCGCACAAGCGGTGGAGCATGTGGTTTAATTCGATGCAACGCGAAGA
ACCTTACCTGGGCTTGAACTGTGGTGGACGGTGCTTGAAAGAGTGCTTCTCCTTCGGGAG
CCGCCATAGAGGTGCTGCATGGCTGTCGTCAGCTCGTGTCGTGAGATGTTGGGTTAAGTC
CCGCAACGAGCGCAACCCCTATCCTTAGTTGCCAGCGAGTCAAGTCGGGAACTCTAAGGA
GACTGCCCCGGAAATCGGGGAGGAAGGTGGGGATGACGTCAAGTCCTCATGGCCTTTATG
TCCAGGGCTACACACGTGCTACAATGGGCGGCACAAAGGGTTGCGAAGTCGCGAGGCAGA
GCTAATCCCAAAAAACCGTCCTCAGTACGGATTGCAGTCTGCAACTCGACTGCATGAAGC
TGGAATCGCTAGTAATCCCAGATCAGCACGCTGGGGTGAATACGTTCCCGGGCCTTGTAC
ACACCGCCCGTCACATCACGAAAGTTGGTTGTACCGGAAGCCGGTGCGCTAACCCTTCGG
GGAGGCAGCCGTCCATGGTATGTTCAGCGATTGGGGTG
>OTU161
GACCAACGCTGGCGGCGTGCGTAACACATGCAAGTCGGACGCGCGGGGGAGACCCTGGCG
CGTGGCGGACGGGTGAGGAACACGTGAGGAACCTGGCTCTTGGTGGGGGATAGCCTGCAG
AAATGGGGGATAATCCCGCATGAGGCCGTTCGTGGGAGTGCGGACGGAGAAAGCAGAAAT
GCGCCGAGAGAGGGGCTTGCGGCCGATTAGCTAGTTGGTGTGGTAAGAGCGCACCAAGGC
GACGATCGGTAGCTGGTCTGAGAGGACGAGCAGCCACACTGGGATTGAGAACGGCCCAGA
CTCCTACGGGGGGCAGCAGTGAGGAATCTTCGGCAATGGGGGCAACCCTGACCGAGCGAC
GCCGCGTGCGGGAAGACGGCCTTCGGGTTGTAAACCGCTTTTCTGTGAGACGAGAAACGG
ACGGTATCACAGGAAGAAGCCTCGGCTAACTACGTGCCAGCAGCCGCGGTAATACGTAGG
AGGCGAGCGTTGTCCGGAGTTACTGGGCGTAAAGGGTGCGCAGGCGGCGGTGCGCGTGGA
TAGATGAAATCTCCTGGCTTACCTGGGAGGATGGTATCCAGACGGCATCGCTTGAGGGTC
GGAGAGGGGCGTGGAATTCCGGGTGGAGCGGTGAAATGCGTAGAGATCCGGAGGAACACC
GACGGCGCAGGCAGCGCCCTGGACGACACCTGACGCTGAGGCACGAAAGCTGGGGGAGCA
AACAGGATTAGATACCCTGGTAGTCCCAGCCCTAAACGATGTCCACCAGGTACCGGGGGG
ATCGACCCCCTCGGCGCCGCAGCTAACGTGATGAGTGGACCGCCTGGGGAGTACGGCCGC
AAGGTTGAAACTCAAAGGAATTGACGGGGGCCCGCACAAGCAGCGGAGCGTGTGGTTTAA
TTCGATGCAACGCGAAGAACCTTACCTGCGCTTGACATGTGATTGCACCACGGGTAACGC
CGTGTCTCCTTCGGGAGCGGTCACACAGGTGCTGCATGGCTGTCGTCAGCTCGTGCCGTG
AGGTGTTGGGTTAAGTCCCCTAACGAGCGCAACCCCTGAGGTCCGTTACCTTGGTGTCGG
GCCTGACTGCCGCGCGCAACGCGGAGGAAGGTGGGGATGACGTCAAGTCAGCACGGCCCT
GACGCGCAGGGCGACACACACGCTACAATGGCCGGTACAACGGGTTGCCAAGCCGCGAGG
CGGAGCCAATCCCAGCAAAGCCGGTCTCAGTTCGGATTGCAGGCTGCAACTCGCCTGCAT
GAAGTCGGAGTTGCTAGTAACCGCGGGTCAGCACACCGCGGTGAATACGTTCCCGGGCCT
TGTACACACCGCCCGTCACACCACGAAAGCGGGCAACACCTGAAGCCGCTGGGCTAACTG
TCTTCGGACGGAGGCAGGCGTCGAGGGTGGGGTCGGTGATTGGGGTG
>OTU162
AGCGAACGCTGGCGGCAGGCCTAACACATGCAAGTCGAGCGCCCGTAGCAATACGGGAGC
GGCAGACGGGAGAGTAACACGTGGGAACGTGCCCTTCAGTTCGGAACAACCCAGGGAAAC
TTGGGCTAATACCGGATACGTCCGTAAGGAGAAAGATTTATCGCTGAAGGATCGGCCCGC
GTCTGATTAGCTTGTTGGTGAGGTAACGGCTCACCAAGGCGACGATCAGTAGCTGGTCTG
AGAGGATGATCAGCCTCACTGGGACTGAGACACGGCCCAGACTCCTACGGGAGGCAGCAG
TGGGGAATATTGGACAATGGGCGCAAGCCTGATCCAGCCATGCCGCGTGGGTGATGAAGG
CCCTAGGGTTGTAAAGCCCTTTCGGCGGGGAAGATAATGACGGTACCCGCAGAAGAAGCC
CCGGCTAACTTCGTGCCAGCAGCCGCGGTAATACGAAGGGGGCTAGCGTTGCTCGGAATC
ACTGGGCGTAAAGCGCACGTAGGCGGCTTCCTAAGTCAGGGGTGAAATCCTGGAGCTCAA
CTCCAGAACTGCCTTTGATACTGGGGAGCTCGAGTCCGGGAGAGGTGAGTGGAACTCCGA
GTGTAGAGGTGAAATTCGTAGATATTCGGAAGAACACCAGTGGCGAAGGCGGCTCACTGG
CCCGGTACTGACGCTGAGGTGCGAAAGCGTGGGGAGCAAACAGGATTAGATACCCTGGTA
GTCCACGCCGTAAACGATGGATGCTAGCCGTTGGCGGGTTTACTCGTCAGTGGCGCAGCT
AACGCATTAAGCATCCCGCCTGGGGAGTACGGTCGCAAGATTAAAACTCAAAGGAATTGA
CGGGGGCCCGCACAAGCGGTGGAGCATGTGGTTCAATTCGAAGCAACGCGAAGAACCTTA
CCAGCCCTTGACATCCCGGTCGCGGGAACCAGAGATGGATCCCTTCAGTTCGGCTGGACC
GGAGACAGGTGCTGCATGGCTGTCGTCAGCTCGTGTCGTGAGATGTTGGGTTAAGTCCCG
CAACGAGCGCAACCCTCGCCCTTAGTTGCCATCATTTAGTTGGGCACTCTAAGGGGACTG
CCGGTGATAAGCCGCGAGGAAGGTGGGGATGACGTCAAGTCCTCATGGCCCTTACGGGCT
GGGCTACACACGTGCTACAATGGCGGTGACAGTGGGATGCAATGGGGAGACCCTGCGCAA
ATCTCAAAAAGCCGTCTCAGTTCGGATTGTGCTCTGCAACTCGAGCACATGAAGTTGGAA
TCGCTAGTAATCGCAGATCAGCACGCTGCGGTGAATACGTTCCCGGGCCTTGTACACACC
GCCCGTCACACCATGGGAGTTGGTTTTACCTGAAGACGGTGTGCTAACCCGCAAGGGATG
CAGCCGGCCACGGTAGGGTCAGCGACTGGGGTG
>OTU163
AATCAACGCTGGCGGCGTGCCTAACACATGCAAGTCGAACGAGAAAGTGGAGCAATCCAT
GAGTAAAGTGGCGACCGGGTGAGTAACACGTGACTAACCTACCCTTGAGTGGGGGATAAC
CTCGGGAAACCGGGGCTAATACCGCATAACATCTTCGGGATGAGAAGCCGGAGATCAAAG
GAGCAATTCGCTTTTGGAGGGGGTCGCGGCTGATTAGCTAGTTGGTGGGGTAACGGCCCA
CCAAGGCTTTGATCGGTAGCCGGCCTGAGAGGGCGCACGGCCACACTGGAACTGAAACAC
GGTCCAGACTCCTACGGGAGGCAGCAGTGGGGAATTTTGCGCAATGGGGGAAACCCTGAC
GCAGCAACGCCGCGTGGAGGATGAAGTCCCTTGGGACGTAAACTCCTTTCGACCGGGACG
ATTATGACGGTACCGGTGGAAGAAGCCCCGGCTAACTTCGTGCCAGCAGCCGCGGTAATA
CGAGGGGGGCAAGCGTTGTTCGGAATTATTGGGCGTAAAGGGCGCGTAGGCGGTGCGGTA
AGTCACCTGTGAAACCTCTGGGCTCAACTCAGAGCCTGCAGGCGAAACTGCCGTGCTGGA
GTGTGGGAGAGGTGCGTGGAATTCCCGGTGTAGCGGTGAAATGCGTAGATATCGGGAGGA
ACACCTGTGGCGAAAGCGGCGCACTGGACCACAACTGACGCTGAGGCGCGAAAGCTAGGG
GAGCAAACAGGATTAGATACCCTGGTAGTCCTAGCCCTAAACGATGGATGCTTGGTGTAG
CCGGTACCCAATCCGGCTGTGCCGCAGCTAACGCGATAAGCATCCCGCCTGGGGAGTACG
GTCGCAAGGCTGAAACTCAAAGGAATTGACGGGGGCCCGCACAAGCGGTGGAGCATGTGG
TTCAATTCGACGCAACGCGAAGAACCTTACCTGGGCTCGAAGCGCAGTGGACTGGGGTAG
AAATATCCCTTTCTCGCAAGAGACTGCTGCGGAGGTGCTGCATGGCTGTCGTCAGCTCGT
GTCGTGAGATGTTGGGTTAAGTCCCGCAACGAGCGCAACCCTTATCGTTAGTTGCCATCG
GGTCAAGCCGGGCACTCTAGCGAAACCGCCTCGGATAACGGGGAGGAAGGTGGGGATGAC
GTCAAGTCCTCATGGCCTTTATGTCCAGGGCTACACACGTGCTACAATGGTCGGTACAAA
CCGTCGCAAACCCGCGAGGGGGAGCTAATCGGAAAAAGCCGACCTCAGTTCGGATTGGAG
TCTGCAACTCGACTCCATGAAGCTGGAATCGCTAGTAATCGCAGATCAGCACGCTGCGGT
GAATACGTTCCCGGGCCTTGTACACACCGCCCGTCACATCACGAAAGTGGACTGTACTAG
AAGTCGGTGTTCCAACTCGCAAGAGGGGTAGCCGCCCAAGGTATAGTTCATGATTGGGGT
G
>OTU164
AACGAACGCTGGCGGCGTGCTTAACACATGCAAGTCGAGTGCGCGCCTGTAGCAATACAG
GTGGCGCACGGCGCACGGGTGCGTAACACGTGGGTAACCTGCCCTTTAGTGGGGAATAAC
CTCGCGAAAGCGAGGCTAATTCCGCATAAGATCCGCAAGGATGAAAGCCGAAAGGCGCTG
ATGGAGGGGCCCGCGCACGATTAGCTAGTTGGTGAGGTAATGGCTCACCAAGGCTATGAT
CGTTAGCTGGTCTGAGAGGATGGCCAGCCACACTGGAACTGAGACACGGTCCAGACTCCT
ACGGGAGGCAGCAGTGGGGAATCTTGCACAATGGGCGAAAGCCTGATGCAGCGACGCCGC
GTGGGGGATGAAGCTTCTCGGAGTGTAAACCCCTTTCGACCCGGACGAATACCTCGCAAG
AGGGGTGACGGTACGGGTATAAGAAGCCCCGGCTAACTACGTGCCAGCAGCCGCGGTAAG
ACGTAGGGGGCCAGCGTTGTTCGGAATTACTGGGTGTAAAGGGTTCGTAGGCGGTGTGGC
AAGTCGGGAGTGAAATTTCTGGGCTCAACTCAGAGACTGCTTCCGAAACTGCTGTGCTGG
AGTGTGGGAGAGGCGCGTGGAATTGCAGGTGTAGCGGTGAAATGCGTAGATATCTGCAGG
AACACCCGTGGCGAAAGCGGCGCGCTGGACCACTACTGACGCTGAGGAACGAAAGCTAGG
GGAGCAAACAGGATTAGATACCCTGGTAGTCCTAGCCCTAAACGATCAGGACTTGGGGTG
CCACCCGTTCGGGTGTCGTCCCGGAGCTAACGCGTTAAGTCCTGCACCTGGGGAGTACGG
TCGCAAGACTGAAACTCAAAGGAATTGACGGGGGCCCGCACAAGCGGTGGAACATGTGGT
TCAATTCGACGCTACGCGAGGAACCTTACCTGGGCTCGAAGCGCACTTGACAAGCTGTAG
AAATACGGCCTTCCCGCAAGGGACAAGTGTGGAGGCGCTGCATGGCTGTCGTCAGCTCGT
GCCGTGAGGTGTTGGGTTAAGTCCCGCAACGAGCGCAACCCCTGCACGTAGTTGCCACTC
CGCAAGGAGGGAACTCTACGTGGACTGCTCCGGATAACGGAGAGGAAGGTGGGGATGACG
TCAAGTCCGCATGGCCTTTATGTCCAGGGCTACACACGTGTTACAATGCAGGGCACAAAC
CGTTGCCAACCCGCGAGGGGGAGCTAATCGGAAAAAACTCTGCTCAGTTCGGATTGCAGT
CTGCAACTCGACTGCATGAAGCCGGAATCGCTAGTAATGGCGTATCAGATCGACGCCGTG
AATACGTTCCCGGGCCTTGTACACACCGCCCGTCACATCACGAAAGTGAGTTGTACTAGA
AGTCGTCACGCTGACCGCAAGGAGGCAGACGCCCAAGGTATGACTCATGATTGGGGTG
>OTU165
AACGAACGCTGGCGGCATGCCTAACACATGCAAGTCGAACGCCTGTAGCAATACAGGAGT
GGCGCACGGGTGAGTAACGCGTGGGAACCTGCCTAGTGGTAAGGAATAACCGCGGGAAAC
TGCGGCTAATACCTTATGAGCCCTACGGGGGAAAGATTTATCGCCATTAGAGGGGCCCGC
GTCCGATTAGCTAGTTGGTGAGGTAACGGCTCACCAAGGCGACGATCGGTAGCTGGTCTG
AGAGGATGATCAGCCACACTGGGACTGAGACACGGCCCAGACTCCTACGGGAGGCAGCAG
TGGGGAGTATTGGACAATGGGGGCAACCCTGATCCAGCAATGCCGCGTGAGTGATGAAGG
CCTTAGGGTTGTAAAGCTCTTTCGACGGGGAAGATGATGACGGTACCCGTAGAAGAAGCC
CCGGCTAACTTCGTGCCAGCAGCCGCGGTAATACGAAGGGGGCTAGCGTTGTTCGGATTT
ACTGGGCGTAAAGGGCGCGTAGGCGGTGCAATAAGTCAGGCGTGAAAGCCCCGGGCTCAA
CCCGGGAATTGCGCTTGATACTGTTGCGCTTGAATCCAGGAGAGGATGGCGGAATTCCCA
GTGTAGAGGTGAAATTCGTAGATATTGGGAAGAACACCAGTGGCGAAGGCGGCCATCTGG
CCTGGAATTGACGCTGAGGCGCGAAAGCGTGGGGAGCAAACAGGATTAGATACCCTGGTA
GTCCACGCCGTAAACGATGAGTGCTAGACGTCGGGAAGCTTGCTTTTCGGTGTCGACGCT
AACGCATTAAGCACTCCGCCTGGGGAGTACGGCCGCAAGGTTAAAACTCAAAGGAATTGA
CGGGGGCCCGCACAAGCGGTGGAGCATGTGGTTTAATTCGAAGCAACGCGAAGAACCTTA
CCAGCCCTTGACATGGAACGTATGGGCCCGAGAGATCGGGTCCTTCGGGTTAAGCCGGCG
TTCACACAGGTGCTGCATGGCTGTCGTCAGCTCGTGTCGTGAGATGTTGGGTTAAGTCCC
GCAACGAGCGCAACCCTCATCTTCAGTTGCCATCGGGTTAAGCCGGGCACTCTGGAGAAA
CTGCCGGTGACAAGCCGGAGGAAGGCGGGGATGACGTCAAGTCCTCATGGCCCTTACGGG
CTGGGCTACACACGTGCTACAATGGCGGTGACAATGGGCGGCGATGGGGCGACCCCTAGC
CAATCCCAAAAAGCCGTCTCAGTTCGGATTGCACTCTGCAACTCGAGTGCATGAAGTTGG
AATCGCTAGTAATCGCGGATCAGCATGCCGCGGTGAATACGTTCCCGGGCCTTGTACACA
CCGCCCGTCACACCATGGGAGTTGGTTTTACCCGAAGCCGGTGCGCTAACCGCAAGGAGG
CAGCCGACCACGGTAAGGTCAGCGACTGGGGTG
>OTU166
AACGAACGTTGGCGGCGTGGATTAGGCATGCAAGTCGTACGCGAAAGGGTAGCAATACCC
GAGTAAAGTGGCGAACGGGTGAGTAACGCGTAGGAAACCTGCCTTCGAGATGGGGATAAC
ATTCCTAACGGGATGCTAATACCGAATGACACTGCGGGATCGCATGGTTCTGCAGTCAAA
GGTGGCCTCTGCTTGCAAGCTACCACTCGAAGATGGTCCTGCGTCCCATTAGCTAGTTGG
CGGGGTAACGGCCCACCAAGGCGACGATGGGTAGCCGATCTGAGAGGATGACCGGCCACA
CTGGGACTGAGATACGGCCCAGACTCCTACGGGAGGCAGCAGTCGAGAGGCTTCGGCAAT
GGGGGAAACCCTGACCGAGCGACGCCGCGTGGAGGATGAAGGCCTTTGGGTTGTAAACTC
CTGTCATGTGGGAAGAAACGCCACCGTACGAATAGGACGGTGGTCTGACGGTACCACAAG
AGGAAGCTCCGGCTAACTCCGTGCCAGCAGCCGCGGTAATACGGGGGGAGCAAACGTTGT
TCGGAATCACTGGGCGTAAAGGGCGTGTAGGCGGCTGAATAAGTGGGATGTTAAATCCCC
CGGCTCAACCGGGGACCTGCATCTCATACTGTTCAGCTCGAGCACATCAGAGGAGACTGG
AATTCCCGGTGTAGCGGTGAAATGCGTAGATATCGGGAGGAACACCAGTGGCGAAGGCGA
GTCTCTGGGATGATGCTGACGCTGAGGCGCGAAAGCCAGGGGAGCAAACGGGATTAGATA
CCCCGGTAGTCCTGGCCGTAAACGTTGGGCACTAGGTGTTGGAGGCATCGACCCCTCCAG
TGCCGTAGCTAACGCATTAAGTGCCCCGCCTGGGGAGTACGGCCGCAAGGTTGAAACTCA
AAGGAATTGACGGGGGCCCGCACAAGCGGTGGAGCATGTGGTTTAATTCGACGCAACGCG
AAGAACCTTACCCAGACTTGACATGCACGGGACCGGTGTTGAAAGACACCTTCCCTTCGG
GGCTCGTGCACAGATGCTGCATGGCTGTCGTCAGCTCGTGTCGTGAGATGTTGGGTTAAG
TCCCGCAACGAGCGCAACCCTTGTCATTAGTTGCCATCATTCAGTTGGGCACTCTAATGA
GACTGCCGGTGGTTAAACCGGAGGAAGGTGGGGATGACGTCAAGTCCTCATGGCTCTTAC
GTCTGGGGCTACACACGTGCTACAATGGTCGGTACAAAGGGTTGCAAGACCGCGAGGTGG
AGCCAATCCCAAAAAGCCGGCCTCAGTTCGGATTGGAGTCTGCAACTCGACTCCATGAAG
TCGGAATCGCTAGTAATCGCTGATCAGCAGGCAGCGGTGAATACGTTCCCGGGCCTTGTA
CACACCGCCCGTCAAGCCACGAAAGTCGGTAGTACCCGAAGTCGGTGTGCCAACCCGCAA
GGGCGGCAGCCGCCTAAGGTAAGATCGGTGATTGGGGCT
>OTU167
AACGAACGCTGGCGGCGTGGATAAGACATGCAAGTCGAACGAGATTTTTTCCTGTAGCAA
TACAGGGAAAAGTCTAGTGGCGAACGGGTGCGTAACACGTGGGCAATCTGCCTTAAAGTG
GGGGATAGCTCGGCGAAAGCCGAATTAATACCGCATGTGATCAGAGGGGACATCCCTTCG
AAATCAAAGTCGGGGCAACCTGACGCTTTTTGAGGAGCCCGCGGCCTATCAGCTAGTTGG
TGAGGTAATGGCTCACCAAGGCTCTGACGGGTAGCTGGTCTGAGAGGACGACCAGTCACA
CTGGAACTGAGACACGGTCCAGACACCTACGGGTGGCAGCAGTCGAGAATTTTTCTCAAT
GGGGGAAACCCTGAAGGAGCGACGCCGCGTGGAGGATGAAGGTCTTCGGGTTGTAAACTC
CTGTCATTTGGGAACAAGTGCCGGTACCTAACTGCTACCGGCTTGATAGTACCAGAAGAG
GAAGGGACGGCTAACTCTGTGCCAGCAGCCGCGGTAATACAGAGGTCTCAAGCGTTGTTC
GGATTCATTGGGCGTAAAGGGTGTGTAGGTGGCGCGCTAAGTCGGGTGTGAAATTTCGGA
GCTTAACTCCGAAACTGCATTCGATACTGGCGTGCTTGAGGACTGGAGAGGAGACTGGAA
TTCATGGTGTAGCAGTGAAATGCGTAGAGATCATGAGGAAGACCAGTGGCGAAGGCGGGT
CTCTGGACAGTTCCTGACACTGAGACACGAAGGCCAGGGGAGCAAACGGGATTAGATACC
CCGGTAGTCCTGGCAGTAAACGGTGCACGTTTGGTGTGGGAGGATTCGACCCCTTCTGCG
CCGGAGCTAACGCGTTAAACGTGCCGCCTGGGGAGTACGGTCGCAAGATTAAAACTCAAA
GAAATTGACGGGGGCCCGCACAAGCGGTGGAGTATGTGGCTTAATTCGATGCAACGCGAA
GAACCTTACCTGGCCTTGACATGCATCTCTAAGCTGGTGAAAGCCAGTGACTCCCGAAAG
GGAGAATTTGCACAGGTGCTGCATGGCTGTCGTCAGCTCGTGTCGTGAGATGTTGGGTTA
AGTCCCGCAACGAGCGCAACCCCTGTGAACTGTTGCCACCAAGCCGTGAGGCTTGAGCAC
TCTGTTCAGACTGCCCTGTGAAACGGGGAGGAAGGTGGGGACGACGTCAAGTCAGTATGG
CCCTTACGGCCAGGGCTGCACACGTACTACAATGCCCAGTACAGAACGATCCGAGACCGC
GAGGTGGAGGTAATCTAGTAAAACTGGGCTCAGTTCGGATTGGAGTCTGCAACTCGACTC
CATGAAGCCGGAATCGCTAGTAATGGCGCATCAGCTACGGCGCCGTGAATACGTTCCCGG
GCCTTGTACACACCGCCCGTCACATCATGGAAGTCACTTGTAGCCGAAGCCGGCGCATTA
ACCCGCAAGGGAGATAGCCGTCTACGCTATGAGTGGTAACTGGGATG
>OTU168
ATTGAACGCTGGCGGCATGCCTTACACATGCAAGTCGAACGGCAGCGCGGGAGCAATCCT
GGCGGCGAGTGGCGAACGGGTGAGTAATATATCGGAACGTGCCCTGTAGCGGGGGATAAC
CTATCGAAAGATGGACTAATACCGCATACGCTCTACGGAGGAAAGCGGGGGTCGCAAGAC
CTCGCACTATAGGAGCGGCCGATATCGGATTAGCTAGTTGGCGGGGTAAAAGCCCACCAA
GGCGACGATCCGTAGCTGGTCTGAGAGGATGATCAGCCACACTGGAACTGAGACACGGTC
CAGACTCCTACGGGAGGCAGCAGTGGGGAATTTTGGACAATGGGCGCAAGCCTGATCCAG
CCATGCCGCGTGAGTGAAGAAGGCCTTCGGGTTGTAAAGCTCTTTCGGCAGGAACGAAAT
GGTTCGTGCTAATACCACGGACTGATGACGGTACCTGAAGAAGAAGCACCGGCTAACTAC
GTGCCAGCAGCCGCGGTAATACGTAGGGTGCAGGCGTTAATCGGAATTACTGGGCGTAAA
GCGTGCGCAGGCGGTTTCTTAAGTCAGATGTGAAAGCCCCGGGCTTAACCTGGGAACTGC
GTTTGAAACTGGGAGACTTGAGTGTGGCAGAGGGGGGTGGAATTCCACGTGTAGCAGTGA
AATGCGTAGATATGTGGAGGAACACCGATGGCGAAGGCAGCCCCCTGGGTTAACACTGAC
GCTCATGCACGAAAGCGTGGGGAGCAAACAGGATTAGATACCCTGGTAGTCCACGCCCTA
AACTATGTCAACTGGTTGTCGGGGGATTAACTCCCTTGGTAACGAAGCTAACGCGTGAAG
TTGACCGCCTGGGGAGTACGGCCGCAAGGTTAAAACTCAAAGGAATTGACGGGGACCCGC
ACAAGCGGTGGATTATGTGGATTAATTCGATGCAACGCGAAAAACCTTACCTACCCTTGA
CATGTACGGAATTTCCCAGAGATGGGAAAGTGCCCGAAAGGGAACCGTAACACAGGTGCT
GCATGGCTGTCGTCAGCTCGTGTCGTGAGATGTTGGGTTAAGTCCCGCAACGAGCGCAAC
CCTTGTCGTTAATTGCCATCATTTAGTTGGGCACTTTAACGAGACTGCCGGTGACAAACC
GGAGGAAGGTGGGGATGACGTCAAGTCCTCATGGCCCTTATGGGTAGGGCTTCACACGTA
ATACAATGGCCGGTACAGAGGGCTGCCAACCCGCGAGGGGGAGCTAATCTCAGAAAGCCG
GTCGTAGTCCGGATTGTTCTCTGCAACTCGAGAGCATGAAGTTGGAATCGCTAGTAATCG
CGGATCAGCATGTCGCGGTGAATACGTTCCCGGGTCTTGTACACACCGCCCGTCACACCA
TGGGAGTGGGTTTCACCAGAAGTAGGTAGTCTAACCGCAAGGAGGACGCTTACCACGGTG
AGATTCATGACTGGGGTG
>OTU169
CCTGAACGCTGGCGGCGTGGTTAAGACATGCAAGTCGCACGGACGTAGCAATACGTTAGT
GGCGAACGGGTGAGTAATGAATCGCTAATGTACCCCGGACTCCGGGATAGCTGCCCGAAA
GGGCAGGTAATACCGGATGACATGACCGCACGGCATCGTGTGGTTCTCAAAGGTCCGCCG
GTCTGGGCGCAGGCGATTTCGTATCAGCTAGTTGGTGAGGTAACGGCTCACCAAGGCGAC
GACGCGTAGCCGGACTGAGAGGTTGGCCGGCCACATCGGGACTGAGACACTGCCCGGACT
CCTACGGGGGGCTGCAGTAACGAATCTTCCCCAATGCACGAAAGTGTGAGGGAGCGACGC
CGCGTGTGGGACGAAGTCCTTCGGGATGTAAACCACTGTCAGGGGATACCAAGTTCTGAG
GATCCCCAGAGGAAGAGGCGGCTAACTCTGTGCCAGCAGCCGCGGTAAGACAGAGGCCTC
AAGCGTTAGGCGGAATCACTGGGCTTAAAGCGTGTGTAGGCGGATCGTTAAGTGTCTTGT
GAAATCCCACGGCTCACCCGTGGAACTGCTGGGCATACTGGCGATCTTGGGCCAACTAGG
GGCAACTGGAACAAGCGGTGGAGCGGTGAAATGCGTAGATATCGCTTGGAACGCCAAAGG
TGAAAACAGGTTGCTGGGGTTGTGCCGACGCTGAGACACGAAAGCCAGGGGAGCAAACGG
GATTAGATACCCCGGTAGTCCTGGCCCTAAACGATGTCCACTAGATTGCGGCGGGTTTGA
CCCCGTCGCGGTCGAAGCAAAAGTGTTAAGTGGACCGCCTGGGAAGTACGGTCGCAAGGC
TAAAACTCAAAGGAATTGACGGGGGCTCACACAAGCGGTGGAGCATGTGGTTCAATTCGA
AGCAACGCGCAGAACCTTACCTGGGTTTGACATGACTGGATTATCCCGATGAAAGTCGGG
TAGGCCCCGCAAGGGGTACAACAGTTACAGGTGCTGCATGGCTGTCGTCAGCTCGTGTCG
TGAGATGTCGGGTTAAGTCCCTTAACGAGCGAAACCTTTACCCTTAGTTACCAGCGGGTT
ATGCCGGGGACTCTAAGGGGACCGCCGGTGTCAAACCGGAGGAAGGTGGAGATGACGTCA
AGTCCTCATGGCCTTTATGCCCAGGGCCACACACGTGCTACAATGGCGTTCATAAAGCGA
CCCTAAAGCGCGAGCTCATGGAAATCGCAAAAATAACGCCCCAGTTCAGATCGGAGGCTG
CAACTCGCCTCCGTGAAGTTGGAATCGCTAGTAATCGCGGATCAGCTACGCCGCGGTGAA
TGTGTTCCTGAGCCTTGTACACACCGCCCGTCAAGTCATGGGAGCCGGGAATGGCCGAAG
TCGCCTCGATTCAGGGGTGCCTACGCCAGGCTCGGTGACTGGGACT
>OTU170
AATCAACGCTGGCGGCGTGCCTAACACATGCAAGTCGAACGAGAAAGCGGGGGCAACTCC
GCGAGTAAAGTGGCGACCGGGTGAGTAACACGTGACCAATCTACCCTCGAGTGGGGGATA
ACTCCGGGAAACCGGAGCTAATACCGCATAACATCTTCGGAACCCAGGTTCTGAAGATCA
AAGGAGCAATTCGCTTGAGGAGGAGGTCGCGGCTGATTAGCTAGTTGGCGGGGTAATGGC
CCACCAAGGCGAAGATCGGTAGCCGGCCTGAGAGGGCGCACGGCCACACTGGAACTGAAA
CACGGTCCAGACTCCTACGGGAGGCAGCAGTGGGGAATTTTGCGCAATGGGGGAAACCCT
GACGCAGCAACGCCGCGTGGAGGATGAAGTCCCTTGGGACGTAAACTCCTTTCGACCGGG
AAGATAATGACGGTACCGGTGGAAGAAGCACCGGCTAACTCTGTGCCAGCAGCCGCGGTA
ATACAGAGGGTGCGAGCGTTGTTCGGAATTATTGGGCGTAAAGGGCGCGTAGGCGGTGCG
GTAAGTCACCTGTGAAATCTCCTGGCTTAACTGGGAGCGTGCAGGCGAAACTGCCGTGCT
GGAGTGTGGGAGAGGTGCGTGGAATTCCCGGTGTAGCGGTGAAATGCGTAGATATCGGGA
GGAACACCTGTGGCGAAAGCGGCGCACTGGACCACAACTGACGCTGAGGCGCGAAAGCTA
GGGGAGCAAACAGGATTAGATACCCTGGTAGTCCTAGCCCTAAACCATGGATGCTTGGTG
TAGCGGGTACCCAATCCCGCTGTGCCGCAGTTAACGCGATAAGCATCCCGCCTGGGGAGT
ACGGTCGCAAGGCTGAAACTCAAAGGAATTGACGGGGGCCCGCACAAGCGGTGGAGCATG
TGGTTCAATTCGACGCAACGCGAAGAACCTTACCTGGGCTCGAAGCGCAGTGGAATGGGG
TGGAAACACCCCCGCCGTAAAAGGCCGCTGCGGAGGTGCTGCATGGCTGTCGTCAGCTCG
TGTCGTGAGATGTTGGGTTAAGTCCCGCAACGAGCGCAACCCTTATCCCTAGTTGCCATC
GGGTCAAGCCGGGCACTCTAGTGAAACCGCACAGGATAACTGTGAGGAAGGTGGGGATGA
CGTCAAGTCCTCATGGCCTTTATGTCCAGGGCTACACACGTGCTACAATGCGCGGTACAA
ACCGTCGCAAACCCGCGAGGGGGAGCTAATCGGAAAAAGCCGCGCTCAGTTCGGATTGGA
GTCTGCAATTCGACTCCATGAAGCTGGAATCGCTAGTAATCGCAGATCAGAACGCTGCGG
TGAATACGTTCCCGGGCCTTGTACACACCGCCCGTCACATCACGAAAGTGGGCCGTACTA
GAAGTCGGTGTTCCAACCGCAAGGGGGTAACCGCCCAAGGTACAGCTCATGATTGGGGTG
>OTU171
ATTGAACGCTGGCGGCATGCCTTACACATGCAAGTCGAACGGCAGCACGGGAGCAATCCT
GGTGGCGAGTGGCGAACGGGTGAGTAATACATCGGAACGTGTCCTGTAGTGGGGGATAGC
CCGGCGAAAGCCGGATTAATACCGCATACGCTCTACGGAGGAAAGGGGGGGATCTTCGGA
CCTCCCGCTACAGGGGCGGCCGATGGCAGATTAGCTAGTTGGTGGGGTAAAGGCCTACCA
AGGCGACGATCTGTAGCTGGTCTGAGAGGACGACCAGCCACACTGGGACTGAGACACGGC
CCAGACTCCTACGGGAGGCAGCAGTGGGGAATTTTGGACAATGGGGGCAACCCTGATCCA
GCAATGCCGCGTGTGTGAAGAAGGCCTTCGGGTTGTAAAGCACTTTTGTCCGGAAAGAAA
ACCTCGTGGTTAATACCCGTGGGGGATGACGGTACCGGAAGAATAAGCACCGGCTAACTA
CGTGCCAGCAGCCGCGGTAATACGTAGGGTGCAAGCGTTAATCGGAATTACTGGGCGTAA
AGCGTGCGCAGGCGGTTCGCTAAGACCGATGTGAAATCCCCGGGCTTAACCTGGGAACTG
CATTGGTGACTGGCGGGCTAGAGTATGGCAGAGGGGGGTAGAATTCCACGTGTAGCAGTG
AAATGCGTAGAGATGTGGAGGAATACCGATGGCGAAGGCAGCCCCCTGGGCCAATACTGA
CGCTCATGCACGAAAGCGTGGGGAGCAAACAGGATTAGATACCCTGGTAGTCCACGCCCT
AAACGATGTCAACTGGTTGTCGGGTCTTCATTGACTTGGTAACGTAGCTAACGCGTGAAG
TTGACCGCCTGGGGAGTACGGTCGCAAGATTAAAACTCAAAGGAATTGACGGGGACCCGC
ACAAGCGGTGGATGATGTGGATTAATTCGATGCAACGCGAAAAACCTTACCTACCCTTGA
CATGTATGGAATCCTGCTGAGAGGTGGGAGTGCCCGAAAGGGAGCCATAACACAGGTGCT
GCATGGCTGTCGTCAGCTCGTGTCGTGAGATGTTGGGTTAAGTCCCGCAACGAGCGCAAC
CCTTGTCCCTAGTTGCTACGCAAGAGCACTCCAGGGAGACTGCCGGTGACAAACCGGAGG
AAGGTGGGGATGACGTCAAGTCCTCATGGCCCTTATGGGTAGGGCTTCACACGTCATACA
ATGGTCGGAACAGAGGGTCGCCAAGCCGCGAGGTGGAGCCAATCCCAGAAAACCGATCGT
AGTCCGGATCGCACTCTGCAACTCGAGTGCGTGAAGCTGGAATCGCTAGTAATCGCGGAT
CAGCATGCCGCGGTGAATACGTTCCCGGGTCTTGTACACACCGCCCGTCACACCATGGGA
GTGGGTTTTACCAGAAGTGGCTAGTCTAACCGCAAGGAGGACGGTCACCACGGTAGGATT
CATGACTGGGGTG
>OTU172
GACCAACGCTGGCGGCGTGCGTAACACATGCAAGTCGGACGCAGCACCGGGCAACTGGTG
GCTGCGTGGCGGACGGGTGAGGAACACGTGAGCAACCTGGCTCTTGGTGGGGGACAACCT
GCAGAAATGCGGGCTAATCCCGCATACGGCTCGTGTCGGAGGGGGCACGAGAGAAAGCAG
TAATGCGCCGAGAGAGGGGCTTGCGGCCGATTAGCTAGTTGGTGTGGTAAGAGCGCACCA
AGGCGACGATCGGTAGCTGGTCTGAGAGGACGAGCAGCCACACTGGGATTGAGAACGGCC
CAGACTCCTACGGGGGGCAGCAGTGAGGAATCTTCGGCAATGGGGGCAACCCTGACCGAG
CGACGCCGCGTGCGGGAAGACGGCCTTCGGGTTGTAAACCGCTTTTCTGTGGGACGAGAT
ACAGGACGGTACCACAGGAAGAAGCCTCGGCTAACTACGTGCCAGCAGCCGCGGTAATAC
GTAGGAGGCGAGCGTTGTCCGGAGTTACTGGGCGTAAAGGGTGCGCAGGCGGCGGTTCGC
GTGGCGAGATGAAATCTCCTGGCTTACCTGGGAGGATGGTCGCCAGACGGGATCGCTTGA
GGGTCGGAGAGGGGCGTGGAATTCCGGGTGGAGCGGTGAAATGCGTAGAGATCCGGAGGA
ACACCGACGGCGTAGGCAGCGCCCTGGACGACACCTGACGCTGAGGCACGAAAGCTGGGG
GAGCGAACAGGATTAGATACCCTGGTAGTCCCAGCCCTAAACGATGTCCACCAGGTACCG
GGGGGATCGACCCCCTCGGCGCCGCAGCTAACGTGATGAGTGGACCGCCTGGGGAGTACG
GCCGCAAGGTTGAAACTCAAAGGAATTGACGGGGGCCCGCACAAGCAGCGGAGCGTGTGG
TTTAATTCGATGCAACGCGAAGAACCTTACCTGCGCTTGACATGTCCATGCACCAGGGGT
AACGCCCTGTCCCCTTCGGGGGCGTGGACACAGGTGCTGCATGGCTGTCGTCAGCTCGTG
CCGTGAGGTGTTGGGTTAAGTCCCCTAACGAGCGCAACCCCTGGGGTCCGTTACCTTGGT
GTCGGGCCCGACTGCCGCGCGCAACGCGGAGGAAGGTGGGGATGACGTCAAGTCAGCACG
GCCCTGACGCGCAGGGCGACACACACGCTACAATGGCCGGTACAACGGGTTGCCAAGCCG
CGAGGCGGAGCCAATCCCAGCAAAGCCGGTCTCAGTTCGGATTGCAGGCTGCAACTCGCC
TGCATGAAGTCGGAGTTGCTAGTAACCGCGGGTCAGCACACCGCGGTGAATACGTTCCCG
GGCCTTGTACACACCGCCCGTCACACCACGAAAGCGGGCAACACCTGAAGCCGCTGGGCT
AACTGGGCAACCAGAGGCAGGCGTCGAGGGTGGGGTCGGTGATTGGGGTG
>OTU173
AACGAACGCTGGCGGCGTGCCTAACACATGCAAGTCGTGCGAGAAAAGGGAGCAATCCCC
GAGTAAAGCGGCGCACGGGTGAGTAACACGTAGGTAACCTACCCTCGAGCCTGGGATAAC
CTACCGAAAGGTGGGCTAATACCGGATATGACCACGGGAGTTACGGCTCCTGCGGTGAAA
GGTGGCCTCTGCTTGCAAGCTACCACTCTTGGATGGGCCTGCGCGCCATTAGCTAGTTGG
CGGGGTAAAAGCCCACCAAGGCGATGATGGCTAGCTGGTCTGAGAGGATGGCCAGCCACA
CTGGGACTGAAACACGGCCCAGACTCCTACGGGAGGCAGCAGTGGGGGATCTTGCGCAAT
GGGCGAAAGCCTGACGCAGCGACGCCGCGTGGGTGATGAAGGCCTTCGGGTCGTAAAGCC
CTGTCGAGGGGGACGAAACGGTCTCGACCTAACACGTCGGGGCCCTGACGGTACCCCTAA
AGGAAGCACCGGCTAACTCCGTGCCAGCAGCCGCGGTAATACGGAGGGTGCGAGCGTTGT
TCGGAATCACTGGGCGTAAAGGGCGTGTAGGCGGTCCGCTAAGTCTGATGTGAAAGCCCG
GGGCTCACCCCCGGAAGGGCATTGGAAACTGGCGGACTCGAGTCCCGGAGAGGAGGGTGG
AATTCCTGGTGTAGCGGTGAAATGCGTAGATATCAGGAGGAACACCGGTGGCGAAGGCGG
CCCTCTGGACGGTGACTGACGCTGAGACGCGAAAGCGTGGGGAGCAAACAGGATTAGATA
CCCTGGTAGTCCACGCTGTAAACGATGAGCACTAGGTGTCGCGGGTATTGACCCCTGCGG
TGCCGCAGCTAACGCATTAAGTGCTCCGCCTGGGGACTACGGCCGCAAGGTTAAAACTCA
AAGGAATTGACGGGGGCCCGCACAAGCGGTGGAGCATGTGGTTCAATTCGACGCAACGCG
AAGAACCTTACCTGGGCTAGACAACGGAGGACAGCTCCAGAGATGGGGTCTTCCCTTCGG
GGACCTCCGGTTCAGGTGCTGCATGGCTGTCGTCAGCTCGTGTCGTGAGATGTTGGGTTA
AGTCCCGCAACGAGCGCAACCCCTGCCCCTAGTTGCCAGTACCTCGGGTAGGCACTCTAG
GGGGACTGCCCGCGTCAAGCGGGAGGAAGGTGGGGATGACGTCAAGTCCTCATGGCCCTT
ATGTCCAGGGCTACACACGTGCTACAATGGGCGGTACAAAGGGTTGCGAACCCGCGAGGG
GGAGCCAATCCCAAAAAGCCGCCCTCAGTTCGGATCGGAGTCTGCAACTCGACTCCGTGA
AGGTGGAATCGCTAGTAATCGCGGATCAGCATGCCGCGGTGAATACGTTCTCGGGCCTTG
TACACACCGCCCGTCACACCATGGGAGCCAGTTGTACCGGAAGCCGGCGATCCAACCCGC
AAGGGAGGTAGCCGTCCATGGTATGGCTGGTGACTGGGGTG
>OTU174
AACGAACGCTGGCGGCAGGCTTAACACATGCAAGTCGAACGCCCCGCAAGGGGAGTGGCA
GACGGGTGAGTAACACGTGGGAACGTGCCCAAAGGTACGGAACAACTCCGGGAAACTGGA
GCTAATACCGTATGTGTCCGTAAGGAGAAAGATTTATCGCCTTTGGATCGGCCCGCGTCG
GATTAGCTAGTTGGTGGGGTAAAAGCCTACCAAGGCGACGATCCGTAGCTGGTTTGAGAG
AACGACCAGCCACACTGGGACTGAGACACGGCCCAGACTCCTACGGGAGGCAGCAGTGGG
GAATCTTGGACAATGGGCGCAAGCCTGATCCAGCCATGCCGCGTGGATGATGAAGGCCTT
AGGGTTGTAAAATCCTTTCGTCGGGGACGATAATGACGGTACCCGAAGAAGAAGCTCCGG
CTAACTTCGTGCCAGCAGCCGCGGTAATACGAAGGGGGCTAGCGTTGTTCGGATTTACTG
GGCGTAAAGCGCGTGTAGGCGGGTCGTTAAGTTGGGGGTGAAATCCCGAGGCTCAACCTC
GGAACTGCCTTCAAAACTGGCGACCTGGAGCAAAGAAGAGGCGAGTGGAATTGCGAGTGT
AGAGGTGAAATTCGTAGATATTCGCAGGAACACCAGTGGCGAAGGCGACTCGCTGGTCTT
TTGCTGACGCTGAGACGCGAAAGCGTGGGGAGCAAACAGGATTAGATACCCTGGTAGTCC
ACGCTGTAAACGATGAGAGCTAGTTGTCGGCACGCATGCGTGTCGGTGACGCAGCTAACG
CATTAAGCTCTCCGCCTGGGGAGTACGGCCGCAAGGTTAAAACTCAAAGAAATTGACGGG
GGCCCGCACAAGCGGTGGAGCATGTGGTTTAATTCGAAGCAACGCGAAGAACCTTACCCA
CGTTTGACATGTCCAGTTTGGGCTGCAGAGATGCGGTCCTTCAGTTCGGCTGGCTGGAAC
ACAGGTGCTGCATGGCTGTCGTCAGCTCGTGTCGTGAGATGTTGGGTTAAGTCCCGCAAC
GAGCGCAACCCTCGCTACTAGTTGCCATCAGGTTATGCTGGGCACTCTAGTGGAACTGCC
GGTGGCAAGCCGGAGGAAGGTGGGGATGACGTCAAGTCCTCATGGCCCTTACGCGTGGGG
CTACACACGTGCTACAATGGTGGTGACAGAGGGATAATCCCTAAAAGCCATCTCAGTTCG
GATTGTCCTCTGCAACTCGAGGGCATGAAGTTGGAATCGCTAGTAATCGCGGATCAGCAT
GCCGCGGTGAATACGTTCCCGGGCCTTGTACACACCGCCCGTCACACCATGGGAGTTGGT
TCTACCCGAAGGCGCTGCGCTAACCGCAAGGAGGCAGGCGACCACGGTAGGGTCAGCGAC
TGGGGTG
>OTU175
AACGAACGCTGGCGGCGTGCCTAAGACATGCAAGTCGTACGGAAAGGCCCTCTTCGGAGG
GCACTCGAGTGGCGCACGGGTGAGTAACGCGTGGGTAATCTGCCTTAGGGTCTAGGACAA
CCCCGGGAAACTGGGGCTAATACTGGATAAGACCACGAGCTCCTCGGAGCTTGCGGGAAA
AGATGGCCTCTCCTTGGAAGCTATCGCCCTTCGATGAGCCCGCGTCCCATTAGCTAGTTG
GTGAGGTGACGGCTCACCAAGGCTTTGATGGGTAGCTGGTCTGAGAGGATGATCAGCCAC
ACTGGAACTGAGACACGGTCCAGACTCCTACGGGAGGCAGCAGTCGGGAATTTTGGGCAA
TGGGCGAAAGCCTGACCCAGCAACGCCGCGTGAGGGATGAAGGCCCTCGGGTCGTAAACC
TCTGTCGGGAGGGAAGAACGGTTCACGTTCGAACAGGACGGGAGCCTGACGGTACCTCCA
AAGGAAGCACCGGCTAACTCCGTGCCAGCAGCCGCGGTAATACGGAGGGTGCAAGCGTTG
TTCGGAATCATTGGGCGTAAAGCGCGTGTAGGCGGCTTGGCAAGTCGGTTGTGAAAGCCC
GGGGCCCAACCCCGGAATTGCAGCTGAAACTGCCTGGCTAGAGTCCCGGAGAGGAAGGCA
GAATTCCCGGTGTAGGGGTGAAATCCGTAGATATCGGGAGGAATACCAGCGGCGAAGGCG
GCCTTCTGGACGGTGACTGACGCTGAGACGCGAAAGCGTGGGGAGCAAACAGGATTAGAT
ACCCTGGTAGTCCACGCCGTAAACGTTGAGTGCTAGGTGTCGCGGGTATTGACCCCTGCG
GTGCCGTCGTTAACGCATTTAGCACTCCGCCTGGGGAGTACGGTCGCAAGGCTAAAACTC
AAAGGAATTGACGGGGGCCCGCACAAGCGGTGGAGCATGTGGTTTAATTCGAAGCAACGC
GCAGAACCTTACCTGGACTTGACATCTACGGAACCTCCTGGAAACAGGAGGGTGCCTTCG
GGAGCCGTAAGACAGGTGCTGCATGGCTGTCGTCAGCTCGTGTCGTGAGGTGTTGGGTTA
AGTCCCGCAACGAGCGCAACCCCTATCACTAGTTGCCATCAGTTAGGCTGGGCACTCTAG
TGAGACTGCCGGTGTTAAACCGGAGGAAGGTGGGGATGACGTCAAGTCCTCATGGCCCTT
ATGTCCAGGGCTACTCACGTGCTACAATGGTCGGTACAGAGGGTCGCTAACCCGCGAGGG
GGAGCTAATCCCTTAAAGCCGGCCTCAGTTCGGATTGGAGTCTGCAATTCGACTCCATGA
AGTCGGAATCGCTAGTAATCGCGGATCAGCATGCCGCGGTGAATACGTTCCCGGGCCTTG
TACACACCGCCCGTCACACCACGAAAGCTGCTTGAACCAGAAGTCCGTGACCCAACCAAC
CGGAGGGAACGGCCCAAGGTTTGGGTGGTGATTGGGGTG
>OTU176
AACGAACGTTGGCGGCGTGGATTAGGCATGCAAGTCGAACGAATCTCAGCTTTGTAGCAA
TACCGAGCTGGGGGAAGTGGCGAAAGGGGCAGTAATGCATGGGTAACCTACCCCGGGGAC
GGGGATAGCCATTCTAACGAGTGGGTAATACCTGGCGATTTGGTCGAGGGGCATCTCTTG
GCCAGGAAATGAATTTCGCCTCGGGAGGGGCTCATGTGATATTAGCTTGTTGGTGAGGTA
ACGGCTCACCAAGGCAAAGATGTCTAGCGGGTGTGAGAGCACGACCCGCGCCACTGGCAC
TGAGACACTGGCCAGACACCTACGGGTGGCTGCAGTCGAGGATCTTCGGCAATGGGCGCA
AGCCTGACCGAGCGACGCCGCGTGGACGATGAAGGCCTTCGGGTTGTAAAGTCCTGTCGA
GGGGGATGAAGGCGCAAGCTTGACATATCCCTGGAGGAAGCACGGGCTAAGTTCGTGCCA
GCAGCCGCGGTAAGACGAACCGTGCAAACGTTGTTCGGAATCACTGGGCTTAAAGGGCGC
GTAGGCGGCAGATCAAGTCCGGGGTGAAATCCTGCAGCTTAACTGTAGAAGTGCCTTGGA
TACTGATTTGCTCGAGGGAGGTAGGGGTCTGTGGAACTTCTGGTGGAGCGGTGAAATGCG
TTGATATCAGAAGGAACGCCGGTGGCGAAAGCGACGGACTGGACCTCTTCTGACGCTGAG
GCGCGAAAGCTAGGGGAGCAAACGGGATTAGATACCCCGGTAGTCCTAGCCCTAAACGAT
GGGTACTAGGTTGTGGACTAATATGGGTTCACAGCCGAAGCAAAAGTGTTAAGTACCCCG
CCTGGGGAGTATGGTCGCAAGGCTGAAACTCAAAGGAATTGACGGGGGCTCACACAAGCA
GTGGAGCATGTGGCTTAATTCGAGGCTACGCGAAGAACCTTATCCTGGGCTTGACATGTC
CGAAAGGGGTAGGAAGTAGCGAGCGGAAACGTTTCGGCAACGGTATCCAGTCCGGAACCT
ACTACAGGTGCTGCATGGCTGTCGTCAGCTCGTGTCGTGAGATGTCGGGTTAAGTCCCAT
AACGAGCGAAACCCTTGCCTCCAGTTGCCAGCGGGTCATGCCGGGGACTCTGGAGGGACT
GCCGGTGTTAAACCGGAGGAAGGTGGGGATGACGTCAAGTCCTCATGGCCTTTATGCCCA
GGGCTGCACACGTGCTACAATGGCATGAACAAAGGGACGCAAACCTGCGAGGGGGAGCAA
ATCCCAAAAAACATGCCCCAGTTCAGATCGAAGGCTGCAACTCGCCTTCGTGAAGTTGGA
ATTGCTAGTAATCGCGGGTCAGCAACACCGCGGTGAATGTGTTCCTGAGCCTTGTACACA
CCGCCCGTCAAGCCACGAAAGATCGGGGCATCCGAAGTCGTCTTCACAGACGCCGAAGAT
GAAACGGTCGATTGGGACT
>OTU177
ATTGAACGCTGGCGGCATGCTTTACACATGCAAGTCGAACGGGGTGAGGGGGCAACTCCT
CATTCAGTGGCGAACGGGTGAGTAATGCATCGGAACGTGTCCCGTAGTGGGGGATAACGC
CGCGAAAGCGGCGCTAATACCGCATACGCTCTGTGGAGGAAAGTGGGGGACCCGCGAGGG
CCTCATGCTAGGGGGGCGGCCGATGTCCGATTAGGTTGTTGGTGGGGTAATGGCCTACCA
AGCCTGCGATCGGTAGCTGGTCTGAGAGGATGATCAGCCACACTGGGACTGAGACACGGC
CCAGACTCCTACGGGAGGCAGCAGTGGGGAATTTTGGACAATGGGGGCAACCCTGATCCA
GCCATGCCGCGTGCGGGAAGAAGGCCTTCGGGTTGTAAACCGCTTTTAGCCGGGACGAAA
GCGCCACGGATAACACCCGTGGTGGTTGACGGTACCGGCGGAATAAGCACCGGCTAACTA
CGTGCCAGCAGCCGCGGTAATACGTAGGGTGCGAGCGTTAATCGGAATTACTGGGCGTAA
AGCGTGCGCAGGCGGTTCGTTGTGTCGGTGGTGAAAGCCCCGGGCTTAACCTGGGAATGG
CCATGGAAACTGGCGAACTGGAGTGTGGCAGAGGGGGGTGGAATTCCGCGTGTAGCAGTG
AAATGCGTAGAGATGCGGAGGAACACCGATGGCGAAGGCAGCCCCCTGGGCTGACACTGA
CGCTCAGGCACGAAAGCGTGGGGAGCAAACAGGATTAGATACCCTGGTAGTCCACGCCCT
AAACGATGTCAACTGGGTGTTGGGGAAGCGATTTCCCAGTACCGTAGCTAACGCGTGAAG
TTGACCGCCTGGGGAGTACGGCCGCAAGGTTAAAACTCAAAGGAATTGACGGGGACCCGC
ACAAGCGGTGGATGATGTGGATTAATTCGATGCAACGCGAACAACCTTACCTACCCTTGA
CATGTCCGGAAGCCTGCTGAGAGGCGGGGGTGCCTGAAAGGGAACCGGAACACAGGTGCT
GCATGGCTGTCGTCAGCTCGTGTCGTGAGATGTTGGGTTAAGTCCCGCAACGAGCGCAAC
CCTTGTCCCTAGTTGCTACGCAAGGGCACTCTAGGGAGACTGCCGGTGACAAACCGGAGG
AAGGTGGGGATGACGTCAAGTCCTCATGGCCCTTATGGGTAGGGCTTCACACGTCATACA
ATGGCCGGTACAGAGGGTTGCCAAAGCGCGAGCTGGAGCCAATCCCCATAAAAGCCGGTC
GTAGTCCGGATTGCAGTCTGCAACTCGACTGCATGAAGTCGGAATCGCTAGTAATCGCGG
ATCAGCATGTCGCGGTGAATACGTTCCCGGGTCTTGTACACACCGCCCGTCACACCATGG
GAGTGGGTTCTACCAGAAGTAGGTAGGCTAACCGCAAGGGGGCCGCTTACCACGGTAGGA
TTCATGACTGGGGTG
>OTU178
AACGAACGCTGGCGGCGTGGATAAGACATGCAAGTCGAACGGGACATTATTTGTAGCAAT
ACAGGTGATGTTCAGTGGCGAAAGGGTGCGTAACACGTGGGCAATCTACCGAGAAGTGGG
GGATAGCTCGCCGAAAGGCGAATTAATACCGCATGTGACCCTGGGCATCCTTGCCTGGGC
GTCAAAGCCGGGGCAACCTGGCGCTTTTTGATGAGCCCGCGGCCTATCAGCTAGTTGGTG
AGGTAACGGCTCACCAAGGCTATGACGGGTAGCTGGTCTGAGAGGACGACCAGCCACACT
GGAACTGAGACACGGTCCAGACACCTACGGGTGGCAGCAGTCGAGAATTTTTCACAATGG
GGGCAACCCTGATGGAGCGACGCCGCGTGGAGGATGAAGGTCTTCGGATTGTAAACTCCT
GTCATTGGTGAACAAGATGGGCGGGGTAACTCCTTGCCTGTTTGCTAGTAGCCGAAGAGG
AAGGGACGGCTAACTCTGTGCCAGCAGCCGCGGTAATACAGAGGTCCCGAGCGTTGTTCG
GATTTATTGGGCGTAAAGGGTGCGTAGGCGGCGGAGTAAGTTGGGTGTGAAATCCCGGGG
CTCAACCTCGGAATTGCATTCAATACTGCTTCGCTCGAGTACTGGAGAGGAGGCTGGAAT
TTACGGTGTAGCAGTGAAATGCGTAGATATCGTAAGGAAGGCCGGTGGCGAAAGCGAGCC
TCTGGACAGTTACTGACGCTGATGCACGAAGGCCAGGGGAGCAAACGGGATTAGATACCC
CGGTAGTCCTGGCAGTAAACGGTGCGCGTTTGGTGTGGGGGGATTCGACAATCTCCGCGC
CGGAGCTAACGCGTTAAACGCGCCGCCTGGGAAATACGGTCGCAAGATTAAAACTCAAAG
AAATTGACGGGGGCCCGCACAAGCGGTGGAGTATGTGGCTTAATTCGATGCAACGCGAAG
AACCTTACCTGGGCTTGACATGCATCGCTAAGGTGGTGAAAGCCGCCGAGGGTAGCAATA
CCTACTTTGCACAGGTGCTGCATGGCTGTCGTCAGCTCGTGTCGTGAGATGTTGGGTTAA
GTCCCGCAACGAGCGCAACCCTTATGAACTGTTGCAGCGACGCAAGTCGCGCTCTCTGTT
CAGACCGCCCTGTGAAACGGGGAGGAAGGTGGGGATGACGTCAAGTCAGCATGGCCCTTA
CGCCCAGGGCTGCACACGTACTACAATGCCCAGTACAGAGGGAGCCGAGCCGGCGACGGT
AAGGAAATCCCAAAAAACTGGGCTCAGTTCAGATTGCAGGCTGCAACTCGCCTGCATGAA
GCTGGAATCGCTAGTAATGCCGTATCAGCTACGACGGCGTGAATACGTTCCCGGGCCTTG
TACACACCGCCCGTCACATCATGGAAGTCGCCCGCTCCCGAACTGCATTCGTGATTTATT
ACGAAGTCCTAAGGAGCGGGTGGTAACTGGGATG
>OTU179
AATCAACGCTGGCGGCGTGCCTCAGACATGCAAGTCGAACGCGAAAGTTCCCTTCGGGGA
GCAAGTAGAGTGGCGCACGGGTGAGTAACACGTAGGTAATCTACCTTTGGATTGGGAATA
ACAACCGGAAACGGTTGCTAATACCGAATAATGCAGCGGCACCTAATGGTGACAGTTGTT
AAAGCGGGGGATCGCAAGACCTCGCGTCTAAAGAGGAGCCTGCGGCAGATTAGCTAGTTG
GTAAGGTAATGGCTTACCAAGGCGATGATCTGTAGCCGGCCTGAGAGGGCGGTCGGCCAC
ACTGACACTGACATACGGGTCAGACTCCTACGGGAGGCAGCAGTCGGGAATTTTGGGCAA
TGGGCGAAAGCCTGACCCAGCAACGCCGCGTGAAGGATGAAATCCCTCGGGATGTAAACT
TCGCAAGAACGGGAAGAATAAGTAAGAGTTAACATCTCTTATGATGACGGTACTGTTTGT
AAGCTCCGGCTAACTCCGTGCCAGCAGCCGCGGTAATACGGGGGGAGCAAGCGTTGTTCG
GATTTACTGGGCGTAAAGGGCGCGTAGGCGGCCACCGCAAGTCGACTGTGAAATCTCCGG
GCTTAACCCGGAAAGGTCAGCCGATACTGCGGGGCTAGAGTGCAGAAGGGGCAACTGGAA
TTCTCGGTGTAGCGGTGAAATGCGTAGATATCGAGAGGAACACCTGCGGCGAAGGCGGGT
TGCTGGGCTGACACTGACGCTGATGCGCGAAAGCTAGGGGAGCGAACGGGATTAGATACC
CCGGTAGTCCTAGCCTTAAACGATGAATGCTTGGTGTCTGGGGTTTTATAGTCCCCGGGT
GCCGTCGCTAACGCTTTAAGCATTCCGCCTGGGGAGTACGGTCGCAAGACTGAAACTCAA
AGGAATTGACGGGGACCCGCACAAGCGGTGGAGCATGTGGTTTAATTCGACGCAACGCGA
AGAACCTTACCTGGGCTAGAATGCCTCTGACCGGCGTAGAGATACGCCTTCCTGGGTAAA
ACCAGGCAGAGTGCAAGGTGCTGCATGGCTGTCGTCAGCTCGTGTCGTGAGATGTTGGGT
TAAGTCCCGCAACGAGCGCAACCCTTATCAATAGTTGCCAGCGGTTCGGCCGGGCACTCT
ATTGAGACTGCCGTTGACAAAACGGAGGAAGGTGGGGATGACGTCAAGTCCTCATGGCCT
TTATGTCCAGGGCTACACACGTGCTACAATGGCAAGTACAAAGCGCTGCAAAAGAGCAAT
CTGGAGCCAATCGCAAAAAGCTTGTCTCAGTTCGGATTGGAGTCTGCAACTCGACTCCAT
GAAGCTGGAATCGCTAGTAATCGCAGATCAGCATGCTGCGGTGAATACGTTCCCGGGTCT
TGTACACACCGCCCGTCACATCACGAAAGTGGGTTGTACTAGAAGTCGTCGCGCCAACCC
GTAAGGGAGGCAGGCGCCCACGGTATGATCCATGATTGGGGTG
>OTU180
AATCAACGCTGGCGGCGTGCCTAACACATGCAAGTCGAACGAGAAAGGGGAGCAATCCCT
GAGTAAAGTGGCGACCGGGTGAGTAACACGTGACCAATCTACCCTGGAGTGGGGGATAAC
CTCGGGAAACCGGGGCTAATACCGCATAACATCCCTGGATCGGAAGAACTGGGGATCAAA
GGAGCAATTCGCTTGAGGAGGAGGTCGCGGCTGATTAGCTAGTTGGCGGGGTAATGGCCC
ACCAAGGCGAAGATCGGTAGCCGGCCTGAGAGGGCGCACGGCCACACTGGAACTGAAACA
CGGTCCAGACTCCTACGGGAGGCAGCAGTGGGGAATTTTGCGCAATGGGGGAAACCCTGA
CGCAGCAACGCCGCGTGGAGGATGAAGTCCCTTGGGACGTAAACTCCTTTCGACCCGGAC
GATAATGACGGTACGGGTGGAAGAAGCCCCGGCTAACTTCGTGCCAGCAGCCGCGGTAAT
ACGAGGGGGGCGAGCGTTGTTCGGAATTATTGGGCGTAAAGGGCGCGTAGGCGGTGCGGT
AAGTCACCTGTGAAATCTCTGGGCTCAACTCAGAGCTTGCAGGCGAAACTGCCGTGCTCG
AGGGTGGGAGAGGTGCGTGGAATTCCCGGTGTAGCGGTGAAATGCGTAGATATCGGGAGG
AACACCTGTGGCGAAAGCGGCGCACTGGACCACATCTGACGCTGAGGCGCGAAAGCTAGG
GGAGCAAACAGGATTAGATACCCTGGTAGTCCTAGCCCTAAACCATGGATGCTTGGTGTG
GCCGGTACCCAATCCGGCTGTGCCGCAGCTAACGCGTTAAGCATCCCGCCTGGGGAGTAC
GGTCGCAAGGCTGAAACTCAAAGGAATTGACGGGGGCCCGCACAAGCGGTGGAGCATGTG
GTTCAATTCGACGCAACGCGAAGAACCTTACCTGGGCTCGAAGCGCAGTGGACCGGGGTG
GAAACATCCCTTTTCGCAAGAACTGCTGCGGAGGTGCTGCATGGCTGTCGTCAGCTCGTG
TCGTGAGATGTTGGGTTAAGTCCCGCAACGAGCGCAACCCTTATCGTCTGTTGCTAACGC
GTAATGGCGAGGACTCGGGCGAAACCGCACAGGATAACTGTGAGGAAGGTGGGGATGACG
TCAAGTCCTCATGGCCTTTATGTCCAGGGCTACACACGTGCTACAATGGCCGGTACAAAC
CGTCCCGAACCCGCGAGGGGGAGGTAATCGGAAAAAGCCGGCCTCAGTTCGGATTGGAGT
CTGCAACTCGACTCCATGAAGCTGGAATCGCTAGTAATCGCGGATCAGCACGCCGCGGTG
AATACGTTCCCGGGCCTTGTACACACCGCCCGTCACATCACGAAAGTGGACTACACTAGA
AGCCGGTGAGCCAACCGCAAGGGGGCAGCCGTCCAAGGTATGGTTCATGATTGGGGTG
>OTU181
GACAAACGCTGGCGGCGTGCCTAACACATGCAAGTCGAACGGACCTTGAGGCTTCGGCCT
TGAGGTGAGTGGCGGACGGGTGAGTGACACGTGGATGACGTACCCTGGTGTGGGGGATAC
CCTTCAGAAATGAGGGCTAATACCGCATATGATCTGGCCGGTCAGCCGGCGAGAGGAAAG
CTGTCGGGGTGATACCCGGCGGCGCAGCAGGAGCGGTCCGCGGCCGATTAGCTGGTTGGT
GGGGTAAGAGCCTACCAAGGCGACGATCGGGAGCTGGTCTGAGAGGATGATCAGCCACAC
TGGGATTGAGAACGGCCCAGACTCCTACGGGGGGCAGCAGTGAGGGATCTTCGGCAATGG
GGGCAACCCTGACCGAGCAACGCCGCGTGCGGGAGGACGGCCTTCGGGTTGTAAACCGCT
TTTCTGGGGGACGAGGACACGTGGACGGTACCCCAGGAAGAAGTCTCGGCTAACTACGTG
CCAGCAGCCGCGGTAATACGTAGGAGACGAGCGTTGTCCGGAGTTACTGGGCGTAAAGGG
TGCGCAGGCGGCCGCGCGCGTCGCGGGTGAAATCTCCCGGCTCAACCGGGAGGGTGGTCG
CGAGACGGCGTGGCTTGAGGCGTGGAGAGGGGCGTGGAATTCCGGGTGGAGCGGTGAAAT
GCGTAGAGATCCGGAGGAACACCGACGGCGTAGGCAGCGCCCTGGACACGACCTGACGCT
CAGGCACGAAAGCGCGGGGAGCGAACAGGATTAGATACCCTGGTAGTCCGCGCGGTAAAC
GATGTCCACCAGGTGTGGGCGGTATCGACCCCGCCCGCGCCGCAGCTAACGTGATGAGTG
GACCGCCTGGGGAGTACGGCCGCAAGGTTAAAACTCAAAGGAATTGACGGGGGCCCGCAC
AAGCAGCGGAGTGTGTGGTTTAATTCGAAGCAACGCGCAGAACCTTACCTGGGTTTGACA
TGCGCCTGCACCACCGGGAGACCGGTGTCCCTTCGGGGCGGGCGCACAGATGCTGCATGG
CTGTCGTCAGCTCGTGCCGTGAGGTGTTGGGTTAAGTCCCCTAACGAGCGCAACCCCTGT
GGTCCGTTACTTGGGTGTCGGGCCAGACTGCCGCGCGCAACGCGGAGGAAGGTGGGGATG
ATGTCAAGTCAGCACGGCTCTTACGTCCAGGGCGACACACACACTACAATGGCCGGTACA
ACGGGACGCCAAGCCGCGAGGCGGAGCTAATCCCAGCAAAGCCGGTCTCAGTTCGGATGG
CAGGCTGCAACTCGCCTGCCTGAAGCTGGAGTTGCTAGTAACCGCGGGTCAGCATACCGC
GGTGAATACGTTCCCGGGCCTTGTACACACCGCCCGTCACACCACGAAAGTCGGCGACAC
CTGAAGCCGCTGGGCTAACCGGCGGGGCAACCCGTCCGGAGGCAGGCGTCGAGGGTGGGG
TCGGTGATTGGGGTG
>OTU182
GATGAACGCTGGCGGCGTGCCTAACACATGCAAGTCGAACGGAGGATACTTTCGGGTGTC
CTCAGTGGCGCACGGGTGCGTAACACGTAGCTGATCTGCCCCGGGGAGCGGGATAACGTG
CCGAAAGGCGTGCTAACACCGCCTACGCTCCGAAACTTTAGAGGCTTCGGAGGAAAAAGG
AAACTTGCCCTGGGAGGAGGCTGCGACCCATCAGGTAGTTGGTGCGGTAAAAGCGTACCA
AGCCGACGACGGGTCGGGGGTCTGAGAGGATGACCCCCCACACTGGGACTGAGACACGGC
CCAGACTCCTACGGGAGGCAGCAGTGAGGGATCTTGCACAATGGGGGCAACCCTGATGCA
GCGACGCCGCGTGGGCGATGAAGGCTTTCGGGTCGTAAAGCCCTTTTCCCACTGAGGAGA
ACGGACAGTAAGTGGGGAACAAGTCTCGGCTAACTACGTGCCAGCAGCCGCGGTAAAACG
TAGGAGGCGAGCGTTATCCGGAGTTACTGGGCGTAAAGCGCGTGCAGGCGGTCGGACAAG
TGGCGGATGAAAGCGCCCGGCTCAACCGGGCAAGGGTCGGTCAGACTGTTCGACTAGAGG
ACCGGTGAGGGACGTGGAATTCCGGGTGTAGCGGTGAAATGTGCAGAGATCCGGAGGAAC
ACCAGCGGCGCAAGCGGCGTCCTGGACGGGTACTGACGCTGAGACGCGACAGCGTGGGGA
GCGAACGGGATTAGAGACCCCGGTAGTCCACGCCGTAAACGATGCCAACTCGATGTCGGG
GAGGCGAAAGCCTTTTCGGTGTCCTAGTTGACGCGCTAAGTTGGCCGCCTGGGGAGTACG
GTCGCAAGGCTAAAACTCAAAGGAATTGACGGGGGCCCGCACAAGCAGCGGAGCGTGTGG
TTTAATTCGAGGCTACACGAAGCACCTTACCTGGGCTTGACATGCTGGTAGTAGGGAAGG
GAAACCGGACCGACCTTCGGGAGCCAGTGCAGGTGCTGCATGGCTGTCGTCAGCTCGTGT
CGTGAGATGTTCGGTTAAGTCCGAAAACGAGCGCAACCCCTGGGGCAGGTTACAGGTATC
GTGCCCGACTGCCCGGGAGAACCGGGAGGAAGGTGGGGATGACGTCAAGTCAGCATGGCC
TTGATGTCCAGGGCGACACACACGCTACAATGGCGGGGACAATGGGTAGCCAAAGGGTGA
CCTGGAGCCAATCCTGCAAACCCCGTCGTAGTTCGGATTGCAGGCTGCAACCCGCCTGCA
TGAAGTTGGAGTTGCTAGTAACCGCGCGTCAGCACAGTGCGGTGAATACGTTCCCGGGCC
TTGTACACACCGCCCGTCACGTCATGGGAGCTGGCAAGGCCTGAAGCCGGGAGGCGAACC
GCGAGGACGCCCTCGTCGAAGGCCGGGTCGGTGACTGGGACG
>OTU183
AATCAACGCTGGCGGCGTGCCTAACACATGCAAGTCGAACGCGAAAGTTCCTTCGGGGAC
AAGTAGAGTGGCGTCCGGGTGAGTAACACGTGGGTAATCTGCCTCCGGGTGGGGAATAAC
ACCTCGAAAGAGGTGCTAATACCGCATAATGCAGCGGCACCTAATGGTGATTAGTTGTTA
AAGCGGGGGATCGCAAGACCTCGCGCCTGGAGAGGAGCCTGCGGCCGATTAGCTAGTTGG
TGAGGTAACGGCTCACCAAGGCGTCGATCGGTAGCTGGTCTGAGAGGACGGCCAGCCACA
CTGGCACTGAAACACGGGCCAGACTCCTACGGGAGGCAGCAGTGGGGAATTTTGGGCAAT
GGGCGCAAGCCTGACCCAGCAACGCCGCGTGAGGGAGGAAATCCTTCGGGATGTAAACCT
CGCAAGCAGGGGAAGAGTGCTTTCGACCTAATACGTTGAAAGAGGGACGGTACCCTGCGT
AAGCCACGGCTAACTACGTGCCAGCAGCCGCGGTAATACGTAGGTGGCAAGCGTTGTTCG
GAATTACTGGGCGTAAAGGGCGCGTAGGCGGCTTGTTAAGTCGGCTGTGAAAGCCCGGGG
CTCAACCCCGGAGGGTCGGCCGATACTGGCGAGCTGGAGTACGGAAGAGGTAGCTGGAAT
TCCCGGTGTAGCGGTGAAATGCGTAGATATCGGGAGGAACACCAGAGGCGAAGGCGGGCT
ACTGGGCCGATACTGACGCTGATGCGCGAAAGCCAGGGGAGCAAACGGGATTAGATACCC
CGGTAGTCCTGGCCCTAAACGATGGACACTTGGTGTGTCGGGTCTTACAGTCCCGACGTG
CCGGAGCTAACGCGTTAAGTGTCCCGCCTGGGGAGTACGGTCGCAAGGCTGAAACTCAAA
GGAATTGACGGGGACCCGCACAAGCGGTGGAGCATGTGGTTTAATTCGACGCAACGCGAA
GAACCTTACCTGGGTTAAATCACAGCAGAATGGCACAGAGATGTGTCCGCCTCGCAAGAG
GCTGTTGTGAAGGTGCTGCATGGCTGTCGTCAGCTCGTGTCGTGAGATGTTGGGTTAAGT
CCCGCAACGAGCGCAACCCTTACCACTAGTTGCCAGCATTTAGTTGGGGACTCTAGCGGA
ACTGCCGGTGATAAACCGGAGGAAGGTGGGGATGACGTCAAGTCATCATGGCCTTTATGT
CCAGGGCTACACACGTGCTACAATGGCCGGTACAAACCGCCGCAAACTCGCGAGAGGGAG
CCAATCGGAAAAAACCGGTCTCAGTTCGGATTGGAGTCTGCAACTCGACTCCATGAAGTT
GGAATCGCTAGTAATCGCAGATCAGCATGCTGCGGTGAATACGTTCCCGGGTCTTGTACA
CACCGCCCGTCACATCACGAAAGTGGGCTGTACTAGAAGTGGCCGCGCTAACCAGCAATG
GGGGCAGGTCACCACGGTATGGTCCATGATTGGGGTG
>OTU184
AACGAACGCTGGCGGCGTGGCTAAGGCATGCAAGTCGAACGGGACAGATTTTGTAGCAAT
ACAAGAACTGTTTAGTGGCGGACGGGTGAGTAATGCATGGGTAACGTGCCTTTGGCTCCG
GGATAGCGTCGGGCCCGCAAGGGTCCTTTGCGAAAGTGACGGTAATACCGGATGACATCG
CGGATTCGCATGTGTCTGCGATCAAAGGTGGGGACCGCAAGGCCTACTGGCAATTGAGCG
GCCCATGTCCTATCAGCTTGTTGGCGGGGTAACGGCCCACCAAGGCTCTGACGGGTAGCC
GGCGTGAGAGCGCGACCGGCCACATCGGAACTGAGACACTGTCCGGACACCTACGGGTGG
CTGCAGCAACGAATATTCCGCAATGGGCGAAAGCCTGACGGAGCGACGCCGCGTGAAGGA
TGAAGTCCTTCGGGATGTAAACTTCATTAGTTTGTCAGAAAATGCCCCGACCTAACACGT
CGGGGAGCTGATCAGCAAACGAAAGGGACGGCTAACTCCGTGCCAGCAGCCGCGGTAAGA
CGGAGGTCCCGAGCGTTGTTCGGAATTATTGGGCTTAAAGCGCGTGTAGGCGGAGCCGTA
AGTACCTTGTGAAATCCCCGGACTCAATCCGGGAACTGCTTGGTATACTGCGGTTCTCGA
GGCAGGTAGGGGTCACTGGAACCTTAGGTGGAGCGGTGAAATGCGTAGATATCTAAGGGA
ACGCCTGTGGCGAAAGCGGGTGACTGGGCCTGTCCTGACGCTGAGACGCGAAAGCGTAGG
GAGCAAACGGGATTAGATACCCCGGTAGTCTACGCCGTAAACGATGCGCACTAGGTTCGA
AGGTCTCTGACGATCCTCGAGCCGAAACAAAAGCGTTAAGTGCGCCGCCTGGGGAGTACG
GCCGCAAGGCTAAAACTCAAAGGAATTGACGGGGGCTCACACAAGCGGTGGAGCATGTGG
ATCAATTCGAAGCAACGCGCAGAACCTTACCTGGGTTTGACATGCACGGATGCCCTCGGG
GAAACTCGAGTAAGCTGCCTTTGGTGAAACGTGCACAGGTGCTGCATGGCTGTCGTCAGC
TCGTGCTGTGAAGTGTCGGGTTAAGTCCCTTAACGAGCGAAACCCTTATCGCTAGTTGCC
AGCGGGTCATGCCGGGAACTCTAGTGAGACTGCCGGCGTCAAGCCGGAGGAAGGTGGGGA
CGACGTCAAGTCATCATGGCCTTTATGCCCAGGGTGTCACACGTGCTACAATGGGGTGTC
ACAGAGCGATGCAAGACCGCAAGGTGGAGCAAATCGCAGAAAACACCCCTCAGTTCGGAT
TGAGGTCTGCAACCCGACCTCATGAAGCTGGAATCGCTAGTAATCGCGTATCAGCCATGA
CGCGGTGAATATGTTCCTGAGCCTTGTACACACCGCCCGTCAAGTCATGGGAGCTGGGAG
TTCCCGAAGTCGCCCGGATTCACGGGTGCCGACGGAAAGCCCGGTGACTGGGACT
>OTU185
AACGAACGCTGGCGGCGTGCCTAACACATGCAAGTCGTGCGAGAAAGTCCGCAAGGATGA
GTAAAGCGGCGAACGGGTGAGTAACACGTAGGTAACCTGCCTTACAGTCCGGGACAACCT
GTCGAAAGACGGGCTAATACTAGATAAGACCACGACACCTTCGGGCGCAGTGGTAAAAGA
TGGCCTCTTCATGAACGCTATCGCTGAAAGATGGGCCTGCGCACCATTAGCTAGTTGGTA
GGGTAACGGCCTACCAAGGCTACGATGGTTAGCTGATCTGAGAGGATGATCAGCCACACT
GGAACTGAAACACGGTCCAGACTCCTACGGGAGGCAGCAGTGGGGAATATTGCGCAATGG
GGGAAACCCTGACGCAGCAACGCCGCGTGAGTGACGAAGGCCTTCGGGTCGTAAAGCTCT
GTCGGAGGGGAAGAAACCATCCGGCGCTAACATCGCCGGGTATTGACGGTACCCTCAAAG
GAAGCACCGGCTAACCACGTGCCAGCAGCCGCGGTAATACGTGGGGTGCAAGCGTTGTTC
GGAATTACTGGGCGTAAAGCGCGTGTAGGCGGCTTATTATGTCAGGTGTGAAAGCCCTCG
GCCTAACTGAGGAAGTGCGCCTGAAACTGATAAGCTTGAGTACGAGAGAGGAGGACGGAA
TTCCCAGTGTAGAGGTGAAATTCGTAGATATTGGGAGGAACACCGGTGGCGAAAGCGGTT
CTCTGGATCGATACTGACGCTAAGACGCGAAAGCGTGGGGAGCAAACAGGATTAGATACC
CTGGTAGTCCACGCTGTAAACGATGGATATTAGTTGTTGCGAGTTTAACCCTCGCAGTGA
CGGCGCTAACGCATTAAATATCCCGCCTGGGAAGTACGGCCGCAAGGTTAAAACTCAAAG
GAATTGACGGGGGCCCGCACAAGCGGTGGAGCATGTGGTTCAATTCGACGCAACGCGAAG
AACCTTACCTAGACTTGACATCTGGAGAACCCCTCCGAAAAGAGGGGGTGCCCGCAAGGG
AACTCCAAGACAGGTGCTGCATGGCTGTCGTCAGCTCGTGTCGTGAGATGTTGGGTTAAG
TCCCGCAACGAGCGCAACCCCTATCTTTAGTTGCCATCATTTAGTTGGGCACTCTAAAGA
GACTGCCCGGGTTAACCGGGAGGAAGGTGGGGATGACGTCAAGTCCTCATGGCCTTTATG
TCTAGGGCTACACACGTGCTACAATGGCCGGTACAAAGGGTTGCCAACCCGCGAGGGGGA
GCTAATCCCATCAAAACCGGTCCAAGTTCGGATTGGAGTCTGCAACTCGACTCCATGAAG
CTGGAATCGCTAGTAATCACGGATCAGAACGCCGTGGTGAATACGTTCCCGGGCCTTGTA
CACACCGCCCGTCACACCACGAAAGCTATTTATACCAGAAGTCGGTGCGCTAACCGCAAG
GAGGCAGCCGCCCAAGGTATGAACAGTGATTGGGGTG
>OTU186
CCTGAACGCTGGCGGCGTGGCTAAGACATGCAAGTCGCACGGACCCGCAAGGGTTAGTGG
CGAACGGGTGAGTAATGAATCGCTAATGTGCCCCGGACTCCGGGATAGCTGCCCGAAAGG
GCAGGTAATACCGGATGATATAACCGAACCGCATGGTTTGGTTCTCAAGGGTCCGCCGGT
CTGGGAGCAGGCGATTTCGTATCAGCTAGTTGGTGAGGTAACGGCTCACCAAGGCGACGA
CGCGTAGCCGGACTGAGAGGTTGGCCGGCCACATCGGGACTGAGACACTGCCCGGACTCC
TACGGGGGGCTGCAGTAACGAATCTTCCCCAATGCACGAAAGTGTGAGGGAGCGACGCCG
CGTGTGGGACTAAGTCCTTCGGGATGTAAACCACTGTCAGGGGTTACCAAGTTCTGAGGA
GCCCCAGAGGAAGAGGCGGCTAACTCTGTGCCAGCAGCCGCGGTAAGACAGAGGCCTCAA
GCGTTAGGCGGAATCACTGGGCTTAAAGCGTGTGTAGGCGGGTCGTTAAGTACCTTGTGA
AATCCCACGGCTCACCCGTGGAACGGCTGGGTATACTGGCGATCTTGGGCCAACTAGGGG
CGACTGGAACAAGCGGTGGAGCGGTGAAATGCGTAGATATCGCTTGGAACGCCGAAGGTG
AAAACAGGTCGCTGGGGTTGTGCCGACGCTGAGACACGAAAGCCAGGGGAGCAAACGGGA
TTAGATACCCCGGTAGTCCTGGCCCTAAACGATGTCCACTAGATTGCGGTCCCTTTGACG
GGGATCGCGGTCGAAGCAAAAGTGTTAAGTGGACCGCCTGGGAAGTACGGTCGCAAGGCT
AAAACTCAAAGGAATTGACGGGGGCTCACACAAGCGGTGGAGCATGTGGTTCAATTCGAA
GCAACGCGCAGAACCTTACCTGGGTTTGACATGCTTGGATTATCCTTATGAAAGTAAGGT
AGGCCCCGCAAGGGGTACAACAAGTACAGGTGCTGCATGGCTGTCGTCAGCTCGTGTCGT
GAGATGTCGGGTTAAGTCCCTTAACGAGCGAAACCTTTACCCTTAGTTACCAGCGGGTTA
TGCCGGGGACTCTAAGGGGACCGCCGGTGTCAAACCGGAGGAAGGTGGAGATGACGTCAA
GTCCTCATGGCCTTTATGCCCAGGGCCACACACGTGCTACAATGGCGTCCACAAAGCGAC
CCTAAACCGCAAGGTCATGGAAATCGCAAAAATGACGCCCCAGTTCAGATCGGAGGCTGC
AACTCGCCTCCGTGAAGTTGGAATCGCTAGTAATCGCGGATCAGCTACGCCGCGGTGAAT
GTGTTCCTGAGCCTTGTACACACCGCCCGTCAAGTCATGGGAGCCGGGAATGGCCGAAGT
CGCCGCGATACAGCGGTGCCTACGCCAGGCTCGGTGACTGGGACT
>OTU187
AACGAACGCTGGCGGCGTGGATAAGACATGCAAGTCGAGCGCTGATTACAGGGTAGCAAT
ATTCTGTAGTCGGAGCGGCGCAAGGGTGCGTAACACGTGGGTAATCTGCCATGAAGTTTG
GAATAACTTGCTGAAAGGCGAGCTAATACCGGATGTGACAATTAGGAGGCATCTTCCGAT
TGTCAAAGCTGGGGACCGTAAGGCCTGGCGCTTCATGATGAGCCCGCGGCCTATCAGCTA
GTTGGTGAGGTAACGGCTCACCAAGGCTAAGACGGGTAGCTGGTCTGAGAGGACGACCAG
CCACACTGGAACTGAGACACGGTCCAGACACCTACGGGTGGCAGCAGTCGAGAATTTTTC
ACAATGGGCGCAAGCCTGATGGAGCGACGCCGCGTGGGGGATGAATGGCTTCGGCCCGTA
AACCCCTGTCATTTGCGAACAAATTGGTTCAATTAACACCTGAACCATTGATAGTAGCGA
AAGAGGAAGGGACGGCTAACTCTGTGCCAGCAGCCGCGGTAATACAGAGGTCCCAAGCGT
TGTTCGGATTCACTGGGCGTAAAGGGTGCGTAGGTGGTGAGGTAAGTCGGATGTGAAAGC
TCGGAGCTCAACTCCGAAATGGCATTGGAAACTACCTTGCTAGAGGGTTGGAGGGGGGAC
TGGAATGCTTGGTGTAGCAGTGAAATGCGTAGATATCAAGCGGAACACCAGTGGCGAAGG
CGAGTCCCTGGACAACTCCTGACACTGAGGCACGAAAGCTAGGGGAGCAAACAGGATTAG
ATACCCTGGTAGTCCTAGCCGTAAACGGTGCACGTTTGCTGTAAAAGGAATCGACCCCTT
TTGTGGCGTAGCCAACGCGTTAAACGTGCCGCCTGGGAAGTACGGTCGCAAGATTAAAAC
TCAAAGAAATTGACGGGGGCCTGCACAAGCGGTGGAGTATGTGGCTCAATTCGATGCAAC
GCGAAGAACCTTACCTGGCCTTGACATGCACATAGTAGAAGGGTGAAAGCCTGACGAGGT
AGCAATACCAGTGTGCACAGGTGCTGCATGGCTGTCGTCAGCTCGTGTCGTGAGATGTTG
GGTTAAGTCCCGCAACGAGCGCAACCCCTGTGTCCTGTTGCCACTCGGTCGCAAGACCGA
AGCACTCGGGACAGACTGCCTCGCTTAAACGAGGAGGAAGGTGGGGATGACGTCAAGTCA
GTATGGCCCTTACGGCCAGGGCTGCACACGTACTACAATGCCCGGCACAAAGGGAAGCGA
GACCGCAAGGTGGAGCAAATCCCCAAAAACCGGGCCCAGTTCAGATTGTCGTCTGCAACT
CGACGACATGAAGCTGGAATCGCTAGTAATGGCGCATCAGCTACGGCGCCGTGAATACGT
TCCCAGGCCTTGTACACACCGCCCGTCACATCATGAAAGCCGTTTGTACCCGAAGTCACC
CCTTAAAAGGTGCCGAAGGTATGGATGGTGATTGGGATG
>OTU188
GATGAACGCTGGCGGCGTGCCTAACACATGCAAGTCGAACGAAGAAACTGTAGCAATACG
GTTTTCTTAGTGGCGGACGGGTGAGTAACACGTAGGTGACCTACCCCGAAGTGTGGAATA
ACAGTCCGAAAGGATTGCTAATACCGCATGTGGTCTGTGAGGTTTGAGTCTTGCAGACTA
AAGCAGTAATGTGCTTCGGGAGGGGCCTGCGCCCCATCAGCTTGTTGGTAGGGTAATGGC
CTACCAAGGCAACAACGGGTAGGGGGCCTGAGAGGGTGACCCCCCACATTGGCACTGACA
CACGGGCCAAACTCCTACGGGAGGCAGCAGTGAGGAATATTGCTCAATGGGCGAAAGCCT
GAAGCAGCAACGCCGCGTGCGCGATGAAGGCCTTCGGGTCGTAAAGCGCTTTTGAGAGGG
ACGAGATAGGACGGTACCTCTTGAATAAGTCACGGCTAACTACGTGCCAGCAGCCGCGGT
AAAACGTAGGTGGCAAGCGTTATCCGGATTCATTGGGCGTAAAGCGCGTGCAGGTGGCTT
CGTAAGTTGGACGTTAAATCTCCCGGCCTAACCGGGAGGAGTCGTTCAATACTGCGGGGC
TGGAGGGCAGAAGAGGGGGGTGGAATTGCTGGTGTAGTGGTGAAATGCGTAGATATCAGC
AGGAACACCCGTGGCGAAAGCGGCCCCCTGGTCTGCTCCTGACACTCAGACGCGAAAGCT
AGGGGAGTGAACGGGATTAGAAACCCCGGTAATCCTAGCCGTAAACGATGGATGCTAGGT
GTGGGTGGTATTGACCCCATCCGTGCCGAAGCCAACGCGTTAAGCATCCCGCCTGGGGAC
TACGGCCGCAAGGTTAAAACTCAAAGGAATTGACGGGGACCCGCACAAGCAGCGGAGCGT
GTGGTTTAATTCGATGCTACACGAAGAACCTTACCCAGGTTTGACATGCAGGTAGTAGTG
AAGCGAAAGCGGAACGATCCTTCGGGAAGCCTGCACAGGTGCTGCATGGCTGTCGTCAGC
TCGTGCCGTGAGGTGTTTGGTTAAGTCCACTAACGAGCGCAACCCCTGTTGCCAGTTACA
TGTGTCTGGCAAGACTGCCGGCCTTAAGCCGGAGGAAGGTGGGGATGATGTCAAGTCAGC
ATGGCCTTTATATCTGGGGCTACACACACGCTACAATGGCCGGTACAATGGGTTGCCAAC
CCGCGAGGGGGAGCTAATCCTCTAAAGCCGGTCTCAGTTCGGATTGTAGGCTGCAACCCG
CCTGCATGAAGCCGGAGTTGCTAGTAAACGCGCGTCAGCTATAGTGCGTTGAATACGTTC
CCGGGTCTTGTACACACCGCCCGTCACGTCATGGGAGCTGGCAACACCTGAAGCCGGTGC
GCTAACCGCAAGGAGGCAGCCGTCGAGGGTGGGGCTGGTGACTGGGACG
>OTU189
GACGAACGCTGGCGGCGTGCTTAACACATGCAAGTCGAGGGGGCGGAGCAATCCGTCACC
GGCGAACGGGTGCGTAACACGTGAGCGACCTACCTTGTGGCGGGGGATAGCCGGCCCAAC
GGCCGGGTAATACCGCATACGCTCTTCGAGGGGCATCCCTTGGGGAGGAAACTTTCGAGG
CCACGTGAGGGGCTCGCGGCCTATCAGCTAGTTGGCGGGGTAATGGCCCACCAAGGCAAT
GACGGGTAGCTGGTCTGAGAGGATGGCCAGCCACATTGGGACTGAGAGACGGCCCAGACT
CCTACGGGAGGCAGCAGTGGGGAATCTTGCGCAATGGCCGAAAGGCTGACGCAGCGACGC
CGCGTGGGGGAGGAAGGGCTTCGGCTCGTAAACCCCTGTTGCCCGGGGCGAACATCCCTT
TTCGAGGGGACTGACGGTACCGGGTGAGGAAGCACCGGCTAACTCCGTGCCAGCAGCCGC
GGTAATACGGAGGGTGCGAGCGTTGTCCGGAATCACTGGGCGTAAAGGGCGCGTAGGCGG
CCGAGCAAGGTCGCGGTGAAAGCCCGGGGCTCAACCCCGGGTCGGCCGTGGCAACTACTC
GGCTCGAGCTCTGTAGGGGCGGGTGGAATTCCGGGTGTAGCGGTGGAATGCGTAGAGATC
CGGAAGAACACCGGTGGCGAAGGCGGCCCGCTGGGCAGGAAGGTGGAGCAATCCACCGGC
TGACGCTGAGGCGCGACAGCGTGGGGAGCAAACAGGATTAGATACCCTGGTAGTCCACGC
CGTAAACGATGGGCACTAGATGCTTGGGGGAGCGACCCTCCGAGTGTCGGCGCTAACGCA
TTAAGTGCCCCGCCTGGGGAGTACGGCCGCAAGGCTGAAACTCAAAGGAATTGACGGGGG
CCCGCACAAGCGGTGGAGCATGTGGTTTAATTCGACGCAACGCGAAGAACCTTACCTGGG
CTTGACATGCACGGGAAACGTCTCAGAAACGAGGCGCCCTCTTCGGAGTCCGTGCACAGG
TGCTGCATGGCTGTCGTCAGCTCGTGTCGTGAGATGTTGGGTTAAGTCCCGCAACGAGCG
CAACCCCCGTCCCTAGTTACCAGCGGGTCATGCCGGGCACTCTAGGGAGACTGCCGGTGC
CAAACCGGAGGAAGGTGGGGACGACGTCAAGTCATCATGGTCCTTACGTCCAGGGCTACA
CACGTGCTACAATGGGCGGGACAGAGGGTCGCAAAGTCGAAAGGCGGAGCCAATCCCGTA
AACCCGTCCTCAGTTCGGATTGTCCTCTGCAACCCGAGGGCATGAAGCTGGAATCGCTAG
TAATCGTGGATCAGCTACGCCACGGTGAATACGTTCCCGGGCCTTGTACACACCGCCCGT
CACGCCATGGAAGCTGTGAGCGCCCGAAGTCCGTGTCGGAACCGCAAGGACCAAGCGGCC
GAAGGCGAGCGCAGTGACTGGGGCG
>OTU190
GACGAACGCTGGCGGCGTGCTTAACACATGCAAGTCGAACGGGCCATCGGCTTTCGGGTT
GGTGGTTAGTGGCGAACGGGTGAGTAACACGTGAGTAACCTGCCCTCAGCTTGGGGATAA
GCCTGGGAAACTGGGTCTAATACCGGATGTTCACATGGTGCCGCATGGTGGTGTGTGGAA
AGGGTTTCTGGCTGGGGATGGGCTCGCGGCCTATCAGCTTGTTGGTGGGGTGATGGCCTA
CCAAGGCGGTGACGGGTAGCCGGCCTGAGAGGGCGACCGGCCACACTGGGACTGAGACAC
GGCCCAGACTCCTGCGGGAGGCAGCAGTGGGGAATATTGCGCAATGGGCGGAAGCCTGAC
GCAGCGACGCCGCGTGGGGGATGACGGCCTTCGGGTTGTAAACCTCTTTCAGCCTCGACG
AAGCCTTTGGGTGACGGTAGGGGTAGAAGAAGCGCCGGCCAACTACGTGCCAGCAGCCGC
GGTAATACGTAGGGCGCAAGCGTTGTCCGGATTTATTGGGCGTAAAGAGCTCGTAGGCGG
TTTGTCGCGTCTTCCGTGAAAACTGGGGGCTTAACTTCCAGCTTGCGGTGGATACGGGCT
GACTGGAGTGCGGCAGGGGAGACTGGAATTCCTGGTGTAGCGGTGAAATGCGCAGATATC
AGGAGGAACACCGGTGGCGAAGGCGGGTCTCTGGGCCGTTACTGACGCTGAGGAGCGAAA
GCGTGGGGAGCGAACAGGATTAGATACCCTGGTAGTCCACGCTGTAAACGTTGGGCGCTA
GGTGTGGGGGACTTTCCACGTTCTCCGTGCCGTAGCTAACGCATTAAGCGCCCCGCCTGG
GGAGTACGGCCGCAAGGCTAAAACTCAAAGGAATTGACGGGGGCCCGCACAAGCGGCGGA
GCATGTGGCTTAATTCGATGCGACGCGAAGAACCTTACCTGGGTTTGACATGCACGGAAA
TCTCGTAGAGATACGGGGTCCTTTGGGGTCGTGTACAGGTGGTGCATGGCTGTCGTCAGC
TCGTGTCGTGAGATGTTGGGTTAAGTCCCGCAACGAGCGCAACCCTTGTTCCATGTTGCC
AGCGCGTGATGGCGGGGACTCATGGGAGACTGCCGGGGTCAACTCGGAGGAAGGTGGGGA
TGACGTCAAGTCATCATGCCCCTTATGTCCAGGGCTGCACACATGCTACAATGGCTCATA
CAGAGGGTTGCGATGCTGTGAGGTTGAGCGAATCCCTTAAAGTGAGTCTCAGTTCGGATC
GGGGTCTGCAACTCGACCCCGTGAAGTCGGAGTCGCTAGTAATCGCAGATCAGCAACGCT
GCGGTGAATACGTTCCCGGGCCTTGTACACACCGCCCGTCACGTCACGAAAGTCGGCAAC
ACCCGAAGCTCATGGCCTAACCGGTTTTCCGGAGGGAGTGGTCGAAGGTGGGGTCGGCGA
TTGGGACG
>OTU191
AACGAACGCTGGCGGCATGCCTAACACATGCAAGTCGAACGGGATCCATCCTTCGGGATG
GTGAGAGTGGCGGACGGGTGAGTAACGCGTGGGAACCTGCCCAGTGGTGGGGGATAACTG
CGGGAAACTGCAGCTAATACCGCATGAGCCCGAGAGGGGAAAGATTTATCGCCATTGGAG
GGGCCCGCGTTCGATTAGGTAGTTGGTGAGGTAATGGCTCACCAAGCCGACGATCGATAG
CTGGTCTGAGAGGATGATCAGCCACACTGGGACTGAGATACGGCCCAGACTCCTACGGGA
GGCAGCAGTGGGGAATATTGGACAATGGGGGCAACCCTGATCCAGCAATGCCGCGTGAGT
GATGAAGGCCTTCGGGTTGTAAAGCTCTTTTGCCAGGGACGATGATGACGGTACCTGGAG
AATAAGCCCCGGCTAACTTCGTGCCAGCAGCCGCGGTAATACGAAGGGGGCAAGCGTTGT
TCGGAATTACTGGGCGTAAAGGGCGCGTAGGCGGCTTATCAAGTCAGGCGTGAAATTCCC
GGGCTCAACCTGGGGGCTGCGCTTGATACTGATGAGCTTGAATGCGGGAGAGGATAGTGG
AATTCCCAGTGTAGAGGTGAAATTCGTAGATATTGGGAAGAACACCGGTGGCGAAGGCGG
CTATCTGGCCCGTAATTGACGCTGAGGCGCGAAAGCGTGGGGAGCAAACAGGATTAGATA
CCCTGGTAGTCCACGCCGTAAACGATGAATGCTAGACGTTGGCGAGCATGCTCGTCAGTG
TCGGAGCTAACGCATTAAGCATTCCGCCTGGGGAGTACGGTCGCAAGATTAAAACTCAAA
GGAATTGACGGGGGCCCGCACAAGCGGTGGAGCATGTGGTTTAATTCGAAGCAACGCGCA
GAACCTTACCAACCCTTGACATGGGACGTATGGGCTTCAGAGATGGGGTCCTTCAGTTCG
GCTGGCGTCCACACAGGTGCTGCATGGCTGTCGTCAGCTCGTGTCGTGAGATGTTGGGTT
AAGTCCCGCAACGAGCGCAACCCCTATCTTCAGTTGCCATCATTCAGTTGGGCACTCTGA
AGAAACTGCCGGTGACAAGCCGGAGGAAGGCGGGGATGACGTCAAGTCCTCATGGCCCTT
ACGGGTTGGGCTACACACGTGCTACAATGGTGGTGACAATGGGGAGCAAGGGCGCGAGCC
TGAGCCAATCTCAAAAAGCCATCTCAGTTCGGATTGCACTCTGCAACTCGAGTGCATGAA
GTTGGAATCGCTAGTAATCGCGCATCAGCATGGCGCGGTGAATACGTTCCCGGGCCTTGT
ACACACCGCCCGTCACACCATGGGAGTTGGTTTTACCCGAAGCCGGTGCGCGAACCGCAA
GGACGCAGCCGACCACGGTAAGGTCAGCGACTGGGGTG
>OTU192
ATTGAACGCTGGCGGCATGCTTAACACATGCAAGTCGAACGAAGCTAGGGGGGCAACTCC
TTAGACTGAGTGGCGGACGGGTGAGGAATGCGTAGGAATCTGCCTTAAAGCGGGGGACAA
CTCGGGGAAACTCGAGCTAATACCGCATGTGCTCTACGGAGCAAAGCTGGGGATCTTCGG
ACCTGGCACTTTAAGATGAGCCTACGTCGGATTAGCTTGTTGGTGGGGTAAAGGCCTACC
AAGGCGACGATCCGTAGCTGGTCTGAGAGGATGATCAGCCACACTGGGATTGAGATACGG
CCCAGACTCCTACGGGAGGCAGCAGTGGGGAATATTGGACAATGGGCGAAAGCCTGATCC
AGCAATGCCGCGTGTGTGAAGAAGGCCTTCGGGTTGTAAAGCACTTTCAGTGAGGAAGAA
AAGCTTAGGGCTAATACCCCTGAGTGTTGACATTACTCACAGAAGAAGCACCGGCTAACT
CTGTGCCAGCAGCCGCGGTAATACAGAGGGTGCAAGCGTTAATCGGAATTACTGGGCGTA
AAGCGCGCGTAGGCGGATATTTAAGTCGGGTGTGAAAGCCCCGGGCTCAACCTGGGAACT
GCATTCGATACTGGATATCTAGAGTATGGTAGAGGAAAGTGGAATTCCCGGTGTAGCGGT
GAAATGCGTAGATATCGGGAGGAACACCAGTGGCGAAGGCGACTTTCTGGACCAATACTG
ACGCTGAGGTGCGAAAGCGTGGGGAGCAAACAGGATTAGATACCCTGGTAGTCCACGCCG
TAAACGATGAGAACTGGGCGTTGGGGGGCTTGTCCCCTTAGTGCCGAAGCTAACGCGTTA
AGTTCTCCGCCTGGGGAGTACGGCCGCAAGGCTAAAACTCAAAGGAATTGACGGGGGCCC
GCACAAGCGGTGGAGCATGTGGTTTAATTCGAGGCAACGCGAAAAACCTTACCTACCCTT
GACATCCTTGGAATCTTTCAGAGATGAGAGAGTGCCTTCGGGAACCAAGAGACAGGTGCT
GCATGGCTGTCGTCAGCTCGTGTCGTGAGATGTTGGGTTAAGTCCCGTAACGAGCGCAAC
CCTCGCCCTTAGTTGCTAACAGTTCGGCTGAGAACTCTAAGGGGACCGCCGGTGATAAAC
CGGAGGAAGGCGGGGACGATGTCAAGTCATCATGGCCCTTACGGGTAGGGCTACACACGT
GCTACAATGGGCAGTACAAAGGGTCGCAAAACCGCGAGGTGGAGCCAATCCCAAAAAGCT
GCTCTTAGTCCGGATTGGAGTCTGCAACTCGACTCCATGAAGTCGGAATCGCTAGTAATC
GCAAATCAGCATGTTGCGGTGAATACGTTCCCGGGCCTTGTACACACCGCCCGTCAAGCC
ATGGAAGTGTGTTGTACCAGAAGCGGGTAGACTAACCTTCGGGAGGTCGCTCACCACGGT
ATGATACATGACTGGGGCT
>OTU193
GATGAACGCTAGCGGTGTGCTTTAAGCATGCAAGTAGAACGAAGAGTAGCAATACTCTGA
GTTGCGAACGGCTGAGTATAAGATAGGAATCTACCTCTTGGTGGTGAATACCCATCCGAA
AGGATGGCTAATACAGCATAAGATTCTAAATGAAAGCGTGTAACTACGCGCCGAGAGAGG
AGCCTATCTCCCATCAGCTTGTTGGTAGGGTAATGGCCTACCAAGGCTACGACGGGTAGG
GGGCGTGAGAGCGTGACCCCCCAGAATAGGACTGAGACACGGCCTATACACCTACGGGTG
GCAGCAACTGGGAATCGTGCACAATGGACGAAAGTCTGATGCCGCGACACCGCGTGAAGG
ATGAAGGCCTTCGGGTCGTAAACTTCTTTTGCCATGGGATAAATCCCATGGAGAATAAGC
ACTTGCTAACTCTGTGCCAGCAGCCGCGGTAATACAGAGAGTGCAAGCGTTATCCGGATT
TACTGGGCGTAAAGCGTTTCGTAGGCGACTTCTTAAGTTATTCTTCAAAGACTGGGGCTC
AACCTCGGGAAGGGGAGTAATACTGGGAAGATTGAAATATTTCGGGGTTACTGGAACTAT
CGGTGTAGGGGTGAAATCCGTTGATATCGATAGGAACACCAAGGGCGAAGGCAGGTAACT
AGGAATCATTTGACGCTGAGGAACGACAGCTAGGGGAGCGAAAGGGATTAGAGACCCCTG
TAGTCCTAGCCGTAAACTATGTCCGCTAGCTCGTGGGAGCAATCTCATGGGCGCAAGCTA
ACGCATGAAGCGGACCGCCTGGGGAGTACGGTCGCAAGACTAAAACTCAAAGGAATTGAC
GGGAACCTGCACAATCAGTGGAGCATGTGGTTTAATTCGAGACGAACCGAAGAACCTTAC
CCGGGTTTGACATTTTATCGTTTTAGGTCACTAGAAATAGAGATTGATCTTTTAGAAATA
AAAGATGATAGAACAGGTGTTGCATGGCCGTCGTCAGCTCGTGTCGTGGGATGTTCCCTT
CAGTGGGGTAACGAGCGCAACCCCTATCAAATGTTGAATATTCATTTGAGACTCTTGTCA
TTTTTGACGAGGGAAGTGGGGACGACGTCAGGTCAGCATGGCCCTTATATCCGGGGCTAC
ACACATGCTACAATGAGGCCGACAATGGGTTGCCAAGCCGTAAGGCGGAGCTAATCCCAT
CAAACGGCCTCTCAGTGGGGATTGAGGGCTGCAACTTGCCCTCATGAACGTGGAATTGAT
AGTAATCGGAGGTCAGCTATACTCCGGTGAATACGTTCTCAGGTTTTGTACACACCGCCC
GTCAAGGCAGAGGAGTTGGGGGTACCCGAATGGCGATTGTATCGTCAGAAGGTAAAACCA
GCAACTAGGCTT
>OTU194
GATGAACGCTAGCGGCAGGCTTAATACATGCAAGTCGTGGGGTAAATACGGGTAGCAATA
TTTGTATGAGACCGGCAAACGGGTGAGGAACACGTACGTAACTTTCCTTTAAGTGGAGCA
TAGCCCCTCGAAAGAGGGATTAATACTCCGTAACATTATGAAGTGGCATCACTTTATAAT
TATAGCTCCGGCGCTTAGAGATGGACGTGCGTCTGATTAGGTAGTTGGTGAGGTAACGGC
CCACCAAGCCTGCGATCAGTAACTGGCGTGAGAGCGCGACCAGTCACACGGGCACTGAGA
CACGGGCCCGACTCCTACGGGAGGCAGCAGTAAGGAATATTGGTCAATGGACGCAAGTCT
GAACCAGCCATGCCGCGTGAAGGATGAAGGCCCTCTGGGTTGTAAACTTCTTTTATCTGG
GAAGAAACTCCTGCATTCCTGCAGGATTGACGGTACCAGAGGAATAAGCACCGGCTAACT
CCGTGCCAGCAGCCGCGGTAATACGGAGGGTGCAAGCGTTATCCGGATTCACTGGGTTTA
AAGGGTGCGTAGGCGGGTAGGTAAGTCTGTGGTGAAATCCCCAAGCTTAACTTGGGAACT
GCCATGGATACTATTTATCTTGAATATTGTGGAGGTGAGCGGAATATGTCATGTAGCGGT
GAAATGCTTAGATATGACATAGAACACCAATTGCGAAGGCAGCCTGCTACACAATTATTG
ACGCTGAGGCACGAAAGCGTGGGGATCAAACAGGATTAGATACCCTGGTAGTCCACGCCC
TAAACGATGATTACTCGACATTTGCGATATACTGTAAGTGTCTGAGCGAAAGCATTAAGT
AATCCACCTGGGAAGTACGACCGCAAGGTTGAAACTCAAAGGAATTGACGGGGGTCCGCA
CAAGCGGTGGAGCATGTGGTTTAATTCGATGATACGCGAGGAACCTTACCTGGGCTAGAA
TGCAGTTGGACCGGAGGTGAAAGCTTCTTTTCTAGCAATAGACCGATTGCAAGGTGCTGC
ATGGCTGTCGTCAGCTCGTGCCGTGAGGTGTTGGGTTAAGTCCCGCAACGAGCGCAACCC
CTATCATTAGTTGCCATCAGGTAAAGCTGGGAACTCTAATGAAACTGCCGTCGTAAGACG
TGAGGAAGGAGGGGATGATGTCAAGTCATCATGGCCTTTATGCCCAGGGCTACACACGTG
CTACAATGGGCGATACAAAGGGTTGCTACCTGGTAACAGGATGCTAATCTCAAAAAATCG
CTCTCAGTTCAGATTGAGGTCTGCAACTCGACCTCATGAAGCTGGAATCGCTAGTAATCG
TATATCAGCAATGATACGGTGAATACGTTCCCGGACCTTGTACACACCGCCCGTCAAGCC
ATGGAAGCCGGGTGTACCTAAAGTCGGTAACCGTAAGGAGCCGCCCAAGGTAAAACTGGT
GACTGGGGCT
>OTU195
AACGAACGTTAGCGGTGTGGATTAGGCATGCAAGTCGTGCGCGAAAGCCGCAAGGCGAGT
AGAGCGGCGAAAGGGTGAGTAACACGTAACCAACCTACCTCTCAGACCGGAATAACCACT
GGAAACGGTGGATAATGCTGGATGTTCCTGGACGAAGGCATCTTTGTCCTGGCAAACGGT
GGCGCAAGCTGCCGCTGGGGGAGGGGGTTGCGGGCTATCAGCTAGTTGGCGGGGTAACGG
CCCACCAAGGCTATGACGGCTACCGGGTCTGAGAGGACGGTCCGGCACACTGGGACTGAG
ACACTGCCCAGACTCCTACGGGAGGCTGCAGTCGAGAATCTTCCGCAATGGGCGAAAGCC
TGACGGAGCGACACCGCGTGCAGGATGAAGGCCTTCGGGTTGTAAACTGCTGTCACGCTT
TAGGAACGAACGAGTGTTAATAGCACTCGGACTGACCAAGGCGAAAGGAAGCACCGGCTA
ACTCTGTGCCAGCAGCCGCGGTAAGACAGAGGGTGCAAACGTTGTTCGGAATTACTGGGC
ATAAAGAGCACGTAGGTGGTTCGTTAAGTCACGTGTGAAATCCCCCGGCTCAACCGGGGA
ATTGCGCGTGATACTGGCGAACTCGAGGCGGGTAGGGGTGAGCGGAACTCCAGGTGGAGC
GGTGAAATGCGTAGATATCTGGAGGAACACCGGTGGCGAAAGCGGCTCACTGGACCCGAT
CTGACACTGAGGTGCGAAAGCTAGGGTAGCAAACGGGATTAGATACCCCGGTAGTCCTAG
CCGTAAACGATGGGCACTGGGCAGGGGGGATACCTATGTCCTCTCTGCCGGAGCTAATGT
GTTAAGTGCCCCGCCTGGGGAGTACGCTCGCAAGGGTAAAACTCAAAGAAATTGACGGGG
GCTCACACAAGCGGTGGAGCATGTGGTTCAATTCGAAGCAACGCGAAGAACCTTACCTGG
CCTTGACATGCATGGATTAGTCCCGTGAAAGCGGGATGACAGCTCTTCGGAGTCGGAACA
TGCACAGGTGTTGCATGGCTGTCGTCAGCTCGTGTCGTGAGATGTTGGGTTAAGTCCCGT
AACGAGCGAAACCCTTATCACTAGTTGCCAGCGGGTAATGCCGGGGACTCTAGTGAGACT
GCCGTTGTCAAAACGGAGGAAGGTGGGGACGACGTCAAGTCATCATGGCCCTTATGGCCA
GGGCGACACACGTGCTACAATGGCCTGTACAAAGGGTTCCGAGACCGTGAGGTGGAGGCA
ATCCCCAAAGCAGGCCCCAGTTCGGATTGAAGGCTGCAATTCGCCTTCATGAAGCCGGAA
TCGCTAGTAATCGCGTATCAGCCACGTCGCGGTGAATATGTTCCTGAGCCTTGTACACAC
CGCCCGTCAAGCCACGAAAGCGGGGAGTGCTCGAAGTCGCTTTGCTCAACCTTCGGGAGA
GCGGCGCCGAAAGCAAGCTCCGTGATTGGGACT
>OTU196
AACGAACGCTGGCGGCATGCCTAACACATGCAAGTCGAACGAGACCCTCGGGTTCGCCTG
GTGGTCTAGTGGCGCACGGGTGAGTAGCGCGTGGGAACCTGCCCTGTTGTGGGGGATAAC
CGGGGGAAACTCCGGCTAATACCGCATGCGCCCCGGGGTAACTCGGGGGAAAGATTTATC
GCAGCAGGAGGGGCCCGCGTCGGATTAGCTAGTTGGTGGGGTAACGGCCCACCAAGGCGA
TGATCCGTAGCTGGTCTGAGAGGATGATCAGCCACACTGGGACTGAGACACGGCCCAGAC
TCCTACGGGAGGCAGCAGTGGGGAATATTGGACAATGGGGGCAACCCTGATCCAGCAATG
CCGCGTGAGTGAGGAAGGCCTTAGGGTTGTAAAGCTCTTTCGCGCGCGACGATGATGACG
GTAGCGCGAGAAGAAGCCCCGGCTAACTTCGTGCCAGCAGCCGCGGTAATACGAAGGGGG
CGAGCGTTGTTCGGATTTACTGGGCGTAAAGGGCGCGTAGGCGGCCATCTTTGTCAGGCG
TGAAAGCCCCGGGCTCAACCTGGGAATGGCGTCTGGGACGGGGTGGCTAGAGATCGGGAG
AGGAGCGTGGAATTCCCAGTGTAGAGGTGAAATTCGTAGATATTGGGAAGAACACCGGTG
GCGAAGGCGGCGCTCTGGACCGAGACTGACGCTGAGGCGCGAAAGCGTGGGGAGCAAACA
GGATTAGATACCCTGGTAGTCCACGCTGTAAACGATGTGTGCTAGACGTTGGGGAGCCTA
GCTCTTCGGTGTCGCAGCTAACGCGGTAAGCACACCGCCTGGGGAGTACGGCCGCAAGGT
TAAAACTCAAAGGAATTGACGGGGGCCCGCACAAGCGGTGGAGCATGTGGTTTAATTCGA
CGCAACGCGAAGAACCTTACCAGCCCTTGACATGTCCGGTGTGGGGTCGAGAGATCGGCC
TCTTCAGTTCGGCTGGCCGGAACACAGGTGCTGCATGGCTGTCGTCAGCTCGTGTCGTGA
GATGTTGGGTTAAGTCCCGCAACGAGCGCAACCCCTATCTTCAGTTGCCAGCGGTTTGGC
CGGGCACTCTGAAGAAACTGCCGGTGACAAGCCGGAGGAAGGCGGGGATGACGTCAAGTC
CTCATGGCCCTTATGGGCTGGGCTACACACGTGCTACAATGGCGGTGACAGCGGGAGGCG
CGGCGGCGACGCTTAGCCAATCTCGAAAAGCCGTCTCAGTTCGGATTGCTCTCTGCAACT
CGGGAGCATGAAGTCGGAATCGCTAGTAATCGCGGATCAGCATGCCGCGGTGAATACGTT
CCCGGGCCTTGTACACACCGCCCGTCACACCATGGGAGTTGGTTTTACCCGAAGCCGGTG
CGGCAACCCGCAAGGGAGCTAGCCGACCACGGTAAGGTCAGCGACTGGGGTG
>OTU197
GACGAACGCTGGCGGCGTGCCTAACACATGCAAGTCGAACGGGGTAGCAATACCCAGTGG
CGAACGGGTGCGTAACACGTGAAGAATTTGTCCAACGGTGGGGGATAGCCGGCCCAACGG
CCGGGTAATACCGCGTACGACCTTCGGGGGACATCCCCTGATGGTGAAAGTCGCAAGACG
CCGATGGAGAACTTCGCGGCCTATCAGCTAGTTGGTAGGGTAATGGCCTACCAAGGCGAC
GACGGGTAGCTGGTCCGAGAGGATGACCAGCCACATTGGGACTGAGACACGGCCCAGACT
CCTACGGGAGGCAGCAGTGGGGAATATTGCGCAATGGGCGAAAGCCTGACGCAGCGACGC
CGCGTGTGGGATGACGGCCTTCGGGTTGTAAACCACTGTCGGGAGGGACGAAGCTCTGAC
GGTACCTCCAAAGGAAGCACCGGCTAACTCTGTGCCAGCAGCCGCGGTAATACAGAGGGT
GCGAGCGTTGTCCGGAATCACTGGGCGTAAAGGGCGCGTAGGTGGCCTGGTAAGTAGGGG
GTGAAATCTCGCGGCTCAACCGCGGGGCTGCCTCCTAAACTGTCAGGCTTGAGCAGAGTA
GAGGCAGGTGGAATTCCCGGTGTAGCGGTGGAATGCGTAGAGATCGGGAAGAACATCGGT
GGCGAAGGCGGCCTGCTGGGCTCTTGCTGACACTGATGCGCGACAGCGTGGGGAGCAAAC
AGGATTAGATACCCTGGTAGTCCACGCCGTAAACGATGGGCACTAGGCGCCGGGGGGAGC
GACCCCTTCGGTGCCGTCGCTAACGCAATAAGTGCCCCGCCTGGGGAGTACGGCCGCAAG
GCTGAAACTCAAAGGAATTGACGGGGGCCCGCACAAGCGGTGGAGCATGTGGTTCAATTC
GAAGCAACGCGAAGAACCTTACCTGGGCTTGACATGCACGGGAAAGCCGGTGGAAACATC
GGCCCCTCTTCGGAGTCCGTGCACAGGTGCTGCATGGCTGTCGTCAGCTCGTGTCGTGAG
ATGTTGGGTTAAGTCCCGCAACGAGCGCAACCCTTGTCCCTAGTTACCAGCGGGTTATGC
CGGGCACTCTAGGGAGACTGCCGGTGTCAAACCGGAGGAAGGTGGGGACGACGTCAAGTC
ATCATGGCCCTTACGTCCAGGGCGACACACGTGCTACAATGGCCGGTACAGAGCGTCGCC
AACTCGCAAGAGTGCGCTAATCGCCAAAAGCCGGTCTAAGTTCGGATTGTGGTCTGCAAC
TCGACCACATGAAGCTGGAATCGCTAGTAATCGTGGATCAGCCACGCCACGGTGAATACG
TTCCCGGGCCTTGTACACACCGCCCGTCACGCCATGGAAGCTGGGGGGACCTAAAGTCGG
TGAGCTAACCGCAAGGGGGCAGCCGCCAAAGGTCAATTCAGTGACTGGGGCG
>OTU198
AACGAACGTTGGCGGCGTGGATTAGGCATGCAAGTCGAACGAATCCCAGTTTTGTAGCAA
TACAGAGCTGGGGGAAGTGGCGAAAGGGGCAGTAATGCGTGGGTAACCTACCTCCGGGAC
GTGGATAGCCATTCTAACGAGTGGGTAATACGCGGCGATTTGATTGAGGGGCATCCCTTG
GTCAGGAAATGAATTTCGCCTGGAGAGGGGCTCACGTGATATTAGCTAGTTGGTAGGGTA
ACGGCCTACCAAGGCAAAGATGTCTAGCGGGTGTGAGAGCACGACCCGCGCCACTGGCAC
TGAGACACTGGCCAGACACCTACGGGTGGCTGCAGTCGAGGATCTTTGGCAATGAGCGCA
AGCTTGACCAAGCGACGCCGCGTGTGCGATGAAGGCCTTCGGGTTGTAAAGCACTGTCGA
GGGGGACGAAGCCGAAAGGTTGACCGATCCCTGGAGGAAGCACGGGCTAAGTTCGTGCCA
GCAGCCGCGGTAAGACGAACCGTGCGAACGTTGTTCGGAATCACTGGGCTTAAAGGGCGC
GTAGGCGGCTTGCCAAGTCAGTGGTGAAATCCTGCAGCTTAACTGCAGAAGTGCCTTTGA
TACTGGCGAGCTCGAGGGAGGTAGGGGTATGTGGAACTTCTGGTGGAGCGGTGAAATGCG
TTGATATCAGAAGGAACGCCGGTGGCGAAAGCGACGTACTGGACCTCTTCTGACGCTGAG
GCGCGAAAGCTAGGGGAGCAAACGGGATTAGATACCCCGGTAGTCCTAGCCCTAAACGTT
GGGTACTAGGTTGTGGACTAACATGGGTTCACAGCCGAAGCAAAAGTGTTAAGTACCCCG
CCTGGGGAGTATGGTCGCAAGGCTGAAACTCAAAGGAATTGACGGGGGCTCACACAAGCG
GTGGAGCATGTGGCTTAATTCGAGGCTACGCGAAGAACCTTATCCTGGGCTTGACATGTG
CGAAAGCGGTAGGAAGTAGAGGACGGAAACGCCCCTCGATCGGTATCCAGTCCGGAACCT
ACTACAGGTGCTGCATGGCTGTCGTCAGCTCGTGTCGTGAGATGTCGGGTTAAGTCCCAT
AACGAGCGAAACCCTTGCCTCCAGTTGCCAGCGGGTCATGCCGGGGACTCTGGAGGGACT
GCCGGTGTTAAACCGGAGGAAGGTGGGGATGACGTCAAGTCCTCATGGCCTTTATGCCCA
GGGCTGCACACGTGCTACAATGGCATGAACAAAGGGACGCAAACTCGCGAGAGGAAGCAA
ATCCCAAAAAACATGCCTCAGTTCAGATCGAAGGCTGCAACTCGCCTTCGTGAAGTTGGA
ATCGCTAGTAATCGCAGGTCAGCAACACTGCGGTGAATGTGTTCCTGAGCCTTGTACACA
CCGCCCGTCAAGCCACGAAAGGGAGGGGCATCCGAAGCCGCCTTTACCGGCGTCGAAGAT
GAAACTCCTGATTGGGACT
>OTU199
AGCGAACGCTGGCGGCGTGCTTAACACATGCAAGTCGAACGCGCAGCATTCTGTAGCAAT
ACAGGGTGTGGGCGCGTGGCGAACGGGTGCGTAACACGTGGATAACCTTCCTTGAGGTGG
GGAATAACCCAGTGAAAATTGGGCTAATACCGCATAACATCGCGATGGCACATGCTGATG
CGATCAAAGGCGCAAGTCGCCACAAGAGGGATCCGCGGCCGATTAGCTAGTTGGCGAGGT
AATGGCTCACCAAGGCAATGATCGGTAGCCGGACTGAGAGGTTGGCCGGCCACACTGGAA
CTGAGACACGGTCCAGACTCCTACGGGAGGCAGCAGTGGGGAATCTTGCACAATGGACGA
AAGTCTGATGCAGCAACGCCGCGTGGGGGATGAAGCTTCTCGGAGTGTAAACCCCTTTCG
ACCCGGAAGAATGCCCGCAAGGGTATGACGGTACGGGTATAAGAAGCCCCGGCTAACTAC
GTGCCAGCAGCCGCGGTAATACGTAGGGGGCCAGCGTTGCTCGGAATTACTGGGCGTAAA
GGGTCCGTAGGCGGTGTAGCAAGTCGATAGTGAAATCTCTGCGCTTAACGCAGAGGCTGC
TAACGAAACTGCTGTGCTAGAGTGTGAGAGAGGCGAGTGGAATTACGGGTGTAGCGGTGA
AATGCGTAGATATCCGTAGGAACATCCGAGGCGAAGGCGGCTCGCTGGATCACAACTGAC
GCTGAGGGACGAAAGCTAGGGGAGCAAACAGGATTAGATACCCTGGTAGTCCTAGCCCTA
AACCATCAGGACTTGGGGTTTGCCCTGTACGGGGCAAGTCCCGTAGCTAACGCGTTAAGT
CCTGCGCCTGGGGAGTACGGTCGCAAGGCTGAAACTCAAAGGAATTGACGGGGGCCCGCA
CAAGCGGTGGAACATGTGGTTCAATTCGACGCAACGCGAAGAACCTTACCTGGGCTTGAA
CCGCACAGGACCAGCTCCAGAAATGGGGCCTTCCCGCAAGGGACCTGTGTAGAGGTGCTG
CATGGCTGTCGTCAGCTCGTGCCGTGAGGTGTTGGGTTAAGTCCCGCAACGAGCGCAACC
CTTACTCATAGTTGCTACCCGCAAGGGAGAACTCTATGAGGACTGCTCCGGATAACGGAG
AGGAAGGTGGGGATGAGGTCAAGTCAGCATGGCCTTTATGTCCAGGGCTACACACGTGTT
ACAATGCGCGCCACAAAGCGTTGCAAACCCGCGAGGGGGAGCTAATCGCAAAAAAGCGCG
CTCAGTTCGGATTGCAGTCTGCAACTCGACTGCATGAAGCCGGAATCGCTAGTAATGGCG
CATCAGAACGGCGCCGTGAATACGTTCCCGGGCCTTGTACACACCGCCCGTCACATCACG
AAAGTGGGCTGTACTAGAAGTCGCCAAGCCAACCGCAAGGGGGCAGGCGCCCAAGGTATG
ATTCACAATTGGGGTG
>OTU200
GATGAACGCTGGCGGCGTGCCTAACCCATGTAAGTCGAACGATTCTGTAGTAATACAGGA
GAGTGGCGGAAGGGTGAGTACCACGTAGGAGACCTACCTCCCCGCAGGGGACAACCTGGC
GAAAGCGAGGCTAATACCCAGAAGGCTCGCGCGTTCGGTCGCGCGAACAGAGTCCGCAAG
GACGTGGAGAGAGGGTCCTGCGCCCCATCAGCTAGTTGGTAGGGTAGCGGCCTACCAAGG
CAACGACGGGTAGGGGGTCTGAGAGGACGATCCCCCACACTGGAACTGAAACACGGTCCA
GACGCCTACGGGTGGCAGCAGGGAGGAATATTGCACAATGGGCGACAGCCCGATGCAGCA
ACGCCGCGTGGAGGACGAAGGCCTTCGGGTCGTAAACTCCTTTGGAGGGAGACGAGCAAG
GACGGTATCCCTCGAACAAGCCACGGCTAACTACGTGCCAGCAGCCGCGGTAAAACGTAG
GTGGCGAGCGTTATCCGGATTCATTGGGCGTAAAGAGCTTGTAGGTGGCGGCGTAAGTTG
GACGTGAAATCGCCCGGCTCAACCGGGCGGGGTCGTTCAATACTGCGCGGCTGGAGGAGG
TCAGAGGGAAGTGGAATTCCTGGTGTAGCAGTGAAATGCGTAGATATCAGGAGGAACACC
CGTGGCGAAGGCGGCTTCCTGGGGCCATCCTGACACTGAGAAGCGAAAGCTAGGGGAGCG
AACGGGATTAGAAACCCCGGTAGTCCTAGCCGTAAACGATGGACGCTAGGTGTGCGCAGA
TCTAACCCTGCGCGTGCCGAAGCCAACGCGTTAAGCGTCCCGCCTGGGAACTACGAGCGC
AAGCTTAAAACTCAAAGGAATTGACGGGGACCCGCACAAGCAGCGGAGCGTGTGGTTTAA
TTCGATGCTACACGAAGAACCTCACCCAGGCTTGACATGTGGGTGGTAGGGAAGCGAAAG
CGGACCGACCCGCAAGGGAGCCTACACAGGTGTTGCATGGCTGTCGTCAGCTCGTGTCGT
GAGATGTTGGTTTAAGTACCCTAACGAGCGCAACCCTCGTTGCCAGTTACAGGTGTCTGG
CGGGACTGCCGGCCGCAAGCCGGAGGAAGGCGGGGATGACGTCAAGTCAGCATGGCCTTG
ATGCCTGGGGCTACACACACGCTACAATGGGTCGCCACAATGGGTCGCCAAGCCGCGAGG
CGGAGCCAATCCCATAAAACGGCCCTCAGTTCAGATCGCAGGCTGCAACCCGCCTGCGTG
AAGTCGGAGTTGCTAGTAAACGCGCGTCAGCTATAGTGCGTTGAATACGTTCCCGGGTCT
TGTACACACCGCCCGTCACACTATGGGAGCTGGCAACACCTGAAGCCGGTGGCGTAACCG
CAAGGGGCGCGCCGTCAAAGGTGGGGCTGGTGACTGGAGTG
>OTU201
AATGAACGCTGGCGGCGTGCCTTACACATGCAAGTCGAGCGAGGCGGCCCGCAAGGGTCA
GTCGAGCGGCGAACGGGTGAGTAACGCGTGGATAACCTGCCCAGAGGTGGGGGATAACCC
GGGGAAACTCGGGCTAATACCGCATGATACCGAAAGGTCAAAGGGGGCTCGCAAGGGCTC
TCGCCATAGGAGGGGTCCGCGTCCGATTAGCTAGTTGGTAGGGTAATGGCCTACCAAGGC
GACGATCGGTAGCCGGCCTGAGAGGGTGATCGGCCACACTGGAACTGAGACACGGTCCAG
ACTCCTACGGGAGGCAGCAGTGGGGAATTTTGCGCAATGGGCTAACGCCTGACGCAGCAA
CGCCGCGTGGAGGATGAAGGTCTTTGGATTGTAAACTCCTGTCAGCAGGGAAAAAGCAAA
TCGGCCTAACACGCCGGTGAGTTGATTGTACCTGCAGAGGAAGCCCCGGCTAACTCTGTG
CCAGCAGCCGCGGTAATACAGAGGGGGCAAGCGTTATTCGGAATTATTGGGCGTAAAGGG
CGCGTAGGCGGCTTGGCAAGTGGATGGTGAAATCCCTCGGCTTAACCGAGGAACTGCCGT
CCAAACTGCTTTGCTTGAGACCGGGAGAGGTGAGTGGAATTCCCAGTGTAGCGGTGAAAT
GCGTAGATATTGGGAGGAACACCAGTGGCGAAGGCGGCTCACTGGACCGGTACTGACGCT
GATGCGCGAAAGCGTGGGGAGCAAACGGGATTAGATACCCCGGTAGTCCACGCTGTAAAC
GATGAGTGCTTGGTGTAGCGGGTATCGACCCCTGCTGTGCCGAAGTCAACACATTAAGCA
CTCCGCCTGGGGAGTACGGTCGCAAGGCTGAAACTCAAAGGAATTGACGGGGGCCCGCAC
AAGCGGTGGAGCATGTGGTTCAATTCGAAGCAACGCGAAGAACCTTACCTGGGTTCGAAA
TGCAGGTGTAAACCTCAGAGATGAGGTCCCCTCTTCGGAGGCACCTGTATAGGTGCTGCA
TGGCTGTCGTCAGCTCGTGTCGTGAGATGTTGGGTTAAGTCCCGCAACGAGCGCAACCCT
TGTCCATAGTTGCTAACGCGTAGTGGCGAGAACTCTATGGAGACTGCCGGTGATAAACCG
GAGGAAGGTGGGGATGACGTCAAGTCCTCATGGCCTTTATGTCCAGGGCTACACACGTGC
TACAATGGACGGTACAAAGAGTTGCGATCCCGCAAGGGGGAGCTAATCTCAAAAAGCCGT
TCTCAGTTCGGATTGTTCTCTGCAACTCGAGAGCATGAAGCTGGAATCGCTAGTAATCGC
GGATCAGCACGCCGCGGTGAATACGTTCCCGGGCCTTGTACACACCGCCCGTCACATCAC
GAAAGTCGGTTGCACTAGAAGTCGGTGGGCTAACCCGCAAGGGAGGCAGCCGCCTAAAGT
GTGATCGGTAATTGGGGTG
>OTU202
AACGAACGCTGGCGGCATGCCTAACACATGCAAGTCGGACGCGTGGTTTCGGCCACGAGT
GGCGCACGGGTGAGTAACGCGTGGGAACCTGCCCGGCAGTACGGGACAACCGCGGGAAAC
TGCGGCTAATACCGTATGAGCCCTGAGGGGGAAAGATTTATCGCTGTCGGAGGGGCCCGC
GTCGGATTAGGTAGTTGGTGGGGTAACGGCCTACCAAGCCTGCGATCCGTAGCTGGTCTG
AGAGGATGATCAGCCACACTGGGACTGAGACACGGCCCAGACTCCTACGGGAGGCAGCAG
TGGGGAATATTGGACAATGGGGGCAACCCTGATCCAGCAATGCCGCGTGAGTGATGAAGG
CCTTAGGGTTGTAAAGCTCTTTCGCACGCGACGATGATGACGGTAGCGTGAGAAGAAGCC
CCGGCTAACTCCGTGCCAGCAGCCGCGGTAATACGGAGGGGGCTAGCGTTGTTCGGAATT
ACTGGGCGTAAAGGGCGCGCAGGCGGCTTTTCAAGTCAGGCGTGAAAGGCCTGGGCTCAA
CCCGGGAATTGCGCTTGAGACTGGGAGGCTTGAGTACGGGAGAGGATGGTGGAATTCCCA
GTGTAGAGGTGAAATTCGTAGATATTGGGAAGAACACCGGTGGCGAAGGCGGCCATCTGG
ACCGTTACTGACGCTGAGGCGCGAAAGCGTGGGGAGCAAACAGGATTAGATACCCTGGTA
GTCCACGCCGTAAACGATGAGTGCTAGACGTTGGGGAGCCTAGCTTTCCGGTGTCGCAGC
TAACGCGATAAGCACTCCGCCTGGGGAGTACGGCCGCAAGGTTAAAACTCAAAGGAATTG
ACGGGGGCCCGCACAAGCGGTGGAGCATGTGGTTTAATTCGAAGCAACGCGCAGAACCTT
ACCAGCCCTTGACATGGGGAGTGTGATTCCGAGAGATCGGGGTCTTCAGTTCGGCTGGCT
CCCGCACAGGTGCTGCATGGCTGTCGTCAGCTCGTGTCGTGAGATGTTGGGTTAAGTCCC
GCAACGAGCGCAACCCTCATCTTCAGTTGCCAACGGGTAGAGCCGGGCACTCTGAAGAAA
CTGCCGGTGACAAGCCGGAGGAAGGCGGGGATGACGTCAAGTCCTCATGGCCCATACGGG
CTGGGCTACACACGTGCTACAATGGCGGTGACAGAGGGAAGCTAAGGTGCGAGCCGGAGC
GAACCCCGAAAAGCCGTCTCAGTTCGGATTGCACTCTGCAACTCGAGTGCATGAAGTCGG
AATCGCTAGTAATCGCGGATCAGCACGCCGCGGTGAATACGTTCCCGGGCCTTGTACACA
CCGCCCGTCACACCATGGGAGTTGGTTTTACCCGAAGGCGGTGCGCTAACCCGCGAGGGA
GGCAGCCGACCACGGTAAGGTCAGCGACTGGGGTG
>OTU203
CCTGAACGCTGGCGGCGTGGCTAAGACATGCAAGTCGCACGGTGTAGCAATACACAGTGG
CGAACGGGTGAGTAATGAATCGCTAATGTGCCCCGGACTCTGGGATAGCTAGCCGAAAGG
TTAGGTAATACCAGATGATATAACCGAACCGCATGGTTTGGTTCTCAAAGGTCCGCCGGT
CTGGGAGCAGGCGATTTCGTATCAGCTTGTTGGTGAGGTAACGGCTCACCAAGGCGACGA
CGCGTAGCCGGACTGAGAGGTTGGCCGGCCACATTGGGACTGAGACACTGCCCAGACTCC
TACGGGGGGCTGCAGTAACGAATCTTCCGCAATGCACGAAAGTGTGACGGAGCGACGCCG
CGTGTAGGACGAAGCCCTTCGGGGTGTAAACTACTGTCAGGGGAAAGAAAGTTCTGATCT
ACCCCAGAGGAAGGGACGGCTAACTCTGTGCCAGCAGCCGCGGTAAGACAGAGGTCCCGA
GCGTTAGGCGGAATCACTGGGCTTAAAGCGTGTGTAGGCGGATGCCTAAGTACCTTGTGA
AATCCCACGGCTCACCCGTGGAACTGCTTGGTATACTGGGTGTCTTGAGCCACTTAGGGG
CTACCGGAACAAATGGTGGAGCGGTGAAATGCGTAGATATCATTTGGAACGCCAATGGTG
AAAACAGGTAGCTGGGAGTGTGCTGACGCTGAGACACGAAAGCCAGGGGAGCAAACGGGA
TTAGATACCCCGGTAGTCCTGGCTGTAAACGATGTCGACTAGATCGTGGTGGCTCTGACG
CCATCACGGTCGAAGCAAAAGTGCTAAGTCGACCGCCTGGGAAGTACGGTCGCAAGGCTA
AAACTCAAAGGAATTGACGGGGGCTCACACAAGCGGTGGAGCATGTGGTTCAATTCGAAG
CAACGCGCAGAACCTTACCTGGGCTTGACATGCTAGGATTATCCCTGTGAAAGCAGGGTA
GGCCCTTCGGGGTACAACTAGTACAGGTGCTGCATGGCTGTCGTCAGCTCGTGTCGTGAG
ATGTCGGGTTAAGTCCCTTAACGAGCGAAACCTTTGCCCTTAGTTACCAGCGGGTTATGC
CGGGGACTCTAAGGGGACTGCCGGTGTCAAACCGGAGGAAGGTGGAGATGACGTCAAGTC
CTCATGGCCTTTATGCCCAGGGCCACACACGTGCTACAATGGCGTCCACAAAGCGAACCG
AGAGCGCGAGCTGGAGGAAATCGCACAAATGACGCCCCAGTTCAGATCGGAGGCTGCAAC
TCGCCTCCGTGAAGTTGGAATCGCTAGTAATCGCGGATCAGCTACGCCGCGGTGAATGTG
TTCCTGAGCCTTGTACACACCGCCCGTCAAGTCATGGGAGCCGGAAATAGCCGAAGTGGC
CACACCACTGTGGTCCCTACGCTAGGTTCGGTGACTGGGACT
>OTU204
AACGAACGCTGGCGGCAGGCCTCAAACATGCAAGTCTAGGGGGTGTAGCAATACACCACC
GGCGGACGGGTGCGTAACACGTGGGAATATACCTTTCGGTACGGAACAACTGAGGGAAAC
TTCAGCTAATACCGTATACGTCCTTACGGAGAAAGATTTATCGCCGAAGGATTAGCCCGC
GTTCGATTAGCTAGTTGGTGAGGTAATGGCTCACCAAGGCAACGATCGATAGCTGTTCTG
AGAGGAAGATCAGCCACACTGGGACTGAGACACGGCCCAGACTCCTACGGGAGGCAGCAG
TTGGGAATCTTGGACAATGGGGGAAACCCTGATCCAGCCATGCCGCGTGAGTGATGAAGG
CCTTCGGGTTGTAAAGCTCTTTTACCCGGGAAGATAATGACTGTACCGGGAGAATAAGCT
CCGGCTAACTTCGTGCCAGCAGCCGCGGTAATACGAAGGGGGCTAGCGTTGTTCGGAATT
ACTGGGCGTAAAGCGCGCGCAGGCGGTTTTTCAAGTCAGTGGTGAAAGCCCGGAGCTCAA
CTCCGGAACTGCCATTGAAACTGTGAAACTTGAGGACGAGAGAGGTGAGTGGAATTCCCA
GTGTAGAGGTGAAATTCGTAGATATTGGGAAGAACACCGGTGGCGAAGGCGGCTCACTGG
CTCGTTTCTGACGCTCAGGCGCGACAGCGTGGGGATCAAACAGGATTAGATACCCTGGTA
GTCCACGCCGTAAACGATGAACGCTAGCCGTTGGATAGCTTGCTATTCAGTGGCGCAGCT
AACGCATTAAGCGTTCCGCCTGGGGAGTACGGCCGCAAGGTTGAAACTCAAAGGAATTGA
CGGGGGCCCGCACAAGCGGTGGAGCATGTGGTTTAATTCGACGCAACGCGCAGAACCTTA
CCAGGGTTTGCCATCCTGCGACCGCTCCCTAAAAGGAGTTTTCCCGCAAGGGACGCAGAG
ACAGGTGCTGCATGGCTGTCGTCAGCTCGTGTCGTGAGATGTTGGGTTAAGTCCCGCAAC
GAGCGCAACCCTCGCCTTTAGTTGCCATCATTCAGTTGGGCACTCTAGAGGGACCGCCGG
CGACAAGCCGGAGGAAGGTGGGGATGATGTCAAGTCCTCATGGCCCTTACACCCTGGGCT
ACACACGTGCTACAATGGCGGTGACAGTGGGCAGCTACTTCGCGAGGAGCGGCTAATCCC
AAAAAACCGTCCCAGTTCAGATTGCACTCTGCAACTCGAGTGCATGAAGGTGGAATCGCT
AGTAATCGCTAATCAGCAGGTAGCGGTGAATACGTTCCCGGGCCTTGTACACACCGCCCG
TCACGGCATGGGAGTTGGTTCTACCCGAAGACGGTGCGCTAACCGCAAGGAGGCAGCCGG
CCACGGTAGGATCAGCGACTGGGCCG
>OTU205
AATCAACGCTGGCGGCGTGCCTAACACATGCAAGTCGAACGCGAAAGTCCCGCAAGGGGC
AAGTAGAGTGGCAAACGGGTGAGTAACGCGTGGGTGACCTGCCTTCGAGCGGGGGATAAC
GTTCCGAAAGGGACGCTAATACCGCATGACATCCTGCTTTTCAAGAAGCGGAGATCAAAG
CTGGGGATCGCAAGACCTAGCACTCGAAGAGGGGCCCGCGTCCGATTAGCTAGTTGGTGG
GGTAACGGCTCACCAAGGCAACGATCGGTAGCCGGCCTGAGAGGGCGGACGGCCACACTG
GGACTGAGACACGGCCCAGACTCCTACGGGAGGCAGCAGTGGGGAATTGTTCGCAATGGG
CGCAAGCCTGACGACGCAACGCCGCGTGGAGGATGAAGATCTTCGGGTCGTAAACTCCTT
TCGATCGAGACGAATTCCCTTGCGGTGAACAATCGCGAGGGTTGACGGTACCGAGAGAAG
AAGCCCCGGCTAACTCCGTGCCAGCAGCCGCGGTAATACGGGGGGGGCAAGCGTTGTTCG
GAATTACTGGGCGTAAAGGGCTCGTAGGCGGCCAACTAAGTCGGACGTGAAATCCCTCGG
CTTAACCGGGGAACTGCGTCCGATACTGGATGGCTTGAGTGTGGGAGAGGGATGCGGAAT
TCCAGGTGTAGCGGTGAAATGCGTAGATATCTGGAGGAACACCGGTGGCGAAGGCGGCAT
CCTGGACTACTACTGACGCTGAGGGAGCGAAAGCCAGGGGAGCAAACGGGATTAGATACC
CCGGTAGTCCTGGCCCTAAACGATGAATGCTTGGTGTGACGGGTATCGATCCCTGTCGTG
CCGAAGCTAACGCATTAAGCATTCCGCCTGGGGAGTACGGTCGCAAGGCTGAAACTCAAA
GGAATTGACGGGGGCCCGCACAAGCGGTGGAGCATGTGGTTCAATTCGACGCAACGCGAA
GAACCTTACCCAGGCTTGAACAGCGAGTGACCAGCGACGAAAGTCGCCTCCCGCAAGGGC
ACTCGTAGAGGTGCTGCATGGCTGTCGTCAGCTCGTGTCGTGAGATGTTGGGTTAAGTCC
CGCAACGAGCGCAACCCTTGTTTGCTGTTGCCATCACGTTATGGTGGGCACTCTGCAAAG
ACTGCCGGTGATAAACCGGAGGAAGGTGGGGATGACGTCAAGTCAGCATGGCCTTTATGT
CTGGGGCTACACACGTGCTACAATGGCCGGTACAAACCGTCGCGATACCGCAAGGTGGAG
CTAATCGGAGAAAGCCGGTCTCAGTTCGGATAGCAGGCTGCAACTCGCCTGCTTGAAGTT
GGAATCGCTAGTAATCGCGGATCAGCACGCCGCGGTGAATACGTTCCCGGGCCTTGTACA
CACCGCCCGTCACATCACGAAAGCCGGTTGTACTAGAAGTCGCCATACCAACCCGCAAGG
GAGGGAGGCGCCTAAGGTATGGTCGGTGATTGGGGTG
>OTU206
CCTGAACGCTGGCGGCGTGGTTAAGACATGCAAGTCGCACGGGAGCAGCAATGCTCTAGT
GGCGCAAGGGTGAGTAATGTATCGCTAACGTACCCTGGACACTGGGATAGCTGCCCGAAA
GGGCAGGTAATACCAGATGAAATATCGCTCCCGCATGGGAGTGATCTCAAAGGAGTAATC
CGGTCTGGGCGCGGGCGATATCGTATCAGCTAGTTGGTGAGGTAACGGCTCACCAAGGCG
ACGACGCGTAGCCGGACTGAGAGGTCGGTCGGCCACATCGGGACTGAGACACTGCCCGGA
CTCCTACGGGGGGCTGCAGTAACGAATCTTCCCCAATGGGCGCAAGCCTGAGGGAGCGAC
GCCGCGTGGAGGATGAAGTCCTTCGGGATGTAAACTCCTGTCAGGGGTTACCAAGATACT
GAGGAGCCCCAGAGGAAGAGGCGGCTAACTCTGTGCCAGCAGCCGCGGTAAGACAGAGGC
CTCAAGCGTTAGGCGGAATCACTGGGCTTAAAGCGTGTGTAGGCGGATCGTTAAGTGCCT
TGTGAAATCCCACGGCTTAACTGTGGAACGGCTGGGCATACTGGCGGTCTTGAGCCATCT
AGGGGCGACTGGAACAAACGGTGGAGCGGTGAAATGCGTAGATATCGTTTGGAACGCCAA
TGGTGAAAACAGGTCGCTGGGGATGAGCTGACGCTGAGACACGAAAGCCAGGGGAGCAAA
CGGGATTAGATACCCCGGTAGTCCTGGCCCTAAACGATGTCCACTAGATCATGGTTCCTC
TGACGGATTCATGGTCGAAGCAAAAGTGCTAAGTGGACCGCCTGGGAAGTACGGTCGCAA
GGCTAAAACTCAAAGGAATTGACGGGGGCTCACACAAGCGGTGGAGCATGTGGTTCAATT
CGAAGCAACGCGCAGAACCTTACCTGGGCTTGACATGCTTGGATTATCTCCATGAAAGTG
GAGTAGGCCCTTCGGGGTACAACAAGTACAGGTGCTGCATGGCTGTCGTCAGCTCGTGTC
GTGAGATGTCGGGTTAAGTCCCATAACGAGCGAAACCTTTGCCCTTAGTTACCAGCGGGT
TAAGCCGGGGACTCTAAGGGGACTGCCGGTGTCAAACCGGAGGAAGGTGGAGATGACGTC
AAGTCCTCATGGCCTTTATGCCCAGGGCCACACACGTGCTACAATGGCGTCGACAAAGCG
AGCCTAAAGCGCAAGCTGGTGGAAAACGCAAAAATGACGCCCCAGTTCAGATCGGAGGCT
GCAACTCGCCTCCGTGAAGTTGGAATCGCTAGTAATCGCGGATCAGCCACGCCGCGGTGA
ATGTGTTCCTGAGCCTTGTACACACCGCCCGTCAAGTCATGGGAGCCGGAAATAGCCGAA
GTTGCCGTAATACAGCGGTACCTACGCTAGGTTCGGTGACTGGGACT
>OTU207
ATTGAACGCTGGCGGCATGCCTAACACATGCAAGTCGAACGGCAGCGCGGGGAGCTTGCT
CCCTGGCGGCGAGTGGCGGACGGGTGAGGAATGCATCGGAATCTGCCCAGTCGTGGGGGA
TAACCCGGGGAAACCCGGACTAATACCGCATACGACCTTCGGGTGAAAGCGGGGGACCGT
AAGGCCTCGCGCGATTGGATGAGCCGATGCCGGATTAGCTAGTTGGCGGGGTAATGGCCC
ACCAAGGCGACGATCCGTAGCTGGTCTGAGAGGATGATCAGCCACACTGGGACTGAGACA
CGGCCCAGACTCCTACGGGAGGCAGCAGTGGGGAATATTGGACAATGGGGGCAACCCTGA
TCCAGCAATGCCGCGTGTGTGAAGAAGGCCTTCGGGTTGTAAAGCACTTTTATCGGGAAC
GAAACATTGTCGGCCAATACCCGGCAAGACTGACGGTACCCGAGGAATAAGCACCGGCTA
ACTCCGTGCCAGCAGCCGCGGTAATACGGAGGGTGCAAGCGTTAATCGGAATTACTGGGC
GTAAAGCGTGCGCAGGCGGTTTGTTAAGTCTGCTGTGAAATCCCCGAGCTCAACTTGGGA
ATTGCAGTGGATACTGGCAGGCTGGAGTACGGTAGAGGAAGGTGGAATTCCCGGTGTAGC
AGTGAAATGCGTAGAGATCGGGAGGAACACCAGTGGCGAAGGCGGCCTTCTGGACCAGTA
CTGACGCTCATGCACGAAAGCGTGGGGAGCAAACAGGATTAGATACCCTGGTAGTCCACG
CCCTAAACGATGCGAACTGGATGTTGGGTACATTACGGTACTCAGTGTCGAAGCTAACGC
GTTAAGTTCGCCGCCTGGGGAGTACGGTCGCAAGACTGAAACTCAAAGGAATTGACGGGG
GCCCGCACAAGCGGTGGAGTATGTGGTTTAATTCGATGCAACGCGAAGAACCTTACCTGG
CCTTGACATCTGTCGAATCCTGCAGAGATGCGGGAGTGCCGCAAGGAACGACAAGACAGG
TGCTGCATGGCTGTCGTCAGCTCGTGTCGTGAGATGTTGGGTTAAGTCCCGCAACGAGCG
CAACCCTTGTCCCTAGTTGCCAGCACGTAATGGTGGGAACTCTAGGGAGACTGCCGGTGA
CAAACCGGAGGAAGGTGGGGATGACGTCAAGTCCTCATGGCCCTTACGGCCAGGGCTACA
CACGTACTACAATGGTCGGTACAGAGGGTTGCGAAGCCGCGAGGTGAAGCCAATCCCAGA
AAACCGATCCCAGTCCGGATTGGAGTCTGCAACTCGACTCCATGAAGTCGGAATCGCTAG
TAATCGCGAATCAGCTATGTCGCGGTGAATACGTTCCCGGGCCTTGTACACACCGCCCGT
CACACCATGGGAGTTGGCTGCACCAGAAGCAGGTAGTCTAACCGCAAGGAGGACGCCTAC
CACGGTGTGGTCAATGACTGGGGTG
>OTU208
AATCAACGCTGGCGGCGTGCCTAACACATGCAAGTCGAACGAGAAAGTGGAGCAATCCAT
GAGTAAAGTGGCGACCGGGTGAGTAACACGTGACTAACCTACCCTCGAGTGGGGGATAAC
TCCGGGAAACCGGAGCTAATACCGCATAACATCGCAAGATCAAAGTCGAAAGACGCTTGA
GGAGGGGGTCGCGGCTGATTAGCTAGTTGGTAGGGTAATGGCCTACCAAGGCTGAGATCG
GTATCCGGCCTGAGAGGGCGCACGGACACACTGGAACTGAAACACGGTCCAGACTCCTAC
GGGAGGCAGCAGTGGGGAATTTTGCGCAATGGGGGAAACCCTGACGCAGCAACGCCGCGT
GGAGGATGAAGTCCCTTGGGACGTAAACTCCTTTCGACCCGGACGATACTGACGGTACGG
GTGGAAGAAGCACCGGCTAACTCTGTGCCAGCAGCCGCGGTAATACAGAGGGTGCGAGCG
TTGTTCGGAATTATTGGGCGTAAAGGGCGCGTAGGCGGTTGGGTAAGTCACCTGTGAAAT
CTCCCGGCTCAACTGGGAGCTTGCAGGCGAAACTGCTTGACTGGAGTGTGGGAGAGGTGC
GTGGAATTCCCGGTGTAGCGGTGAAATGCGTAGATATCGGGAGGAACACCTGTGGCGAAA
GCGGCGCACTGGACCACAACTGACGCTGAGGCGCGAAAGCTAGGGGAGCAAACAGGATTA
GATACCCTGGTAGTCCTAGCCCTAAACGATGGATGCTTGCTGTGACGGGTACCCAATCCC
GTCGTGGCGCAGCTAACGCGATAAGCATCCCGCCTGGGGAGTACGGTCGCAAGGCTGAAA
CTCAAAGGAATTGACGGGGGCCCGCACAAGCGGTGGAGCATGTGGTTCAATTCGACGCAA
CGCGAAGAACCTTACCTGGGCTCGAAATGTAGTGGAATGGGGTGGAAACATCCCCGTCTC
GCAAGAGACTGCTATATAGGTGCTGCATGGCTGTCGTCAGCTCGTGTCGTGAGATGTTGG
GTTAAGTCCCGCAACGAGCGCAACCCTTATCGTTAGTTGCCATCGGGTCAAGCCGGGCAC
TCTAGCGAAACCGCCTCGGATAACGGGGAGGAAGGTGGGGATGACGTCAAGTCCTCATGG
CCTTTATGTCCAGGGCTACACACGTGCTACAATGCACGGTACAAACCGTCGCAAACCCGC
GAGGGGGAGCTAATCGGAAAAAGCCGTGCTCAGTTCGGATTGGAGTCTGCAATTCGACTC
CATGAAGCTGGAATCGCTAGTAATCGCGGATCAGAACGCCGCGGTGAATACGTTCCCGGG
CCTTGTACACACCGCCCGTCACATCACGAAAGTGGACTGCACTAGAAGTCGGCGTGCCAA
CCGCAAGGGGGTAGCCGCCCAAGGTATGGTTCATGATTGGGGTG
>OTU209
AATCAACGCTGGCGGCGTGCCTAACACATGCAAGTCGAACGCGAAAGCCCCGCAAGGGGT
AAGTAGAGTGGCAAACGGGTGAGTAACGCGTGGGTGACCTGCCTTCGAGCGGGGGATAAC
GTTCCGAAAGGGACGCTAATACCGCATAACATCCTGCTTTTGAACAAGCGGAGATCAAAG
CTGGGGATCGCAAGACCTAGCACTCGAAGAGGGGCCCGCGTCCGATTAGCTAGTTGGTGG
GGTAATGGCTCACCAAGGCGACGATCGGTAGCCGGCCTGAGAGGGCGGACGGCCACACTG
GGACTGAGACACGGCCCAGACTCCTACGGGAGGCAGCAGTGGGGAATTGTTCGCAATGGG
CGCAAGCCTGACGACGCAACGCCGCGTGGAGGATGAAGATCTTCGGGTCGTAAACTCCTG
TCGAATGGGACGAACGAACCGCGAGCGAACAGCTCGTGGTAGTGACGGTACCGTTAAAGG
AAACCCCGGCTAACTCCGTGCCAGCAGCCGCGGTAATACGGGGGGGGTAAGCGTTGTTCG
GAATTACTGGGCGTAAAGGGCTCGTAGGCGGCCAACTAAGTCAGACGTGAAATCCCTCAG
CTTAACTGGGGAACTGCGTCTGATACTGGATGGCTTGGATTCGGGAGAGGGATGCGGAAT
TCCAGGTGTAGCGGTGAAATGCGTAGATATCTGGAGGAACACCGGTGGCGAAGGCGGCAT
CCTGGACCGACATTGACGCTGAGGAGCGAAAGCCAGGGGAGCAAACGGGATTAGATACCC
CGGTAGTCCTGGCCCTAAACGATGAATGCTTGGTGTGGCGGGTATCGATCCCTGCCGTGC
CGAAGCTAACGCATTAAGCATTCCGCCTGGGGAGTACGGTCGCAAGGCTGAAACTCAAAG
GAATTGACGGGGGCCCGCACAAGCGGTGGAGCATGTGGTTCAATTCGACGCAACGCGAAG
AACCTTACCCAGGCTTGAAGTGCGAGTGACCAGCTCCGAAAGGGGCCTTCCGCAAGGACA
CTCGTAGAGGTGCTGCATGGCTGTCGTCAGCTCGTGTCGTGAGATGTTGGGTTAAGTCCC
GCAACGAGCGCAACCCTTGTCCTCTGTTGCCATCACGTAATGGTGGGCACTCTGAGGAGA
CTGCCGGTGATAAACCGGAGGAAGGTGGGGATGACGTCAAGTCAGCATGGCCTTTATGTC
TGGGGCTACACACGTGCTACAATGGCCGGTACAAAGCGTCGCAAACTCGCGAGGGGGAGC
TAATCGCAGAAAGCCGGTCTCAGTTCGGATTGTAGGCTGCAACTCGCCTGCATGAAGTCG
GAATCGCTAGTAATCGCGGATCAGCATGCCGCGGTGAATACGTTCCCGGGCCTTGTACAC
ACCGCCCGTCACATCACGAAAGCCGGCTGCACTAGAAGTCGCTTCGCTAACCCGCAAGGG
GGGCAGGCGCCTAAGGTATGGTCGGTGATTGGGGTG
>OTU210
AACGAACGCTGGCGGCGTGGATAAGACATGCAAGTCGAGCGCTGATTACAGGGTAGCAAT
ATTCTGTGGTCGGAGCGGCGCAAGGGTGCGTAACACGTGGGCAATCTGCCGTGAAGTCCG
GGACAACTTGCTGAAAGGCGAGCTAATACCGGATGTGAAAATCGGGAGGCATCTTCTGAT
TTTCAAAGTTGGGGACCGTAAGGCCTGACGCTTCATGATGAGCCCGCGGCCTATCAGCTA
GTTGGTGAGGTAACGGCCCACCAAGGCTAAGACGGGTAGCTGGTCTGAGAGGACGACCAG
CCACACTGGAACTGAGACACGGTCCAGACACCTACGGGTGGCAGCAGTCGAGAATTTTTC
ACAATGGGCGCAAGCCTGATGGAGCGACGCCGCGTGGGGGATGAATGGCTTCGGCCCGTA
AACCCCTGTCATTTGCGATCAACCGTTATTATTTAAAAGATGATAACCTGATAGTAGCGA
AAGAGGAAGGGACGGCTAACTCTGTGCCAGCAGCCGCGGTAATACAGAGGTCCCGAGCGT
TGTTCGGATTCACTGGGCGTAAAGGGTGCGTAGGTGGTAGGGTAAGTCGGATGTGAAATC
TCGGAGCTCAACTCCGAAACTGCATTGGAAACTACCCAACTTGAGGGTCGGAGGGGGGAC
TGGAATTCTCGGTGTAGCAGTGAAATGCGTAGATATCGAGAGGAACACCAGTGGCGAAGG
CGAGTCCCTGGACGACTCCTGACACTGAGGCACGAAAGCTAGGGGAGCAAACAGGATTAG
ATACCCTGGTAGTCCTAGCCGTAAACGGTGCACGTTTGCTGTAAAAGGAATCGACCCCTT
TTGTGGCGTAGCCAACGCGTTAAACGTGCCGCCTGGGAAGTACGGTCGCAAGATTAAAAC
TCAAAGAAATTGACGGGGGCCTGCACAAGCGGTGGAGTATGTGGCTCAATTCGATGCAAC
GCGAAGAACCTTACCTGGCCTTGACATGTACGTAGTAGAAGGGTGAAAGCCTGACGAGAT
AGCAATATCAGCGTACACAGGTGCTGCATGGCTGTCGTCAGCTCGTGTCGTGAGATGTTG
GGTTAAGTCCCGCAACGAGCGCAACCCCTGTGTCCTGTTGCCCACCCGATGAAAGTCGGG
AGCACTCTGGACAGACTGCCTCGCTTAAACGAGGAGGAAGGTGGGGATGACGTCAAGTCA
GTATGGCCCTTACGGCCAGGGCTGCACACGTACTACAATGCCCGGCACAAAGGGAAGCGA
GACCGCAAGGTGGAGCAAATCCCCAAAAACCGGGCTCAGTTCAGATTGTCGTCTGCAACT
CGACGGCATGAAGCTGGAATCGCTAGTAATGGCGCATCAGCTACGGCGCCGTGAATACGT
TCCCAGGCCTTGTACACACCGCCCGTCACATCATGAAAGCCGTTTGTACCCGAAGTCGTC
GTGTTAACCGCAAGGAGACAGATGCCGAAGGTATGGATGGTGATTGGGATG
>OTU211
AACGAACGCTGGCGGCGTGCCTAATACATGCAAGTCGTGCGAGAAAAGGGGGGCAACTCC
CTGAGTACAGCGGCGCACGGGTGAGTAACACGTAGGTAACCTACCCTCGAGCCCGGGATA
ACCTACCGAAAGGTGGGCTAATACCGGATGTGACCACGGGAGTCTCGGCTCCTGAGGTAA
AAGATGGCCTCTGCTTGCAAGCTATCACTCGTGGAGGGGCCTGCGCGCCATTAGCTAGTT
GGCGGGGTAATGGCCCACCAAGGCTCTGATGGCTAGCTGGTCTGAGAGGATGGCCAGCCA
CACTGGGACTGAAACACGGCCCAGACTCCTACGGGAGGCAGCAGTAGGGAATATTGCGCA
ATGGGCGAAAGCCTGACGCAGCGACGCCGCGTGGGTGATGAAGGCCTTCGGGTCGTAAAG
CCCTGTCGAGGGGGACGAACCGGCCGCGACCGAATACGTCGCGACCTTGACGGTACCCCT
AAAGGAAGCACCGGCTAACTCCGTGCCAGCAGCCGCGGTAATACGGAGGGTGCGAGCGTT
GTTCGGAATCACTGGGCGTAAAGCGCGTGTAGGCGGCCTGCTAAGTCTGATGTGAAAGCC
CGAGGCTCACCCTCGGAAGCGCATTGGAAACTGGCAGACTGGAGTCCCGGAGAGGAGGGT
GGAATTCCTGGTGTAGCGGTGAAATGCGTAGATATCAGGAGGAACACCGGTGGCGAAGGC
GGCCCTCTGGACGGTGACTGACGCTGAGACGCGAAAGCGTGGGGAGCAAACAGGATTAGA
TACCCTGGTAGTCCACGCTGTAAACGATGAGCACTAGGTGTCGCGGGTATTGACCCCTGC
GGTGCCGCCGCTAACGCATTAAGTGCTCCGCCTGGGGACTACGGCCGCAAGGTTAAAACT
CAAAGGAATTGACGGGGGCCCGCACAAGCGGTGGAGCATGTGGTTCAATTCGACGCAACG
CGAAGAACCTTACCTGGGCTAGACAACGATGGATACCCCCAGAGATGGGGCTTTCCCTTC
GGGGACCATCGGTTCAGGTGCTGCATGGCTGTCGTCAGCTCGTGTCGTGAGATGTTGGGT
TAAGTCCCGCAACGAGCGCAACCCCTGCCCCTAGTTGCCAGCATTTCAGTTGGGCACTCT
AGGGGGACTGCCCGCGTCAAGCGGGAGGAAGGTGGGGATGACGTCAAGTCCTCATGGCCC
TTATGTCCAGGGCTACACACGTGCTACAATGGGCGGTACAAAGGGCTGCAAACCCGCGAG
GGGGAGCCAATCCCAAAAAGCCGTCCTCAGTTCGGATCGGAGTCTGCAACTCGACTCCGT
GAAGGTGGAATCGCTAGTAATCGCGGATCAGAATGCCGCGGTGAATACGTTCTCGGGCCT
TGTACACACCGCCCGTCACACCATGGAAGCCAATTGTACCGGAAGCCGGTCATCCAACCC
GCAAGGGAGGCAGCCGTCCATGGTATGGTTGGTGACTGGGGTG
>OTU212
AATCAACGCTGGCGGCGCGCTTAACACATGCAAGTCGCACGAGAAAGTGGAGCAATCCAT
GAGTACAGTGGCGTACGGGTGAGTAACACGTGGATCATCTGCCCTTTAGTGGGGAATAAC
CCTGGGAAACCGGGGCTAATACCGCATAAGCCTGGAAAGGGAAAGCAGCAATGCGCTGAA
GGAGGAGTCCGCGGCCGATTAGCTAGTTGGTAGGGTAATGGCCTACCAAGGCAATGATCG
GTAGCCGGCCTGAGAGGGCACACGGCCACACTGGCACTGAAACACGGGCCAGACTCCTAC
GGGAGGCAGCAGTGGGGAATCTTGCACAATGGGGGAAACCCTGATGCAGCGACGCCGCGT
GAGCGATGAAGCCCTTCGGGGTGTAAAGCTCTTTCGGCAGGAACGATAATGACGGTACCT
GAAGAAGAAGCTGCGGCTAACTACGTGCCAGCAGCCGCGGTAATACGTAGGCAGCAAGCG
TTGTTCGGAGTTACTGGGCGTAAAGAGTGTGTAGGCTGTTCTCTAAGTTTGGTGTGAAAT
CTCCCGGCTTAACTGGGAGGGTGCGCCGAAAACTGGAGGGCTTGAGTATGGGAGAGGAAA
GCGGAATTCCTGGTGTAGCGGTGAAATGCGTAGATATCAGGAGGAACACCTGTGGTGTAG
ACGGCTTTCTGGACCATCACTGACGCTGAGACACGAAAGCGTGGGGAGCAAACAGGATTA
GATACCCTGGTAGTCCACGCCCTAAACGATGCATACTTGGTGTGAGCCGTTCATTCGGTT
CGTGCCGGAGCTAACGCGTTAAGTATGCCGCCTGGGGAGTACGGTCGCAAGGCTGAAACT
CAAAGGAATTGACGGGGGCCCGCACAAGCGGTGGAGCATGTGGTTTAATTCGACGCAACG
CGAAGAACCTTACCTGGGCTCGAACGGCTTCGGAAAGCCTGTGGAAACACGGGTTCTCCC
GCAAGGGATCGGAGTCGAGGTGCTGCATGGCTGTCGTCAGCTCGTGTCGTGAGATGTTGG
GTTAAGTCCCGCAACGAGCGCAACCCTTGTCCTGTTTTGGCATGCGTCACGTAAGTGGCG
CGCAACTATCAGGAGACCGCCAGCGATAAGTTGGAGGAAGGTGGGGATGACGTCAAGTCA
TCATGGCCTTTATGTCCAGGGCTACACACGTGCTACAATGGGCGGTACAAAGCGCTGCGA
ACCCGCGAGGGGAAGCTAATCGCAAAAAACCGTCCTCAGTTCGGATCGCAGGCTGCAACT
CGCCTGCGTGAAGCTGGAATCGCTAGTAATGGCATATCAGAACGATGCCGTGAATACGTT
CCCGGGCCTTGTACACACCGCCCGTCACATCACGAAAGTGGATTGTACTAGAAGTCTGCA
TGCTAACCCGCAAGGGAGGCAGCGGCCCAAGGTATGATTCATGATTGGGGTG
>OTU213
AATCAACGCTGGCGGCGTGCCTAACACATGCAAGTCGAACGCGAAAGTCCCGCAAGGGAT
CAGTAGAGTGGCAAACGGGTGAGTAACGCGTGGGTGACCTGCCTTCGAGCGGGGGATAAC
GTTCCGAAAGGGACGCTAATACCGCATAACATCCTGCCTTTTAAGAGGTGGAGATCAAAG
CCTGGGACCGCAAGGCCAGGCACTCGAAGAGGGGCCCGCGTCCGATTAGCTAGTTGGTGG
GGTAATGGCTCACCAAGGCTCCGATCGGTATCCGGCCTGAGAGGGCGGACGGACACACTG
GGACTGAGACACGGCCCAGACTCCTACGGGAGGCAGCAGTGGGGAATTGTTCGCAATGGG
CGCAAGCCTGACGACGCAACGCCGCGTGGAGGATGAAGATCTTCGGGTCGTAAACTCCTT
TCGATCGAGACGAACGGCTTCCGGGTAACATCCGGAAGAGTGACGGTACCGAGAGAAGAA
GCCCCGGCTAACTCCGTGCCAGCAGCCGCGGTAATACGGGGGGGGCAAGCGTTGTTCGGA
ATTACTGGGCGTAAAGGGCTCGTAGGTGGCCAACTAAGTCAGACGTGAAATCCCTCGGCT
TAACCGGGGAACTGCGTCTGATACTGGATGGCTCGAGTTTGGGAGAGGGACGCGGAATTC
CAGGTGTAGCGGTGAAATGCGTAGATATCTGGAGGAACACCGGTGGCGAAGGCGGCGTCC
TGGACCAACACTGACACTGATGAGCGAAAGCCAGGGGAGCAAACGGGATTAGATACCCCG
GTAGTCCTGGCCCTAAACGATGAATGCTTGGTGTGGCGGGTATCGATCCCTGCCGTGCCG
AAGCTAACGCATTAAGCATTCCGCCTGGGGAGTACGGTCGCAAGGCTGAAACTCAAAGGA
ATTGACGGGGGCCCGCACAAGCGGTGGAGCATGTGGTTCAATTCGACGCAACGCGAAGAA
CCTTACCCAGGCTTGAACAGCGAGTGACCAGCTCCGAAAGGAGCCTTCCGCAAGGACACT
CGTAGAGGTGCTGCATGGCTGTCGTCAGCTCGTGTCGTGAGATGTTGGGTTAAGTCCCGC
AACGAGCGCAACCCTTGTTTGCTGTTGCCATCACGTTATGGTGGGCACTCTGCAAAGACT
GCCGGTGATAAACCGGAGGAAGGTGGGGATGACGTCAAGTCAGCATGGCCTTTATGTCTG
GGGCTACACACGTGCTACAATGGCAGATACAAACCGTCGCGAGACCGCAAGGTGGAGCTA
ATCGGAGAAAGTCTGTCTCAGTTCGGATCGTAGGCTGCAACTCGCCTGCGTGAAGTTGGA
ATCGCTAGTAATCGCGGATCAGCACGCCGCGGTGAATACGTTCCCGGGCCTTGTACACAC
CGCCCGTCACATCACGAAAGCCGGTTGTACTAGAAGTCGCCACATTAACCCGCAAGGGAG
AGAGGCGCCTAAGGTATGGTCGGTGATTGGGGTG
>OTU214
AACGAACGCTGGCGGCGTGGATAAGACATGCAAGTCGAGCGCTGATTCAAGGGTAGCAAT
ATTCTTGAGTTGGAGCGGCGCAAGGGTGCGTAACACGTGGGTAATCTGCCATGAAGTCTG
GAATAACTTGCTGAAAGGCGAGCTAATACCGGATGTGAAAATTGGGAGGCATCTTCTGAT
TTTCAAAGTTGGGGACCGTAAGGCCTGACGCTTCATGATGAGCCCGCGGCCTATCAGCTA
GTTGGTGAGGTAACGGCTCACCAAGGCTAAGACGGGTAGCTGGTCTGAGAGGACGACCAG
CCACACTGGAACTGAGACACGGTCCAGACACCTACGGGTGGCAGCAGTCGAGAATTTTTC
ACAATGGGCGAAAGCCTGATGGAGCGACGCCGCGTGGGGGATGAATGGCTTCGGCCCGTA
AACCCCTGTCATTCGCGAACAAATTGGTTCACTTAATACCTGAACCATTGATAGTAGCGG
AAGAGGAAGGGACGGCTAACTCTGTGCCAGCAGCCGCGGTAATACAGAGGTCCCAAGCGT
TGTTCGGATTCACTGGGCGTAAAGGGTGCGTAGGCGGTCGGGTAAGTCTGATGTGAAATC
TCAGAGCTCAACTCTGAAACTGCATTGGATACTATTCGGCTTGAGGTCTGGAGGGGGGAC
TGGAATTCTCGGTGTAGCAGTGAAATGCGTAGATATCGAGAGGAACACCAGTGGCGAAGG
CGAGTCCCTGGACAGGTCCTGACGCTGAGGCACGAAAGCTAGGGGAGCAAACAGGATTAG
ATACCCTGGTAGTCCTAGCCGTAAACGGTGCGTATTTGCTGTAAAAGGAATCGACCCCTT
TTGTGGCGTAGCAAACGCGTTAAATACGCCGCCTGGGAAGTACGGTCGCAAGATTAAAAC
TCAAAGAAATTGACGGGGGCCTGCACAAGCGGTGGAGTATGTGGCTTAATTCGATGCAAC
GCGAAGAACCTTACCTGGCCTTGACATGCAAGTGGTAGAACCATGAAAGTGGGACGACCC
CGCAAGGGGAGCTTGCACAGGTGCTGCATGGCTGTCGTCAGCTCGTGTCGTGAGATGTTG
GGTTAAGTCCCGCAACGAGCGCAACCCCTGTGTCCTGTTGCCACCCGGCCGAGAGGCTGG
AGCACTCTGGACAGACTGCCTCGCTTCAACGAGGAGGAAGGTGGGGATGACGTCAAGTCA
GTATGGCCCTTACGGCCAGGGCTGCACACGTACTACAATGCCCGGCACAGAGGGAAGCAA
GAGCGTAAGCTGGAGCAAATCCCCAAAAACCGGGCCCAGTTCAGATTGTCGTCTGCAACT
CGACGGCATGAAGCTGGAATCGCTAGTAATGGCGCATCAGCTACGGCGCCGTGAATACGT
TCCCAGGCCTTGTACACACCGCCCGTCACATCATGAAAGCCGTTTGTACCCGAAGTCGCC
CCTAAAAAGGTGCCGAAGGTATGGATGGTGATTGGGATG
>OTU215
AACGAACGCTGGCGGCATGCCTAACACATGCAAGTCGAACGCGAGGTCTCGGTTCGCCGG
GGCCTTGAGTGGCGCACGGGTGAGTAGCGCGTGGGAACCTGCCCTGGAGTGGGGGATAAC
CGAGGGAAACTTCGGCTAATACCGCATGCGCCCGGAGCAATCCGGGGAAAGATTTATCGC
TCTAGGAGGGGCCCGCGTCGGATTAGCTAGTTGGTGGGGTAACGGCCTACCAAGGCTATG
ATCCGTAGCTGGTCTGAGAGGATGATCAGCCACACTGGGACTGAGACACGGCCCAGACTC
CTACGGGAGGCAGCAGTGGGGAATATTGGACAATGGGCGAAAGCCTGATCCAGCAATGCC
GCGTGAGTGAGGAAGGCCTTAGGGTTGTAAAGCTCTTTCGGCGGGGACGATGATGACGGT
ACCCGCAGAAGAAGCCCCGGCTAACTTCGTGCCAGCAGCCGCGGTAATACGAAGGGGGCG
AGCGTTGTTCGGATTTACTGGGCGTAAAGGGCGCGCAGGCGGTCCTGTTTGTCGAGTGTG
AAAGCCCCGGGCTCAACCTGGGAACTGCGCTCGAAACGGCGGGACTAGAGTTCGGGAGAG
GAGAGTGGAATTCCCAGTGTAGAGGTGAAATTCGTAGATATTGGGAAGAACACCGGTGGC
GAAGGCGGCTCTCTGGACCGATACTGACGCTGAGGCGCGAAAGCGTGGGGAGCAAACAGG
ATTAGATACCCTGGTAGTCCACGCTGTAAACGATGTGTGCTAGACGTTGGGGAGCCTAGC
TTCTCGGTGTCGCAGCTAACGCGGTAAGCACACCGCCTGGGGAGTACGGCCGCAAGGTTA
AAACTCAAAGGAATTGACGGGGGCCCGCACAAGCGGTGGAGCATGTGGTTCAATTCGACG
CAACGCGAAGAACCTTACCAGCCCTTGACATGTCCCGTTTGGGCCCGAGAGATCGGGTTC
TTCAGTTCGGCTGGCGGGAACACAGGTGCTGCATGGCTGTCGTCAGCTCGTGTCGTGAGA
TGTTGGGTTAAGTCCCGCAACGAGCGCAACCCTCATCTTCAGTTGCCAGCGGTTAGGCCG
GGCACTCTGAAGAAACTGCCGGTGACAAGCCGGAGGAAGGCGGGGATGACGTCAAGTCCT
CATGGCCCTTATGGGCTGGGCTACACACGTGCTACAATGGCGGTGACAGCGGGATGCAAA
GGGGCGACCCTGCGCCAATCTCCAAAAACCGTCTCAGTTCGGATTGCTCTCTGCAACTCG
GGAGCATGAAGTCGGAATCGCTAGTAATCGCGGATCAGCATGCCGCGGTGAATACGTTCC
CGGGCCTTGTACACACCGCCCGTCACACCATGGGAGTTGGTTTTACCCGAAGCCGGTGCG
CTAACCCGCAAGGGAGGTAGCCGACCACGGTAAGGTCAGCGACTGGGGTG
>OTU216
GATGAACGCTAGCGGCAGGCTTAATACATGCAAGTCGTGGGGCAGCATGAGTGTAGCAAT
ACATTTGATGGCGACCGGCAAACGGGTGCGGAACACGTACACAACCTTCCTTTAAGTGGG
GAATAGCCCAGAGAAATTTGGATTAATACCCCGTAACATAATGAAAAGGCATCTTTTTAT
TATTATAGCAGTAATGTGCTTAATGATGGGTGTGCGTCTGATTAGGTAGTTGGCGGAGTA
ACAGCCCACCAAGCCTACGATCAGTAACTGGTGTGAGAGCACGACCAGTCACACGGGCAC
TGAGACACGGGCCCGACTCCTACGGGAGGCAGCAGTAAGGAATATTGGGCAATGGACGCA
AGTCTGACCCAGCCATGCCGCGTGGAGGATGAAGGTCCTCTGGATTGTAAACTTCTTTTA
TCTGGGAAGAAATCCATCTTTTCTAAGGTGGTTGACGGTACCAGATGAATAAGCACCGGC
TAACTCCGTGCCAGCAGCCGCGGTAATACGGAGGGTGCAAGCGTTATCCGGATTCACTGG
GTTTAAAGGGTGCGTAGGTGGGCAGGTAAGTCAGTGGTGAAATCCTGTAGCTTAACTACA
GAACTGCCATTGATACTATCTGTCTTGAATACCCTGGAGGTGAGCGGAATATGTCATGTA
GCGGTGAAATGCTTAGATATGACATAGAACACCCATTGCGAAGGCAGCTCACTACGGGAA
TATTGACGCTGAGGCACGAAAGCGTGGGGATCAAACAGGATTAGATACCCTGGTAGTCCA
CGCCCTAAACGATGATCACTCGACATCAGCGATAAACTGTTGGTGTCTGAGCAAAAGCAT
TAAGTGATCCACCTGGGAAGTACGATCGCAAGATTGAAACTCAAAGGAATTGGCGGGGGT
CCGCACAAGCGGTGGAGCATGTGGTTTAATTCGATGATACGCGAGGAACCTTACCTGGGC
TAGAATGCAGAATGACCGAGGGTGAAAGCTCTCTTTGTAGCAATACACATTTTGTAAGGT
GCTGCATGGCTGTCGTCAGCTCGTGCCGTGAGGTGTTGGGTTAAGTCCCGCAACGAGCGC
AACCCCCATCACTAGTTGCCATCAGGTAACGCTGGGAACTCTAGTGAAACTGCCGTCGTA
AGACGTGAGGAAGGAGGGGATGATGTCAAGTCATCATGGCCTTTATGCCCAGGGCTACAC
ACGTGCTACAATGGGACGTACAAAGGGCTGCAACATAGTGATATGAAGCTAATCCCAAAA
AACGTCTCTCAGTTCAGATTGAAGTCTGCAACTCGACTTCATGAAGCTGGAATCGCTAGT
AATCGTATATCAGCAATGATACGGTGAATACGTTCCCGGACCTTGCACACACCGCCCGTC
AAGCCATGGGAGCCGGGTGTACCTAAAGTCGGTAACCGTAAGGAGCCGCCTAGGGTAAAA
CTGGTGACTGGGGCT
>OTU217
AGCGAACGCTGGCGGCGTACTTAACACATGCAAGTCGAACGGGGAGTGTCGGTGTAGCAA
TACATCGGCGCTTCGAGTGGCGCACGGGTGAGTAACACGTGGGTAACCTGCCCTTGAGTT
CGGGATACCCTCTCGAAAGGGAGGCTAATACCGGATACGTTCCTCGGGTCGCAAGACTTG
GGGAGGAAAGGTAGCGCAAGCTGCCGCTCTTGGAGGGGCTCGCGGCCTATCAGCTAGTTG
GTGAGGTAACGGCTCACCAAGGCGACGACGGGTAGCTGGTCTGAGAGGACGACCAGCCAC
ACGGGGACTGAGACACGGCCCCGACTCCTACGGGAGGCAGCAGTGGGGAATTTTCCGCAA
TGGGCGAAAGCCTGACGGAGTGACGCCGCGTGGGGGACGAAGGCCTTCGGGTCGTAAACC
CCTGTCAGAGGGAAAGAAGGGTTCGGGCGTGAATAGCGCTCGGATCTGACGGTACCTTCA
GAGGAAGCCCCGGCCAACTCTGTGCCAGCAGCCGCGGTAAGACAGAGGGGGCAAGCGTTG
CTCGGAATCACTGGGCGTAAAGGGCGCGTAGGCGGGATGGCAAGTCGGTCGTGAAATCCC
TCGGCTCAACTGAGGGGGGTCGGCCGATACTGCCGTTCTTGAGGGATGCAGAGGAGACTG
GAATTCCCGGTGTAGCGGTGAAATGTGTAGAGATCGGGAGGAACACCGGTGGCGAAGGCG
GGTCTCTGGGCATTTCCTGACGCTGAGGCGCGAAAGCGTGGGGAGCAAACGGGATTAGAT
ACCCCGGTAGTCCACGCTGTAAACGATGACGACTAGGTGTGGGGTGGTTCAGTCCATTCC
GTGCCGCAGCTAACGCATTAAGTCGTCCGCCTGGGGAGTACGGCCGCAAGGTTGAAACTC
AAAGGAATTGACGGGGGCCCGCACAAGCGGTGGAGCATGTGGTTCAATTCGATGCAGAGC
GAAGAACCTTACCTGGGCTTGACATGTAGGAAGTAGGAACCCGAAAGGGGGACGACCTGT
TAAGTCAGGAGCCTACACAGGTGGTGCATGGCTGTCGTCAGCTCGTGCCGTGAGGTGTTG
GGTTAAGTCCCGCAACGAGCGCAACCCTCACCCTATGTTGCCAACGGTTCGGCCGGGCAC
TCTTAGGGAACTGCCGGCGAAGAGCTGGAGGAAGGGGGGGATGACGTCAAGTCCGTATGC
CCCTTATGTCCAGGGCTACACACATGCTACAATGGTCGGTACAGAGGGTTGCCAACCCGC
AAGGGGGAGCCAATCCCACAAAGCCGATCTCAGTTCGGATTGCAGGCTGCAACTCGCCTG
CATGAAGTCGGAATCGCTAGTAAGCGCAGATCAGCAGGCTGCGCTGAATACGTTCCCGGG
CCTTGTACACACCGCCCGTCACACCACGAAAGCCGGCTGTACCAGAAGTCACTGAGCGAA
CCGCAAGGACGCAGGTGCCGAAGGTATGGTCGGTGATTGGGGTG
>OTU218
AACGAACGCTGGCGGCATGCCTAACACATGCAAGTCGAACGAGACCTTCGGGTCTAGTGG
CGCACGGGTGCGTAACGCGTGGGAATCTGCCCTTGGGTTCGGGATAACAGTTGGAAACGA
CTGCTAATACCGGATGATGTCTTCGGACCAAAGATTTATCGCCCAGGGATGAGCCCGCGT
CGGATTAGCTAGTTGGTAGGGTAAAAGCCTACCAAGGCGACGATCCGTAGCTGGTCTGAG
AGGATGATCAGCCACACTGGGACTGAGACACGGCCCAGACTCCTACGGGAGGCAGCAGTG
GGGAATATTGGACAATGGGCGAAAGCCTGATCCAGCAATGCCGCGTGAGTGATGAAGGCC
TTAGGGTTGTAAAGCTCTTTTACCCGGGATGATAATGACAGTACCGGGAGAATAAGCCCC
GGCTAACTCCGTGCCAGCAGCCGCGGTAATACGGAGGGGGCTAGCGTTGTTCGGAATTAC
TGGGCGTAAAGCGCGCGTAGGCGGCTTTGCAAGTTAGAGGTGAAAGCCCGGAGCTTAACT
CCGGAACTGCCTTTAAAACTGCATCGCTAGAATTGTGGAGAGGTGAGTGGAATTCCGAGT
GTAGAGGTGAAATTCGTAGATATTCGGAAGAACACCAGTGGCGAAGGCGACTCACTGGAC
ACATATTGACGCTGAGGTGCGAAAGCGTGGGGAGCAAACAGGATTAGATACCCTGGTAGT
CCACGCCGTAAACGATGATGACTAGCTGTCGGGGCTCATGGAGTTTCGGTGGCGCAGCTA
ACGCGTTAAGTCATCCGCCTGGGGAGTACGGCCGCAAGGTTAAAACTCAAAGAAATTGAC
GGGGGCCTGCACAAGCGGTGGAGCATGTGGTTTAATTCGAAGCAACGCGCAGAACCTTAC
CAGCGTTTGACATGGTAGGACGGTTTCCAGAGATGGATTCCTTCCCTTACGGGACCTACA
CACAGGTGCTGCATGGCTGTCGTCAGCTCGTGTCGTGAGATGTTGGGTTAAGTCCCGCAA
CGAGCGCAACCCTCGTCTTTAGTTGCTACCATTTAGTTGGGCACTCTAAAGAAACTGCCG
GTGATAAGCCGGAGGAAGGTGGGGATGACGTCAAGTCCTCATGGCCCTTACGCGCTGGGC
TACACACGTGCTACAATGGCGGTGACAGTGGGCAGCAAACTCGCGAGAGTGAGCAAATCC
CAAAAAGCCGTCTCAGTTCGGATTGTTCTCTGCAACTCGAGAGCATGAAGGCGGAATCGC
TAGTAATCGCGGATCAGCATGCCGCGGTGAATACGTTCCCAGGCCTTGTACACACCGCCC
GTCACACCATGGGAGTTGGTTTCACCCGAAGGCGCTGCGCTAACCCGCAAGGGAGGCAGG
CGACCACGGTGGGATCAGCGACTGGGGTG
>OTU219
AACGAACGCTGGCGGCGTGGATAAGACATGCAAGTCGAACGCTGATTTCAGGGTAGCAAT
ATTCTGGAGTCGGAGTGGCGCAAGGGTGCGTAACACGTGGGTAATTTGCCGTGAAGCCCG
GAATAACTCGCTGAAAGGCGAGCTAATACCGGATGTGATTTCTGGAGGGCATCCTCTGGA
ACTTAAAGCTGGGGACCGTAAGGCCTGGCACTTTTCGATAAGCCCGCGGCCTATCAGCTA
GTTGGTGAGGTAACGGCTCACCAAGGCTAAGACGGGTAGCTGGTCTGAGAGGACGACCAG
CCACACTGGAACTGAGACACGGTCCAGACACCTACGGGTGGCAGCAGTCGAGAATTTTTC
ACAATGGGCGAAAGCCTGATGGAGCGACGCCGCGTGGGGGATGAATGGCTTCGGCCCGTA
AACCCCTGTCATTTGCGAACAAACCTTGTCATTTAAAAGATGATGAGCTGATAGTAGCGG
AAGAGGAAGGGACGGCTAACTCTGTGCCAGCAGCCGCGGTAATACAGAGGTCCCAAGCGT
TGTTCGGATTCACTGGGCGTAAAGGGTGCGTAGGTGGCGAGGTAAGTCTGATGTGAAATC
TCCGAGCTCAACTCGGAAACTGCATCGGATACTATCTTGCTCGAGGGTTGGAGGGGAGAC
TGGAATACTTGGTGTAGCAGTGAAATGCGTAGATATCAAGTGGAACACCAGTGGCGAAGG
CGAGTCTCTGGACAACTCCTGACACTGAGGCACGAAAGCTAGGGGAGCAAACAGGATTAG
ATACCCTGGTAGTCCTAGCCGTAAACGGTGCACGTTTGCTGTAAGAGGAATCGACCCCTC
TTGTGGCGAAGCTAACGCGATAAACGTGCCGCCTGGGAAGTACGGTCGCAAGATTAAAAC
TCAAAGAAATTGACGGGGGCCTGCACAAGCGGTGGAGTATGTGGCTTAATTCGATGCAAC
GCGAAGAACCTTACCTGGCCTTGACATGTATCTAGTAGAAGGGTGAAAGCCTGACGAGGT
AGCAATACCAGGATACACAGGTGCTGCATGGCTGTCGTCAGCTCGTGTCGTGAGATGTTG
GGTTAAGTCCCGCAACGAGCGCAACCCCTGTGTCCTGTTGCCACCCGGCCGAGAGGCTGG
AGCACTCTGGACAGACTGCCTCATTTAAATGAGGAGGAAGGTGGGGATGACGTCAAGTCA
GTATGGCCCTTACGGCCAGGGCTGCACACGTACTACAATGCCCGGCACAAAGGGAAGCAA
GAGCGCAAGCTGGAGCAAATCCCCAAAAACCGGGCCCAGTTCAGATTGTCGTCTGCAACT
CGACGGCATGAAGCTGGAATCGCTAGTAATGGCGCATCAGCTACGGCGCCGTGAATACGT
TCCCAGGCCTTGTACACACCGCCCGTCACATCATGAAAGCCGGTTGTACCCGAAGTCGCC
CCTTAAAAGGTGCCGAAGGTATGGCTGGTGATTGGGATG
>OTU220
AGTGAACGTTGGCGGCGTGGATTAGGCATGCAAGTCGAGGGAAGCACGTTTGGTAGCAAT
ATTGAGCGTGACTGACCGGCGTAAGGGGCAGTAAGGCGTGGGTAACGTACCCCCGGGTCC
GGGATAGCCTTGGGAAACTGAGGGTAATACCAGGCGACGTTGCGGGAGGACATCCTTTTG
CAACCAAAGATTCATCGCCCGGGGAGCGGCTCACGTGCTATTAGCTTGTTGGCGGGGTAA
CGGCCCACCAAGGCAAAGATGGCTAGCGGGTGTGAGAGCACGACCCGCGCCACTGGCACT
GAGACACTGGCCAGACACCTACGGGTGGCTGCAGTCGAGGATCTTCGGCAATGGGCGCAA
GCCTGACCGAGCGACGCCGCGTGCGGGATGAAGGCCTTCGGGTTGTAAACCGCTGTCGAG
GGGGAGGAAGCCGCAAGGTTGACCTATCCCTGGAGGAAGCACGGGCTAAGTTCGTGCCAG
CAGCCGCGGTAAGACGAACCGTGCAAACGTTACTCGGATTCACTGGGCTTAAAGGGCGCG
TAGGCGGCTCGCCAAGTCTGGGGTGAAATCTTTCGGCTCAACCGGAAAATTGCCTGGGAT
ACTGGCGGGCTCGAGGGAGGTAGGGGTCACGGGAACGACCAGTGGAGCGGTGAAATGCGT
TGATATTGGTCGGAACGCCGGTGGCGAAAGCGCGTGACTGGATCTCTTCTGACGCTGAGT
GCGCGAAAGCCAGGGGAGCAAACGGGATTAGATACCCCGGTAGTCCTGGCCTTAAACGAT
GGGCACTAGGTTGCGGACGTGACATGCGTTCGCAGCCGAAGCAAAAGTGATAAGTGCCCC
GCCTGGGGAGTATGGTCGCAAGGCTGAAACTCAAAGGAATTGACGGGGGCTCACACAAGC
GGTGGAGCATGTGGCTTAATTCGAGGCTACGCGAAGAACCTTATCCTAGGCTTGACATGT
CCGAAAGGGGCAGGAAGTAGCCGGCGGAAACGTCGCGCGAACGGTATCCAATCCGGAACC
TGCCACAGGTGCTGCATGGCTGTCGTCAGCTCGTGTCGTGAGATGTCGGGTTAAGTCCCA
TAACGAGCGAAACCCTTGCTCTTAGTTGCCAGCGGGTCATGCCGGGGACTCTAAGAGGAC
TGCCGGTGTTAAACCGGAGGAAGGCGGGGATGACGTCAAGTCCTCATGGCCTTTATGCCT
AGGGCTGCACACGTGCTACAATGCGGCGTACAAAGGGATGCAAACGCGCAAGCGCGAGCC
AATCTCAAAAAACGCCGCTCAGTTCAGATCGAAGGCTGCAACTCGCCTTCGTGAAGCTGG
AATCGCTAGTAATCGCGGATCAGCAACGCCGCGGTGAATGTGTTCCTGAGCCTTGTACAC
ACCGCCCGTCAAGCCACGAAAGGGAGGGGCGCCCGAAGTCACCACACCAAGCTGGTGCCG
AAGGCGAAACTCCTGATTGGGACT
>OTU221
GACGAACGCTGGCGGCGTGCTTAACACATGCAAGTCATGGGGGCTCGCAAGAGCAACCGG
CGAACGGGTGCGTAACACGTGAGCAATCTACCGATTTGTGGGGGATAGCCGGCCCAACGG
CCGGGTAACACCGCATACGCTCACCGCGAGGAGTCTCGTGGTGAGGAAACCTCCGGGGCA
AATCGAGGAGCTCGCGGCCTATCAGCTAGTTGGCGGTGTAATGGACCACCAAGGCTCTGA
CGGGTAGCTGGTCTGAGAGGATGGCCAGCCACATTGGGACTGAGAGACGGCCCAGACTCC
TACGGGAGGCAGCAGTGGGGAATCTTGCGCAATGGCCGCAAGGCTGACGCAGCGACGCCG
CGTGTGGGAGGACGCCCTTCGGGGTGTAAACCACTGTTGCCCGGGACGAATGCCCCTTTC
GAGGGGAGTGACGGTACCGGGTGAGGAAGCACCGGCTAACTCCGTGCCAGCAGCCGCGGT
AATACGGAGGGTGCGAGCGTTGTCCGGAATCACTGGGCGTAAAGGGCGCGTAGGCGGCTT
CTTAAGCGTGCGGTGAAAGCTCGGGGCTCAACTCCGAGTCGGCCGTGCGAACTGGGAAGC
TGGAGCACAGTAGAGGCGGGTGGAATTCCGGGTGTAGCGGTGGAATGCGTAGAGATCCGG
AAGAACACCGGTGGCGAAGGCGGCCCGCTGGGCTGTGGCTGACGCTGAGGCGCGACAGCG
TGGGGAGCAAACAGGATTAGATACCCTGGTAGTCCACGCCGTAAACGATGGGCACTAGGT
GCTTGGGGGAGCGACCCCCTGAGTGCCGGCGCTAACGCATTAAGTGCCCCGCCTGGGGAG
TACGGCCGCAAGGCTGAAACTCAAAGGAATTGACGGGGGCCCGCACAAGCGGTGGAGCAT
GTGGTTTAATTCGACGCAACGCGAAGAACCTTACCTAGGCTTGACATGCACGGGAAACGC
TTTGGAAACAGGGCGCCCTCTTCGGAGTCCGTGCACAGGTGCTGCATGGCTGTCGTCAGC
TCGTGTCGTGAGATGTTGGGTTAAGTCCCGCAACGAGCGCAACCCCTGTCTCTAGTTGCC
AGCGAGTAAAGTCGGGGACTCTAGAGAGACTGCCGGTGCCAAACCGGAGGAAGGTGGGGA
CGACGTCAAGTCATCATGGTCCTTACGTCTAGGGCTACACACGTGCTACAATGGGCCGGA
CAGCGGGCTGCAAGCGCGCGAGCGTGAGCCAATCCCCAAACCGGTCCTCAGTGCGGATTG
GAGGCTGCAACTCGCCTCCATGAAGCTGGAATCGCTAGTAATCGTGGATCAGCTACGCCA
CGGTGAATACGTTCCCGGGCCTTGTACACACCGCCCGTCACGCCATGGAAGCTGTGAGCG
CCCGAAGTCCGTGTCGGAACCGCAAGGACCAAGCGGCCGAAGGCGAGCGCAGTGACTGGG
GCG
>OTU222
GATGAACGCTGGCGGCGTGGTTAAGGCATGCAAGTCGAGTGGGTTAGACCCACGGCAAAC
GGGTTAGTAATGCATAGGAACGTACCCCTAAGTCGTGAATAATCCCGCGAAAGCGGGAAT
AATACACGATAGTCTCTTCGGAGTAAAGATTTATCGCTTAGGGAGCGGCCTGTGTCCTAT
CAGCTAGTTGGTAGAGTAATAGCCTACCAAGGCAACGACGGGTAGGGGGCGTGAGAGCGT
GACCCCCAACATTGGGACTGAGACACTGCCCAAACACCTACGGGTGGCTGCAGTCAAGAA
CAATCGTCAATGGGCGAAAGCCTGAACGTGCGACGCCGCGTGGAGGATGAAGGTCTTCGG
ATTGTAAACTCCTTTTCCAGGGGAAGAATGTAATGACGGTACCCTGGGAATAAGAGGTTG
CTAACTCTGTGCCAGCAGCAGCGGTAATACAGAGACCTCAAGCGTTATCCGGATTTATTG
GGCGTAAAGAGTGAGTAGGCGGTTCAGATAGTCAGATGTTAAATCATCGAGCTCAACTCG
GTGGCTGCATTTGAAACGTCTGGACTAGAAACAAGCAGAGGTAAGCGGAACTTATGGTGT
AGCAGTGAAATGCGTTGATATCATAGGGAACACCAAAGGCGAAGGCAGCTTACTGGGCTT
GATTTGACGCTGAGTCACGAAAGCGTGGGTAGCGAACGGGATTAGATACCCCGGTAGTCC
ACGCCCTAAACGATGCGCACTTGGCATTGGGAGTTTCGACCCTCTCAGTGTCGTAGCTAA
CGCGTTAAGTGCGCCGCCTGGGAAGTACGGCCGCAAGGCTAAAACTCAAAGGAATAGACG
GGGATCCGCACAAGCGGTGGAGCATGTGGTTTAATTCGTCAGCAAGCGAGGCACCTCACC
AGGGCTAGAAATCCTACTGCATCCTGATAGAAATATCGGGAGCCTTCGAGGGTGTAGGAC
AGGTGTTGCATGGTCGTCGTCAGCTCGTGCCGTAAGGTGTTCCATTAAGTTGGGAAACGA
GCGCAACCCCTACTGTGTGTTACAAGTGTCACACGGAACTGCCCCGCACTTAGTTCTTGA
ATTATTCGAGAATTGAGTGCGGGGAGGAAGGTGGGGATGACGTCAGATCAGCATGGCCCT
TGACGCCCTGGGCGACACACGTGCTACAATGGCCAGGACAACGGGTTGCTAAGTCGTAAG
ATGGAGCTAACCCCTAAAACCTGGTCCCAGTTCGGATTGAGGTCTGCAACTCGACCTCAT
GAAGCCGGAATCGCTAGTAATCCCGAATCAGCCACGTCGGGGTGAATACGTTCTCGGATC
TTGTACTCACCGCCCGTCACACCAAGAGAGTCGGGAGCATCTGAAGCACCTCTTAGGAGG
TACCACGGTGAGCTCGATAATAAGGGTG
>OTU223
ATTGAACGCTGGCGGAATGCTTTACACATGCAAGTCGAGCGGCAGCGCGGGGCAACCTGG
CGGCGAGCGGCGAACGGGTGCGTAATGCATCGGAACATGTCCATGTCGTGGGGGATAGCC
CGGCGAAAGCCGGATTAATACCGCATACGCCCGAGAGGGGAAAGTGGGGGACCGCAAGGC
CTCACGCGATTGGGTTGGCCGATGTCCGATTAGCTAGTTGGCGGGGTAAAGGCCCACCAA
GGCGATGATCGGTAGCTGGTCTGAGAGGATGATCAGCCACACTGGGACTGAGACACGGCC
CAGACTCCTACGGGAGGCAGCAGTGGGGAATTTTGGACAATGGGGGCAACCCTGATCCAG
CCATTCCGCGTGAGTGAAGAAGGCCTTCGGGTTGTAAAGCTCTTTTGTCCGGAGCGAAAA
GGTCACGTTGAATACGCGTGGCTCATGACGGTACCGGAAGAATAAGCACCGGCTAACTAC
GTGCCAGCAGCCGCGGTAATACGTAGGGTGCGAGCGTTAATCGGAATTACTGGGCGTAAA
GCGTGCGCAGGCGGTTTTGTAAGCCAGATGTGAAATCCCCGGGCTTAACCTGGGAATGGC
ATTTGGGACTGCAAGGCTGGAGTGCGGCAGAGGAGACTGGAATTCCCGGTGTAGCAGTGA
AATGCGTAGATATCGGGAGGAATACCGATGGCGAAGGCAGGTCTCTGGGCTGACACTGAC
GCTCATGCACGAAAGCGTGGGGAGCAAACAGGATTAGATACCCTGGTAGTCCACGCCCTA
AACGATGTCGACTGGTTGTTGGGGGTTTGACACTCTCAGTAACGAAGCTAACGCGTGAAG
TCGACCGCCTGGGGAGTACGGCCGCAAGGTTAAAACTCAAAGGAATTGACGGGGACCCGC
ACAAGCGGTGGATTATGTGGATTAATTCGATGCAACGCGAAAAACCTTACCTACCCTTGA
CATGTCCTGAAGCCTGGTGAGAGCCGGGTGTGCCCGAAAGGGAACGGGAACACAGGTGCT
GCATGGCTGTCGTCAGCTCGTGTCGTGAGATGTTGGGTTAAGTCCCGCAACGAGCGCAAC
CCTTGTCATTAGTTGCTACATTCAGTTGGGCACTCTAATGAGACTGCCGGTGACAAACCG
GAGGAAGGTGGGGATGACGTCAAGTCCTCATGGCCCTTATGGGTAGGGCTTCACACGTAA
TACAATGGCGCGTACAGAGGGCTGCTAAGCCGCGAGGTAGAGCCAATCCCTTAAAGCGCG
TCGTAGTCCGGATTGCAGTCTGCAACTCGACTGCATGAAGTCGGAATCGCTAGTAATCGC
GGATCAGCATGTCGCGGTGAATACGTTCCCGGGTCTTGTACACACCGCCCGTCACACCAT
GGGAGTGGGTTTCACCAGAAGCCGGTCGCCTAACCGCAAGGAGGGCGCCGACCACGGTGA
GATTCATGACTGGGGTG
>OTU224
GACGAACGTTGGCGGCGTGCTTAATACATGCAAGTCAACTGAAGCACGGGTAGCAATATC
TGTGTGGAGGTGGCGCACGGGTGAGTAACACGTAGGTAATCTGCCTATAGGTCTGAAATA
ACTCCGGGAAACCGGTGCTAATGTCAGATGATGCAGCGGCTCGACATCGAGACAGTTGTT
AAACCTTCGGGGCCTATAGATGAGCCTGCGCCTGATTAGCTAGTTGGCGGAGTAACAGCC
CACCAAGGCAACGATCAGTAGCTGGTCTGAGAGGATGATCAGCCACACTGGAACTGAGAT
ACGGTCCAGACTCCTACGGGAGGCAGCAGTAAGGAATATTGCTCAATGGCCGAAAGGCTG
AAGCAGCAACGCCGTGTGGGGGACGAAGGGCTTTTGCTTGTAAACCCCTGTAGCGAGAGA
AAAAATCTCCATTCTATGGAGGATGATGGTATCTCGAAAGTAAGCCTCGGCTAACTACGT
GCCAGCAGCCGCGGTAATACGTAGGAGGCAAACGTTGTCCGGATTTACTGGGTGTAAAGG
GTGCTCAGGCGGTCTTGTAAGTCAGTGGTGAAATCCCGGAGCTCAACTCCGGAACTGCCT
TTGATACTGCAAGGCTTGAGTATGGAAGAGGTGGATGGAATTTCTGGTGTAGCAGTGAAA
TGCGTAGATATCAGAAAGAACACCAGTGGCGAAGGCGGTCTACTGGTCCATTACTGACGC
TAAAGCACGAAAGCGTGGGGAGCAAACAGGATTAGATACCCTGGTAGTCCACGCCTTAAA
CGATGAATACTAGACGTTGGGATCAAACTCAGTGTCGCAGCTAACGCATTAAGTATTCCA
CCTGGGGAGTACGATCGCAAGGTTGAAACTCAAAGGAATTGACGGGGGCCCGCACAAGCA
GTGGAGCATGTGGTTCAATTCGATGCAACGCGAAGAACCTTACCTGGGCTTGACATGTAA
GCTAATGCTGATGAAAGTCAGCGTCCCGCAAGGGGAGCTTACACAGGTGCTGCATGGCTG
TCGTCAGCTCGTGCCGTGAGGTGTTGGGTTAAGTCCCGCAACGAGCGCAACCCCTGTTTC
TAGTTGCCACCGGTTAAAGCCGAGCACTCTAGAAAGACTGCCTACGCAAGTAGTGAGGAA
GGTGGGGATGACGTCAAGTCCGCATGGCCCTTACGCCCAGGGCCACACACGTGCTACAAT
GGCAACTACAAAGGGCAGCCAGACCGCGAGGTTGAGCAAATCCCTAAAAAGTTGTCTCAG
TTCGGATTGGAGTCTGAAACTCGACTCCATGAAGCTGGAATTGCTAGTAATCGTGGATCA
GAACGCCACGGTGAATACGTTCCCGGGCCTTGTACACACCGCCCGTCAAGCCATGGAAGT
TGGGGGTACCCGAAGTCGCCTTTAAAAAGCGCCGAAGGTAAAACCAGTGACTGGGGCT
>OTU225
AACGAACGTTGGCGGCGTGGATTAGGCATGCAAGTCGAACGAGAACCGGTAGCAATACTG
GGGAAAGTGGCGAAAGGGGCAGTAATGCATGGGTAATCTACCCCGGGGACGTGGATAGCC
ATTCTAACGAGTGGGTAATACACGGCGATTCGGCGAGGGGGCATCCTTTTGCCGGGAAAT
GAATTTCGCCTCGGGAGGAACTCATGTCGTATTAGCTTGTTGGCGGGGGTAACGGCCCAC
CAAGGCAAAGATGCGTAGCGGGTGTGAGAGCACGACCCGCGCCACTGGCACTGAGACACT
GGCCAGACACCTACGGGTGGCTGCAGTCGAGGATCTTCGGCAATGGGCGCAAGCCTGACC
GAGCGACGCCGCGTGTGCGACGAAGGCCTTCGGGTTGTAAAGCACTGTCGAGGGGGAGGA
AAGCCGAAAGGTCTGACCTATCCCTGGAGGAAGCACGGGCTAAGTTCGTGCCAGCAGCCG
CGGTAAGACGAACCGTGCGAACGTTGTTCGGAATCACTGGGCTTAAAGGGCGCGTAGGCG
GGCGATCAAGTCAGGGGTGAAATCCTCCGGCTCAACCGGAGAACTGCCTCTGATACTGGT
CATCTTGAGTGAGGTAGGGGCATGCGGAACTGATGGTGGAGCGGTGAAATGTGTTGATAT
CATCAGGAACTCCGGTGGCGAAAGCGGCGTGCTGGACCTTTACTGACGCTGATGCGCGAA
AGCTAGGGGAGCGAACGGGATTAGATACCCCGGTAGTCCTAGCCCTAAACGATGAGAACT
AGGTAGTAGACTTGACATGGGTTTACTGCCGAAGCAAAAGTGCTAAGTTCTCCGCCTGGG
GAGTATGGTCGCAAGGCTGAAACTCAAAGGAATTGACGGGGGCTCACACAAGCGGTGGAG
CATGTGGCTTAATTCGAGGCTACGCGAAGAACCTTATCCTGGACTTGACATATGCGAAAG
CGCTGGGAGGTAGGACCCGGAAACGGGAACGAACGGTATCCAATCCGGAACCCAGTACAG
GTGCTGCATGGCTGTCGTCAGCTCGTGTCGTGAGATGTCGGGTTAAGTCCCATAACGAGC
GAAACCCTTGCCCATTAGTTGCCAGGTTAATAGCCGACTCTAGGGGGACTGCCGGTGTTA
AACCGGAGGAAGGTGGGGATGACGTCAAGTCCTCATGGCCTTTATGTCCAGGGCTGCACA
CGTGCTACAATGGCGTGAACAGAGGGACGCAAACGCGCGAGCGGGAGCAAATCCCAAAAA
ACACGCCCCAGTTCAGATCGTAGGCTGCAACTCGCCTGCGTGAAGTTGGAATCGCTAGTA
ATCGCGGGTCAGCAACACCGCGGTGAATGTGTTCCTGAGCCTTGTACACACCGCCCGTCA
AGCCACGAAAGGGGGGAGTGCCCGAAGTCGCCGTTACAGGTGCCGAAGGCAAAACCCCTG
ATTGGGACT
>OTU226
GACGAACGCTGGCGGCGTGCTTAACACATGCAAGTCACGGGGGCTCGCAAGAGCAACCGG
CGAACGGGTGCGTAACACGTGAACAACCTGCCCTCGTGTGGGGGATAGCCGGGCTAACGC
CCGGGTAATACCGCATACGTTCTCTCTGGGGAGTCCTGGGGAGAGGAAAGCTCCGGCGCA
CGGGGAGGGGTTCGCGGCCTATCAGCTAGTTGGCGGGGTAATGGCCCACCAAGGCGACGA
CGGGTAGCTGGTCTGAGAGGATGGCCAGCCACATTGGGACTGAGAGACGGCCCAGACTCC
TACGGGAGGCAGCAGTGGGGAATCTTGCGCAATGGTCGAAAGACTGACGCAGCGACGCCG
CGTGTGGGAGGACGCCTTTCGGGGTGTAAACCACTGTTGCCCGGGACGAACTTCTGGTTT
CGACCAGACTGACGGTACCGGGTGAGGAAGCACCGGCTAACTCCGTGCCAGCAGCCGCGG
TAATACGGAGGGTGCGAGCGTTGTCCGGAATCATTGGGCGTAAAGGGCGCGTAGGTGGCC
CGGTCAGTTCGTGGTGAAAGCGCGGGGCTCAACCCTGCGTCGGCCATGAATACTGCCGCG
GCTGGAGCACTGTAGAGGCAGGCGGAATTCCGGGTGTAGCGGTGGAATGCGTAGAGATCC
GGAAGAACACCGGTGGCGAAGGCGGCCTGCTGGGCAGTTGCTGACACTGAGGCGCGACAG
CGTGGGGAGCAAACAGGATTAGATACCCTGGTAGTCCACGCCGTAAACGATGGGCACTAG
GCGCTTGGGGGAGCGACCCCCCGAGGGCCGGCGCTAACGCATTAAGTGCCCCGCCTGGGG
AGTACGGCCGCAAGGCTGAAACTCAAAGGAATTGACGGGGGCCCGCACAAGCGGTGGAGC
ATGTGGTTTAATTCGACGCAACGCGAAGAACCTTACCTAGGCTTGACATACACGGGAAAC
CGGTCAGAAACGGCCGGCCCTCTTCGGAGCCCGTGCACAGGTGCTGCATGGCTGTCGTCA
GCTCGTGTCGTGAGATGTTGGGTTAAGTCCCGCAACGAGCGCAACCCCTGTCTCTAGTTG
CCAGCGCGTCATGGCGGGGACTCTAGAGAGACTGCCGGTGCCAAACCGGAGGAAGGTGGG
GATGACGTCAAGTCATCATGGTCCTTACGTCTAGGGCTACACACGTGCTACAATGGCGGG
GACAGAGGGTCGCGAGCCGGCAACGGCAAGCCAATCCCGTAAACCCCGCCTCAGTTCGGA
TTGTCGTCTGCAACTCGACGGCATGAAGCTGGAATCGCTAGTAATCGTGGATCAGCTACG
CCACGGTGAATACGTTCCCGGGCCTTGTACACACCGCCCGTCACGCCATGGAAGCTGTGA
GCGCCCGAAGTCCGTGTCGGAACCCGCAAGGGGCCAAGCGGCCGAAGGCGAGCGCAGTGA
CTGGGGCG
>OTU227
AGCGAACGCTGGCGGCGTGGATTAGGCATGCAAGTCGAACGGGATCGGGCCGCAAGGTCC
GATTCAGTGGCGAAAGGGCGAGTAATACATCGATCATCTGCCCCAGGGCCCGGAATAACA
CTTGGAAACGAGTGCTAATACCGGATGGTCCAGCAATGGTAAACGGCGGGGACCCGCAAG
GGCCTGCCGCCCAGGGAGGAGTCGATGGCCTATCAGCTTGTTGGTGAGGTAACGGCTCAC
CAAGGCTAAGACGGGTAGCCGGACTGAGAGGTTGGTCGGCCGCACTGGGACTGGGACACT
GCCCAGACTCCTACGGGAGGCTGCAGTCGAGGATCTTCCGCAATGGGGGCAACCCTGACG
GAGCGACGCCGCGTGCAGGATGAAGGCCTTCGGGTCGTAAACTGCTGTCACACGTTATGA
AAACGTGCGAACTAATACTTCGCACCTTGACAAAGGCGTGAAAGGAAGCCACGGCTAACT
TCGTGCCAGCAGCCGCGGTAAGACGAAGGTGGCTAGCGTTGCTCGGAATTACTGGGCATA
AAGCGCGCGTAGGTGGTCGTGTAAGCGGGAGATGAAAGCCCATGGCTCACCCATGGAACT
GTCCCCCGGACTGCACGGCTCGAGGAAGGAAGGGGAGAATGGAATTCCCGGTGTAGCGGT
GAAATGCGTAGATATCGGGAGGAACGCCGGTGGCGAAAGCGATTCTCTGGTCCTCTCCTG
ACACTGATGCGCGAGAGCTAGGGGAGCAAACAGGATTAGATACCCTGGTAGTCCTAGCTG
TAAACGATGGGCACTAGGTAGAGGGGGTGTCGATACCCTCTCTGTCGTAGCAAATGTGTT
AAGTGCCCCGCCTGGGGAGTACGGTCGCAAGGCTAAAACTCAAAGGAATTGACGGGGGCT
CACACAAGCGGTGGAGCATGTGGTTCAATTCGAAGCAACGCGAAGAACCTTACCCGGGTT
TGAAATCCACGGATGGGTCCGATGAAAGTTGGATACCCTGCCCGCAAGGGTGAAACGTGG
ACAGGTGTTGCATGGCTGTCGTCAGCTCGTGTCGTGAGATGTCGGGTTAAGTCCCTCAAC
GAGCGAAACCCTTGTCTCTAGTTGCCAACGGTTCGGCCGGGGACTCTAGAGAGACTGCCG
TTGTGAAAACGGAGGAAGGTGGGGATGACGTCAAGTCATCATGGCCTTTATGTCCGGGGC
TACACACGTGCTACAATGGGCGGCACAAAGGGATGCAAAGTCGCGAGACCAAGCAAAACT
CAGAAAACCGTCCCCAGTTCAGATTGGAGGCTGCAACCCGCCTCCATGAAGATGGAATCG
CTAGTAATCGCGGATCAGCTACGCCGCGGTGAATATGTTCCTGGGCCTTGTACACACCGC
CCGTCAAGCCACGAAAGCTGACAGTACCCGAAGTCGCGTACCCAACCGCAAGGAGGGAAG
CGCCCACGGTAAGGTCGGTGATTGGGACT
>OTU228
AATCAACGCTGGCGGCGCGCCTAACACATGCAAGTCGAACGAGAAAGTGGAGCAATCCAT
GAGTACAGTGGCGTACGGGTGAGTAACACGTGGGTGATCTACCTTTTAGTGAGGAATAAC
CGAGGGAAACTTTGGCTAATACCGCATAAGCCCGAGAGGGGAAAGCAGAAATGCGCTGAA
AGAGGAGCCCGCGGCCGATTAGCTAGTTGGTGGGGTAAGAGCCCACCAAGGCAGAGATCG
GTAGCCGGCCTGAGAGGGCACACGGCCACACTGGCACTGAAACACGGGCCAGACTCCTAC
GGGAGGCAGCAGTGGGGAATCTTGCACAATGGGGGAAACCCTGATGCAGCGACGCCGCGT
GAGCGATGAAGCCCTTCGGGGTGTAAAGCTCTTTCGTCAGGGAAGATAGTGACGGTACCT
GGAGAAGCAGCTGCGGCTAACTACGTGCCAGCAGCCGCGGTAATACGTAGGCAGCAAGCG
TTGTTCGGAGTTACTGGGCGTAAAGGGTGTGTAGGCGGTTCTTTAAGTTTGGTGTGAAAT
CTCCCGGCTCAACTGGGAGGGTGCGCCGAATACTGAGGGACTAGAGTACGGGAGAGGAAA
GTGGAATTCCTGGTGTAGCGGTGAAATGCGTAGATATCAGGAGGAACACCGGTGGTGTAG
ACGGCTTTCTGGACCGTAACTGACGCTGAGACACGAAAGCGTGGGTAGCAAACAGGATTA
GATACCCTGGTAGTCCACGCCCTAAACGATGCATATTTGGTGTGGGCAGTTCATTCTGTC
CGTGCCGGAGCTAACGCGTTAAATATGCCGCCTGGGGAGTACAGTCGCAAGGCTGAAACT
CAAAGGAATTGACGGGGGCCCGCACAAGCGGTGGAGCATGTGGTTCAATTCGACGCAACG
CGAAGAACCTTACCTGGGCTCGAACGGCTTCTCAACGGTGGTGGAAACACTGCTATCCCG
CAAGGGAGTGGAGTCGAGGTGCTGCATGGCTGTCGTCAGCTCGTGTCGTGAGATGTTGGG
TTAAGTCCCGCAACGAGCGCAACCCCTGTCCTGTGTTGCCATCATTCAGTTGGGAACTCG
CAGGAGACCGCCAGCGATAAGCTGGAGGAAGGTGGGGATGACGTCAAGTCCTCATGGCCT
TTATGTCCAGGGCTACACACGTGCTACAATGGACGGTACAAAGCGCAGCAAACCCGCGAG
GGGGAGCCAATCGCAAAAAACCGTTCTCAGTTCGGATTGCAGGCTGCAACTCGCCTGCAT
GAAGCTGGAATCGCTAGTAATGGCAGATCAGCACGCTGCCGTGAATACGTTCCCGGGCCT
TGTACACACCGCCCGTCACATCACGAAAGTGGATTGTACTAGAAGTCTGCAGGCTGACCC
GCAAGGGGGGCAGCGGCCCAAGGTATGATCCATGATTGGGGTG
>OTU229
AACGAACGTTGGCGGCGTGGATTAGGCATGCAAGTCGAACGAGAACCGTAGCAATACGGG
GAAAGTGGCGAAAGGGGCAGTAATGCATGGGTAACCTACCCTGGGGACGTGGATAGCTAT
TCTAACGAGTAGGTAATACACGGCGATCTGGCCGAGGGGCATCCCTTGACCAGGAGATGA
ATTTCGCCTCAGGAGGGGCTCATGTCGTATTAGCTTGTTGGCGGGGTAACGGCCCACCAA
GGCTGAGATGCGTAGCGGGTGTGAGAGCACGACCCGCGCCACTGGCACTGAGACACTGGC
CAGACACCTACGGGTGGCTGCAGTCGAGGATCTTCGGCAATGAGCGCAAGCTTGACCGAG
CGACGCCGCGTGTGCGACGAAGGCCTTCGGGTTGTAAAGCACTGTCGAGGGGGAGGAAAG
CCGAAAGGTCTGACCTATCCCTGGAGGAAGCACGGGCTAAGTTCGTGCCAGCAGCCGCGG
TAAGACGAACCGTGCAAACGTTGTTCGGAATCACTGGGCTTAAAGGGCGCGTAGGCGGGC
CATCAAGTCAGGGGTGAAATCCTCCAGCTCAACTGGAGAACAGCCTTTGATACTGGTGGT
CTCGAGTGAGGTAGGGGCATGCGGAACTGATGGTGGAGCGGTGAAATGTGTTGATATCAT
CAGGAACTCCGGTGGCGAAAGCGGCGTGCTGGACCTCTACTGACGCTGAGGCGCGAAAGC
CAGGGGAGAGAACGGGATTAGATACCCCGGTATTCCTGGCCCTAAACGATGGGTACTAGG
TTGTAGACTTGACATGGGTTTACAGCCGAAGCAAAAGTGCTAAGTACCCCGCCTGGGGAG
TATGGTCGCAAGGCTGAAACTCAAAGAAATTGACGGGGGCTCACACAAGCGGTGGAGCAT
GTGGCTTAATTCGAGGCTACGCGAAGAACCTTATCCTGGATTTGACATGTGCGAAAGCGC
TGGGAAGTAGTCTGCGGAAACGTTAGACCAACGGTATCCAATCCGGAACCCAGTACAGGT
GCTGCATGGCTGTCGTCAGCTCGTGTCGTGAGATGTCGGGTTAAGTCCCATAACGAGCGA
AACCCTTGCCCTTAGTTGCCAATTACGGGACTCTAGGGGGACTGCCGGTGTTAAACCGGA
GGAAGGTGGGGATGACGTCAAGTCCTCATGGCCTTTATATCCAGGGCTGCACACGTGCTA
CAATGGCGTGAACAGAGGGACGCAAACTCGCGAGAGGGAGCAAATCCCAAAAAACACGCC
CCAGTTCAGATCGAAGGCTGCAACTCGCCTTCGTGAAGTTGGAATCGCTAGTAATCGCAG
GTCAGCAACACTGCGGTGAATGTGTTCCTGAGCCTTGTACACACCGCCCGTCAAGCCACG
AAAGGGAGGGACATCCGAAGTCGCCAGCAATGGCGCCGAAGATGGACTTCCTGATTGGGA
CT
>OTU230
AGCGAACGCTGGCGGCGTGCCTAACACATGCAAGTCGAGCGAGAAAGGGCGCTTCGGCGC
CTGAGTACAGCGGCGCACGGGTGCGTAACACGTGGGCAATCTGTCCTTGAGATGGGGATA
ACCCAGCGAAAGTTGGGCTAATACCGAATAAGACTACAGGAGGCAACTCCCGTGGTTAAA
GGGTGCTCTCTGCGGGGAGCATGCGCTTGAGGAGGAGCCCGCGGCCTATCAGCTAGTTGG
TAGGGTCACGGCCTACCAAGGCGAAGACGGGTAGCTGGTCTGAGAGGATGACCAGCCACA
CGGGGACTGAGACACGGCCCCGACTCCTACGGGAGGCAGCAGTGGGGAATATTGGGCAAT
GGGGGAAACCCTGACCCAGCGACGCCGCGTGGGTGATGAAGGCCTTCGGGTCGTAAAGCC
CTGTCGGGCGGAACGAAGGCTCTCACGGCAAAGAGCCGTGAGAGGTGACGGTACCGCCGA
AGGAAGCACCGGCCAACTCCGTGCCAGCAGCCGCGGTAAGACGGAGGGTGCAAGCGTTGC
TCGGAATCACTGGGCGTAAAGGGTGCGTAGGCGGTCTCGCAAGTCTGGCGTGAAAGCCCA
AGGCTCAGCCTTGGAAGTGCGCTCGAAACTGCGAGGCTGGAGTGCCGGAGGGGAGAGTGG
AATTCCCGGTGTAGCGGTGAAATGCGTAGAGATCGGGAGGAATACCGGTGGCGAAAGCGA
CTCTCTGGACGGCAACTGACGCTGAGGCACGAAAGCGTGGGGAGCAAACAGGATTAGATA
CCCTGGTAGTCCACGCCGTAAACGATGGACACTAGGTGTCGGGGGTATCCACTCCCTCGG
TGCCGCCGCTAACGCAGTAAGTGTCCCGCCTGGGAAGTACGGTCGCAAGATTAAAACTCA
AAGGAATTGACGGGGGCCCGCACAAGCGGTGGAGCATGTGGTTCAATTCGATGCAACGCG
AAGAACCTTACCTGGGTTTGACATCTGGCGAATCTCTGGGAAACCAGAGAGTGCCCGCAA
GGGAGCGCCAAGACAGGTGCTGCATGGCTGTCGTCAGCTCGTGCCGTGAGGTGTTGGGTT
AAGTCCCGCAACGAGCGCAACCCTTACCCTTAGTTGCCCCCGGGTCAAGCCGTGGCACTC
CAAGGGAACTGCCCGTGTTAAGCGGGAGGAAGGTGGGGACGACGTCAAGTCATCATGGCC
TTTATATCCAGGGCTACACACGTGCTACAATGGCTGGGACAGAGCGTGGCCAACGCGCGA
GCGGGAGCTAATCGCAAAACCCCAGCCTCAGTTCGGATCGGAGTCTGCAACTCGACTCCG
TGAAGCTGGAATCGCTAGTAATCGCGGATCAGCATGCCGCGGTGAATACGTTCCCGGGCC
TTGTACACACCGCCCGTCACACCATGGAAGTCGGTTGTACCGGAAGCGAGCGCGCCAACC
CGCAAGGGGGGCAACTCCCCAGGGTACGACCGGTAACCGGGGTG
>OTU231
GACGAACGCTGGCGGCGTGCCTAACACATGCAAGTCGAACGGGGGTAGCAATACCCCAGT
GGCGAACGGGTGCGTAACACGTGAGGAACATTCCTTCCGGTGGGGGATAGCCGGCCTAAC
GGCCGGGTAATACCGCATACGCTGTTCGGGGTGCATACCCTGGATCGGAAAGCAGCAATG
CGCCGGAGAGGTGCCTCGCGGCCTATCAGCTAGTTGGTGAGGTAATGGCTCACCAAGGCG
ACGACGGGTAGCTGGTCTGAGAGGATGGCCAGCCACATTGGGACTGAGACACGGCCCAGA
CTCCTACGGGAGGCAGCAGTGGGGAATCTTGCGCAATGGGCGAAAGCCTGACGCAGCGAC
GCCGCGTGTGGGATGACGGCCTTCGGGTTGTAAACCACTGTCGCGAGGGACGAAGATCTG
ACGGTACCTCGAAAGGAAGCACCGGCTAACTCTGTGCCAGCAGCCGCGGTAATACAGAGG
GTGCAAGCGTTGTCCGGAATCACTGGGCGTAAAGGGCGCGTAGGCGGCCTGATAAGTAGG
GGGTGAAATCCTGGGGCTTAACCTCAGGGCTGCCTTCTAGACTGTCCGGCTCGAGCACAG
TAGAGGCAGGTGGAATTCCCGGTGTAGCGGTGGAATGCGTAGAGATCGGGAAGAACATCG
GTGGCGAAGGCGGCCTGCTGGGCTGTTGCTGACGCTGAGGCGCGACAGCGTGGGGAGCAA
ACAGGATTAGATACCCTGGTAGTCCACGCCGTAAACGATGGGTACTAGGCGTCGGGGGGA
GCGACCCCCTCGGTGCCGTCGCTAACGCAGTAAGTACCCCGCCTGGGGAGTACGGCCGCA
AGGCTGAAACTCAAAGGAATTGACGGGGGCCCGCACAAGCGGTGGAGCATGTGGTTTAAT
TCGAAGCAACGCGAAGAACCTTACCTGGGCTTGACATGCACGAGAAAGCCGGTGGAAACA
TCGGCCCCTCTTCGGAGTTCGTGCACAGGTGCTGCATGGCTGTCGTCAGCTCGTGTCGTG
AGATGTTGGGTTAAGTCCCGCAACGAGCGCAACCCTCGTCCCTAGTTACCAGCGAGTAAA
GTCGGGCACTCTAGGGAGACTGCCGGTGTCAAACCGGAGGAAGGTGGGGACGACGTCAAG
TCATCATGGCCCTTACGTCCAGGGCGACACACGTGCTACAATGGCCGGTACAGAGCGTCG
CCAACTCGCAAGAGTGCGCCAATCGCTAAAAGCCGGTCTAAGTTCGGATTGTGGTCTGCA
ACTCGACCACATGAAGCTGGAATCGCTAGTAATCGCGGATCAGCCACGCCGCGGTGAATA
CGTTCCCGGGCCTTGTACACACCGCCCGTCACGCCATGGAAGCTGGGGGGACCTGAAGTC
GGTGGGCTAACCGCAAGGAGGCAGCCGCCAAAGGTCAATTCAGTGACTGGGGCG
>OTU232
AACGAACGCTGGCGGCGTGGATAAGACATGCAAGTCGAACGCTCATTTGCCTGCAGCAAT
GTAGGCGAGTGGGAGTGGCGCAAGGGTGCGTAACACGTGGGTAATTTGCCGCGAAGTTGG
GGATAACTCGCTGAAAGGCGAGCTAATACCGGATGTGGTTAGCTGGTGGCATCATTGGCT
AACGAAAGTTGGGGACCCGCAAGGGCCTGACGCTTCGCGATAAGCCCGCGGCCTATCAGC
TAGTTGGTGAGGTAACGGCTCACCAAGGCTAAGACGGGTAGCTGGTCTGAGAGGACGACC
AGCCACACTGGAACTGAGAGACGGTCCAGACACCTACGGGTGGCAGCAGTCGAGAATTTT
TCACAATGGGCGCAAGCCTGATGGAGCGACGCCGCGTGGGGGATGAAGGGCTTCGGCTCG
TAAACCCCTGTCATTTGCGAACAAACCCTCCCATTGAACAGGTGGGAGGTTGATTGTAGC
GAAAGAGGAAGGGACGGCTAACTCTGTGCCAGCAGCCGCGGTAATACAGAGGTCCCGAGC
GTTGTTCGGATTCACTGGGCGTAAAGGGTGCGTAGGTGGTGGGGTAAGTCTCGTGTGAAA
GCTCGCAGCTTAACTGCGAAAAGTCACGGGATACTATCCGGCTAGAGGCTTGGAGGGGGG
ACTGGAATACTTGGTGTAGCAGTGAAATGCGTAGATATCAAGTGGAACACCAGTGGCGAA
GGCGAGTCCCTGGACAAGACCTGACACTGAGGCACGAAAGCCAGGGGAGCAAACAGGATT
AGATACCCTGGTAGTCCTGGCTGTAAACGGTGCACGTTTGCTGTAAAAGGAATCGACCCC
TTTTGTGGCGAAGCTAACGCGATAAACGTGCCGCCTGGGAAGTACGGTCGCAAGATTAAA
ACTCAAAGAAATTGACGGGGGCCTGCACAAGCGGTGGAGTATGTGGCTTAATTCGATGCA
ACGCGAAGAACCTTACCTGGCCTTGACATGCAAGTGGTAGAACCATGAAAGTGGGACGAC
CCCGCAAGGGGAGCTTGCACAGGTGCTGCATGGCTGTCGTCAGCTCGTGTCGTGAGATGT
TGGGTTAAGTCCCGCAACGAGCGCAACCCCTATGTTCTGTTGCCACCCGGTCGAGAGGCT
GGAGCACTCTGGACAGACTGCCTCGCTTCAACGAGGAGGAAGGTGGGGATGACGTCAAGT
CAGGATGGCCCTTACGGCCAGGGCTGCACACGTACTACAATGCCCGGCACAAAGGGAAGC
AAAACCGACAGGTGGAGCAAATCCCCCAAAAACCGGGCTCAGTTCAGATTGAGGTCTGCA
ACTCGACCTCATGAAGCTGGAATCGCTAGTAATGGCGCATCAGCTACGGCGCCGTGAATA
CGTTCCCAGGCCTTGTACACACCGCCCGTCACATCATGAAAGCCGCTTGTACCCGAAGTC
GCTCGCGCTAACCCGCAAGGGGAGCAGGTGCCGAAGGTATGGGTGGTGATTGGGATG
>OTU233
CCTGAACGCTGGCGGCGTGGTTAAGACATGCAAGTCGCACGGGGTAGCAATACCCAGTGG
CGCAAGGGTGAGTAATGTATCGCTAATGTACCCCGGACTCTGGGATAGCTGCCCGAAAGG
GCAGGTAATACCAGATGATATAACCGGCCCGCATGGGTTGGTTCTCAAAGGTCCGCCGGT
CTGGGCGCAGGCGATATCGTATCAGCTAGTTGGTGAGGTAACGGCTCACCAAGGCGACGA
CGCGTAGCCGGACTGAGAGGTCGGTCGGCCACATCGGGACTGAGACACTGCCCGGACTCC
TACGGGGGGCTGCAGTAACGAATCTTCCCCAATGGGCGCAAGCCTGAGGGAGCGACGCCG
CGTGGAGGATGAAGTCCTTCGGGATGTAAACTCCTGTCAGGGGTTAGAAAGTTCTGATCA
ACCCCAGAGGAAGAGACGGCTAACTCTGTGCCAGCAGCCGCGGTAAGACAGAGGTCTCAA
GCGTTAGGCGGAATCACTGGGCTTAAAGCGTGTGTAGGCGGATCGTTAAGTGCCTTGTGA
AATCCCACAGCTCAACTGTGGAACTGCTTGGCATACTGGCGGTCTTGAGCCATCTAGGGG
TCGCTGGAACAAACGGTGGAGCGGTGAAATGCGTAGATATCGTTTGGAACGCCAATGGTG
AAAACAGGCGACTGGGGATGTGCTGACGCTGAGACACGAAAGCCAGGGGAGCAAACGGGA
TTAGATACCCCGGTAGTCCTGGCCCTAAACGATGTCCACTAGATCGTAGTACCTCTGACG
GTTTTACGGTCGAAGCAAAAGTGCTAAGTGGACCGCCTGGGAAGTACGGTCGCAAGGCTA
AAACTCAAAGGAATTGACGGGGGCTCACACAAGCGGTGGAGCATGTGGTTCAATTCGAAG
CAACGCGCAGAACCTTACCTGGGCTTGACATGCTAGGATTATCTCCATGAAAGTGGAGTA
GGCCCTTCGGGGTACAACTAGTACAGGTGCTGCATGGCTGTCGTCAGCTCGTGTCGTGAG
ATGTCGGGTTAAGTCCCATAACGAGCGAAACCTTTGCCCTTAGTTACCAGCGGGTTATGC
CGGGGACTCTAAGGGGACTGCCGGTGTCAAACCGGAGGAAGGTGGAGATGACGTCAAGTC
CTCATGGCCTTTATGCCCAGGGCCACACACGTGCTACAATGGGATGGACAAAGCGAACCT
AAAGTGCAAACTCATGGAAATCGCAAAAATCATCCCCCAGTTCAGATAGGAGGCTGCAAC
TCGCCTCCTTGAAGTTGGAATCGCTAGTAATCGCGGATCAGCTACGCCGCGGTGAATGTG
TTCCTGAGCCTTGTACACACCGCCCGTCAAGTCATGGGAGCCGGAAATAGCCGAAGTTGT
CTCAATTCAGAGATACCTACGCTAGGTTCGGTGACTGGGACT
>OTU234
GATGAACGCTAGCGGCAGGCTTAATACATGCAAGTCGTGGGGCAGCAGGTCTGTAGCAAT
ACAGATGCTGGCGACCGGCAAACGGGTGTGGAACACGTACACAACCTTCCTTTGAGTGGG
GAATAGCCCGGGGAAACCCGGATTAATACCCCGTAATATAGTGATTAGGCATCTTTTTAC
TATTATAGCAGCAATGCGCTTAATGATGGGTGTGCGCCTGATTAGGCAGTTGGCGGGGTA
ACGGCCCACCAAACCTACGATCAGTAACTGGTGTGAGAGCACGACCAGTCACACGGGCAC
TGAGACACGGGCCCGACTCCTACGGGAGGCAGCAGTAAGGAATATTGGTCAATGGACGCA
AGTCTGAACCAGCCATGCCGCGTGGAGGATGAAGGTCCTCTGGATTGTAAACTTCTTTTA
TCTGGGAAGAAATCCATGAATTCTTTTGTGGTTGACGGTACCAGATGAATAAGCACCGGC
TAACTCCGTGCCAGCAGCCGCGGTAATACGGAGGGTGCAAGCGTTATCCGGATTCACTGG
GTTTAAAGGGTGCGTAGGTGGGCAGGTAAGTCAGTGGTGAAATCTCTGGGCTTAACTCAG
AAACTGCCATTGATACTATCTGTCTTGAATACCGTGGAGGTCAGCGGAATATGTCATGTA
GCGGTGAAATGCTTAGATATGACATAGAACACCAATTGCGAAGGCAGCTGGCTACACGAA
TATTGACACTGATGCACGAAAGCGTGGGGATCAAACAGGATTAGATACCCTGGTAGTCCA
CGCCCTAAACGATGGATACTCGACATACGCGATACACTGTGTGTGTCTGAGCGAAAGCAT
TAAGTATCCCACCTGGGAAGTACGATCGCAAGATTGAAACTCAAAGGAATTGGCGGGGGT
CCGCACAAGCGGTGGAGCATGTGGTTTAATTCGATGATACGCGAGGAACCTTACCTGGGC
TAGAATGTCAGTGGACTGTGGGTGAAAGCTCACTTTGTAGCAATACACCGCTGATAAGGT
GCTGCATGGCTGTCGTCAGCTCGTGCCGTGAGGTGTTGGGTTAAGTCCCGCAACGAGCGC
AACCCCCATCACTAGTTGCCATCAGGTAACGCTGGGAACTCTAGTGAAACTGCCGTCGTA
AGACGTGAGGAAGGAGGGGATGATGTCAAGTCATCATGGCCTTTATGCCCAGGGCTACAC
ACGTGCTACAATGGGGCGTACAAAGAGCAGCAACACAGTGATGTGAAGCCAATCTCAAAA
AACGCCTCTCAGTTCAGATTGAAGTCTGCAACTCGACTTCATGAAGCTGGAATCGCTAGT
AATCGTATATCAGCAATGATACGGTGAATACGTTCCCGGACCTTGCACACACCGCCCGTC
AAGCCATGGAAGCCGGGTGTACCTAAAGTCGGTAACCGTAAGGAGCCGCCTAGGGTAAAA
CTGGTGACTGGGGCT
>OTU235
AATCAACGCTGGCGGCGTGCCTAACACATGCAAGTCGAACGAGAAAGTGGAGCAATCCAT
GAGTAAAGTGGCGACCGGGTGAGTAACACGTGACCAATCTACCCTTGAGTGGGGGATAAC
CTCGGGAAACCGGGGCTAATACCGCATAAAATCTTCGGTACGGAAGTACTGAAGATCAAA
GGAGCAATTCGCTTAAGGAGGAGGTCGCGGCTGATTAGCTAGTTGGCGGGGTAATGGCCC
ACCAAGGCAAAGATCGGTAGCCGGCCTGAGAGGGCGCACGGCCACACTGGAACTGAAACA
CGGTCCAGACTCCTACGGGAGGCAGCAGTGGGGAATTTTGCGCAATGGGGGAAACCCTGA
CGCAGCAACGCCGCGTGGAGGATGAAGTCCCTTGGGACGTAAACTCCTTTCGACCCGGAC
GATAATGACGGTACGGGTGGAAGAAGCCCCGGCTAACTTCGTGCCAGCAGCCGCGGTAAT
ACGAGGGGGGCAAGCGTTGTTCGGAATTATTGGGCGTAAAGGGCGCGTAGGCGGTGCGGT
AAGTCACCTGTGAAACCTCTAGGCTCAACCTAGAGCCTGCAGGCGAAACTGCCGTGCTTG
AGGGTGGGAGAGGTGCGTGGAATTCCCGGTGTAGCGGTGAAATGCGTAGATATCGGGAGG
AACACCTGTGGCGAAAGCGGCGCACTGGACCACATCTGACGCTGAGGCGCGAAAGCTAGG
GGAGCAAACAGGATTAGATACCCTGGTAGTCCTAGCCCTAAACGATGGATGCTTGGTGTG
ATCGGTACCCAATCCGATCGTGCCGTAGCTAACGCGTTAAGCATCCCGCCTGGGGAGTAC
GGTCGCAAGGCTGAAACTCAAAGGAATTGACGGGGGCCCGCACAAGCGGTGGAGCATGTG
GTTCAATTCGACGCAACGCGAAGAACCTTACCTGGGCTCGAAGCACAGTGGACCGGGGTA
GAAATATCCCTTTTCGCAAGAACTGCTGTGGAGGTGCTGCATGGCTGTCGTCAGCTCGTG
TCGTGAGATGTTGGGTTAAGTCCCGCAACGAGCGCAACCCTTATCGTTAGTTGCCATCAG
GTCAAGCTGGGCACTCTAGCGAAACCGCCCCGGATAACGGGGAGGAAGGTGGGGATGACG
TCAAGTCCTCATGGCCTTTATGTCCAGGGCTACACACGTGCTACAATGGTCGGTACAAAC
CGTCGCAAACCTGCGAAGGGGAGCTAATCGGAAAAAGCCGGCCTCAGTTCGGATTGGAGT
CTGCAACTCGACTCCATGAAGCTGGAATCGCTAGTAATCGCGGATCAGCACGCCGCGGTG
AATACGTTCCCGGGCCTTGTACACACCGCCCGTCACATCACGAAAGTGGACTGCACTAGA
AGCCGGTGAGCCAACCGCAAGGGGGCAGCCGTCCAAGGTATGGTTCATGATTGGGGTG
>OTU236
AACGAACGCTGGCGGCGTGCCTAAGACATGCAAGTCGTGCGGAAAGGCTCCTTCGGGAGC
ACTCGAGCGGCGCACGGGTGAGTAACGCGTGGGTAATCTGCCTTCGGGCTCGGGACAACT
CCGGGAAACTGGAGCTAATACCGGATAAGACCACGGGACCTTCGGGTCCTGCGGAAAAAG
GTGGCCTCTGCTTGCAAGCTACTGCCTGTTGATGAGCCTGCGTCCCATTAGCTAGTTGGT
GGGGTAACGGCCTACCAAGGCGACGATGGGTAGCTGGTCTGAGAGGATGATCAGCCACAC
TGGAACTGAGACACGGTCCAGACTCCTACGGGAGGCAGCAGTCGGGAATTTTGGGCAATG
GGCGAAAGCCTGACCCAGCAACGCCGCGTGAGGGATGAAGGCCCTCGGGTCGTAAACCTC
TGTCGGGAGGGGAGAACGGTCGCGACGCAAATAGCTTCGCGGCCTGACGGTACCTCCTAA
GGAAGCACCGGCTAACTCCGTGCCAGCAGCCGCGGTAATACGGAGGGTGCAAGCGTTGTT
CGGAATTATTGGGCGTAAAGCGCGTGTAGGCGGCTTGGCAAGTCGGGTGTGAAATCCCGG
GGCTCAACCCCGGAACTGCATTCGAAACTGCCTCGCTAGAGTCACGGAGAGGAAGGCGGA
ATTCCCGGTGTAGAAGTGAAATTCGTAGATATCGGGAGGAACACCAGCGGCGAAGGCGGC
CTTCTGGACGATGACTGACGCTGAGACGCGAAAGCGTGGGGAGCAAACAGGATTAGATAC
CCTGGTAGTCCACGCCGTAAACGTTGGGTGCTAGGTGTCGCGGGTATTGACCCCTGCGGT
GCCGACGCTAACGCATTAAGCACCCCGCCTGGGAAGTACGGTCGCAAGGCTAAAACTCAA
AGGAATTGACGGGGGCCCGCACAAGCGGTGGAGCATGTGGTTTAATTCGAAGCAACGCGC
AGAACCTTACCTGGGCTTGACATCCGCGGAACCCCTCTGAAAGGAGGGGGTGCCTTCGGG
AGCCGCGAGACAGGTGTTGCATGGCTGTCGTCAGCTCGTGTCGTGAGGTGTTGGGTTAAG
TCCCGCAACGAGCGCAACCCCTGCCGTTAGTTGCCACCAGTTCGGCTGGGCACTCTAATG
GGACTGCCGGTGTTAAACCGGAGGAAGGTGGGGACGACGTCAAGTCCTCATGGCCCTTAT
GCCCAGGGCTACTCACGTGCTACAATGGTCGGTACAAAGGGTCGCGAACCCGCGAGGGTA
AGCCAATCCCAGAAAGCCGGCCTCAGTTCGGATTGGAGTCTGCAATTCGACTCCATGAAG
GCGGAATCGCTAGTAATCGCGGATCAGCATGCCGCGGTGAATACGTTCCCGGGCCTTGTA
CACACCGCCCGTCACACCACGAAAGCTGCTTGAACCAGAAGTCCGCGACCCAACCGCAAG
GAGGGAACGGCCCAAGGTTTGAGTGGTGATTGGGGTG
>OTU237
GATGAACGCTGGCGGCGTGCCTTAAGCATGCAAGTCGAACGGAGATTGTGCTTAGCACAA
AGTTAATTACTCTTGTTCCATTTGTTTACCCTTAAGTAGCACAAGTCAGTTTAATGACTA
TTTTTGGCGTAAACGCATGGAGCAATGATTCTAATTAATTTCGTGCTAAGCATGAAATCA
GTGGCGGACGGGTGAGTATAAGCAAGGAACGTACCCTATACTGTGACATAGCTCGTCGAA
AGACGGGGTAATATCGCATAATCCCGCAAGGGCAAAGCGCTTAACCGCGCGGTAATGGAG
CGGCCTTGTTCCTATCAGCTTGTTGGTGAGGTAAAAGCTTACCAAGGCTACGACGGGTAG
GGGGTGTGAGAGCACGACCCCCCACAATGGCACTGAGACACGGGCCATACATCTACGGAT
GGCAGCAACTGGGAATCGTTGGCAATGGACGAAAGTCTGACCACGCGACGCCGCGTGAGG
GATGAAGTATTTCGGTATGTAAACCTCTTTTGCCAAGACATCGAAGCTTGGCGAATAAGC
GCCTACAAACTACGTGCCAGCAGTCGCGGTAATACGTAGGGCGCAAGCGTTATCCGGATT
CACTGGGCGTAAAGAGTCGTGTAGGTGGTTTGCCGCATCGTACTTGAAAGCCCGAGGCTT
AACCTCGGCGTTGGGTACGAGATGGGTAGACTCGAGGGAGGCAGAGGAAAGGGGAACTGA
TGGTGAAGCAGTGAAATGCGTTGATATCATCAGGAACACCAAAGGCGAAGGCACCTTTCT
GGGCCTCTCCTGACACTGAGACACGAAAGCTAGGGGAGCGAAGCAGATTAGAGACCTGCG
TAGTCCTAGCCCTAAACGCATGTCTGCTAGATGGTCTTTCGTAAGACGGACTGTCGTAAG
CTAACGCGTTAAGCAGACCGCCTGGGGAGTACGATCGCAAGATTAAAACTCAAAGGAATT
GACGGGGACCCGCACAACCGGTGGAGCGTGTGGTTCAATTCGAGACAAAGCGAAAGACCT
TACCAGGTCTTGACATGCTACCGTTTTAAGCACCTAGAAATAGGAGCCTATCCGCAAGGA
TGGTAGTACAGCTGCTGCATGGCTGTCGTCAGCTCGTGCCGTGGGGTGTTCCCTTAAGTG
GGAGAACGAGCGCAACCCGTGTCCGATGTTACAAGTGTCATCGGAGACCGCCCTCTCTCT
GAGTGCAGAAATTTTTTCTGTATTGAGAGAGAGGGAGGAAGGAACGGACGACGTCAAGTC
AGCACGGCGCTTATGACCTGGGTCACACACACCCTACAATGGCGAATAACAATGGGAAGC
AAGCCGGCAACGGCAAGCAAATCCCCACTAAATTTCGCCTCAGTTCAGATTGGGGGCTGC
AACCCGCCCCCATGAAGTCGGAATCGGTAGTAATCGCAGATCAGCAGGCTGCGGTGAATA
CGTTCTCGGGTCTTGTACACACCGCCCGTCAAGCCAACAAAGTTGGAGGCGGCCGAAGAG
CCCCGCAAGGGGAGCTAAGCCGAATTCAGCGATGGGGACT
>OTU238
GATGAACGCTAGCGGTGTGCCTGAGATATGCAAGTCGAGCGACGTTTTGAAGGAGCTTGC
TCCTTTAAGACGAGCGGCGTCCGGCTGAGTAACGCGTAGGAATCTGCCCCCGACTGGGGA
ATAGCTCACCGAAAGGTGTGGTAATACCCCATAGTCTCTTCTTTTTGAAGAGTAAAGGAC
TTAACCGTCCGGTCAGGGATGAGCCTGCGTCCTATCAGGTAGTTGGTGAGGTAACGGCTC
ACCAAGCCAATGACGGGTAGCTGGTCTCATGAGGACGACCAGCCAGAGGGGGACTGAAAC
ACGGCCCCCACTCCTACGGGAGGCAGCAATTAGGAATAGTCGGCAATGGGCGAAAGCCTG
ACCGCGCGACACCGCGTGTAGGATGAAGGTCTAACGATCGTAAACTACTGTGGCGTGGGA
AGAAGTTCTATCGCAAGATAGGATTGACGGTACCACGCTAGAAAGGGGCCGCTAACTGCG
TGCCAGAAGCGTCGGTAAGACGTGGGCCCCAAGCGTTATCCGGTGTAACTGGGCATAAAG
AGTCGCGTAGGCGGCTTGGAAAGTTACCTTTTAAATTTCGTGGCCCAACTACGAAACTGG
GGGTAAGACTCCCAAGCTAGATTTTTCTTTAAGGGTAAATGGAACTTTGAGAGGAGTAGT
GAAATGCGTTGATCCTCAAGGGAACACCAGTGGCGAAGGCGATTTACTGTGAGAAAAATG
ACGCTGAGGCACGAAAGCTAGGGGAGCGAAGCAGATTAGAGACCTGCGTAGTCCTAGCCG
TAAACGAATGCCTGCTAGCTGCATTTCCGTCCCGACTTCGGTCGGGATTAGGTGTGGCGA
AGATAAGTCGTTAAGCAGGCCGCCTGGGGAGTACGACCGCAAGGTTAAAACTCAAAGGAA
TTGGCGGGGAGGCACACAACCAGAGGAACATGTGGTTCAATTCGAAACAAACCGATCACC
TCACCAGGGTTTGACATGTAGATGCTAATCTTATGAAAGTAAGACTCCTTCGAGGGTTCT
ACACAGGTACTGCATGGCTGTCGTCAGTTCGTTCCGTGAGGAGTGCCCTTAAGTGGGACA
ACGAACGCAACCCCCATCGTGTGTTATAAGTGTCACACGAAACTGCCCTTGAGTTCTCAA
GGGAGGAAGGAGGGGCAGATGTCAAGTCAGCATGGTCCTTATGTCCTGGGCGACACACAT
GTTACAATGCGAAGAAACAACGAGCTTAGCAAGCCGGCGACGGCAAGCCAATCTCTAAAA
ACTTCGCTCAGTGGGGATCGCAGTCTGCAATTCGACTGCGTGAACGCGGATTTGGTAGTA
ATCGCGAAGCAGCTAGTCGCGGTGAATACGTTCTTGCCTCTTGCACACACCGCCCGTCAA
GCCAACAAAGTCGCCTCTATATGAACTCCGACGTAAGTCGGAGGAGTTTAGTGGTGGCGA
TGAGGGTT
>OTU239
AGTGAACGCTGGCGGCGTGCTTAACACATGCAAGTCGAACGCGAAAGGGTAGCAATATCC
GAGTAGAGTGGCGAACGGGTGAGTAATGTGTGGGTAATCTGCCTTCGAGAGGGGGATAAC
CTGGCGAAAGCCGGGCTAATACCCCATGACATTGCTTGGTCCTCGGATCGAGTAATCAAA
GGATGGCCTCTATTTATAAGCTATCGCTCAAAGATGAGCTCACATCCTATCACGCTTGTT
GGTGAGGTAAAGGCTCACCAAGGCGACGACGGGTAGCCGGCCTGAGAGGGTGTCCGGCCA
CACTGGAACTGAGACACGGTCCAGACTCCTACGGGAGGCAGCAGTGGGGAATTTTTCGCA
ATGGGCGAAAGCCTGACGAAGCAACGCCGCGTGGAGGATGAAGGCCCTAGTGGTCGTAAA
CTCCTGTCTAGTGGGACGAAATTCAGTCGGGTGAACAATCCGGCAGATTGACTGTACTAC
TGGAGGAAGCTCCGGCCAACTCCGTGCCAGCAGCCGCGGTAATACGGAGGGAGCAAGCGT
TACTCGGAATTATTGGGCGTAAAGGGCGCGTAGGCGATTTGAAAAGTCTTGTGTGAAAGC
CCCGGGCTTAACCCGGGAAGTGCACAAGAAACTGTTGAATTTGAGTTCCGGAGAGGAAGG
CAGAATTCCCGGTGTAGCGGTGAAATGCGTAGATATCGGGAGGAATACCAGTGGCGAAGG
CGGCCTTCTGGACGGATACTGACGCTGAGGCGCGAAAGCCAGGGGAGCAAACGGGATTAG
ATACCCCGGTAGTCCTGGCCGTAAACGATGTACACTTGGTGTGAGCCGGTTTTCGGTTCG
TGCCGCAGTTAACGCAATAAGTGTACCGCCTGGGGAGTACGGTCGCAAGGCTGAAACTCA
AAGGAATTGACGGGGGCCCGCACAAGCGGTGGAGCATGTGGTTCAATTCGATGCAACGCG
AAGAACCTTACCGGGGTTTGAACTGTACCTGTAAAACTCAGAGATGAGTTCCCCTAGCAA
TAGGCAGGTATAGAGGTGCTGCATGGCTGTCGTCAGCTCGTGTCGTGAGATGTTGGGTTA
AGTCCCGCAACGAGCGCAACCCTTGCTTTTAGTTGCTCACTCGCAAGAGTAGCACTCTAA
ATAGGACTGCCGGTGATAAACCGGAGGAAGGTGGGGATGACGTCAAGTCATCATGGCCTT
TATGCCCCGGGCTACACACGTGCTACAATGGCCGGTACAGAGGGTCGCGAGACCGCAAGG
TGGAGCCAATCCCAGAAAACCGGCCTCAGTTCGGATTGCACTCTGCAACTCGAGTGCATG
AAGTTGGAATCGCTAGTAATCGCGGATCAGCATGCCGCGGTGAATACGTTTCCGGGCCTT
GTACACACCGCCCGTCACACCACGAAAGTGGCTTGTACCCGAAGTCGCCAAGCTAACCCT
TTGGGAAGCAGGTGCCCAAGGTATGAGTCATGATTGGGGTG
>OTU240
GACGAACGCTGGCGGCGTGCCTAACACATGCAAGTCGTACGGGACCGGGGGCAACTCCGG
TTCAGTGGCAGATGGGTGCGTAACACGTGAGGAACTTGTCCGTCGGCGGGGGATAGCCGG
CCCAACGGCCGGGTAATACCGCATCCGCTCGTTCGGGGGCATCCCTGGGCGAGGAAAGCA
GCCGCAAGGTTGCGCCGGTGGAGAGGCTCGCGGCCTATCAGCTAGTTGGCGGGGTAATGG
CCCACCAAGGCGACGACGGGTAGCTGGTCTGAGAGGATGGCCAGCCACATTGGGACTGAG
ACACGGCCCAGACTCCTACGGGAGGCAGCAGTGGGGAATATTGCGCAATGGCCGCAAGGC
TGACGCAGCGACGCCGCGTGTGGGATGACGGCCTTCGGGTTGTAAACCACTGTCGGGGGG
GACGAATACTCGGCTTCGAATAGGAGCCCGAGGGTGACGGTACCTCCAAAGGAAGCACCG
GCTAACTCCGTGCCAGCAGCCGCGGTAATACGGAGGGTGCGAGCGTTGTCCGGAATCACT
GGGCGTAAAGGGCGCGTAGGCGGCCCGTTAAGTTGCCGGTGAAATCCCGCGGCTCAACTG
CGGGGCTGCCGGTAAGACTGGCGGGCTCGAGCACGGTAGAGGCAGATGGAATTCCCGGTG
TAGCGGTGGAATGCGTAGAGATCGGGAAGAACACCAGTGGCGAAGGCGTTCTGCTGGGCC
GTTGCTGACGCTGAGGCGCGACAGCGTGGGGAGCAAACAGGATTAGATACCCTGGTAGTC
CACGCCGTAAACGATGGACACTAGGCGTCGGGGGGAGCGACCCCCTCGGTGCCGTCGCTA
ACGCAGTAAGTGTCCCGCCTGGGGAGTACGGCCGCAAGGCTGAAACTCAAAGGAATTGAC
GGGGGCCCGCACAAGCGGTGGAGCATGTGGTTTAATTCGAAGCAACGCGAAGAACCTTAC
CTGGGCTTGACATGCTGGTGCAAGCCGGTGGAAACATCGGCCCCTCTTCGGAGCGCCAGC
ACAGGTGCTGCATGGCTGTCGTCAGCTCGTGTCGTGAGATGTTGGGTTAAGTCCCGCAAC
GAGCGCAACCCTCGCTCCCAGTTGCCAGCGGTTCGGCCGGGGACTCTGGGGGGACTGCCG
GCGTTAAGCCGGAGGAAGGTGGGGACGACGTCAAGTCATCACGGCCCTTACGTCCAGGGC
GACACACGTGCTACAATGCCCGGTACAGCGCGTCGCGAACCCGCGAGGGGGAGCCAATCG
CTAAAAGCCGGGCTAAGTTCGGATTGCAGTCTGCAACTCGACTGCATGAAGCCGGAATCG
CTAGTAATCGCGGATCAGCCACGCCGCGGTGAATACGTTCCCGGGCCTTGTACACACCGC
CCGTCACGCCATGGAAGCCGGAGGGACCCGAAACCGGTGGGCCAACCGCAAGGGGGCAGC
CGTCTAAGGTCAATTCGGTGACTGGGGCG
>OTU241
AACGAACGCTGGCGGCGTGCCTAACACATGCAAGTCGAGCGCGAATGGAGCAATCCTAGT
AGAGCGGCGCACGGGTGAGTAACACGTGGGTAATCTGCCTGGAAGATCGGGACAACCTGC
CGAAAGGCTGGCTAATACCGGATAAGCCCACGGGGTCCTCGGACCTCGAGGGAAAAGATG
GCCTCTGCATGCAAGCTATCACTTCCAGATGAGCCCGCGGCCCATCAGCTAGTTGGCGGG
GTAATGGCCCACCAAGGCTACGACGGGTAGCTGGTCTGAGAGGACGATCAGCCACACTGG
AACTGAGACACGGTCCAGACTCCTACGGGAGGCAGCAGTGGGGAATTTTGCGCAATGGGC
GAAAGCCTGACGCAGCAACGCCGCGTGTGTGATGAAGGTCTTCGGATCGTAAAGCACTTT
CGACCGGGACGAAAACCCGCTGGCTAACATCCAGCGGTTTGACGGTACCGGGAGAAGAAG
CACCGGCTAACTCTGTGCCAGCAGCCGCGGTAATACAGAGGGTGCAAGCGTTGTTCGGAA
TTATTGGGCGTAAAGCGCGAGTAGGCGGCTTTGCAAGTCGGGTGTGAAAGCCCTCGGCTC
AACCGAGGAAGTGCGCCCGAAACTGCATAGCTCGAGTACCGGAGAGGATGGCGGAATTCC
CGAAGTAGAGGTGAAATTCGTAGATATCGGGAGGAACACCGGTGGCGAAGGCGGCCATCT
GGACGGATACTGACGCTGAGACGCGAAAGCGTGGGTAGCAAACAGGATTAGATACCCTGG
TAGTCCACGCTGTAAACGATGAGAACTAGGTGTCGCGGGTGTTGACCCCCGCGGTGCCGT
AGCTAACGCATTAAGTTCTCCGCCTGGGAAGTACGGCCGCAAGGCTAAAACTCAAAGGAA
TTGACGGGGGCCCGCACAAGCGGTGGAGCATGTGGTTTAATTCGACGCAACGCGCAGAAC
CTTACCTGGTCTTGACATCCTCGGAACCTGCCAGAGATGGTAGGGTGCCCGCAAGGGAAC
CGAGAGACAGGTGCTGCATGGCTGTCGTCAGCTCGTGTCGTGAGATGTTGGGTTAAGTCC
CGCAACGAGCGCAACCCTCGCCTTTAGTTGCCACGCAAGTGGATCTCTAGAGGGACTGCC
GGTGTTAAACCGGAGGAAGGTGGGGATGACGTCAAGTCCTCATGGCCTTTATGACCAGGG
CTACACACGTGCTACAATGGCCGGTACAAAGCGCTGCCAACCCGCAAGGGGGAGCCAATC
GCATAAAACCGGTCTCAGTTCAGATTGGAGTCTGCAACTCGACTTCATGAAGGCGGAATC
GCTAGTAATCGTAGATCAGCACGCTACGGTGAATACGTTCCCGGGCCTTGTACACACCGC
CCGTCACACCATGGGAGTCAATTGCTCCAGAAGTCGATGTGCCAACCGCAAGGAGGCAGT
CGCCCAAGGAGTGATTGGTGACTGGGGTG
>OTU242
AATCAACGCTGGCGGCGTGCCTAACACATGCAAGTCGAACGCGAAAGGGGCTTCGGCCCT
GAGTAGAGTGGCGTCCGGGTGAGTAACGCGTGGGTAATCTACCTTCGGGTGTGGAATAAC
TCAGGGAAACTTGAGCTAATACCGCATAATGCAGCGGCTCGACATCGAGACAGTTGTTAA
AGCTCCTCGCAAGAGGGGCGCCTGAAGAGGAGCCTGCGTCTGATTAGCTAGTTGGTGAGG
TAACGGCCCACCAAGGCTACGATCAGTAGCTGGTCTGAGAGGACGGCCAGCCACAATGGC
ACTGAAACACGGGCCATACTCCTACGGGAGGCAGCAGTGGGGAATTTTGCGCAATGGGCG
AAAGCCTGACGCAGCAACGCCGCGTGAAGGATGAAATCCCTCGGGATGTAAACTTCGTAA
GCATGGGAAGAAATCAATGACGGTACCATGCGTAAGCCCCGGCTAACTCCGTGCCAGCAG
CCGCGGTAATACGGGGGGGGCAAGCGTTGTTCGGAATTACTGGGCGTAAAGGGCGCGTAG
GCGGCCCAATCAGTCGGGCGTGAAAGCTCTGGGCTTAACCCAGAAATGTCGTTCGATACT
GTTGGGCTAGAGTGTGGAAGAGGCTACTGGAATTCCGTGTGTAGCGGTGAAATGCGTAGA
TATACGGAGGAACACCTGCGGCGAAGGCGGGTAGCTGGGCCAACACTGACGCTGATGCGC
GAAAGCTAGGGGAGCAAACGGGATTAGATACCCCGGTAGTCCTAGCCTTAAACGATGCTG
ACTTGGTGTCCCAAGTATTAAGTCTTGGGGTGCCGGAGCTAACGCGTTAAGTCAGCCGCC
TGGGGAGTACGGTCGCAAGGCTGAAACTCAAAGGAATTGACGGGGACCCGCACAAGCGGT
GGAGCATGTGGTTTAATTCGACGCAACGCGAAGAACCTTACCTGGACTAGAATGCGGTGG
ATAAGCCCCAGAGATGGGGTGATCCGGGTAACCGGCTCCTGCCTGCAAGGTGCTGCATGG
CTGTCGTCAGCTCGTGTCGTGAGATGTTGGGTTAAGTCCCGCAACGAGCGCAACCCTTAC
CGTGAGTTACCATCATTTAGTTGGGGACTCTCGCGGAACTGCCGGTGATAAACCGGAGGA
AGGTGGGGATGACGTCAAGTCCTCATGGCCTTTATGTCCAGGGCTACACACGTGCTACAA
TGGCCGGTACAAACCGCTGCGAAGTCGCAAGACGGAGCCAATCGGAAAAAACCGGTCTCA
GTTCGGATTGCAGTCTGCAACTCGACTGCATGAAGTTGGAATCGCTAGTAATCGCGGATC
AGCATGCCGCGGTGAATACGTTCCCGGGTCTTGTACACACCGCCCGTCACATCACGAAAG
TGGGCTGTACTAGAAGACGTTGAGCTAACCGCAAGGAGGCAGGCGTTCACGGTATGGTTC
ATGATTGGGGTG
>OTU243
AACGAACGCTGGCGGCGTGCCTAACACATGCAAGTCGAGCGGGAAAGTTCCCTTCGGGGA
GCGAGTACAGCGGCGAACGGGTGAGTACAACGTAGGTAACCTACCCCCGAGACTGGGATA
ACCTGTCGAAAGACGGGCTAATACCGGATAAGACCACGAGGGCCTCGGCCCTTGGGGTAA
AAGATGGCCTCTGCTTGCAAGCTATCACTCGAGGATGGGCCTGCGCGCCATTAGCTAGTT
GGTGAGGTAACGGCTCACCAAGGCGAAGATGGCTAGCTGGTCTGAGAGGATGGCCAGCCA
CACTGGGACTGAGACACGGCCCAGACTCCTACGGGAGGCAGCAGTGGGGAATATTGCGCA
ATGGGCGAAAGCCTGACGCAGCGACGCCGCGTGGGTGATGAAGGCCTTCGGGTCGTAAAG
CCCTGTCGGGAGGGAAGAAATCTCATCAGCCTAATATGCTGATGACTTGACGGTACCTCT
TAAGGAAGCACCGGCTAACTCCGTGCCAGCAGCCGCGGTAATACGGAGGGTGCAAGCGTT
GTTCGGAATCACTGGGCGTAAAGCGCGTGTAGGCGGCCACTTAAGTCTGATGTGAAAGCC
CTGGGCTCAACTCAGGAAGTGCATTGGATACTGGGTGGCTGGAGTACCGGAGAGGAGGGT
GGAATTCCTGGTGTAGCGGTGAAATGCGTAGATATCAGGAGGAACACCGGTGGCGAAGGC
GTCCCTCTGGCCGGATACTGACGCTGAGACGCGAAAGCGTGGGGAGCAAACAGGATTAGA
TACCCTGGTAGTCCACGCCATAAACGATGGGCACTAGGTGTTCGGGGTATTGACCCCCTG
AGTGCCGCAGCTAACGCATTAAGTGCCCCGCCTGGGGACTACGGCCGCAAGGTTAAAACT
CAAAGGAATTGACGGGGGCCCGCACAAGCGGTGGAGCATGTGGTTTAATTCGACGCAACG
CGAAGAACCTTACCTGGGCTAGACAACATCGGACATCCCTAGAAATAGGGCTTCCCCGCA
AGGGGCCGGTGGTTCAGGTGCTGCATGGCTGTCGTCAGCTCGTGTCGTGAGATGTTGGGT
TAAGTCCCGCAACGAGCGCAACCCCTGTCTCTAGTTGCTACCATTCAGTTGAGCACTCTA
GAGAGACTGCCCGTGTTAAACGGGAGGAAGGTGGGGACGACGTCAAGTCCTCATGGCCCT
TATGTCCAGGGCTACACACGTGCTACAATGGACGGTACAAAGGGCTGCTAACCCGCGAGG
GGGAGCCAATCCCAAAAAGCCGTTCTCAGTTCGGATTGGAGTCTGCAACTCGACTCTATG
AAGGCGGAATCGCTAGTAATCGCGGATCAGCATGCCGCGGTGAATACGTTCCCGGGCCTT
GTACACACCGCCCGTCACACCATGGGAGCCAGTTGTACCGGAAGTCGGTGATTCAACCCG
CAAGGGAGATAGCCGCCCATGGTATGGCTGGTGACTGGGGTG
>OTU244
AGCGAACGCTGGCGGCGTGCCTAACACATGCAAGTCGAGCGAACCGTTTGGGGAAACTCG
GACGGTTAGCGGCGGACGGGTGAGTAACACGTGGGTAACCCACCTTGGGGACCGGGATAA
CGGCTCGAAAGGGCCGCTAATACTGGATACGCTCCTTGGGGCACAAGCCTCGAGGAGGAA
AGGTTGCGCAAGCAGCCACTCCTAGACGGGCCCGCGGCCCATTAGCTAGTTGGCGGGGTA
ACGGCCCACCAAGGCGATGATGGGTAGCCGGTCTGAGAGGATGACCGGCCACACGGGGAC
TGAGACACGGCCCCGACTCCTACGGGAGGCAGCAGTGGGGAATCTTCCGCAATGGGCGAA
AGCCTGACGGAGCGACGCCGCGTGGGGGACGAAGGCCTTCGGGTCGTAAACCCCTGTCAG
AGGGAAAGAAGGGTACCGGCGTGAATAGCGCCGGTATTTGACGGTACCCTCAGAGGAAGC
CACGGCCAACTCCGTGCCAGCAGCCGCGGTAATACGGAGGTGGCAAGCGTTGCTCGGAAT
CACTGGGCGTAAAGGGCGCGTAGGCGGGGAGGTAAGTCGGGTGTGAAATCCCTCGGCCCA
ACCGAGGAACTGCGCCCGAGACTGCTTCTCTTGAGTCCCGGAGAGGAAGGTGGAATTCCC
GGTGTAGCGGTGAAATGTGTAGAGATCGGGAGGAACACCGGTGGCGAAGGCGGCCTTCTG
GACGGTGACTGACGCTGAGGCGCGAAAGCGTGGGGAGCAAACGGGATTAGATACCCCGGT
AGTCCACGCTGTAAACGATGGGTGCTAGGTGTGGGGGGTATCGACCCCTCCCGTGCCGAA
GCTAACGCATTAAGCACCCCGCCTGGGGAGTACGGCCGCAAGGTTGAAACTCAAAGGAAT
TGACGGGGGCCCGCACAAGCGGTGGAGCATGTGGTTTAATTCGACGCAACGCGAAGAACC
TTACCTGGGCTTGACATGTCGGGAGTACCAAACCGAAAGGGGAGGGACTCGTAAAATCGA
GATCCGACACAGGTGGTGCATGGCTGTCGTCAGCTCGTGCCGTGAGGTGTTGGGTTAAGT
CCCGCAACGAGCGCAACCCCTACCCTATGTTGCTACCGGGTAATGCCGGGCACTCTTGGG
GAACTGCCGGCGGTAAGCTGGAGGAAGGTGGGGACGACGTCAAGTCATCATGCCCTGTAT
GCCCAGGGCCACACACGTGCTACAATGGCCGGTACAAAGCGCTGCTAACCCGTGAGGGGG
CGCCAATCGCAAAAAGCCGGTCTCAGTTCAGATCGAAGGCTGCAACTCGCCTTCGTGAAG
GCGGAATCGCTAGTAAGCGCAGATCAGCAGGCTGCGCTGAATACGTTCCCGGGCCTTGTA
CACACCGCCCGTCACACCACGAAAGCCGGTTGTACCAGAAGTCGCTGAGCTAACCCGCAA
GGGAGGCAGGCGCCGAAGGTATGGTCGGTGATTGGGGTG
>OTU245
AACGAACGCTGGCGGCGTGCCTAACACATGCAAGTCGAACGCGAAAGGGGGCAACCCCCG
GTAGCGTGGCAGACGGGTGAGTAACACGTGGGTAACCTACCCGAAGGTGGGGGATAACCC
TTCGAAAGGAGGGCTAATACCGCATGACACCGCGAGGACCTCGGTCTTTGCGATCAAAGC
TGGCCTCTGTTTACAAGCTAGCGCCAACGGATGGGCCCGCGCCCCATTAGCTAGTTGGTG
AGGTAACGGCTCACCAAGGCGACGATGGGTAGCCGGCCTGAGAGGGCGATCGGCCACACT
GGAACTGCGACACGGTCCAGACTCCTACGGGAGGCAGCAGTGAGGAATCTTGCGCAATGG
GCGAAAGCCTGACGCAGCGACGCCGCGTGGAGGATGAAGGTCTTCGGATTGTAAACTCCT
GTCGAGTGGGACGAATGCCGCGAGGGTGAACAATCTTCGCGGTTGACGGTACCGCTGGAG
GAAGCCCCGGCTAACTCCGTGCCAGCAGCCGCGGTAATACGGAGGGGGCTAGCGTTGTTC
GGAATTATTGGGCGTAAAGGGCGCGTAGGCGGCCGATCAAGTCGGAGGTGAAATCCCTCG
GCTCAACTGAGGAATTGCCTTCGATACTGTTCGGCTTGAGTCCTGGAGAGGGTAGCGGAA
TTCCCGGTGTAGCGGTGAAATGCGTAGAGACCGGGAAGAACACCAGTGGCGAAGGCGGCT
ACCTGGACAGGTACTGACGCTGAAGCGCGAAAGCTAGGGGAGCAAACAGGATTAGATACC
CTGGTAGTCCTAGCTGTAAACGATGGGCACTTGGTGTTGCGGGTATCGACCCCTGCAGTG
CCGAAGCTAACGCATTAAGTGCCCCGCCTGGGGAGTACGGTCGCAAGGCTGAAACTCAAA
GGAATTGACGGGGGCCCGCACAAGCGGTGGAGCATGTGGTTTAATTCGACGCAACGCGAA
GAACCTTACCTGGGTTTGAACTGCGGTGGACCGCTCCAGAGATGGAGCTTCCCTTCGGGG
CTGCCGTGGAGGTGCTGCATGGCTGTCGTCAGCTCGTGTCGTGAGATGTTGGGTTAAGTC
CCGCAACGAGCGCAACCCCTACCCTTATTTGCCAGCGGTTCGGCCGGGAACTCTAAGGGG
ACTGCCGGTGATAAACCGGAGGAAGGTGGGGACGACGTCAAGTCATCATGGCCTTTATGT
CCAGGGCTACACACGTGCTACAATGGGCGGTACAAAGGGCTGCGAGACCGCAAGGTGGAG
CCAATCCCAAAAAGCCGCCCTCAGTTCGGATTGCACTCTGCAACTCGAGTGCATGAAGGT
GGAATCGCTAGTAATCGCGGATCAGCATGCCGCGGTGAATACGTTCCCGGGCCTTGTACA
CACCGCCCGTCACATCACGAAAGTCAGTTGCTCTTGAAGTCGCTGCGCTAACCGCAAGGA
GGCAGGCGCCTACGGAGTGGCTGGTGATTGGGGTG
>OTU246
ATTGAACGCTGGCGGCATGCCTTACACATGCAAGTCGAGCGGCAGCGCGGGGGCAACCCT
GGCGGCGAGCGGCGCACGGGTGAGTAATGCATCGGAACGTGTCCTCTTGTGGGGGATAAC
CAGTCGAAAGACTGGCTAATACCGCATGAGCACGAGAGTGGAAAGCGGGGGACCGCAAGG
CCTCGCGCGAGAGGAGCGGCCGATGCCGGATTAGCTAGTTGGTGAGGTAATGGCCCACCA
AGGCGACGATCCGTAGCTGGTTTGAGAGAACGACCAGCCACACTGGGACTGAGACACGGC
CCAGACTCCTACGGGAGGCAGCAGTGGGGAATTTTGGACAATGGGGGCAACCCTGATCCA
GCCATGCCGCGTGTGTGAAGAAGGCCTTCGGGTTGTAAAGCACTTTCGGCCGGAACGAAA
TCGCGCGGGTGAACATCCCGCGTGGATGACGGTACCGGAAGAAGAAGCACCGGCTAACTA
CGTGCCAGCAGCCGCGGTAATACGTAGGGTGCGAGCGTTAATCGGAATTACTGGGCGTAA
AGTGTGCGCAGGCGGCCTCGCAAGTCAAGTGTGAAAGCCCCGGGCTTAACCTGGGAACTG
CGCTTGAAACTACGGGGCTCGAGTGTGGCAGAGGGAGGTGGAATTCCACGTGTAGCGGTG
AAATGCGTAGAGATGTGGAGGAACACCGATGGCGAAGGCAGCCTCCTGGGCCAACACTGA
CGCTCATGCACGAAAGCGTGGGGAGCAAACAGGATTAGATACCCTGGTAGTCCACGCCCT
AAACGATGATGACTAGTTGTTGGAGGAGTTAAATCCTTTAGTAACGCAGCTAACGCGTGA
AGTCATCCGCCTGGGGAGTACGGTCGCAAGATTAAAACTCAAAGGAATTGACGGGGGCCC
GCACAAGCGGTGGATGATGTGGTTTAATTCGATGCAACGCGAAAAACCTTACCTACCCTT
GACATGCTAGGAACTCTGCAGAAATGCAGCGGTGCCCGAAAGGGAACCTAGACACAGGTG
CTGCATGGCTGTCGTCAGCTCGTGTCGTGAGATGTTGGGTTAAGTCCCGCAACGAGCGCA
ACCCTTGCCATTAGTTGCTACATTCAGTTGAGCACTCTAATGGGACTGCCGGTGACAAAC
CGGAGGAAGGTGGGGATGACGTCAAGTCCTCATGGCCCTTATGGGTAGGGCTACACACGT
CATACAATGGCGCGTACAGAGGGTTGCCAACCCGCGAGGGGGAGCCAATCCCAGAAAGCG
CGTCGTAGTCCGGATTGAAGTCTGCAACTCGACTTCATGAAGTCGGAATCGCTAGTAATC
GCAGATCAGCATGCTGCGGTGAATACGTTCCCGGGCCTTGTACACACCGCCCGTCACACC
ATGGGAGTGGGGTTCACCAGAAGCAGGTTGCCTAACCGCAAGGGGGGCGCCTACCACGGT
GAGCTTCATGACTGGGGTG
>OTU247
AACGAACGTTGGCGGCGTGGATTAGGCATGCAAGTCGAACGAATCCCAGAGGGCTTGCTC
TTTGGGGGAAGTGGCGAAAGGGGCAGTAAGGCGTGGGTAACCTACCCCGGGGATCGGGAT
AGCCTTCCTAACGGATGGGTAATACCGGGCGATCCAGCGGAGAGACATCTCCCTGCTGGG
AAATGAATTTCGCCTCGGGAGGGGCTCACGTGCTATTAGCTAGTTGGCGGGGTAACGGCC
CACCAAGGCTTAGATGGCTAGCGGGTGTGAGAGCACGACCCGCGCCACTGGCACTGCGAC
ACTGGCCAGACTCCTACGGGAGGCTGCAGTCGAGGATCTTCGGCAATGGGCGCAAGCCTG
ACCGAGCGACGCCGCGTGTGCGATGAAGGCCTTCGGGTTGTAAAGCACTGTCGAGGGGGA
GGAAGCCGCAAGGTTGACCTATCCCTGGAGGAAGCACGGGCTAAGTTCGTGCCAGCAGCC
GCGGTAAGACGAACCGTGCGAACGTTGTTCGGAATCACTGGGCTTAAAGGGCGCGTAGGC
GGATCACCAAGTCCGGGGTGAAATCTTTCGGCTTAACCGGAAAACAGCCTTGGATACTGG
TGGTCTCGAGCGAGGTAGGGGCCGTTGGAACTTCCGGTGGAGCGGTGAAATGCGTTGATA
TCGGAAGGAACGCCGGTGGCGAAAGCGAACGGCTGGACCTCTTCTGACGCTGAGGCGCGA
AAGCCAGGGGAGCAAACGGGATTAGATACCCCGGTAGTCCTGGCCCTAAACGATGAATAC
TAGGTAGCGGACTGGACATGGGTTCGCTGCCGAAGCAAAAGTGCTAAGTATTCCGCCTGG
GGAGTATGGTCGCAAGGCTGAAACTCAAAGGAATTGACGGGGGCTCACACAAGCGGTGGA
GCATGTGGCTTAATTCGAGGCTACGCGAAGAACCTTATCCTGGACTTGACATGTGCGAAA
GCGGAGAGAAGTAGCTCGCGGAAACGTGGGGCCAACGGTATCCAGTCCGGAACTCTCTAC
AGGTGCTGCATGGCTGTCGTCAGCTCGTGTCGTGAGATGTCGGGTTAAGTCCCATAACGA
GCGAAACCCTTGCCTCCAGTTGCCAGCGGGTCATGCCGGGGACTCTGGAGGGACTGCCGG
TGTCAAACCGGAGGAAGGCGGGGATGACGTCAAGTCCTCATGGCCTTTATGTCCAGGGCT
GCACACGTGCTACAATGGCGTGAACAAAGGGAAGCCAACCCGCGAGGGGGAGCCAATCCC
AAAAAACACGCCCCAGTTCAGATCGAAGGCTGCAACTCGCCTTCGTGAAGTTGGAATCGC
TAGTAATCGCGGGTCAGCAACACCGCGGTGAATGTGTTCCTGAGCCTTGTACACACCGCC
CGTCAAGCCACGAAAGGGAGGGGAGGGCCAAGTCGCTGTGTTAACCGCAAGGAAACAGGC
GCCTAACCCACAACTCCTGATTGGGACT
>OTU248
GATGAACGCTGGCGGCGTGCCTAATACATGCAAGTCGAACGGGGTGAGCAATCACTTAGT
GGCGACCGGGTGCGTAACACGTAGCTGACCTGCCCTGACGCGGGGGACAACTGCTGGAAA
CGGCAGCTAATACCGCATGACACCGCTGAGCCTAAAGATTGGTGGTGAAACTTACGGGGC
GACAGGAGGGGGCTGCGGCCCATCAGGTAGTTGGTGAGGTAACGGCTCACCAAGCCGACG
ACGGGTAGGGGGCCTGAGAGGGTGGTCCCCCACACTGGGACTGACAACGGCCCAGACTCC
TACGGGAGGCAGCAGTAAGGGATATTGCGCAATGGGCGAAAGCCTGACGCAGCAACGCCG
CGTGGAGGAAGAAGGCCTTCGGGTCGTAAACTCGTTTTGTGTCTGAGGAAGACAGACCGT
AGGACACGAATAAGTCACGGCTAACTACGTGCCAGCAGCCGCGGTAAAACGTAGGTGGCG
AGCGTTATCCGGATTTACTGGGCGTAAAGGGTGTGCAGGCGGGGTATCAAGTGGTGTATG
AAAGGGCGCGGCTCAACCGCGCTAGGTTATGCCAGACTGATGCTCTGGAGGACCAAACAG
GGCTGTGGAATTCCGGGTGTAGTGGTGAAATGCGTAGAGATCCGGAGGAACCCCAGAGGC
GAAGGCGGCAGCCTGGTTGGTATCTGACGCTCGGACACGACAGCATGGGGAGCGAACGGG
ATTAGAAACCCCGGTAGTCCATGCCGTAAACGATGCAGACTAGGCGCTGGCGGTCTCAAC
CCCGTCGGTGTCGCAGCTAACGCGCTAAGTCTGCCGCCTGGGGAGTACGGCCGCAAGGCT
AAAACTCAAAGGAATTGACGGGGGCCCGCACAAGCAGCGGAGCGTGTGGTTTAATTCGAG
GCTACACGAAGAACCTTACCTGGACTGGACAGGCGCGCGAACGAGGCTGAAAGGCCGAGG
GCCGCAAGGCGCGCGCTCAGGTGCTGCATGGCTGTCGTCAGCTCGTGCCGTGAGGTGTTA
GGTTAAGTCCTGTAACGAGCGCAACCCCCGGGTCCAGTTACAAGTTGTCTGGACCGACTG
CCCGTGACAAGCGGGAGGAAGGTGGGGATGACGTCAAGTCAGCATGGCCTTTATGTCCAG
GGCTACACACACGCTACAATGGCCGGCACAATGGGTCGCCAAGCCGCAAGGCGGAGCCAA
TCCAGCAAAGCCGGTCACAGTTCGGATTGTGGGCTGCAACCCGCCCGCATGAAGTCGGAG
TTGCTAGTAACCGCCGGTCAGCCATACGGCGGTGAATACGTTCCCGGGCCTTGTACACAC
CGCCCGTCACGTCATGGGAGCTGGTCTGGCCTGACGCCAGTGGGGCAACCGCAAGGAGCC
CGCTGTCCAAGGCACGGCTGGTGACTGGGACG
>OTU249
AACGAACGCTGGCGGCATGGCTAAGACATGCAAGTCGCACGGACTGTGTAGCAATATACA
GTTAGTGGCGGAAGGGAGAGTAATGAATAGGTAATGTACCTTGGACACCGGGATAACGCC
GGGGGCAACCCCTTTACGAAAGTGGCGCTAATACCGGGTGAAGTCACAACGGGGCATCCT
GTTGTGACCAGAGGGCGGGGATCGTAAGACCTGCCGGTCTGAGAGCAGCCTATTTCCTAT
CACCTAGTTGGTGAGGTAACGGCTCACCAAGGGATCGACGGGTAGCGGGTGTGAGAGCAC
GACCCGCCTCATCGGGACTGAGACACTGCCCGGACACCTACGGGTGGCTGCAGTAACGAA
TATTGGGCAATGGGCGCAAGCCTGACCCAGCAATGCCGCGTGTGGGAGGAAGTCCCTCGG
GATGTAAACCACTTTTAGGGGTAGACAAGCAATGCGGGTGAACAATCCGCAAAGTTGAGT
TGCCCCAGAAAAAGCCACGGCTAACTCTGTGCCAGCAGCCGCGGTAAGACAGAGGTGGCG
AGCGTTGTTCGGAATCATTGGGCTTAAAGCGTGTGCAGGCGGCGGCGTAAGTGTCGAGTG
AAAGCCCGCAGCTCAACTGCGGAACGGCTCGGCATACTGCGTCGCTTGAGGTCGGTAGAG
GTGCTTGGAACTCTAGGTGGAGCGGTGAAATGCGTAGATATCTAGAGGAACGCCTGAGGC
GAAAGCGGAGCACTGGGCCGATTCTGACGCTGAGACACGAAAGCGTGGGGAGCAAACAGG
ATTAGATACCCTGGTAGTCCACGCCGTAAACGATGCACACTAGATGACGGGTTCTCTGAT
GTTCCCGCCGTCGTAGCAAAAGTGCTAAGTGTGCCGCCTGGGGAGTACGGCCGCAAGGCT
AAAACTCAAAGGAATTGACGGGGGCTCACACAAGCGGTGGAGCATGTGGCTTAATTCGAA
GCAACGCGAAGAACCTTACCCGGGTTTGACATGCATGGATGTTTCTCGGCGATGAGTTGA
GAAATTACCCGCAAGGGTGAAACATGCACAGGTGTTGCACGGCTGTCGTCAGCTCGTGCT
GTGAAGTGTCGGGTTAAGTCCCTTAACGAGCGAAACCCTTGCCGTCAGTTACCATCAGGT
AATGCTGGGGACTCTGGCGGGACTGCCGGCGTTAAGCCGGAGGAAGGTGGGGATGACGTC
AAGTCATCGTGGCCCTTATGCCCGGGGATGCACACGTGCTACAATGGCGACGACAAAGGG
CTGCAAGACCGTAAGGTGGAGCAAATCCCAAAAAAGTCGCCCCAGTTCGGATTGGAGGCT
GCAATTCGCCTCCATGAAGTTGGAATCGCTAGTAATCGCGTATCAGCTACGACGCGGTGA
ATGTGTTCCTGAGCCTTGTACACACCGCCCGTCAAGTCATGGAAGCTGGTAGTACCCGAA
GTCCCCTTAGCCAACCGCAAGGAGGCGGGGGCCGACGGTAAGACCGGTGACTGGGACT
>OTU250
AACGAACGCTGGCGGCAGGCCTAACACATGCAAGTCGAACGCCCCGCAAGGGGAGTGGCA
GACGGGTGAGTAACGCGTGGGAATCTCCCCTTTGGTACGGAATAACTCGGGGAAACTCGA
GCTAATACCGTATAAGCCGGTAACGGGAAAGATTTATCGCCAAAGGATGAGCCCGCGTCA
GATTAGCTAGTTGGTGGGGTAAAAGCCTACCAAGGCTACGATCTGTAGCTGGTCTGAGAG
GACGACCAGCCACACTGGGACTGAGACACGGCCCAGACTCCTACGGGAGGCAGCAGTGGG
GAATCTTGGACAATGGGCGCAAGCCTGATCCAGCCATGCCGCGTGAGTGATGACGGCCTT
AGGGTTGTAAAGCTCTTTCGCCTGTGACGATGATGACGGTAACAGGAGAAGAAGCCCCGG
CTAACTTCGTGCCAGCAGCCGCGGTAATACGAAGGGGGCTAGCGTTGTTCGGAATTACTG
GGCGTAAAGCGCACGTAGGCGGCGCAGCAAGTTGGGGGTGAAATCCCGAGGCTCAACCTC
GGAATTGCCTTCAAAACTGCTGTGCTCGAGTTCGGAAGAGGTGAGTGGAATTCCCAGTGT
AGAGGTGAAATTCGTAGAGATTGGGAAGAACACCAGTGGCGAAGGCGGCTCACTGGTCCG
CAACTGACGCTGAGGTGCGAAAGCGTGGGGAGCAAACAGGATTAGATACCCTGGTAGTCC
ACGCCGTAAACGATGAGTGCTAGGTGTCGGCGAGCATGCTCGTCGGTGCCGCAGCTAACG
CATTAAGCACTCCGCCTGGGGAGTACGGCCGCAAGGTTAAAACTCAAAGGAATTGACGGG
GGCCCGCACAAGCGGTGGAGCATGTGGTTTAATTCGACGCAACGCGCAGAACCTTACCAG
CCCTTGACATGCCTGTCGCGGGGACGAGAGATCGACCCCTTCGGTTCGGCCGGACAGTGC
ACAGGTGCTGCATGGCTGTCGTCAGCTCGTGTCGTGAGATGTTGGGTTAAGTCCCGCAAC
GAGCGCAACCCTCGCCTTCAGTTGCCATCATTTAGTTGGGCACTCTGGAGGGACTGCCGG
TGACAAGCCGGAGGAAGGTGGGGATGACGTCAAGTCCTCATGGCCCTTACGGGCTGGGCT
ACACACGTGCTACAATGGCGGTGACAATGGGCAGCGATGGCGCAAGCCGGAGCAAATCCC
AAAAAGCTGTCTCAGTTCGGATTGCACTCTGCAACTCGAGTGCATGAAGTTGGAATCGCT
AGTAATCGCGCAACAGCATGGCGCGGTGAATACGTTCCCGGGCCTTGTACACACCGCCCG
TCACACCATGGGAGTTGGTTTTACCCGAAGACGGTGCGCTAACCGCAAGGAGGCAGCCGG
CCACGGTAAGGTCAGCGACTGGGGTG
>OTU251
ATTGAACGCTGGCGGCATGCCTTACACATGCAAGTCGAACGGCAGCACGGGGGCAACCCT
GGTGGCGAGTGGCGAACGGGTGAGTAATGCATCGGAACGTGCCCTATCGTGGGGGATAAC
CAGTCGAAAGACTGGCTAATACCGCATACGACCTACGGGTGAAAGCGGGGGACCGTAAGG
CCTCGCGCGATTGGAGCGGCCGATGTCTGATTAGCTAGTTGGCGGGGTAAAAGCCCACCA
AGGCGACGATCAGTAGCTGGTCTGAGAGGACGACCAGCCACACTGGGACTGAGACACGGC
CCAGACTCCTACGGGAGGCAGCAGTGGGGAATTTTGGACAATGGGCGCAAGCCTGATCCA
GCCATGCCGCGTGCGGGAAGAAGGCCTTCGGGTTGTAAACCGCTTTTGGCAGGAACGAAA
CGGCGCGGGTGAATACCTCGCGTTAATGACGGTACCTGCAGAATAAGCACCGGCTAACTA
CGTGCCAGCAGCCGCGGTAATACGTAGGGTGCAAGCGTTAATCGGAATTACTGGGCGTAA
AGCGTACGCAGGCGGCTTTGCAAGACAGGTGTGAAATCCCCGGGCCTAACCTGGGAACTG
CATTTGTGACTGCATGGCTAGAGTCTGTTAGAGGGGGGTGGAATTCCACGTGTAGCAGTG
AAATGCGTAGAGATGTGGAAGAACACCGATGGCGAAGGCAGCCCCCTGGGATAAGACTGA
CGCTCATGTACGAAAGCGTGGGGAGCAAACAGGATTAGATACCCTGGTAGTCCACGCCCT
AAACGATGTCTACTAGTTGTCGGAGGGTAACTCCTTCGGTAACGCAGCTAACGCGTGAAG
TAGACCGCCTGGGGAGTACGGTCGCAAGATTAAAACTCAAAGGAATTGACGGGGACCCGC
ACAAGCGGTGGATGATGTGGATTAATTCGATGCAACGCGAAAAACCTTACCTACCCTTGA
CATGCCACTAACGAAGCAGAGATGCATTAGGTGCCCGAAAGGGAAAGTGGACACAGGTGC
TGCATGGCTGTCGTCAGCTCGTGTCGTGAGATGTTGGGTTAAGTCCCGCAACGAGCGCAA
CCCTTGCCGATAGTTGCTACGAAAGGGCACTCTATCGGGACTGCCGGTGACAAACCGGAG
GAAGGTGGGGATGACGTCAAGTCCTCATGGCCCTTATGGGTAGGGCTTCACACGTCATAC
AATGGCTGGTACAGAGGGCTGCCAACCCGCAAGGGGGAGCCAATCCCAGAAAACCAGTCG
TAGTCCGGATTGCAGTCTGCAACTCGACTGCATGAAGTCGGAATCGCTAGTAATCGCGGA
TCAGCATGTCGCGGTGAATACGTTCCCGGGTCTTGTACACACCGCCCGTCACACCATGGG
AGTGGGTTTCACCAGAAGCCGTTTGCCTAACCGCAAGGGGGGCGGCGACCACGGTGAGAT
TCATGACTGGGGTG
>OTU252
GATGAACGCTGGCGGCGTGCCTAACACATGCAAGTCGAACGTGATCCCGTTTTCGGATGG
GTGAAAGTGGCGAACGGGTGAGTAACACGTTGGTGACCTGCCCCGAGGTGGGGGATAACT
GTGGGAAACCATGGCTAATACCCCAGATGTCTAAGGGTTTAGACGCTTTAGACTAAAGTT
CCGGCGCCTCGGGAGGGGCCTGCGGGCTATCAGCTAGTTGGTGGGGTAATGGCCTACCAA
GGCTAAGACGGCTAGGGGGCGTGAGAGCGTGACCCCCCACAATGGAACTGAGACACGGTC
CATACTCCTACGGGAGGCAGCAGTGAGGAATATTGAGCAATGGGCGCAAGCCTGACTCAG
CAACGCCGCGTGGATGATGAAGGCCTTCGGGTTGTAAAATCCTTTTCTGAGGGAAGATAA
TGACGGTACCTCAGGAATAAGTTCCGGCTAACTACGTGCCAGCAGCCGCGGTAAAACGTA
GGGGACGAGCGTTATCCGGATTTACTGGGCGTAAAGCGCATGTAGGTGGCGCGGAAAGTT
GGACGTGAAAGCTCCCGGCTTAACTGGGAGAGGTCGTTCAAAACTTCCGCGCTTGAGGTT
GGAAGAGGAGAGCGGAATTCCCGGTGTAGTGGTGGAATGCGTAGATATCGGGAGGAACAC
CAGTGGCGAAAGCGGCTCTCTGGTTCACACCTGACACTGAGATGCGAAAGCGTGGGGAGC
GAACGGGATTAGATACCCCGGTAGTCCACGCTGTAAACGATGGATACTAGGTGTAGGGGG
TCATTAACCCCCTCTGTGCCGAAGCTAACGCGTTAAGTATCCCGCCTGGGGACTACGGCC
GCAAGGTTAAAACTCAAAGGAATTGACGGGGGCCCGCACAAGCAGCGGAGCGTGTGGTTT
AATTCGATGATACGCGAAGAACCTTACCTGGGTTTGACATATGGGTAGTAGTGAAGCGAA
AGCGGAACGACCCTTCGGGGAGCCTTTACAGGTGCTGCATGGCTGTCGTCAGCTCGTGTC
GTGAGATGTTGGGTTAAGTCCCGCAACGAGCGCAACCCTCGTCGTTAGTTACAAGTGTCT
AACGAGACTGCTGGTTTCAAACCGGAGGAAGGTGGGGATGACGTCAAGTCAGCATGGTCT
TTATGTCCAGGGCTACACACACGCTACAATGGCCGGTACAATTGGTTGCCACACCGCGAG
GTGGAGCTAATCCTAAAAGCCGGTCTCAGTTCAGATTGCAGTCTGCAACTCGACTGCATG
AAGGTGGAGTTGCTAGTAACCGCGCGTCAGCCATAGTGCGGTGAATGCGTTCCCGGGCCT
TGTACACACCGCCCGTCACATCATGGGAGTCGGTAACACCTGAAGTCGGTGACCTAACCG
CAAGGGAGGAGCTGCCTAAGGTGGGATCGGTGACTGGGATG
>OTU253
AACGAACGCTGGCGGCGTGGATTAGGCATGCAAGTCGAACGTGAAAGTGCTTAAGGAGCA
ATCCGGCGGCACGAGTAAAGTGGCGAACGGGTGAGTAACGCGTGGGAAATCTGCTCTAGA
GTGGGGGATAACAGTTCTAACGGACTGCTAATACCGCATGATGCCATGGGTCGCATGATT
TCATGGTTGAAGGAGGCCTCTGTTTCAAGCTTTCGCTCTAGAATGATCCCGCGTTCTATT
AGCTTGTTGGTGGGGTAACGGCCTACCAAGGCGACGATGGATAGCCGGCCTGAGAGGGTG
GTCGGCCACACTGGGACTGAGATACGGCCCAGACTCCTACGGGAGGCAGCAGTCGAGAGG
CTTCGGCAATGGGGGAAACCCTGACCGAGCGACGCCGCGTGGGTGATGAAGATCCTCGGA
TCGTAAAACCCTGTCAGGTGGGATGAAATACCATTCGGTTAATACCCGAGTGGTTTGACA
GTACCACCAGAGGAAGCTCCGGCCAACTCCGTGCCAGCAGCCGCGGTAACACGGGGGGAG
CAAGCGTTGTTCGGATTCATTGGGCGTAAAGGGCTCGTAGGCGGCTCTGTAAGTCGGGAG
TGAAAGACCACGGCTCAACCGTGGAAACGCTTTCGAAACTGCGGAGCTTGAGGCTGGGAG
AGGAGATTGGAATTCCTGGTGTAGCGGTGAAATGCGTAGATATCAGGAGGAACACCCGTG
GCGAAGGCGAATCTCTGGACCGGTTCTGACGCTGATGAGCGAAAGCTAGGGGAGCAAACA
GGATTAGATACCCTGGTAGTCCTAGCTGTAAACGATGGGCACTAGGTGTGGGGGGATCGA
CCCCTTCCGTGCCGCAGTTAACGCATTAAGTGCCCCGCCTGGGGAGTACGACCGCAAGGT
TGAAACTCAAAGGAATTGACGGGGGCCCGCACAAGCGGTGGAGCATGTGGTTTAATTCGA
TGATACGCGAAGAACCTTACCGGGGCTTGACATGCAGCAGAACATTTGTGGAAACATGGA
TGGTCCCTCACGGGACTGTTGCACAGGTGCTGCATGGCTGTCGTCAGCTCGTGTCGTGAG
ATGTTGGGTTAAGTCCCGCAACGAGCGCAACCCTTGTCTTTAGTTGCCATCAGGTCAAGC
TGGGCACTCTAGAGAGACTGCCGGTGATAAACCGGAGGAAGGTGGGGATGACGTCAAGTC
ATCATGGCCCTTACGTCCCGGGCTACACACGTGCTACAATGGCCGGCACAGAGGGCTGCG
AACTCGCGAGAGTGAGCGAATCCCAGAAAGCCGGTCTCAGTTCGGATTGCAGTCTGCAAC
TCGACTGCATGAAGTCGGAATCGCTAGTAATCGCAGATCAGCAGGCTGCGGTGAATACGT
TCCCGGGCCTTGTACACACCGCCCGTCAAGTCAACCGAGTCGAGTGCACCCGAAGTCGCC
GTACCAACCCGCAAGGGAGGAAAGCGCCGAAGGTGTGCTTGGTGAGAGGGACT
>OTU254
AACGAACGCTGGCGGCGTGCTTAACACATGCAAGTCGAACGCGAAAGGGACTTCGGTCCT
GAGTAGAGTGGCGCACGGGTGAGTAACGCGTAGATAACCTGTCCTTATGTCTGGAATAAT
ACGTCGAAAGGTGTACTAATACCGGATATTCTTGCTTTTCATAAGCTTTGCAAGCAAAGG
TGGCCTCTGACATAAGCTACTGCATAAGGAGGGGTCTGCGTACCATTAGCTAGTAGGCGG
GGTAATGGCCCACCTAGGCGACGATGGTTAACGGGTCTGAGAGGATGATCCGTCACACTG
GCACTGGAACACGGGCCAGACTCCTACGGGAGGCAGCAGTGAGGAATATTGCGCAATGGG
GGAAACCCTGACGCAGCGACGCCGCGTGAGTGAGGAAGGCCTTCGGGTCGTAAAGCTCTG
TCAAAGGGAAAGAAGTGTATAATGGTTAATACCCATTATATTTGACGGTACCCTTAAAGG
AAGCACCGGCTAACTCCGTGCCAGCAGCCGCGGTAATACGGAGGGTGCAAGCGTTGTTCG
GAATCACTGGGCGTAAAGGGCGCGTAGGCGGTTTGATAAGTCAGATGTGAAAGCCCACGG
CTTAACCGTGGAAGTGCATTTGAAACTGTCAGACTTGAGTACCAGAGGGGAAAGTGGAAT
TCCCGGTGTAGAGGTGAAATTCGTAGATATCGGGAGGAATACCGGTGGCGAAGGCGACTT
TCTGGCTGGATACTGACGCTGAGGCGCGAAAGCGTGGGGAGCAAACAGGATTAGATACCC
TGGTAGTCCACGCTGTAAACGATGTGAACTAGATGTAGGGGGTGTTGATCCCTTCTGTGT
CGCAGCTAACGCATTAAGTTCACCGCCTGGGGAGTACGGTCGCAAGATTAAAACTCAAAG
GAATTGACGGGGGCCCGCACAAGCGGTGGAGTATGTGGTTTAATTCGATGCAACGCGAAG
AACCTTACCTGGTCTTGACATCCCAGAAATCCCTTGGAAACTTGGGAGTGCTTCCATTAG
GAAGAATCTGGAGACAGGTGCTGCATGGCTGTCGTCAGCTCGTGTCGTGAGATGTTGGGT
TAAGTCCCGCAACGAGCGCAACCCCTGCCTTTAGTTGCCAGCAGTTCGGCTGGGCACTCT
AAAGGGACTGCCGGTGTTAAACCGGAGGAAGGTGGGGATGACGTCAAGTCCTCATGGCCT
TTATGACCAGGGCTACACACGTACTACAATGGCCGATACAAAGGGCAGCGACATTGCGAG
ATGAAGCCAATCCCATAAATTCGGTCTCAGTCCGGATTGGAGTCTGCAACTCGACTCCAT
GAAGTTGGAATCGCTAGTAATCGTGGATCAGCATGCCACGGTGAATACGTTCCCGGGCCT
TGTACACACCGCCCGTCACACCACGGGAGTCGGTTGTACCAGAAGCAGTTGAGCTAACCG
CAAGGGGGCAGGCTGCCAAGGTATGGCTGGTAACTGGGGTG
>OTU255
AGCGAACGTTAGCGGCGGGCCTAACACATGCAAGTCGAGCGAGAAAGGGACTTCGGTCCT
GAGTAAAGCGGCGGACGGGTGAATATCGCGTAGGTAATCTGCCCTTCAGCGGGGGATAAC
GGTCCGAAAGGACCGCTAATACCGCGTACGTGCCACGGGGCCCCGGTCCTGTGGCGGAAA
GCTAGGTAGCAATATCTGGCACTGGAGGAGGAGCCTGCGTCGCATCAGCTAGTTGGTGGG
GTAACGGCCTACCAAGGCGAAGACGCGTAGCTGGTCTGAGAGGATGATCAGCCACACTGG
GACTGAGACACGGCCCAGACTCCTACGGGAGGCAGCAGTGGGGAATATTGGACAATGGGC
GCAAGCCTGATCCAGCCACGCCGCGTGAGTGATGAAGGCCTTCGGGTCGTAAAGCTCTGT
GGGGAGGGACGAACCGCCGATGGTTAATACCCATCGGCATGACGGTACCTCCTTAGCAAG
CACCGGCTAACTTCGTGCCAGCAGCCGCGGTAATACGAAGGGTGCAAACGTTGCTCGGAA
TCATTGGGCGTAAAGCGCACGTAGGCGGCTTTGCAAGTCTGACGTGAAATCCCTCAGCTC
AACTGAGGAAGTGCATCGGAAACTGCAAGGCTTGAGTACTGAAGAGGATCGCGGAATTCC
CGGTGTAGAGGTGAAATTCGTAGATATCGGGAGGAACACCAGTGGCGAAGGCGGCGATCT
GGGCAGATACTGACGCTGAGGTGCGAAAGCGTGGGGAGCAAACAGGATTAGATACCCTGG
TAGTCCACGCCGTAAACGATGAGTGCTAGGTGCTACGGGTATTGACCCCTGTGGTGCCGC
AGCTAACGCGTTAAGCACTCCGCCTGGGGAGTACGGCCGCAAGGCTAAAACTCAAAGGAA
TTGACGGGGGCCCGCACAAGCGGTGGAGCATGTGGTTCAATTCGACGCAACGCGCAGAAC
CTTACCTGGGTTAAATCCACTCGAACGGAGCAGCGATGTTCTGGTGCCCTTCTGGGGAGC
GAGTGAGAAGGTGCTGCATGGCTGTCGTCAGCTCGTGTCGTGAGATGTTGGGTTAAGTCC
CGCAACGAGCGCAACCTCTGTCGTTAGTTGCCAGCAGTAAGATGGGCACTCTAACGAGAC
TGCCGACGTCAAGTCGGAGGAAGGTGGAGATGACGTCAAGTCCTCATGGCCCTTATGCCC
AGGGCTACACACGTGCTACAATGGACGGTACAAAGGGTTGCAAAGCCGCGAGGTGGAGCC
AATCTCAAAAAGCTGTCCTCAGTTCGGATTGTAGTCTGCAACTCGACTACATGAAGCTGG
AATCGCTAGTAATCGCAGATCAGCAGGCTGCGGTGAATACGTTCCCGGGCCTTGTACACA
CCGCCCGTCACACCATGGGAGTCAGTTGCTCTAGAAGTCGGTGCGCCAACCTCGTGAGGT
AGCCGCCTAAAGAGTGACTGGTAACTGGGGTG
>OTU256
GATGAACGTTGGCGGCGTGCCTTAAGCATGCAAATCAAGGGGGTCTCGCAAGAGACTACC
GGTGGACGGGTGAGTAATGCGTGGGAATCTACCTAGAAGTTGGACATAGCCAGCCGAAAG
GTTGGGTAATTTCCAATGTGAACGTAAGTTTAAAGCCGCAAGGCGCTTTTAGATGAGCCT
GCGTCCTATCAGCTTGTTGGTGGGGTAATGGCCTACCAAGGCATCGACGGGTAGCTGGAC
TGAGAGGTCGGTCAGCCACAATGGTACTGCGACACGGACCATACACCTACGGGTGGCAGC
AACTGGGAATATTCGGCAATGGGCGAAAGCCTGACCGAGCGACGCCGCGTGGAGGATGAA
GGCCTTCGGGTTGTAAACTCCTTTTGTAAGGGAAGATTATGACGGTACCTTACGAATAAG
CACTTGCTAACTACGTGCCAGAAGCCTCGGTAATGCGTAGAGTGCAAACGTTATCCGGAT
TTATTGGGCGTAAAGTGTTGCGTAGGCTGATCCGTGCATTTTGTTTGAAAGTCTATGACT
CAATCATGGTATTGGACAAAATATGACGGATCTTGATGGTATGAGAGGGTGCCGGAACCG
ATGGTGTAGCAGTGAAATGCGTTGATATCATCGGGAACACCAAAGGCGTAGGCAAGCACC
TAGCATACACATGACGCTGAGGCACGAAAGCTAGGGGAGCGAAACAGATTAGAGACCTGT
GTAGTCCTAGCCGTAAACTATGTCTGCTAGATAGTCTCGCTTTTGCGGGGCCGTCGTAGC
TAACGCGTTAAGCAGACCGCCTGGGGAGTACGAGCGCAAGCTTAAAACTCAAAGGAATTG
ACGGGGACCCGCACAAGCAGTGGAGCGTGTTGTTCAATTCGATACGAAACGAAAAACCTC
ACCAGGGTTTGACATGTACCTGCAAGCGCACGGAAACGTGTGACCTTCGAGGGTGGTACA
CAGATGCTGCATGGCTGTCGTCAGCTCGTGGCGTGAGCTGTTACCTTAAGTGGTGAAACG
AGCGCAACCCTCATCCTGTGTTAAATAATTCACGGGAAACAGCCCCGATTTTTCGGGGAG
GAAGGCGAGGATGACGTCAAGTCAGCACGGTTCTTACACCCTGGGCCACAAACACACTAC
AATGGCGAAAAACAACGAGCTGCAAGCTAGTAATAGCAAGCTAATCTCTTAAATTTCGCC
TCAGTTCAGATTGGGATCTGCAACCCGATCCCATGAAGTCGGAATTGCTAGTAATCGCAG
ATCAGCGTGCTGCGGTGAATACGTTCTCGGGTCTTGTACACACCGCCCGTCAAGCGAGCA
AAGTTAGGGGCACCCGAACTCCCATTTTTTGGGAGGAAGGTGAAACTAGCGATGAGCGCT
>OTU257
AATCAACGCTGGCGGCGTGCCTAACACATGCAAGTCGAACGAGAAAGTCCGCCTCGGCGG
ATGAGTAAAGTGGCGACCGGGTGAGTAACACGTGACTAACCTACCCTCGAGTGGGGAATA
ACTCCGGGAAACCGGAGCTAATACCGCATAACATCTTCGGAACGCGAGTTCTGTTGATCA
AAGGAGCAATTCGCTTGAGGAGGGAGTCGCGGCTGATTAGCTAGTTGGCGGGGTAATGGC
CCACCAAGGCTTAGATCGGTAGCCGGCCTGAGAGGGCGCACGGCCACACTGGAACTGAAA
CACGGTCCAGACTCCTACGGGAGGCAGCAGTGGGGAATTTTGCGCAATGGGGGAAACCCT
GACGCAGCAACGCCGCGTGGAGGATGAAGTCCCTTGGGATGTAAACTCCTTTCGACCGGG
AAGATGATGACGGTACCGGTGGAAGAAGCACCGGCTAACTCTGTGCCAGCAGCCGCGGTA
ATACAGAGGGTGCGAGCGTTGTTCGGAATTATTGGGCGTAAAGGGCGCGTAGGCGGTCGG
GTAAGTCACCTGTGAAATCTCCTGGCTCAACTGGGAGCTTGCAGGCGAAACTGCCTGGCT
GGAGTGTGGGAGAGGTGCGTGGAATTCCCGGTGTAGCGGTGAAATGCGTAGATATCGGGA
GGAACACCTGTGGCGAAAGCGGCGCACTGGACCACAACTGACGCTGAGGCGCGAAAGCTA
GGGGAGCAAACAGGATTAGATACCCTGGTAGTCCTAGCCCTAAACTATGGATGCTTGGTG
TAGCGGGTACCCAATCCCGCTGTGCCGTAGCTAACGCGATAAGCATCCCGCCTGGGGAGT
ACGGTCGCAAGGCTGAAACTCAAAGGAATTGACGGGGGCCCGCACAAGCGGTGGAGCATG
TGGTTCAATTCGACGCAACGCGAAGAACCTTACCTGGGCTCGAAATGTAGTGGATCGGGG
TGGAAACATCCCTTTCTCGCAAGAGACTGCTATATAGGTGCTGCATGGCTGTCGTCAGCT
CGTGTCGTGAGATGTTGGGTTAAGTCCCGCAACGAGCGCAACCCTTATCTTTAGTTGCCA
TCAGGTCAAGCTGGGCACTCTAACGAAACCGCCCCGGATAACGGGGAGGAAGGTGGGGAT
GACGTCAAGTCCTCATGGCCTTTATGTCCAGGGCTACACACGTGCTACAATGGCCGGTAC
AAACCGTCGCAAACCTGCGAAGGGGAGCTAATCGGAAAAAGCCGGCCTCAGTTCGGATTG
GAGTCTGCAACTCGACTCCATGAAGCTGGAATCGCTAGTAATCGCAGATCAGAACGCTGC
GGTGAATACGTTCCCGGGCCTTGTACACACCGCCCGTCACATCACGAAAGTGGACTGCAC
TAGAAGCCGGTTCGCTAACCCGCAAGGGAGGCAGCCGTCCAAGGTATGGTTCATGATTGG
GGTG
>OTU258
GATTAACGCTGGCGGCGTGCGTAACACATGCAAGTCGAACGTCCTGGCTGGTGCAAACCA
GGCAGGGAGTGGCGGACGGGTGAGTAACACATGGGTGACCTACCCTCACGTGAGGAATAC
CGGCGCGAAAGCGCCGACAAGACCGCATAGGGCCTGCCTGCTGACACGGGCAGGGCAAAG
GGGCTTTTCGGAGCGCCGCGTGAGGAGGGGCCTGTGGCCGATTAGCTAGTTGGTGGGGTA
AGAGCTCACCAAGGCGACGATCGGTAGCTGGTCTGAGAGGACGAGCAGCCACACTGGGAT
TGAGAACGGCCCAGACTCCTACGGGGGGCAGCAGTGAGGAATTTTCCGCAATGGGCGCAA
GCCTGACGGAGCAACGCCGCGTGCAGGAGGACGCTTTTCGAAGTGTAAACTGCTTTTCTG
TGGGAAGAGTGAGGACGGTACCACAGGAAGAAGCCCCGGCTAACTACGTGCCAGCAGCCG
CGGTAAGACGTAGGGGGCGAGCGTTATCCGGAGTTACTGGGCGTAAAGCGCCCGTAGGCG
GTGCGACGCGTTTCGCGTGACAGCTCCCCGCTTACCGGGGAGAGGATGGGAAAGACGGTC
GCACTTGAGGACCAGAGAGGGACCTGGAATTCCGGGTGGAGCGGTGAAATGCGTAGAGAT
CCGGAGGAACACCAAAGGCGAAGGCAGGGTCCTGGCTGGTGACTGACGCTGAGGGGCGAA
AGCCAGGGGAGCGAACGGGATTAGATACCCCGGTAGTCCTGGCCGTAAACGATGACCACC
AGGTGTGCGGCGTATCGACCCGCTGCGTGCCGGCGTTAACACATTCAGTGGTCCGCCTGG
GGAGTACGAGCGCAAGCTTAAAACTCAAAGGAATTGACGGGGACCCGCACAAGCAGCGGA
GCGTGTGGTTTAATTCGATGCGACGCGAAGAACCTTACCAGGGTTTGACATGCCTGCTGA
GCCACCAGCGATGGTGGGGCCCGCAAGGGAGGCAGGCACAGGTGCTGCATGGCTGTCGTC
AGCTCGTGCCGTGAGGTGTTGGGTTAAGTCCCGCAACGAGCGCAACCCCTGTCGTTAGTT
GTCATTCTAACGAGACTGCCACGAGTAACGTGGAGGAAGGCGGGGATGACGTCAAGTCAG
CACGGCCCTTACGTCCTGGGCGACACACACGCTACAATGGCCGAGACAACGGGTTGCCAA
CCCGCGAGGGGGAGCTAATCCCAACAAACTCGGTCGTAGTTCGGATTGCAGGCTGCAACC
CGCCTGCATGAAGCCGGAGTTGCTAGTAACCGTGGGTCAGCACACCACGGTGAATACGTT
CCCGGGTCTTGTACACACCGCCCGTCACACCACGAAAGTCGGCAACACCTGAAGCCGCTG
GGCTAACCCTTAGGGGAGGCAGGCGTCCAGGGTGGGGTCGGTGATTGGGGTG
>OTU259
AACGAACGCTGGCGGCGCGCCTAATACATGCAAGTCGAACGAGAAGGTGTAGCAATACAC
TTGTACAGTGGCGAACGGGTGAGGAATGCATGGGTAACCTACCCTCGAGTGGGGAATAAC
CAGCCGAAAGGTTGGCTAATACCGCGTACGCTTCCGGGTCTCCGGACTCGGAAGGAAAGT
CATACCATGGGTATGACGCTCAAGGATGGGCTCATGTCCTATCAGCTTGTTGGTGAGGTA
ACGGCTCACCAAGGCAACGACGGGTAGCTGGTCTGAGAGGACGATCAGCCACACTGGCAC
TGCGACACGGGCCAGACTCCTACGGGAGGCAGCAGTAAGGAATATTGCGCAATGGGCGAA
AGCCTGACGCAGCGACGCCGCGTGGGGGATGAAGGTCTTCGGATTGTAAACCCCTTTTGG
GAGGGAAAATGGGACGAGCAATCGTCCGGATGGTACCTCCAGAAAAAGCCACGGCTAACT
TCGTGCCAGCAGCCGCGGTAATACGAAGGTGGCAAGCGTTGTTCGGATTTACTGGGCGTA
CAGGGAGCGTAGGCGGTTTGGTAAGCCCTCCGTGAAATCTTCGGGCTCAACCCGGAAAGT
TCAGAGGGGACTGCCAGGCTAGAGGACGGGAGAGGAGCGCGGAATTCCCGGTGTAGCGGT
GAAATGCGTAGAGATCGGGAGGAAGGCCGGTGGCGAAGGCGGCGCTCTGGAACGTTTCTG
ACGCTGAGGCTCGAAAGCGTGGGGAGCAAACAGGATTAGATACCCTGGTAGTCCACGCCC
TAAACGATGGATACTAAGTGTCGGCGGGTTACCGCCGGTGCCGCAGCTAACGCAGTAAGT
ATCCCGCCTGGGGAGTACGGCCGCAAGGTTGAAACTCAAAGGAATTGACGGGGGCCCGCA
CAAGCGGTGGAGCATGTGGTTCAATTCGACGCAACGCGAAGAACCTTACCCAGGCTGGAC
AAGCAGGTAGTAAAAACCTGAAAGGGCAATGAGGTAGCAATACCATCCTGCTCAGGTGCT
GCATGGCTGTCGTCAGCTCGTGCCGTGAGGTGTTGGGTTAAGTCCCGCAACGAGCGCAAC
CCCTGTCTTTAGTTGCTACCGGGTCATGCCGAGCACTCTAAAGAGACTGCCCAGGATAAC
GGGGAGGAAGGTGGGGATGACGTCAAGTCAGCATGGCCTTTATGCCTGGGGCTACACACG
TGCTACAATGGCCGGTACAAAGGGCTGCAAACCCGCAAGGGGGAGCCAATCCCAAAAAAC
CGGCCTCAGTTCAGATTGAGGTCTGCAACTCGACCTCATGAAGGCGGAATCGCTAGTAAT
CCCGGATCAGCACGCCGGGGTGAATACGTTCCCGGGCCTTGTACACACCGCCCGTCACAC
CACGAAAGTCCGCTGTACCAGAAGTCGCCGGAGCCAACCCGCAAGGGAGGTAGGCGCCCA
AGGTATGGTTGATAATTGGGGTG
>OTU260
AATCAACGCTGGCGGCGTGCCTAACACATGCAAGTCGAACGAGAAAGTGGAGCAATCCAT
GAGTAAAGTGGCGCACGGGTGAGTAACACGTGACTAACCTACCCTTGAGTGGGGAATAAC
CTCGGGAAACCGGGGCTAATACCGCATAACACCTTCGGGTCAAAGGAGCAATTCGCTTAA
GGAGGGGGTCGCGGCTGATTAGCTAGTTGGTGGGGTAATGGCCTACCAAGGCAATGATCA
GTATCCGGCCTGAGAGGGCGCACGGACACACTGGAACTGAAACACGGTCCAGACTCCTAC
GGGAGGCAGCAGTGGGGAATTTTGCACAATGGGGGAAACCCTGATGCAGCAACGCCGCGT
GGAGGATGAAGTCCCTTGGGATGTAAACTCCTTTCGACCGGGACGATAATGACGGTACCG
GTGGAAGAAGCCCCGGCTAACTCTGTGCCAGCAGCCGCGGTAATACAGAGGGGGCAAGCG
TTGTTCGGAATTATTGGGCGTAAAGGGTGCGTAGGCGGTGCGGTAAGTCTTCTGTGAAAT
CTCCGGGCTCAACTCGGAGCCTGCAGGAGAAACTGCCGTGCTTGAGTATGGGAGAGGTGA
GTGGAATTCCTGGTGTAGCGGTGAAATGCGTAGATATCAGGAGGAACACCTGTGGCGAAA
GCGGCTCACTGGACCATAACTGACGCTGAGGCACGAAAGCTAGGGGAGCAAACAGGATTA
GATACCCTGGTAGTCCTAGCCCTAAACGATGATTGCTTGGTGTAGCAGGTACCCAATCCT
GCTGTGCCGCAGCTAACGCGTTAAGCAATCCGCCTGGGGAGTACGGTCGCAAGGCTGAAA
CTCAAAGGAATTGACGGGGGCCCGCACAAGCGGTGGAGCATGTGGTTCAATTCGACGCAA
CGCGAAGAACCTTACCTGGGCTCGAAGCGCAGTGGACAGCGGTAGAAATATCGTCTTCCC
GCAAGGGACTGCTGCGTAGGTGCTGCATGGCTGTCGTCAGCTCGTGTCGTGAGATGTTGG
GTTAAGTCCCGCAACGAGCGCAACCCTTATTGCCAGTTGCCATCATTTAGTTGGGCACTC
TGGCGAAACTGCCCCGGATAACGGGGAGGAAGGTGGGGATGACGTCAAGTCCTCATGGCC
TTTATGTCCAGGGCTACACACGTGCTACAATGGCAGATACAAACCGTCGCAAGCCCGCGA
GGGGGAGCTAATCGGAGAAAGTCTGCCTCAGTTCGGATTGTAGTCTGCAACTCGACTACA
TGAAGCTGGAATCGCTAGTAATCGCAGATCAGCATGCTGCGGTGAATACGTTCCCGGGCC
TTGTACACACCGCCCGTCACATCACGAAAGTGGGTTGTACTAGAAGTCGGTGAGCCGACC
GCAAGGGGGTAGCCGCCCAAGGTATAACTCATGATTGGGGTG
>OTU261
AGCGAACGCTGGCGGCAGGCCTAAAACATGCAAGTCGAACGCCGTAGCAATACGGAGTGG
CAGACGGGTGAGTAACACGTGGGAACGTACCCTTTGGTTCGGAACAACACAGGGAAACTT
GTGCTAATACCGGATAAGCCCTTACGGGGAAAGATTTATCGCCGAAGGATCGGCCCGCGT
CTGATTAGCTAGTTGGTGGGGTAACGGCCCACCAAGGCTACGATCAGTAGCTGGTCTGAG
AGGATGATCAGCCACACTGGGACTGAGACACGGCCCAGACTCCTACGGGAGGCAGCAGTT
AGGAATCTTGGACAATGGGCGCAAGCCTGATCCAGCCATGCCGCGTGAGTGATGAAGGCC
TTAGGGTTGTAAAGCTCTTTCAGCGGGGAAGATAATGACGGTACCCGCAGAAGAAGCCCC
GGCTAACTTCGTGCCAGCAGCCGCGGTAATACGAAGGGGGCTAGCGTTGCTCGGAATCAC
TGGGCGTAAAGCGCACGTAGGCGGATCTTTAAGTCAGGGGTGAAATCCTGGAGCTCAACT
CCAGAACTGCCTTTGATACTGGGGATCTCGAGTCCGGGAGAGGTGAGTGGAACTGCGAGT
GTAGAGGTGAAATTCGTAGATATTCGCAAGAACACCAGTGGCGAAGGCGGCTCACTGGCC
CGGTACTGACGCTGAGGTGCGAAAGCGTGGGGAGCAAACAGGATTAGATACCCTGGTAGT
CCACGCCGTAAACGATGGATGCTAGCCGTTGGCGGGTTTACTCGTCAGTGGCGCAGCTAA
CGCATTAAGCATCCCGCCTGGGGAGTACGGTCGCAAGATTAAAACTCAAAGGAATTGACG
GGGGCCCGCACAAGCGGTGGAGCATGTGGTTCAATTCGAAGCAACGCGCAGAACCTTACC
AGCCCTTGACATGTCCCGTATGGGTTTCAGAGATGAGACCCTTCAGTTCGGCTGGCGGGA
ACACAGGTGCTGCATGGCTGTCGTCAGCTCGTGTCGTGAGATGTTGGGTTAAGTCCCGCA
ACGAGCGCAACCCTCGCCCTTAGTTGCCACCATTCAGTTGGGCACTCTAAGGGGACTGCC
GGTGATAAGCCGCGAGGAAGGTGGGGATGACGTCAAGTCCTCATGGCCCTTACGGGCTGG
GCTACACACGTGCTACAATGGCGGTGACAGAGGGACGCAATGGAGCAATCCTGCGCAAAT
CTCAAAAAGCCGTCTCAGTTCGGATTGGGGTCTGCAACTCGACCCCATGAAGTCGGAATC
GCTAGTAATCGCAGATCAGCACGCTGCGGTGAATACGTTCCCGGGCCTTGTACACACCGC
CCGTCACACCATGGGAGTTGGCTTTACCTGAAGCCGGTGCGCTAACCGCAAGGAGGCAGC
CGACCACGGTAGGGTCAGCGACTGGGGTG
>OTU262
AATCAACGCTGGCGGCGTGCCTAACACATGCAAGTCGCACGAGAAAGTGGAGCAATCCAT
GAGTAAAGTGGCGCACGGGTGAGTAACACGTGACTAACCTACCTTCGAGTGGGGAATAAC
CTCGGGAAACCGGGGCTAATACCGCATAACATCTTCTGGCTGAGATGCCGGTTGATCAAA
GCAGCAATGCGTTTGAAGAGGGGGTCGCGGCTGATTAGCTAGTTGGTGGGGTAACGGCCC
ACCAAGGCGATGATCAGTAGCCGGCCTGAGAGGGCGCACGGCCACACTGGAACTGAAACA
CGGTCCAGACTCCTACGGGAGGCAGCAGTGGGGAATTTTGCGCAATGGGGGAAACCCTGA
CGCAGCAACGCCGCGTGGAGGATGAAGTCCCTTGGGACGTAAACTCCTTTCGATCGGGAC
GATTATGACGGTACCGGAAGAAGAAGCCCCGGCTAACTTCGTGCCAGCAGCCGCGGTAAT
ACGAGGGGGGCAAGCGTTGTTCGGAATTATTGGGCGTAAAGGGCGCGTAGGCGGTGCGGT
AAGTCTGTTGTGAAATCTCCGGGCTCAACTCGGAGCTTGCATCAGAAACTGCCGTGCTTG
AGTGTGGGAGAGGTGAGTGGAATTCCCGGTGTAGCGGTGAAATGCGTAGATATCGGGAGG
AACACCTGTGGCGAAAGCGGCTCACTGGACCACAACTGACGCTGATGCGCGAAAGCTAGG
GGAGCAAACAGGATTAGATACCCTGGTAGTCCTAGCCCTAAACGATGATCGCTTGGTGTG
ACAGGTACCCAATCCTGTCGTGCCGGAGCTAACGCGTTAAGCGATCCGCCTGGGGAGTAC
GGTCGCAAGGCTGAAACTCAAAGGAATTGACGGGGGCCCGCACAAGCGGTGGAGCATGTG
GTTCAATTCGACGCAACGCGAAGAACCTTACCTGGGCTCGAAATGTAGTGGAATGAGGTG
GAAACATCTCCGTCTCGCAAGAGACTGCTATATAGGTGCTGCATGGCTGTCGTCAGCTCG
TGTCGTGAGATGTTGGGTTAAGTCCCGCAACGAGCGCAACCCTTATTGCCAGTTGCCATC
ATTTAGTTGGGCACTCTGGCGAAACTGCCCCGGATAACGGGGAGGAAGGTGGGGATGACG
TCAAGTCCTCATGGCCTTTATGTCCAGGGCTACACACGTGCTACAATGGGTGGTACAAAC
CGTCGCAAACCCGCGAGGGGGAGCTAATCGGAAAAAGCCATCCTCAGTTCGGATTGGAGT
CTGCAACTCGACTCCATGAAGCTGGAATCGCTAGTAATCGCGGATCAGCACGCCGCGGTG
AATACGTTCCCGGGCCTTGTACACACCGCCCGTCACATCACGAAAGTGGGTTGTACTAGA
AGTCGCCGTGCCAACCGCAAGGAGGCAGGCGCCCAAGGTATAATTCATGATTGGGGTG
>OTU263
CCTGAACGCTGGCGGCGTGGCTAAGACATGCAAGTCGAACGGATGTAGCAATACATCAGT
GGCGGACGGGTGAGTAATGTATCGCTAATGTACCCTAGAGCCTGGGATAGCCAGCCGAAA
GGCTGGGTAATACCAGATGAAATACCTTGGTCGCATGGCCGAGGTCTCAAAGCCGCAAGG
CACTCCTGGAGCAGGCGATATCGTATCAGCTAGTTGGTGAGGTAACGGCTCACCAAGGCG
ACGACGCGTAGCCGGGCTGAGAGGTTGACCGGCCACATTGGGACTGAGACACTGCCCAGA
CTCCTACGGGGGGCTGCAGTAACGAATCTTCCGCAATGCACGAAAGTGTGACGGAGCGAC
GCCGCGTGTAGGATGAAGTCCTTCGGGATGTAAACTACTGTCAGGGGAAAGAAAGTTCTG
ATCTACCCCAGAGGAAGAGACGGCTAACTCTGTGCCAGCAGCCGCGGTAATACAGAGGTC
TCGAGCGTTAGGCGGAATCACTGGGCTTAAAGCGTGTGTAGGCGGATCGTTAAGTACCTT
GTGAAATCCCACGGCTCAACCGTGGAACTGCTTGGTATACTGGCGGTCTTGTGCAACCTA
GGGGCGAGCGGAACAGATGGTGGAGCGGTGAAATGCGTAGATATCATCTGGAACGCCAAT
GGTGAAAACAGCTCGCTGGGGGTTTGCAGACGCTGAGACACGAAAGCCAGGGGAGCGAAC
GGGATTAGATACCCCGGTAGTCCTGGCCCTAAACGATGTCCACTAGATCGTAGTTGCTCT
GACGTAATTATGGTCGAAGCAAAAGTGCTAAGTGGACCGCCTGGGAAGTACGGTCGCAAG
GCTAAAACTCAAAGGAATTGACGGGGGCTCACACAAGCGGTGGAGCATGTGGTTCAATTC
GAAGCAACGCGCAGAACCTTACCTGGGCTTGACATGCTAGGATTATTCCCGTGAAAGCGG
GATAGGCCCTTCGGGGTACAACTAGTACAGGTGCTGCATGGCTGTCGTCAGCTCGTGTCG
TGAGATGTCGGGTTAAGTCCCTTAACGAGCGAAACCTTTGCCCTTAGTTACCAGCGAGTA
AAGTCGGGGACTCTAAGGGGACTGCCGGTGTCAAACCGGAGGAAGGTGGAGATGACGTCA
AGTCCTCATGGCCTTTATGCCCAGGGCCACACACGTGCTACAATGGGGTGCACAAAGCGA
ACCGAGAGCGCAAGCTGGAGGAAAACGCACAAATCACCCCCCAGTTCAGATCGGAGGCTG
CAACTCGCCTCCGTGAAGTTGGAATCGCTAGTAATCGCGGATCAGCTACGCCGCGGTGAA
TGTGTTCCTGAGCCTTGTACACACCGCCCGTCAAGTCATGGGAGCCGGAAATAGCCGAAG
TTGTCTCACTACTGAGATACCTACGCTAGGTTCGGTGACTGGGACT
>OTU264
AGCGAACGCTGGCGGCGTACTTAACACATGCAAGTCGAACGGGGATCATTGTGTGAGCAA
TCATGTGATGGTCCTAGTGGCGCACGGGTGAGTAACACGTGGGTAACCTGCCCTCGAGAC
TGGGATACCCCTTCGAAAGGGGGGCTAATACCGGATACGTTCCCTAGGTCGAAAGATCTG
AGGAAGAAAGGTGGCGCAAGCTGCCGCTCTTGGAGGGGCTCGCGGCCTATCAGCTAGTTG
GCGGGGTAACGGCCCACCAAGGCTATGACGGGTAGCTGGTCTGAGAGGACGACCAGCCAC
ACGGGGACTGAGACACGGCCCCGACTCCTACGGGAGGCAGCAGTGGGGAATTTTCCGCAA
TGGGCGAAAGCCTGACGGAGTGACGCCGCGTGTGGGATGAAGGCCTTCGGGTCGTAAACC
ACTGTCAGTGGGAAAGATGGGTGTCGGCGTGATAACCGCCGGCATCTGACGGTACCTGCA
GAGGAAGCCCCGGCTAACTCTGTGCCAGCAGCCGCGGTAAGACAGAGGGGGCAAGCGTTG
CTCGGAATTACTGGGCGTAAAGGGCGCGTAGGCGGGATGGCAAGTCGGTCGTGAAATCCC
TCGGCTCAACTGAGGAGCGTCGATCGAAACTGCCGTTCTTGAGGGTTGCAGAGGAGACTG
GAATTCCCGGTGTAGCGGTGAAATGTGTAGAGATCGGGAGGAACACCGGTGGCGAAGGCG
GGTCTCTGGGCAACTCCTGACGCTGAGGCGCGAAAGCGTGGGGAGCAAACGGGATTAGAT
ACCCCGGTAGTCCACGCTGTAAACGATGACGACTAGGTGTGGGGGGGTTCAGTCCCTTCC
GTGCCGCAGCTAACGCATTAAGTCGTCCGCCTGGGGAGTACGGCCGCAAGGTTGAAACTC
AAAGGAATTGACGGGGGCCCGCACAAGCGGTGGAGCATGTGGTTCAATTCGATGCAGAGC
GAAGAACCTTACCTGGGCTTGACATGTAGGAAGTAGAAACCGGAAACGGGGACGACCTGT
TAAGTCAGGAGCCTACACAGGTGGTGCATGGCTGTCGTCAGCTCGTGCCGTGAGGTGTTG
GGTTAAGTCCCGCAACGAGCGCAACCCTCACCCTATGTTGCCATCGGGTTATGCCGGGCA
CTCTTAGGGAACTGCCGGCGAAGAGCTGGAGGAAGGGGGGGATGACGTCAAGTCCGTATG
CCCCTTATGTCCAGGGCTACACACATGCTACAATGGCCGGTACAGAGGGTTCCCAACCCG
CGAGGGGGAGGCAATCCCACAAAGCCGGTCTCAGTTCGGATTGCAGGCTGCAACTCGCCT
GCATGAAGTCGGAATCGCTAGTAAGCGCAGATCAGCAGGCTGCGCTGAATACGTTCCCGG
GCCTTGTACACACCGCCCGTCACACCACGAAAGCTGGTTGTACCAGAAGTCGCTGAGCTA
ACCGCAAGGAAGCAGGCGCCGAAGGTATGGTCGGTGATTGGGGTG
>OTU265
AGCGAACGTTAGCGGCGGGCCTAACACATGCAAGTCGAGCGAGAACGGGGCTTCGGCTCC
TAGTAAAGCGGCGGACGGGTGAGTAACACGTAGGTAATCTTCCCTTGAGCGGGGGACAAC
GGTCCGAAAGGACCGCTAATACCGCATACGTTCTCCGAGACTCCGGTCTTGGAGAGGAAA
GCTAGGTAGCAATATCCGGCACTCGAGGAGGAGCCTGCGTCGCATCAGCTAGTTGGTGGG
GTAATGGCCTACCAAGGCGAAGACGCGTAGCTGGTCTGAGAGGATGATCAGCCACACTGG
GACTGAGACACGGCCCAGACTCCTACGGGAGGCAGCAGTGGGGAATATTGGACAATGGGC
GCAAGCCTGATCCAGCCACGCCGCGTGAGTGATGAAGGCCTTCGGGTCGTAAAGCTCTGT
GGGGAGGGACGAACCGCTGCAGATTAATACCCTGCAGCATGACGGTACCTCCTTAGCAAG
CACCGGCTAACTTCGTGCCAGCAGCCGCGGTAATACGAAGGGTGCAAACGTTGCTCGGAA
TTATTGGGCGTAAAGCGCACGTAGGCGGCTTGGTAAGTTGGATGTGAAATCCCTCGGCTT
AACCAAGGAAGTGCATCCAAAACTACTGAGCTTGAGTACTAAAGAGGATCGCGGAATTCC
CGGTGTAGAGGTGAAATTCGTAGATATCGGGAGGAACACCAGTGGCGAAGGCGGCGATCT
GGGTAGATACTGACGCTGAGGTGCGAAAGCGTGGGGAGCAAACAGGATTAGATACCCTGG
TAGTCCACGCCGTAAACGATGAGTGCTAGATGCTGTGGGTATTGACCCCCGCGGTGTCGC
AGCCAACGCGTTAAGCACTCCGCCTGGGGAGTACGGCCGCAAGGCTAAAACTCAAAGGAA
TTGACGGGGGCCCGCACAAGCGGTGGAGCATGTGGTTCAATTCGACGCAACGCGCAGAAC
CTTACCTGGGTTAAATCCACTAGTAGGCTGCAGAGATGTAGTTTTGCCCTTCGGGGAGCT
AGTGAGACGGTGCTGCATGGCTGTCGTCAGCTCGTGTCGTGAGATGTTGGGTTAAGTCCC
GCAACGAGCGCAACCTCTGTCGTTAGTTGCCAGCAGTAAGATGGGCACTCTAACGAGACT
GCCGACGTCAAGTCGGAGGAAGGTGGAGATGACGTCAAGTCCTCATGGCCCTTATGCCCA
GGGCTACACACGTGCTACAATGGCCGGTACAAAGGGTTGCAAAGCTGCAAAGTGGAGCCA
ATCCCAAAAAACCTGCCTCAGTTCGGATTGTAGTCTGCAACTCGACTACATGAAGCTGGA
ATCGCTAGTAATCGCCGATCAGCACGCGGCGGTGAATACGTTCCCGGGCCTTGTACACAC
CGCCCGTCACACCATGGGAGTCAGTTGCTCTAGAAGTCGGTGCGCCAACCTCGTGAGGCA
GCCGCCTAAAGAGTGACTGGTGACTGGGGTG
>OTU266
AACGAACGTTGGCGGCGTGGATTAGGCATGCAAGTCGAACGAATGTCAGTCTTGTAGCAA
TACCGGGCTGGCGGAAGTGGCGAAAGGGGCAGTAATACATGGGTAACCTACCCCGGGGAC
GGGGATAGCCATCCTAACGGATGGGTAATACCTGGCGATTCGGCGAGGGGGCATCCTCTT
GCCGGGAAATGAATTTCGCCTCGGGAGGGGCTCATGCGATATTAGCTAGTTGGTAGGGTC
ACGGCCTACCAAGGCAAAGATGTCTAGCGGGTGTGAGAGCACGACCCGCGCCACTGGCAC
TGAGACACTGGCCAGACACCTACGGGTGGCTGCAGTCGAGGATCTTCGGCAATGGGCGCA
AGCCTGACCGAGCGACGCCGCGTGGACGATGAAGGCCTTCGGGTTGTAAAGTCCTGTCGA
GGGGGAGGAAAGCCGCAAGGTTTGACCTATCCCTGGAGGAAGCACGGGCTAAGTTCGTGC
CAGCAGCCGCGGTAAGACGAACCGTGCGAACGTTGTTCGGAATCACTGGGCTTAAAGGGC
GCGTAGGCGGCTTGCCAAGTCAGTGGTGAAATCCTGCAGCTTAACTGTAGAAGTGCCTTT
GATACTGGCGAGCTCGAGGGAGGTAGGGGTCTGTGGAACTTCTGGTGGAGCGGTGAAATG
CGTTGATATCAGAAGGAACGCCGGTGGCGAAAGCGACGGACTGGACCTCTTCTGACGCTG
AGGCGCGAAAGCCAGGGGAGCAAACGGGATTAGATACCCCGGTAGTCCTGGCCCTAAACG
ATGGGCACTAGGTTGTGGACTAACATGGGTTCACAGCCGAAGCAAAAGTGTTAAGTGCCC
CGCCTGGGGAGTATGGTCGCAAGGCTGAAACTCAAAGGAATTGACGGGGGCTCACACAAG
CAGTGGAGCATGTGGCTTAATTCGAGGCTACGCGAAGAACCTTATCCTGGGCTTGACATG
TCCGAAAGGGGTAGGAAGTAAGGGGCGGAAACGTTCCCCTAACGGTATCCAGTCCGGAAC
CTACTACAGGTGCTGCATGGCTGTCGTCAGCTCGTGTCGTGAGATGTCGGGTTAAGTCCC
ATAACGAGCGAAACCCTTGCCCTTAGTTGCTACCACGTTAAGTGGAGGACTCTAAGGGGA
CTGCCGGTGTTAAACCGGAGGAAGGTGGGGATGACGTCAAGTCCTCATGGCCTTTATGCC
CAGGGCTGCACACGTGCTACAATGGCATGAACAAAGGGACGCAAACCTGCGAGGGGGAGC
AAATCCCAAAAAACATGCCCCAGTTCAGATCGAAGGCTGCAACTCGCCTTCGTGAAGTTG
GAATTGCTAGTAATCGCGGGTCAGCAACACCGCGGTGAATGTGTTCCTGAGCCTTGTACA
CACCGCCCGTCAAGCCACGAAAGGGAGGGGCATCCGAAGTCGTCTTTACAGCCGCCGAAG
ATGAAACTCCTGATTGGGACT
>OTU267
AATCAACGCTGGCGGCGCGCTTAACACATGCAAGTCGCACGAGAAAGTGGAGCAATCCAT
GAGTACAGTGGCGTACGGGTGAGTAACACGTGGATCATCTACCTCTTGGTGGGGAATAAC
CCTGGGAAACCGGGGCTAATACCGCATAAGCCTGCAAAGGGAAAGCAGCAATGCGCCGAG
AGAGGAGTCCGCGGCCGATTAGCTTGTTGGTAGGGTAATGGCCTACCAAGGCAATGATCG
GTAGCCGGCCTGAGAGGGCACACGGCCACACTGGCACTGAAACACGGGCCAGACTCCTAC
GGGAGGCAGCAGTGGGGAATCTTGCACAATGGGGGAAACCCTGATGCAGCGACGCCGCGT
GAGCGATGAAGCCCTTCGGGGTGTAAAGCTCTTTCGGCAGGAACGATAATGACGGTACCT
GCAGAAGAAGCTGCGGCTAACTACGTGCCAGCAGCCGCGGTAATACGTAGGCAGCAAGCG
TTGTTCGGAATTACTGGGCGTAAAGAGTGTGTAGGCGGTTCTCTAAGTTCCGTGTGAAAT
CTCCCGGCTTAACTGGGAGGGTGCGCGGAAGACTGGAGGGCTGGAGTATGGGAGAGGAAA
GCGGAATTCCTGGTGTAGCGGTGAAATGCGTAGATATCAGGAGGAACACCTGCGGTGTAG
ACAGCTTTCTGGACCATCACTGACGCTGAGACACGAAAGCGTGGGTAGCAAACAGGATTA
GATACCCTGGTAGTCCACGCCCTAAACGATGCATACTTGGTGTGAGCCGTTCATTCGGTT
CGTGCCGGAGTTAACGCGTTAAGTATGCCGCCTGGGGAGTACGGTCGCAAGGCTGAAACT
CAAAGGAATTGACGGGGGCCCGCACAAGCGGTGGAGCATGTGGTTCAATTCGACGCAACG
CGAAGAACCTTACCTGGGCTCGAACGGCTTCGGACAATCCTTGGAAACAGGGACTTCCCG
CAAGGGACTGGAGTCGAGGTGCTGCATGGCTGTCGTCAGCTCGTGTCGTGAGATGTTGGG
TTAAGTCCCGCAACGAGCGCAACCCTTGTCCTGTGTTGGCATGCCGCAAGGCGCAACTCT
CAGGAGACCGCCAGCGATAAGCTGGAGGAAGGTGGGGATGACGTCAAGTCATCATGGCCT
TTATGTCCAGGGCCACACACGTGCTACAATGGGCGGTACAAAGCGCTGCCAACCCGCGAG
GGGGAGCTAATCGCCAAAAACCGTCCTCAGTTCGGATTGCAGGCTGCAACTCGCCTGCAT
GAAGCTGGAATCGCTAGTAATGCTATATCAGAACGATAGCGTGAATACGTTCCCGGGCCT
TGTACACACCGCCCGTCACATCACGAAAGTGGGTTGTACTAGAAGTCTGCATGCTAACCC
GCAAGGGAGGCAGCGGCCCAAGGTATGACTCATGATTGGGGTG
>OTU268
CCTGAACGCTGGCGGCGTGGCTAAGACATGCAAGTCGAACGGGTGTAGCAATACACCAGT
GGCGGACGGGTGAGTAATGTATCGCTAATGTGCCCCGGAATCAGGGATAGCTGCCCGAAA
GGGCAGGTAATACCTGATGATATACCTTGGTCGCATGGCCGAGGTCTCAAAGGAGCAATC
CGGTCTGGGAGCAGGCGATATCGTATCAGCTAGTTGGTGAGGTAACGGCTCACCAAGGCG
ATGACGCGTAGCTGGTCTGAGAGGACGACCAGCCACATCGGGACTGAGACACTGCCCGGA
CTCCTACGGGGGGCTGCAGTAACGAATCTTCCGCAATGCACGAAAGTGTGACGGAGCGAC
GCCGCGTGTAGGATGAAGTCCTTCGGGATGTAAACTACTGTCAGGGGAAAGAAAGTTCTG
ATCTACCCCAGAGGAAGAGGCGGCTAACTCTGTGCCAGCAGCCGCGGTAATACAGAGGCC
TCAAGCGTTAGGCGGAATCACTGGGCTTAAAGCGTGTGTAGGTGGATGCCTAAGTACCTT
GTGAAATCCCACGGCTTAACCGTGGAATGGCTGGGTATACTGGGTGTCTTGAGCCACTCA
GGGGCTACCGGAACAAACGGTGGAGCGGTGAAATGCGTAGATATCGTTTGGAACGCCAAT
GGTGAAAACAGGTAGCTGGGGGTGTGCTGACACTGAGACACGAAAGCCAGGGGAGCAAAC
GGGATTAGATACCCCGGTAGTCCTGGCCCTAAACGATGTCCACTAGATCGTGGCACCTCT
GACGGTGTCACGGTCGAAGCAAAAGTGCTAAGTGGACCGCCTGGGAAGTACGGTCGCAAG
GCTAAAACTCAAAGGAATTGACGGGGGCTCACACAAGCGGTGGAGCATGTGGTTCAATTC
GAAGCAACGCGCAGAACCTTACCTGGGCTTGACATGCTAGGATTATCTCCGTGAAAGCGG
AGTAGGCCCTTCGGGGTACAACTAGTACAGGTGCTGCATGGCTGTCGTCAGCTCGTGTCG
TGAGATGTCGGGTTAAGTCCCTTAACGAGCGAAACCTTTGCCCTTAGTTACCAGCGGGTT
ATGCCGGGGACTCTAAGGGGACTGCCGGTGTCAAACCGGAGGAAGGTGGAGATGACGTCA
AGTCCTCATGGCCTTTATGCCCAGGGCCACACACGTGCTACAATGCGGCGCACAAAGCGA
ACCGAGAGCGCAAGCTGGAGGAAATCGCACAAATCGTCGCCCAGTTCAGATCGGAGGCTG
CAACTCGCCTCCGTGAAGTTGGAATCGCTAGTAATCGCGGATCAGCTACGCCGCGGTGAA
TGTGTTCCTGAGCCTTGTACACACCGCCCGTCAAGTCATGGGAGCCGGAAATAGCCGAAG
CCGCCACACTTCAGTGGTGTCTACGCTAGGTTCGGTGACTGGGACT
>OTU269
AACGAACGTTGGCGGTGTGCCTAATACATGCAAGTCGAGCGAGAAAACCGGGGCAACTCG
GTGAGTACAGCGGCGGAAGGGTGCGTAATACATGGTTAACGTACCCCCCAGTTCGGGATA
ACCCTCCGAAAGGTGGGCTAATACCGGGTAATGGCAGCGGGTGGCATCATTTGCTGCTTA
AAGACGCAAGTCGCTGGGGGAGCGGACCATGGCCTATCAGCTAGTTGGCGGGGTAACGGC
CCACCAAGGCAATGACGGGTAGCCGGACTGAGAGGTTGAACGGCCACACGGGAACTGAGA
CACGGTCCCGACATCTACGGATGGCAGCAGTAGGGAATCTTGCGCAATGGGCGAAAGCCT
GACGCAGCGACACCGCGTGGGGGATGAAGGCCTTCGGGTTGTAAACCCCTTTCATGAGGG
AAGAACACTGACCTAACCTCAGGAAGAAGCACCGGCTAACTCCGTGCCAGCAGCTGCGGT
AATACGGAGAGTGCAAACGTTGTTCGGATTCACTGGGCGTAAAGGGCACGTAGGCGGCTC
GGCAAATCGGTCGTGGAATCCCGACGCTTACCGTCGGAACGGCGGCCGAAAATACCGGGC
TCGAGGGCGTGAGGGGTCACTGGAACTCCTGGTGAAGCGGTGAAATGCGTAGATATCAGG
AGGAACGCCGGAGGCGAAAGCGAGTGACTGGCGCGTTCCTGACGCTGAGGTGCGAAAGCT
AGGGGAGCAAACAGGATTAGATACCCTGGTAGTCCTAGCCGTAAACGATGGACACTGAGT
GGAGGAGGGCTTGCCTTTCTCTGCTGCAGCTAACGCGTTAAGTGTCCCGCCTGGGGAGTA
CGGCCGCAAGGTTAAAACTCAAAGGAATTGACGGGGGCTCGCACAAGCGGTGGAGCATGT
GGTTCAATTCGATGCAACGCGAAGAACCTTACCCGGGCTTGAAGTGGAGGTGGTAGGAGC
CGGAAACGGTGACGACCCCGCAAGGGGAGCCTTCATCAGGTGTTGCATGGCTGTCGTCAG
CTCGTGTCGTGAGATGTTGGGTTAAGTCCCGTAACGAGCGAAACCCTTGCGTCTAGTTGC
TAACCGAAAGGTGCACTCTAGACGGACTGCCCGTGTCGAATGGGAGGAAGGTGGGGATGA
CGTCAAGTCATCATGGCCCTTATGTCCGGGGCAACACACGTGCTACAATGGTCGGTATAA
AGGGTTGCCAACCCGCGAGGGGGAGCCAATCTCAAAAAGCCGACCTCAGTTCGGATCGGA
GGCTGCAATTCGCCTCCGTGAAGCCGGAATCGCTAGTAATCGCGGATCAGCCACGCCGCG
GTGAATATGTTCCCGAGCCTTGTACACACCGCCCGTCAAGCCACCCAAGCACGGGGTACC
TAAAGTCCGTTGCCCAACCGCAAGGAGGACGCGGCCCAGGGTAAAACGTGTGAGGAGGGC
T
>OTU270
GATGAACGCTAGCGGCAGGCTTAATACATGCAAGTCGTGGGGCAGCAGGTCCGTAGCAAT
ACGGATGCTGGCGACCGGCAAACGGGTGCGGAACACGTACGCAACCTTCCTTTAAGTGGG
GAATAGCCCGGGGAAACCCGGATTAATACCCCGTAATATTATGAAGTGGCATCACTTTAT
AATTATAGCTCCGGCGCTTGAAGATGGGCGTGCGCCTGATTAGGTAGTTGGCGGGGTAAC
GGCCCACCAAGCCTACGATCAGTAACTGGTGTGAGAGCACGACCAGTCACACGGGCACTG
AGACACGGGCCCGACTCCTACGGGAGGCAGCAGTAAGGAATATTGGGCAATGGACGCAAG
TCTGACCCAGCCATGCCGCGTGGAGGATGAAGGTCCTCTGGATTGTAAACTTCTTTTATC
TGGGAAGAAACCCATCTTTTCTTGGGTGGCTGACGGTACCAGATGAATAAGCACCGGCTA
ACTCCGTGCCAGCAGCCGCGGTAATACGGAGGGTGCAAGCGTTATCCGGATTCACTGGGT
[truncated: 2,034,818 more chars]
