# Supplementary material for: Response of soil microbial community to plant composition changes in broad-leaved forests of the karst area in Mid-Subtropical China
Source: PeerJ. 2022 Mar 7;10:e12739. doi: 10.7717/peerj.12739 (PMC8908884; doi:10.7717/peerj.12739)
Supplement: Supplemental Information 3 [file peerj-10-12739-s003.fasta]

>OTU1
AAGTCGTAACAAGGTTTCCGTAGGTGAACCTGCGGAAGGATCATTATCGAATGTAAACTT
GGGATGTTGCTGGCTCGCTTGAGTAATGTGCACTCCCTTGATATTCAAATCCACCTGTGC
ACAATTGAGTAGGCATAGATTGAGTTTTGTGCCTATGTTTTTACACACTCCTATGTTGTA
ACAGATGGTTTTTAATGAAATAATCATTACAACTTTCAACAATGGATCTCTTGGTTCTCG
CATCGATGAAGAACGCAGCGAATTGCGATATGTAATGTGAATTGCAGAATTCAGTGAATC
ATCGAATCTTTGAACGCATCTTGCGCCCTTCGGTTACTCCGAAGGGCATGCCTGTTTGAG
AGTCATTATTATTCTCAACTTTCAGAGTTTTCTGAAAGCTTTGGATTAATGGAGGGACAT
TGCTGGCAATTTTGTGTTGGCTCCTCTTAAATACATTAGCAGAACTGTCCAAGGACATTG
GCTCTGGCTTGATAAAGTCTATGCCATTGCTGAGAGCCTTTTTCATGGTTCAGCTTCTTT
AACTTGCCATCCCTCTGGATGTCATTTTGAAACTTGACCTCAAATCAGGTAGGACTACCC
GCTGAACTTAA
>OTU2
AAGTCGTAACAAGGTTTCCGTAGGTGAACCTGCGGAAGGATCATTATTGAATGTAAACTT
GGGATGTTGCTGTACTCACTTGGGTAATGTGCACTCTCTTGATATTCAAATCCACCTGTG
CACCATCAAGTAGGCATGGATTGAGTTCTGTGCCTATGTTTTCTTTACACACACCTATGT
TGTTAACAGATGGTTTTGATTTAAATACAATCATTACAACTTTCAACAATGGATCTCTTG
GTTCTCGCATCGATGAAGAACGCAGCGAATTGCGATATGTAATGTGAATTGCAGAATTCA
GTGAATCATCGAATCTTTGAACGCATCTTGTGCCCCTTGGTTACTCCGAAGGGCATGCCT
GTTTGAGAGTCATTATTATTCTTCAACTTTCAAAGTTGTTGCATTCTTTGAAAGCTTTTG
GATCATTGGAGGAACATTGCTGGCAACTCTGTGTCAGCTCCTCTCAAATACATTAGCAGA
ACTGTCATAAGTGAATTGGCTCTGGTTTGATAAGTCTATACCATTGCTGAGAGCTTTTTC
TGGTTCAGCTTGTTGTCACATCATATGTGTCATTTTTTTGAAACTTGACCTCAAATCAGG
TAGGACTACCCGCTGAACTTAA
>OTU3
AAGTCGTAACAAGGTTTCCGTAGGTGAACCTGCGGAAGGATCATTAAAGATTCTGGCCTT
GTGCCAAAACCCTTCGGCTGTGCGCCTTTGGCTGCACGCTGTTGAATCTCACACCCCTGT
GCACCTTTTCGGTTGCGGCTCACAGGCTGGGCTGCATCCGCTTTACATCGAACCACTCGA
GTCTCGAATGTTAAATACCGTAACAGTAACAACTTTCAACAACGGATCTCTTGGCTCTCG
CATCGATGAAGAACGCAGCGAAATGCGATAAGTAATGTGAATTGCAGAATTCAGTGAATC
ATCGAATCTTTGAACGCACCTTGCGCTCCTCGGTATTCCGTGGAGCATGCCTGTTTGAGT
GTCACGTTAACCCTCACCTCTGGGATGTAACAGTCTCCGACGGTGGATTTGGATGCCTGC
CGTAAATGGCTCGTCCCGAAATGCATTAGCTGGTGCTTGTTAGAGCGCTCGGCATGGTGT
GATAATTATCTGCGCCGTCGCCTTAGGCCTCTTCCACGTGTGCCGCTTATAACCGTCCCT
GTGGACAATGACAGTTAAAGCCTTGGCCTCAAATCAGGTAGGACTACCCGCTGAACTTAA
>OTU4
AAGTCGTAACAAGGTTTCCGTAGGTGAACCTGCGGAAGGATCATTACCGAGTTAGAGTTC
CTGAAGGGACTCAACCTCCAAACCCTTGTGTACTGCCAAAGTAATGCTGTTGCTTCGGTG
GGTCTCATTGCCTGCCGAAGCACTCAAAAAATCGTTTTAAGAGTGTTGTCTGAGATTTCT
AGCATTAGAATAATTTAAAACTTTCAACAACGGATCTCTTGGTTCCCGCATCGATGAAGA
ACGCAGCGAAATGCGATAAGTAATGTGAATTGCAGAATTCAGTGAATCATCGAATTTTTG
AACGCATATTGCGCCCCTTGGTATTCCAAAGGGCATGCCTGTTCGAGTGTCATGATAACA
ATCTCAAGCTCCCTTTGCTTGGTACTGGGCTCGTCATTCTGTGCCTGTGGGTGCTTGGAC
GTGCCTGAAAGTTAGTGGCGGTGCCTTGACAGTCTCAAGCATGGTAGACTTGCTTTGGAG
TGCTGTCTGGGCTGGCTAGCCCTTTAAAATTTAGTTGAGTTTGACCTCGAATCAGGTAGG
GATACCCGCTGAACTTAA
>OTU5
AGTCGTAACAAGGTTTCCGTAGGTGAACCTGCGGAAGGATCATTAACAAATCAAGGATAT
TGTGCGTGGGTTTTGCATACTATGTGTGCAAGGTCATGCATGATACACATTTGTGCTCCA
AGTTCGTCTTGGGTGCATTTAAAAAATATTCATGATATTATTGTATTAGTGTGTTTTGTA
AAACAAGAAAATCTATAAATACTTTTAACAATGGATCTCTTGGCTCTTGCATCGATGAAG
AACGCAGTAATGTGCGAAAAGTAATGCGAATTGCATACCTCTGCGAGTCATCTAGTCTTT
GAACGCAAATGGCACTGTCACGACGAGTGATAGTATGTCTGTTTGAGAACCACAAAAACA
CTCACCACTTTATTGTGTGTAGACTTGTCCCTTTTACATGCTTTGTATGTGTGTAATGGG
ATTAAATGAATGATGCTGCGTAGATTACACAGAATATGTGATAATATCGTCATATTCAGA
GTGATCTTTTGTACGTGCATGTATTAGCATATTATTGTATGGTAAAACATATGATGTATG
CACTTAAAAACATGGTCTCAAATTAGACAAGGTTACCCGCTGAACTTAA
>OTU6
AAGTCGTAACAAGGTTTCCGTAGGTGAACCTGCGGAAGGATCATTCATAATAAGTGTTTT
ATGGCACTTTTTAAATCCATATCCACCTTGTGTGCAATGTCAGTCGATCTTCTTCATGGA
GATCGGCCAAACATCAACCTTATTTTTTAACTCTTTGTCTGAAAAATATTATGAATAAAC
AATTCAAAATACAACTTTCAACAACGGATCTCTTGGCTCTCGCATCGATGAAGAACGCAG
CGAAATGCGATACGTAATGTGAATTGCAGAATTCAGTGAATCATCGAATCTTTGAACGCA
TATTGCGCTCTTTGGTATTCCGAAGAGCATGCTTGTTTGAGTATCAGTAAACACCTCAAA
GCTTTTGGATTTTTTTTGAAAGCTTTGGACTTGAGCAATCCCAACGCCAATCTTTTTCAG
ATCGGCGGCGGGTTGCTTGAAATGCAGGTGCAGCTGGACTTTCTCCTGAGCTAAAAGCAT
ATTCATTTAGTCCCGTCAAACGGATTATTACTTTTGCTGCAGCTAACATAAAGGGAGTTT
GACCGTATTGGCTGACTGATGCAGGATTTTACAAGGGTCGGCAACGATTCTTGTTAAACT
CGATCTCAAATCAAGTAAGACTACCCGCTGAACTTAA
>OTU7
AAGTCGTAACAAGGTTTCCGTAGGTGAACCTGCGGAAGGATCATTATTGAATATACAACA
TGGGGATGTTGCTGACCATCATGGTAATGTGCACTCCTCTAATATTCATTATCCACCTGT
GCACATAGAGTAGGCATGGATTCAGTTCCTTGCCTATGTTTCTTTTTATACACATGCTTT
GTAAAAGATTGTTTATATTAAAAACAATATTACAACTTTCAACAATGGATCTCTTGGTTC
TCGCATCGATGAAGAACGCAGCGAATTGCGATATGTAATGTGAATTGCAGAATTCAGTGA
ATCATCGAATCTTTGAACGCATCTTGCGCCCTTTGGTTACTCCGAAGGGCATGCCTGTTT
GAGAGTCATTTATTATTCTCAACTTTAGAGTTTGTTACAGAACTCTGAAGCTTTTGGATA
TGGAGGACTTTGCTGGCATTTTTAAAATATGCTGGCTCCTCTTAAATGCATTAGCAAGCA
AAAAAACTTGTCAAAAGGCGGGTTTGTTGGCTTTGGTTTGATAAGAATTACATATCTATG
CCATTGCTGAGAAAAGAAACCTTGATTAATTGTTTTTTTGAGCTTCCAACTTGTGACAAA
TGGCACACTTTGAAAACTTGACCTCAAATCAGGTAGGACTACCCGCTGAACTTAA
>OTU8
AAGTCGTAACAAGGTTTCCGTAGGTGAACCTGCGGAAGGATCATTATCGAGTTAGGGTTC
TATTATGGGCCCAACCTCCAAACCTTTGAGTATATTTCACATGAAGCATTATTTTTTTTT
TCATGTTGCTTCGGTGGGTTTCAAAGGCTCACCGATGCACAGAAAACAAAGCTCTTTTGT
TAAAAGGTGTTGTCTGAGATTTTAGATATCAATAAATTAAAACTTTCAACAACGGATCTC
TTGGTTCCCGCATCGATGAAGAACGCAGCGAAATGCGATAAGTAATGTGAATTGCAGAAT
TCAGTGAATCATCGAATCTTTGAACGCACATTGCGCCCCTTGGTATTCCAAAGGGCATGC
CTGTTCGAGCGTCATTATAAAAATCTCAAGCCCTATAAGCTTGGTGTTGGGCTGTCATAT
TCGCCTCTTTCTTATAAAGGGAGGGGGGGCTATGTGCCTGAAAATCAGTGGCAGTACCTA
AATGGCTTCAAGCATAGTGGACACTCATATGCTTTGGAAGCTTCATTTTTGGGTTTGCTT
GCCCTTTTGATTTACTTGTTTTAAAAAGGTTTGACCTCGAATCAGGTAGGGATACCCGCT
GAACTTAA
>OTU9
AGTCGTAACAAGGTTTCCGTAGGTGAACCTGCGGAAGGATCATTAACGAATCGTGATTGG
TGGTGACATTTATGTTATTCATCAAACATATGTGCTCTCCAGGCAACTGGAGGTGCAAAA
CATATATCATATATATGATGTAGTGTATTATTATGTAGTGAATGTTTGATGTATCACAAC
ATGATACAATCAGTAATCAAATGACACTTTTAACAATGGATCTCTTGGCTCTTGCATCGA
TGAAGAACGCAGTAATGTGCGAAAAGTAATGCGAATTGCATACCTCTGCGAGTCATCTAG
TCTTTGAACGCAAATGGCACTGCTACGACGAGTGGCAGTATGTCTGTTTGAGAACCGCAA
AACCCATCACCACATTAAGTGGTGGACATGTCCCTTATGTGTTGTTACATTTGGGATTAA
AAGCATAGTGCTGCGAGCACTCTAGGAATATGTGATAATCATTCATGTTCCAAGGGTGCT
TTTGTGTGAGTATTCACACTGCGTGGCACACATGATAGTATCATATTATATACGGTCTCA
AATCAGACAAGATTACCCGCTGAACTTAA
>OTU10
AAGTCGTAACAAGGTCTCCGTAGGTGAACCTGCGGAGGGATCATTACCGAAAGGCCTCGT
GCCTTTGACCCTCAAAACCGTGGAGCAGACACGTGCTTCGGCGCCTAGGCGCCGTCCTCA
TGCTGGAACATGTCCTTGACGTCTGAACATGAGAATGAGAAACCAAAACTTTCAACAAAG
GATCTCTTGGCTCTCGCATCGATGAAGAACGTAGTGAAGCGCGAAATGTAATGTGAATCG
CAGAACCTTGTGAATCATCGAATCTTTGAACGCACATTGCGCCTCCCCTCGCCGGGAGGC
ATGCCTGTCTGAGCGTCGTTTAAAACCAATAGGCCTCCACAGGGGGTCCTGTGATGGGCC
TCGCACTCGATGGCGTCGCCTCGAACGGATCGGTCGAAGGGACGGATGAGATCCACTAGG
ACCTGGCCGTCGTGTGGACCGTGGGACTCTGATTTGACCTCAGATCAGGTAGGGACACCG
CCTGAACTTAA
>OTU11
AAGTCGTAACAAGGTCTCCGTTGGTGAACCAGCGGAGGGATCATTAAAGAGTTGCAAAAC
TCCCTTTACACCATCGCGAACGTTACCCGTAACCGTTGCCTCGGCGGCGCAGGCCCTTTT
GGGGCTGGCCCGCCGGCGGTACCATAAAACTCTGTTTTTATAGGCCTCTCTGAGTAACTT
ATCAAAATAAGTCAAAACTTTCAACAACGGATCTCTTGGTTCTGGCATCGATGAAGAACG
CAGCGAAATGCGATAAGTAATGTGAATTGCAGAATTCAGTGAATCATCGAATCTTTGAAC
GCACATTGCGCCCGCTAGTATTCTGGCGGGCATGCCTGTTCGAGCGTCATTTCAACCATC
AAGCTCCCGGGCTTGCGTTGGAGCCCTGCGGCTACCGCAGGCCCCTAAAACCAGTGGCGG
GCTCGCTGTCACACCGAGCGCAGTAGCATTTCTTCGCTCTGGGCGCGGCGGCGGGCGCTT
GCCGTAAAACATACCACTTTTTAAAGGTTGACCTCGGATCAGGTAGGAATACCCGCTGAA
CTTAA
>OTU12
AAGTCGTAACAAGGTCTCCGTAGGTGAACCTGCGGAGGGATCATTATGGAACGTTTTCGG
AGTTGGGCACGTCCCGAGCCGACCAGTGGATATGAAAATGCTTTTTTGTATGCCTTAGCT
CTTGAGTTTGCTGGTGCAGTTCTGAAACGAATGATCTGAGGATGAAAACTTTCAACAAAG
GATCTCTTGGCTCTCGCATCGATGAAGAACGCAGCGAAGCGCGAGATGTAGTGTGAATCG
CAGAGCATTGTGAATCATCGAATCTTTGAACGCATATTGCGCCTCTGTTAACATAGAGGC
ATGTCTGTCTGAGCGTCTTCCATATCAAATAGGTCTTTTAGGAGGCTTGTTTTGGGTCCT
TCGTCTCTGGACGTGGCTTTAAAAGGATTTTTTGGGTCTCTGTAGCATGGGCTAGAGTCT
ACCGTGACCAAACCATGCAGTGAGATTCAGTGATTTAATCTCGATGGCATCAGATCAGAT
AGGATTACCGCCTGAACTTAA
>OTU13
AAGTCGTAACAAGGTTTCCGTAGGTGAACCTGCGGAAGGATCATTATTGAATCCAAAGGG
ATGTTGCTGGCCCTTACAAGCCGTGCACTCCCGCCTTTACATCCACCTGTGCACTTGCTG
TAGACTAGGATTAATTTCCAAGTCTATGTTTTCATATACTCTTTTAAAGTAAATGAATGT
ATTTTAGGCTTCGGCCAAAAACAATACAACTTTCAACAATGGATCTCTTGGTTCTCGCAT
CGATGAAGAACGCAGCGAATTGCGATATGTAATGTGAATTGCAGAATTCAGTGAATCATC
GAATCTTTGAACGCACCTTGCGCCCTTTGGTATTCCGAAGGGCATGCCTGTTTGAGTGTC
ATTAAATTCTCAACTTCAAAATTCTATTTTTGAAGCTTGGATGTTGGAGGGTCTTGCAGG
CATATTGTCAGCTCCTCTTAAATGCATTAGCAGAACTTGTACGTTCGGCTCTGGTTTGAT
AATACTATCTATGCCGTTGCTGAAAGGTCATTTGTTCAGCTTCTAATGGTCCATTGTTTT
GGACTGTCTCTCTGGAGGCATATCTTTTTGACTTGACCTCAAATCAGGTAGGACTACCCG
CTGAACTTAA
>OTU14
AAGTCGTAACAAGGTTTCCGTAGGTGAACCTGCGGAAGGATCATTACTGAGTTAGGGTTC
TATTATGGGGCCCAACCTCCAAACCTTTGAGTATCCCACATAAGCATTATTATTTTTTTT
TCATGTTGCTTCGGTGGGTTTTAAAGGCTCACCGGCGCACAGAAAACAAAACTCTTTTGT
TAAAAGGTGTCGTCTGAAGTTTTTAGAAATCAATAAATTAAAACTTTCAACAACGGATCT
CTTGGTTCCCGCATCGATGAAGAACGCAGCGAAATGCGATAAGTAATGTGAATTGCAGAA
TTCAGTGAATCATCGAATCTTTGAACGCATATTGCGCCCCTTGGTATTCCAAAGGGCATG
CCTGTTCGAGCGTCATTATAAAATCTCAAGCCTCATAAGCTTGGTGTTGGGCTATCATAT
TCACCTCTTTTTTTTGTAAAGAGAGGAGGCTATGTGCCTGAAAATCAGTGGCAGTACCTA
AATGGCTTCAAGCATAGTGGACACTCATATGCTTTAGAGGCTTCATTTTTGGGTTGGCTT
GCCTTTATTTATTCATTTTTTAAAAGGTTTGACCTCGAATCAGGTAGGGATACCCGCTGA
ACTTAA
>OTU15
AAGTCGTAACAAGGTTTCCGTAGGTGAACCTGCGGAAGGATCATTAACAAGCCGTGAAGG
TCCGCCCTGAAAAGGAGCGGTCCCTTTCACCAGGCCACCCTTGTTTACTCTTAACCTGTT
GCTTTGGTGGGCCCGCCGCCAAGGCCGCTGGGGAACTTTTTGGTTCCCGGGCCAGTGCCC
ACCAAAGACCTATGAACTCTTTGGATGTCTGCTGTCTGAGCTATGCGAATGCAAGTCTTT
AAAAAACTTTCAACAACGGATCTCTTGGTTCTGGCATCGATGAAGAACGCAGCGAAATGC
GATAAGTAATGTGAATTGCAGAATTCCGTGAATCATCGAATCTTTGAACGCATATTGCGC
CCTCTGGTATTCCGGAGGGCATGCCTGTCCGAGCGTCATTACTACCTTCAAGCTCGGCTT
GTGTGTTGAGCATCTGTTTATATATGAACAGGCTTGAAATGCAGTGGCGGTGTCGGGTTT
GGAGCCCGAGCGTATGGGGCTTCGTCAAACGCTCTGGTGGCCCAGCTCACACCGTCGGTT
ATACGTTACCACAGTTTGATTGACCTCGGATCAGGCAGGGTTACCCGCTGAACTTAA
>OTU16
AAGTCGTAACAAGGTTTCCGTAGGTGAACCTGCGGAAGGATCATTACCAAGCCGTGGAGG
TCGCCCTGAAAGGGGTGGATCTCTCACCTGGCCACCCTTGTTTACTTACACCAGTTGCTT
TGGTGGGCCCGCTGTGAGGCCGCCCGGGGAACTTTTCGAGTTTTTTGGGCCCGTGTCTGC
CAAGGTTTTAACTAAATCTTAAAGGTCTTATATGCTGTCTGAGTGGGAAAAACACAATTT
GAAAAAAACTTTCAACAACGGATCTCTTGGTTCCGGCATCGATGAAGAACGCAGCGAAAT
GCGATAAGTAATGTGAATTGCAGAATTCCGCGAATCATCGAATCTTTGAACGCATATTGC
GCCCTCTGGTATTCCGGGGGGCATGCCTGTCCGAGCGTCATTATCCGCAAACTCAAGCAC
GGCTTGTTTGTTGAGCAATTGTTCTGTTAAAAGAACAGGCTTGAAATACAGTGGCGGACG
ATACCGACTTTGTGGTGCCCGAGTGTCTGGGGCTTTGTCACACGCTCTTGTGGCCCGGTC
GGCGTTCTTGCCAACCCTTTTTTTATCTATTGTTAGTTAGGTTGACCTCGGATCAGGTAA
GAGTACCCGCTGAACTTAA
>OTU17
AAGTCGTAACAAGGTCTCCGTAGGTGAACCTGCGGAGGGATCATTACAGAGACTCTGCCC
TTTGGGTAGACCTCCCACCCTGTGTCGTTATACCTTTGTTGCTTTGGCGGGCCGCGGGGC
CCCGGCCCCGCCCCTGGCTCCGGCTAGGGCGCGCCCGCCAGAGGACCTCAAAACCTGAAT
GTTAGTGTCGTCTGAGTACTATATAATAGTTAAAACTTTCAACAACGGATCTCTTGGTTC
TGGCATCGATGAAGAACGCAGCGAAATGCGATAAGTAATGTGAATTGCAGAATTCAGTGA
ATCATCGAATCTTTGAACGCACATTGCGCCCCTTGGTATTCCGGGGGGCATGCCTGTTCG
AGCGTCATTACAACCCTCAAGCTCTGCTTGGTCTTGGGCGTCACCGGTCCCGGTGTGCCT
TAAAATCAGTGGCGGCGCCATCTGGCTCTAAGCGTAGTACATACTCTCGCTACAGACGTC
CGGTGGATGCTGGCCAGCAACCCCCAACTTATCAAGGTTGACCTCGGATCAGGTAGGGAT
ACCCGCTGAACTTAA
>OTU18
AAGTCGTAACAAGGTCTCCGTAGGTGAACCTGCGGAGGGATCATTATCGAACGGCCTCTG
TGCCTTCACACACCCATCAAACCTGTGGACAGTTCAGAGAGTACGTGCTTCGGCGTGCCC
CTGGCCGCCGCCTTCATGCAGATAAACGTTGTCCTGTCTGATACCTCGAGATAGCTTTAA
AACTTTCAACAAAGGATCTCTTGGCTCTCGCATCGATGAAGAACGCAGCGAAGCGCGAAA
TGTAATGTGAATCGCAGAACATTGTGAATCATCGAATCTTTGAACGCACATTGCGCCTCC
CTGAGAGGGGAGGCATGCCTGCCTGAGCGTCGTTTGAATCCAATGCAGGAAGGCCTGTCC
TTCCGGCGTCTTGGGCCAGTCAGTCGTCGGCCTGCTCGACGTGGCCTTGAATCGATAGGT
CTTGTGTAGAACGGACGAGCTCCTTTGGGACAACGGATCGTTCGAGGGGACCCCTGTAGC
CGGGCCGTCTCTGGCCTCTGAATTCGACCTCAGATCAGGTAGGACTACCGCCTGAACTTA
A
>OTU19
AAGTCGTAACAAGGTTTCCGTAGGTGAACCTGCGGAAGGATCATTATTGAATCCAAAGGA
TGTTGCTGGTGCTTGCAAAAGTACATGTGCACTCCACACTTCAAATCCACCTGTGCACTT
AGTGTAGGCTCAGATTAACTTCTGAAGTCTATGTTTTTCATACACACTATAATACATTAT
GGAATGTCTGGGTTTATGCCCTAAAAATATCAATACAACTTTCAACAACGGATCTCTTGG
TTCTCGCATCGATGAAGAACGCAGCGAATTGCGATATGTAATGTGAATTGCAGAATTCAG
TGAATCATCGAATCTTTGAACGCACCTTGCACCCTTTGGTATTCCGAAGGGCATGCCTGT
TTGAGTGTCATTAATATCTCAACCTCTGAACCATTGTGGTTTTTCCGAGGCCTTGGATGT
TGGAGGTTTATGCTGGTGAAATCACTCACTTGCTCCTCTTAAATACATTAGCGGAACTTA
ATGGGATCGGCTTTGGCTTGATAAATCTATCTATGCTATCGCTGAGACCAAGTGCTTTTG
CTTCTAACTGTCTTCGGACTGCCTTGTGCACTGTTATAAACTTGACCTCAAATCAGGTAG
GACTACCCGCTGAACTTAA
>OTU20
AAGTCGTAACAAGGTTTCCGTAGGTGAACCTGCGGAAGGATCATTACCGAGTGTGAACCT
CCCCGTAAAAAAGGGGGGTTACCTCCCGTCCTTTGCTGGGAACCTCCTTCCAACTTGGAT
GGGGGTTGTTTTCAGACCCTTCTGCTTCGGCGGGGTAACCCGCCGGAACAACCTCAAAAT
ATTCTCAATTCAAAACCGTTCAGTCCGAGAACTTTTTTGAAAAGCGAAAAAACTTTCAAC
AACGGATCTCTTGGTTCTGGCATCGATGAAGAACGCAGCGAAATGCGATAAGTAATGTGA
ATTGCAGAATTCAGTGAATCATCGAATCTTTGAACGCATATTGCGCCCCTTGGTATTCCG
GGGGGCACACCTGTTCGAGCGCCATTTCAACCCTCAAGCTTAGCTTGGTGTTGGGTGAGG
TCCCTTTCTGGGACCCTCCTATAACCTGTAGGCGGTCATCATCCGTACTCCCCTAGCATA
GCAGGCTCACGCACTTGTTCGGGGATGGGATGAGATCATGCCTTTTACAACCTTTTCTAA
GGTTTGGCCTCGAATCAGGTGGGGATACCCGCTGAACTTAA
>OTU21
AAGTCGTAACAAGGTTTCCGTAGGTGAACCTGCGGAAGGATCATTACCGAGTTCAAGGTC
TTTCTAGGCCTGACCTCCAACCCCTTGTATACCAATTGCTTTGTTGCTTCGGCAGGCTGA
AAATGCCTGCCGAAGCCCAACCCAAAATCATTAGTATGGTGTTGTCTGAGTTTTATAGAA
TAATAATCAAAACTTTCAACAACGGATCTCTTGGTTCTCGCATCGATGAAGAACGCAGCG
AAATGCGATAAGTAATGTGAATTGCAGAATTCAGTGAATCATCGAATCTTTGAACGCATA
TTGCGCCCTTTGGCATTCCGAGGGGCATGCCTGTTCGAGCGTCATGATCAAACCTCTCAA
GCCTGTGCTTTGGGGTATTGGGTTTCGTCTTCTATCTTTGTATAGGGTAGTGACGTACCT
GAAAGTTAGTGGTGGTGCCTCAATAGACTCTCAAGTGAAGCAGACTGACTCGCTTTCGAG
AACTTTTGTGGTCCCGTCAACAAAACAAAATAAAATTTGACCTCGGATCAGGTAGGGATA
CCCGCTGAACTTAA
>OTU22
AAGTCGTAACAAGGTTTCCGTAGGTGAACCTGCGGAAGGATCATTAACTAGCCGTGAAGG
TCGCCCTGAAAAGGGATGACCTCTCACCTGGCCACCCTTGCTTACTTTAACCTGTTGCTT
TGGTGGGCCCGCCGCAAGGCCGCCGGGGAACTTGTTCCCGGGCCTGTGCCCACCAAAGTC
CTACCGAACTCTGCAAGATTTTGCTGTCTGAGCGTGAAAGCGCAATCATTTAAAACTTTC
AACAACGGATCTCTTGGTTCTGGCATCGATGAAGAACGCAGCGAAATGCGATAAGTAATG
TGAATTGCAGAATTCCGTGAATCATCGAATCTTTGAACGCATATTGCGCCCTCTGGTATT
CCGGAGGGCATGCCTGTCCGAGCGTCATTACTACCCTCAAGCGCAGCTTGTTTGTTGAGC
CAAATTGTCCCTTAATGGACAGGCTTGAAATGCAGTGGCGATGCCGAGTTTGGTGCCCGA
GTGTATGGAGCTTTGTCACACGCTTTGGTGGCCCGGCGGCATTTGTCGAAACCCTCAAAT
AACCAGATTTGACCTCGGATCAGGTAGGAATACCCGCTGAACTTAA
>OTU23
AAGTCGTAACAAGGTTTCCGTAGGTGAACCTGCGGAAGGATCATTAGTGAACGCCCTCAC
GGGCTTATAACTATTCCAAACCTCTGTGAACCGTGCCCTTCGGGGCTATTTTACAAACAT
GGTGTAATGAACGTCATATATCATAACAAAACAAAACTTTCAACAACGGATCTCTTGGCT
CTCGCATCGATGAAGAACGCAGCGAAATGCGATAAGTAATGTGAATTGCAGAATTCAGTG
AATCATCGAATCTTTGAACGCACCTTGCGCCCTCTGGTATTCCGGAGGGCATGCCTGTTT
GAGTGTCATGTAGACTCAATCCCTCGGGTTTCCGAGGAGATTGGACTTGGGTGTTGCCGC
TCTGCCGGCTCGCCTTAAAAGACTTAGCGGGATAGCACCGTAGTCGGCGTAATAAGTTTC
GTCGGTGAAGGTTGTGATGACTGCTTACAATCGCCCTCGGGCAATTTTTGACTCTGACCT
CAAATCAGGTAGGACTACCCGCTGAACTTAA
>OTU24
AAGTCGTAACAAGGTTTCCGTAGGTGAACCTGCGGAAGGATCATTACCGAGTGTGAACCC
CCCCCATAAAAAAGGGGGGTTACCTCCCGTCCTTTGCTGGGCATCCCCTTCCAGTCGGAT
GGGGGTTGTTTTCAGACCCTTCTGCTTCGGCGGGGTAACCCACCGGAACAACCTCAAAAT
ATTCTCAATTCAAAACCGTTCAGTCCGAGAACTTTTTTGAAAAAGCGAAAAAACTTTCAA
CAACGGATCTCTTGGTTCTGGCATCGATGAAGAACGCAGCGAAATGCGATAAGTAATGTG
AATTGCAGAATTCAGTGAATCATCGAATCTTTGAACGCATATTGCGCCCCTTGGTATTCC
GGGGGGCACACCTGTTCGAGCGCCATTTCAACCCTCAAGCTTAGCTTGGTGTTGGGTGAG
GTCCTTTCTGGGACCCTCCCGTAACCTGTAGGCTGTCATCATCCATACTCCCCTAGCGTA
GCAGGCTAATGGCACTCGCTAAGGGATGGGGTGAGATCATGCCTTTTACAAAACAATCAA
AGGTTTGGCCTCGAATCAGGTGGGGATACCCGCTGAACTTAA
>OTU25
AAGTCGTAACAAGGTTTCCGTAGGTGAACCTGCGGAAGGATCATTATCGAGGAAGGGTCT
CCTAGGCCCGATCTCCAACCCATATGACTAAATACCATGTTGCTTTGGCTGGCCCGCCCC
CTGTGGGCCGCCAGGGGTCGATGATCCCTGGCCCGTGCCTGCCAGTAGCCTTTTTAAAAC
CTTCAAAATGTGTTGTCTGAGGCTAGATTAAAATTGTTAAAACTTTCAACAACGGATCTC
TTGGTTCTGGCATCGATGAAGAACGCAGCGAAATGCGATAAGTAATGCGAATTGCAGAAT
TCAGTGAGTCATCGAATCTTTGAACGCATATTGCGCCCTTTGGTATTCCGAAGGGCATGC
CTGTCCGAGCGTCATTATCAACTATCAAGCTTGGCTTGCCGTTGGACCCTGCAAATGCCG
GTAAGCGGTGTTAGCTGGCCTTTAAGGAAGTGGCGGTGTCGTGCTGGACGCCGGATACAG
CGAGCTTTCTATGGCACGTATCTAGGTGGTCTGGCGGCCCTGCCTCGACAAGAACTTTTA
CATCCTGAGGTTGACCTCGGATCAGGTAGGAGTACCCGCTGAACTTAA
>OTU26
AAGTCGTAACAAGGTTTCCGTAGGTGAACCTGCGGAAGGATCATTAACAAAATTAAAGGT
TCTAGCCTGTTAAAAAGGGCTATGAACTTCTATACCCTTTGTGAACCAAAAACCTTTTTC
GCTTCGGTAGCAAGCTCTTAGTTGGGCTGTAAGTCTACCGGTGGCACTCAATTAAACCAA
TTTTAAACATTTGTCTGAATACCAAATTTTCGAATGAAAATTAAAACTTTCAACAACGGA
TCTCTTGGTTCTCGCATCGATGAAGAACGCAGCGAAACGCGATAGTTAATGTGAATTGCA
GAATTCAGTGAATCATCGAGTTTTTGAACGCACATTGCGCCTAATGGTATTCCATTAGGC
ATGTCTGTTTGAGCGTCATTACAACATCTCAGCATAAAAGTTGGTTTATGGGCTTGTTTA
AAAACAGGCTTTAAAGTTGTATTGCTCTGCAGGCTTACTTTGCCAAACCAAAACATAGTA
TTGATTTCTTTGTTTCTAGTAAGGCTTTGTATGCTCTGCCTGAATAAAAAAAATTCTAAG
GTTTGACCTCAGATCAGACAAGGATACCCGCTGAACTTAA
>OTU27
AAGTCGTAACAAGGTTTCCGTAGGTGAACCTGCGGAAGGATCATTAACAAGCTGTGGGAG
ATCATGTGTGATCTCACACCTGGCCAACCTTGTTAATCTTAAACTATATTGCTTTGGTGG
GGTTTGCTGCTCACCAAGGTCATTTGAAAACTCCAGTTGTTTCTGCTGTCTGAGCATGCA
AGTGCAAAATTTAGTTAAAACTTTCAACAACGGATCTCTTGGTTCTGGCATCGATGAAGA
ACGCAGCGAAATGCGATAAGTAATGTGAATTGCAGAATTCAGCGAATCATCGAATCTTTG
AACGCATATTGCGCCTTCCGGTATTCCGGAGGGCATGCCTGTCCGAGCGTCATTACGTTT
CTTCAAGCCCGGCTTGTGTGTTGAGCATCTGTTCTTCTGATGGACATGCTTGAAATGCAG
TGGCAATGCTGCATCTGGTAGCCCAAGCATTATAAGGCCCATCTGCTTTGTTGGCTCCAG
TCAGCATTTTAGCCTCTAAACCTCTTATTAAAGTTATATCCAATCCGACCTCGGATCAGG
CAAGGATACCCGCTGAACTTAA
>OTU28
AAGTCGTAACAAGGTTTCCGTAGGTGAACCTGCGGAAGGATCATTCATAATAAAAGTGTT
TTATGGCGCTTTTCAAACAAATCCATATCCACCTTGTGTGCAATGTTATTTTTTTTTAAA
TAAACACTTTAATTTTTTAATTGCCAATTTATCTGAAGATCAGTATTATTACGAATTAAC
TTAATTCAAAATATAACTTTCAACAACGGATCTCTTGGCTCTCGCATCGATGAAGAACGC
AGCGAAATGCGATACGTAATGTGAATTGCAGAATTCAGTGAATCATCGAATCTTTGAACG
CATATTGCGCTCTCTGGCATTCCGGAGAGCATGCTTGTTTGAGTATCAGTAAACACCTCA
AGTCGAGAGATTTTTTTCTTGAGACTTGGATTTGAGTGATCCTAATGACGAGTCCTTCTA
AAAAAAAGGACAAGTAGGCAGGTTACTTGAAATTCAGGTGCAGCTGAACTTTTCTTCTGA
GCTAAAAGCATTATTTATTTAGTCTTTATTGACTATTACTTTTTTTGCTGCAGCTAATAT
AAAGGAAGAAGAGCTTCATTATAGCTGACTGATGCAGGAATTTATCAGTCTGTAAAAGGA
CTGTTAGACTCGATCTCAAATCAAGTAAGACTACCCGCTGAACTTAA
>OTU29
AAGTCGTAACAAGGTCTCCGTTGGTGAACCAGCGGAGGGATCATTACCGAGTTTACAACT
CCCAAACCCCTGTGAACATACCACTTGTTGCCTCGGCGGATCAGCCCGCTCCCGGTAAAA
CGGGACGGCCCGCCAGAGGACCCCTAAACTCTGTTTCTATATGTAACTTCTGAGTAAAAC
CATAAATAAATCAAAACTTTCAACAACGGATCTCTTGGTTCTGGCATCGATGAAGAACGC
AGCAAAATGCGATAAGTAATGTGAATTGCAGAATTCAGTGAATCATCGAATCTTTGAACG
CACATTGCGCCCGCCAGTATTCTGGCGGGCATGCCTGTTCGAGCGTCATTTCAACCCTCA
AGCACAGCTTGGTGTTGGGACTCGCGTTAATTCGCGTTCCTCAAATTGATTGGCGGTCAC
GTCGAGCTTCCATAGCGTAGTAGTAAAACCCTCGTTACTGGTAATCGTCGCGGCCACGCC
GTTAAACCCCAACTTCTGAATGTTGACCTCGGATCAGGTAGGAATACCCGCTGAACTTAA
>OTU30
AAGTCGTAACAAGGTTTCCGTAGGTGAACCTGCGGAAGGATCATTAAAGATTCGACCTTC
GGGTCTATCTTCTCTTCAGCTGTGCGCTTTGGCTGCACGCTGTTGAATTTCACACACCTG
TGCACACTTCGGTTGTGGCTGGTTAACTCTGGTCACTACCGCTTTTACATTTAACAACCA
AGTCTAGAATGTCAATTACAATAATTATAACAACTTTCAACAACGGATCTCTTGGCTCTC
GCATCGATGAAGAACGCAGCGAAATGCGATACGTAATGTGAATTGCAGAATTCAGTGAAT
CATCGAATCTTTGAACGCAACTTGCGCTCCTTGGTATTCCATGGAGCATGCCTGTTTGAG
TGTCACGTAAACCCTCACCCTTGCGATGTTAAAGTCGTCTTGTGGTGGATTTGGATTGTG
CCGTAATTGGCTCATCCTTAAATGCATTAGCTTGTGCTTTTTACAGTGCTCGGCATGGTG
TGATAATTATCTGCGCCGTCGCCTTAGGCCTGTTCTATATGTGCAGCTTCTAATCGTCCC
TAGTGGACAACTTACTTAACACTTTGGCCTCAAATCAGGTAGGACTACCCGCTGAACTTA
A
>OTU31
AAGTCGTAACAAGGTTTCCGTAGGTGAACCTGCGGAAGGATCATTACCAAGCCGTGAAGG
TCGCCCTGAAAAGGGAATGATCTTTCACCTGGCCACCCTTGCTTACTTAACCTGTTGCTT
TGGTGGGCCCGCCGCGAGGCCGCCGGGGAACTTAGTTCCCGGGTCTGTGCCCACCAAAGT
CTTACCGAACTCTCTAACCTTAAGCTGTCTGAGCGTGAAAGCGCAACCATTAAAACTTTC
AACAACGGATCTCTTGGTTCTGGCATCGATGAAGAACGCAGCGAAATGCGATAAGTAATG
TGAATTGCAGAATTCCGTGAATCATCGAATCTTTGAACGCATATTGCGCCCTCTGGCATT
CCGGAGGGCATGCCTGTCCGAGCGTCATTACTATCTTCAAGCACAGCTTGGTTGTTGAGC
CCAATTGTCCTCTAATGGACAGGCTTGAAATGCAGCGGCGATGCCAGGTTTGGTGCCCGA
GTGTATGGGGCTTTGTCACACACTTTTGTGGCCCAGCTGGCGTTCAGTCTAGATTGACCG
TAAACTAAGATTTGACCTCGGATCAGGTAGGGATACCCGCTGAACTTAA
>OTU32
AAGTCGTAACAAGGTTTCCGTAGGTGAACCTGCGGAAGGATCATTAATAAAATTAACAGT
TCTAGCCTGTAAAAACGGCTATGAACTTCTATACCTTTTGTGAACCAAAACCTTTTCGCT
TCGGTAGCAAGCTTCTTAGTTGGGCTATAAGTCTACCGGTGGCACTTAAAACTTAATCTT
TTTGAACATTTTGTCTGAATACCAAAATTTTCGAATGAAAATTAAAACTTTCAACAACGG
ATCTCTTGGTTCTCGCATCGATGAAGAACGCAGCGAAACGCGATAGTTAATGTGAATTGC
AGAATTCAGTGAATCATCGAGTTTTTGAACGCACATTGCGCCTAATGGTATTCCATTAGG
CATGTCTGTTTGAGCGTCATTACAACATCTCAGCACAAAAAGCTGGTTTTATGGGCTTGT
TTTTAAAAAAAACAGGCTTTAAAGTTGTGTATGCTCTGCAGGCTTACTTTTGCCAAACCA
AAACATAGTATTGATTTCTTTGTTTCTAGTGAGGCTTTTGTATGCTCTGCCTGAATAAAA
AAAACTTTCTAAGGTTTGACCTCAGATCAGACAAGGATACCCGCTGAACTTAA
>OTU33
AAGTCGTAACAAGGTTTCCGTAGGTGAACCTGCGGAAGGATCATTATTGATTCATGAAGG
GAAAGAGATGTGCTGGCAAAAGACCTCTTTGCACTGTGCACTCCTTGACCTTTTCAAATT
TTGACCCCCTGTGCACTCTTTGTAGACAGGGAATTTTATTTCCATGTCTATGCATTTTTT
GATACAACTCTGCATATATATTTGAAAATAAACAATAAATAAAAGCACAACTTTCAACAA
TGGATCTCTTGGCTCTCGCATCGATGAAGAACGCAGCGAATTGCGATATGTAATGTGAAT
TGCAGAATTCAGTGAATCATCGAATCTTTGAACGCACCTTGCACCCCTTGGTACTCCAGG
GGGTATGCCTGTTTGAGTGTCATTATCTCATTCTCAACACACTGAGGGTTGTTGTTTCCC
TTTGTGCTGGAAAATGAAGGTTGCTGGTCTTTGTTCAGCTCCTTTGAAATGTATGAGCAG
GAGATAGGTAGAACCAGCTTCGGTTTGATAGATCTAGCCGTTGCTGGTGGGAGCCTTCTT
GAATCCTGTCTTGTGTCTTTGACACTGTCCAACATAACTGGACATGCTTACATCTTGACC
TCAAATCAGGCAGGACTACCCGCTGAACTTAA
>OTU34
AAGTCGTAACAAGGTTTCCGTAGGTGAACCTGCGGAAGGATCATTATTGAATGAATTTAG
GAGTTGGTTTGATGCTGGCCGACAACCCCAAGGGCATTGTGCACGCCTTCTCCTTCATCC
ACACACACCTGTGCACTTGTGAGACGCGAGGATTAATTTCCTCCGTCTACTAATCACACA
AACTCATTGTAATTGAACTGAATGTAATTGATGTAACACATCATTTGAACTAAGTTTCAA
CAACGGATCTCTTGGCTCTCGCATCGATGAAGAACGCAGCGAAATGCGATAAGTAATGTG
AATTGCAGAATTCAGTGAATCATCGAATCTTTGAACGCATCTTGCGCTCCTTGGTATTCC
TTGGAGCATGCCTGTTTGAGTATCATGAGCAAATCTCAAAGTCAATTCCTTAATTGGTTT
TGCTTTGGACTTGGAGGTCTTGCAGATTTCACACTCTGCTCCTCTTAAATGCATTAGCTG
GATCTCAGTAATTATGCTTGGTTCCACTCGGCGTGATAAGTATCACTCGCTGAGGACACT
GTTAAAAAGGTGGCCAGGAAAATACTGATTGAACCGCTTCTAACGGTCTATTAAGTTAGA
CAATTGACCCTTAAGTTTGATCTCAAATCAGGTAGGACTACCCGCTGAACTTAA
>OTU35
AAGTCGTAACAAGGTTTCCGTAGGTGAACCTGCGGAAGGATCATTACCGAGTTAGGGTCT
TCCAGGCCCGACCTCCTACCCTTTGTTAACTATACCATGTTGCTTTGGTAGGCCCGCCTT
TAGGGGCCGCCGGGGACTTTGCCCCTGGTCAGTGCCTGCCAGTAGCCTTCTCAAATTCTT
ATAATTATGTTGTCTGAGTATAGATATAAATCGTTAAAACTTTCAACAACGGATCTCTTG
GTTCTGGCATCGATGAAGAACGCAGCGAAATGCGATAAGTAATGCGAATTGCAGAATTCA
GTGAGTCATCGAATCTTTGAACGCATATTGCGCCCTTTGGTATTCCGAAGGGCATGCCTG
TTCGAGCGTCATTATCAACCATCAAGCCTGGCTTGTTATTGGACTTCTGCGGCTGAAACA
TGTAGCAGGTCCGAAATATAATGACGGTGTCGTGTTTGACCCTAGATGCAACGAGCTTTT
TATAGCACGCATTGAAGTGGTCGACCGGACTGGTCTTAACCATCAATTTCTAAGGTTGAC
CTCGGATCAGGTAGGAATACCCGCTGAACTTAA
>OTU36
AAGTCGTAACAAGGTTTCCGTAGGTGAACCTGCGGAAGGATCATTAATGAAATATATATG
AAAGGGGGAGGGGATTGAAGTGTGTAGTAGTTGTTGCTGGCTTTTATGCATGTGCACACA
CTCCACTTTAACTTCTTCTTCTTTCTTCCATATATTTACACCTTTGTGCACAAACTGTAG
CTCTCTGTTTGAGCTATGATTTTTTTCTACACACACTTGATTAAATATGTTTGGGATTAT
ACATATATGAAATATACAACTTTCAGCAACGGATCTCTTGGCTCTCGCATCGATGAAGAA
CGCAGCGAAATGCGATAAGTAATGTGAATTGCAGAATTCAGTGAATCATCGAATCTTTGA
ACGCACCTTGCGCTCCTTGGTGTTCTGAGGAGCATGCCTGTTTGAGTGTCATGAAAACTT
TCAACTATTCTAATTTTTCAATTGGAATGAAGTTGGACTTCTGGAGGGTTGCTAAAAACA
ATGTTTGCTGGCTCCTCTTGAATATATAAGGTGACAGTCCCCCTTACCATTGGCATGATA
AGTTATATCTGTTGATAGTGGGGGAGTTGTTGCTTCTTCTGTGACGTTAGTTATCATCAT
ATTTGACCTCAAATCAGGTAGGACTACCCGCTGAACTTAA
>OTU37
AAGTCGTAACAAGGTCTCCGTAGGTGAACCTGCGGAGGGATCATTACCGAGTTCTCGCCC
TCGCGGGTAGACCTCTCACCCACTGTTATCACTACCATTGTTGCTTTGGCGGGCCGCCAG
GTCAGGCCTGGCCGCCGGCTCCTGCCGGCGCGCGCCCGCCAGAGGCCCCGAAAACACTTA
ATATTAGCGACGTCCGAGTACTATATAATAGTTAAAACTTTCAACAACGGATCTCTTGGT
TCTGGCATCGATGAAGAACGCAGCGAAATGCGATAAGTAATGCGAATTGCAGAATTCAGT
GAGTCATCGAATCTTTGAACGCACATTGCGCCCTGTGGTATTCCACAGGGCATGCCTGTT
CGAGCGTCATTTCAACCCTCAAGCCCCGCTTGGTGTTGGGCCCTGCCCGCGTGCGGCCGG
CCCTAAAGACAGTGGCGGCGCCGCTCGGCCCTGAGCGCAGTACAGCTCTCGCTCCAGGGT
CGTGCGGTGGCCTGCCAGAACCCCCAACTCTGTGGTTGACCTCGGATCAGGTAGGGATAC
CCGCTGAACTTAA
>OTU38
AAGTCGTAACAAGGTTTCCGTAGGTAAGTTGGAAGCTTTTCATCTTACACCCCCCATAGC
TCATAAAACATGCTGACTTTTCCCTTTAGGTGAACCTGCGGAAGGATCATTACCGAGTGT
GAACCCCCCTGTAAAAAGGGTGGGTTACCTCCCGTCCTTTGCTAGGCACCCCTTCCAGGC
GGAATGGGGTTGTTTTCAGACTCTTCTGCTTCGGCGGGGTAACCCGCCGGAACAACCTCA
AAATATTCTCAGTTCAAAACGGTTCAGTCCGAGAACTTTTTAAAAAGCGATAAAACTTTC
AACAACGGATCTCTTGGTTCTGGCATCGATGAAGAACGCAGCGAAATGCGATAAGTAATG
TGAATTGCAGAATTCAGTGAATCATCGAATCTTTGAACGCATATTGCGCCCCTTGGTATT
CCGGGGGGCACACCTGTTCGAGCGCCATTTCAACCCCTCAAGCATAGCTTGGTGTTGGGT
GAGGTCCCCCTTGGGGACCCTCCCGTAACCTGTAGGCGGTCACCGTCCGTATTCCCCTGG
CGTAGCAGGCTCACGCACTCGCTCGGGGATGGGGTGAGACCATGCCTTTTTTACAAAACC
CTTTCAAAAAGGTTTGGCCTCGGATCAGGTGGGGATACCCGCTGAACTTAA
>OTU39
AAGTCGTAACAAGGTTTCCGTAGGTGAACCTGCGGAAGGATCATTACCGAGTTCAGGGTC
TTTTTAGGCCTGACCTCCAACCCCTTGTATATCAAGTATTTTGTTGCCTCGGCAGGCTGA
AAATGCCTGCCGAAGTTCAAAAAAAATCTTTGGTTTTATGATGTCTGAGTTTTATAAGAT
AATCGTGAAAACTTTCAACAACGGATCTCTTGGTTCCCGCATCGATGAAGAACGCAGCGA
AATGCGATAAGTAATGTGAATTGCAGAATTCAGTGAATCATCGAATCTTTGAACGCATAT
TGCGCCCTTTGGCATTCCGAGGGGCATGCCTGTTCGAGCGTCATGATCAAACCTCCTAAG
CCCTGCTTGGGGTATTGGGTTTTCGTCTCTCTCCTTATATAAGTGGTGGGCGTACCTGAA
AATTAGTGATGGTGCCTCAACAAGACTCAAGTGAAGCAGACTTTCTCGCTTTGGAGCACT
TTTGTGGTACTGTCAACAAAATAATTGAACAAGTTTGACCTCGGATCAGGTAGGGATACC
CGCTGAACTTAA
>OTU40
AAGTCGTAACAAGGTTTCCGTAGGTGAACCTGCGGAAGGATCATTAGTGATTGCCTTAAT
TGGCTTAAACTATATCCATCTACACCTGTGAACTGTTTGATTGAATCTAACGATTCAATT
TTTACAAACATTGTGTAATGAACGTCATTAGATCATAACATGAAAAAACTTTCAACAACG
GATCTCTTGGCTCTCGCATCGATGAAGAACGCAGCGAATTGCGATAAGTAATGTGAATTG
CAGAATTCAGTGAATCATCGAATCTTTGAACGCAACTTGCGCTCTCTGGTATTCCGGAGA
GCATGCCTGTTTGAGTGTCATGAAATCTCAACCATTAGGGTTTCTTAATGGCTTGGATTT
GGAGGTTTGCCAGTCTAACTGGCTCCTCTTAAAGGAGTTAGCAAGTTTGACTATTGCTAT
CTGGCGTAATAAGTTTCGCTGGAATGGTATTGTGAAGCGTGCTTCTAATCGTCTTTGGAC
AATTACTTTGACTCTGGCCTCAAATCAGGTAGGACTACCCGCTGAACTTAA
>OTU41
AAGTCGTAACAAGGTTTCCGTAGGTGAACCTGCGGAAGGATCATTAATGACATTCAAGTC
GACTTGTTTATCAGTGCTGGTGATTACACACAAGTGCACGTTAACAAGTTGCATATCCAC
ACACCTGTGCATCTTATGACTCTGAGTGCCCTTTGTGGTCATCCATTTGGCCTTGGGACT
TGGGTACTTTTATACACTCTTGAATGTAATGGAATGTCTATTGTGCCTTATGTACAATCA
AAACAACTTTCAACAACGGATCTCTTGGCTCTCGCATCGATGAAGAACGCAGCGAAATGC
GATAAGTAATGTGAATTGCAGAATTCAGTGAATCATCGAATCTTTGAACGCACCTTGCAC
CCTTTGGTATTCCGAAGGGTACACCCGTTTGAGTGTCATTGTAACCTCACCTCTTCAACT
TTTGATTGTTGATCAGTGTGGATTTGGATGCTGCTGTGAACAAACAGCTCATCTGAAAGG
CCTGAGTGTACCCTGTTTTAGTGGTGTATTCGGTGTAATAAACCATCACCGAAGCTGTTC
CCTTGGATCACATCCCTTTAACATGGCTCTATGCTTCCAACCGTCTTTATCAGACAATAT
TCTGACAATTTGACCTCAAATCGGGTGGGACTACCCGCTGAACTTAA
>OTU42
AAGTCGTAACAAGGTTTCCGTAGGTGAACCTGCGGAAGGATCATTAACAAACAAGAATTA
TCAATTCTTAAACACCCTCCCGCGTACATGTAACCGTTGCTTCCGTGATGCGGATGCGCT
GCGTTGCGGTGCGTCTGGCTCCACTTCAAGAAGGGCCCATCACGGGAGTTGAGTGCAAGA
TTGTAGCTGCCATATTTCCTGTCTGAGTATAAGCATGGGATACATTCAAACTTTCAAAAC
TTTCAACAACGGATCTCTTGGTTCTCGCATCGATGAAGAGCGCAGCGAAATGCGATAAGT
AGTGTGAATTGCAGAATTCCGTGAATCATCGAGTTCTTGAACGCATATTGCGCCTTTGGG
CATTCCTGAGGGCATGCCTGTTCGAGTGTCATCAATAATCAGCTCAAGGGCAGGCTTCAT
TGCCGTTGTCTGCTCCTGGTTTTGATCGCAGAGCGGAGGTACCGTTCTCAATCGAATTCC
ATTGGCAAAGGTTGGGCCATTGCAATCAGCGTAGTAATATTATTTCTCGCTGTGTTATGG
AGTCCTTTCTCTGCCATTCGAACGTTGAAGGTTTCATACGAAGCCTTATTTTTATGACCT
CGGATCAGGTAGGAGTACCCGCTGAACTTAA
>OTU43
AAGTCGTAACAAGGTCTCCGTTGGTGAACCAGCGGAGGGATCATTACCGAGTTATACAAC
TCATCAACCCTGTGAACATACCTAAAACGTTGCTTCGGCGGGAACAGACGGCCCTGTAAC
AACGGGCCGCCCCCGCCAGAGGACCCCTAACTCTGTTTTTATAATGTTTTTCTGAGTAAA
CAAGCAAATAAATTAAAACTTTCAACAACGGATCTCTTGGCTCTGGCATCGATGAAGAAC
GCAGCGAAATGCGATAAGTAATGTGAATTGCAGAATTCAGTGAATCATCGAATCTTTGAA
CGCACATTGCGCCCGCCAGTATTCTGGCGGGCATGCCTGTTCGAGCGTCATTACAACCCT
CAGGCCCCCGGGCCTGGCGTTGGGGATCGGCGGAAGCCCCCTGTGGGCACACGCCGTCCC
TCAAATACAGTGGCGGTCCCGCCGCAGCTTCCATTGCGTAGTAGCTAACACCTCGCAACT
GGAGAGCGGCGCGGCCATGCCGTAAAACACCCAACTTCTGAATGTTGACCTCGAATCAGG
TAGGAATACCCGCTGAACTTAA
>OTU44
AAGTCGTAACAAGGTATTTGTAGGTGAACCTGCATATGGATCATTGATGGTTTCCGGCAT
TGCGCGCAGTGCCGGGTGAGGGATTTCCGCAGACTCTGCTTGTGACCGAAACAGATCTAC
AACTGCCAGCAAGGGATCACTCGGCTTCCGCAACGATGAAGAACGCAGCGAGGTGCGAAA
TGTGGCGCGACACGCACGACCTGTGAGACGTCGAATCTTTGAACGCAGCTTGCGCGCGCC
GGGCAACCGGCGCGCATGTCTGTCTGGGTGTTTTGGTCCAACGTTTGCCCGTGGCGCGTG
TGCGGGGAGTGCTCCGTCAATCCAGCGCCGTGCAGCGAAGTGGATTCGACGCGTGCCGGC
TTTTCAGACACAACCCCAGACAGATAAGACCACCCGCTGAACTTAA
>OTU45
AAGTCGTAACAAGGTTTCCGTAGGTGAACCTGCGGAAGGATCATTATTGATTTTTAAAAG
ATGTGCTGGCATTGATTTGCATGTGCACTCTTCACAAAACCAATATCCACCTGTGCACAT
TCTGTAAGCAACAGGGTGTATGCCCTTTGCTTATGTCTCTTTACAAACAACCATTGATTT
ATTTGAATGTTATTTTAAAACCAATACAACTTTCAACAATGGATCTCTTGGTTCTCGCAT
CGATGAAGAACGCAGCGAATTGCGATATGTAATGTGAATTGCAGAATTCAGTGAATCATC
GAATCTTTGAACGCACATTGCACCCTCTGGTATTCCGGAGGGTATGCCTGTTTGAGTGTC
ATTAATATCTCAACACAGACAGGTTTTACCACTTGTTCTGGTTGCTTGGATGTTGAAGGT
TTGCTGGTGGGATGACTTTCCTTTGCCAGCTCCTTTTAAAGTCATTAGCAGAAAACAAGG
CAAACAAATCTGGCTTCAGTTTGATAAAGCACATCTCTGTTTTTGCTGTTGCTAGTGAAA
AGCTATTGTTTCAGCTTCCAACTGTCCACTTTGATGGACTGTCTCATCAGAGGCACATTC
ATTTCACCCTTGACCTCAAATCAGGTAGGACTACCCGCTGAACTTAA
>OTU46
AAGTCGTAACAAGGTCTCCGTTGGTGAACCAGCGGAGGGATCATTACCGAGTTTTCAACT
CCCAAACCCCTGTGAACATACCATTTTGTTGCCTCGGCGGTGCCTGTTCCGACAGCCCGC
CAGAGGACCCCAAACCCAAACTTCCTTGAGTGAGTCTTCTGAGTAACCGATTAAATCAAT
CAAAACTTTCAACAACGGATCTCTTGGTTCTGGCATCGATGAAGAACGCAGCGAAATGCG
ATAAGTAATGTGAATTGCAGAATTCAGTGAATCATCGAATCTTTGAACGCACATTGCGCC
CGCCAGTATTCTGGCGGGCATGCCTGTTCGAGCGTCATTACATCCCTCAAGCCCCCGGGC
TTGGTGTTGGGGATCGGCGAGCCTCAGCGCCCGCCGTCCCCTAAATTTAGTGGCGGTCAC
GCTGTAACTTCCTCTGCGTAGTAGCACACTTAGCACTGGGAAACAGCGCGGCCACGCCGT
AAAACCCCCCAACTTTTGAACGTTTGACCTCGAATCAGGTAGGACTACCCGCTGAACTTA
A
>OTU47
AAGTCGTAACAAGGTTTCCGTAGGTGAACCTGCGGAAGGATCATTACAGAAGGCGCATAT
ATAGCCCCTCTTCGATCGCTACACACACCTTTGTGCACCTGGTCGTAGGCCCTCCCGTTT
GGGAGTCGCCCGGCGTCGCAAGTCGGGTCGAGGGCCTTGGCCCCCTTTTATATCATTCAA
TAATGCCAGTTATATGCGTGTATTTGGGTTAATTGAAACGTTTACAACTTTCAACAACGG
ATCTCTTGGCTTTCGCATCGATGAAGGACGCCGCGAACGCGCGAAACGTAATGTGAATTG
CAGAATTCAGTGAATCATCGAATCTTTGAACGCATCTTGCGCTCCTTGGTATTCCGAGGA
GCATGCCTGTTTGAGTGTCGCGAACGTGCCTCGGGCCTGCCCTTTTCTTTTCTGAGAGGA
AGGGGGAGGGCTCGGATAGTGGACGCTTTGCCGCGCGTTTGCGCGGCTCGTCTTGAAATG
AATTAAAGTCGGGTCCCTTGGCGATTAGGGTCGGAGGGTAACGGTGTGATAATTGGGTCT
CGCCGCGACGCCCTTCCGACTCCGACCCAAGGCTCGCTTCGAGTCCCAAAGTCGGACTGT
CCCGCTTAGGGGCATGTGTACCATTAACGTTTGACCTCAAATCAGGTAGGACTACCCGCT
GAACTTAA
>OTU48
AAGTCGTAACAAGGTTTCCGTAGGTGAACCTGCGGAAGGATCATTATTGAATAAAATTTG
GTTGGGCTGTTGCTGATCCTCCGGGATATGTGCACGCCTACCGACCAACTTTTTACCACC
TGTGCACCTTTTGTAGATGCTGGATATCTCTCGAGTACCAAACTCGGTTTTGAGGACTGC
CCCCCAAAGCTTTCCTCAAATTTCTCTGCTCTACGATTTTTTTCAATACACCCCATTGCA
TGTCATCGAATGTTATATTATATAGGCCTTTGTTGCCTTTAAAAAATCTATACAACTTTC
AACAACGGATCTCTTGGCTCTCGCATCGATGAAGAACGCAGCGAAATGCGATAAGTAATG
TGAATTGCAGAATTCAGTGAATCATCGAATCTTTGAACGCACCTTGCGCTCCTTGGTATT
CCGAGGAGCATGCCTGTTTGAGTATCATGAAATTCTCAAGCTTTTCAGTTTGCTGATCAG
GCTTGGATTGTTGGGAGTTTGCAGGCTTCCCAGAAGTCATGCTCTCCTGAAATGCATGAG
TAGGAACCCATTGTGGACCAGCTCCTGGTGTGATAATTATCTATGCCATGGCTGCAAAGC
AACTTGCCAATCTTTTGGGGGGTTTTGCTTCTAATCGTCTCATCTGAGACAACACTTTGA
CCTTTGATCTCAAATCAGGTAGGACTACCCGCTGAACTTAA
>OTU49
AAGTCGTAACAAGGTAACCGTAGGTGAACCTGCGGTTGGATCATTACTAAATGATAGCCA
GTTCTCTTGCGCAAGCGAGATTGAGCAGGCATTAACCCTTTGTGAACTGTAGCTGTACTT
GGGTACAATTGTCTCTCGAGACGACGGTACCCGCCTTATAAACCCCTTATATGTTTAACT
GAATGTGATCTAAGAGAAATAACTTTTGACAATGGATCTCTTGGCTCTCGCAACGATGAA
GAACGCAGCGAAATGCGATACGTAATGTGAATTGCAGAATCTCGTGAATCATCGAATCTT
TGAACGCATATTGCACTCTGTCTCGGCAGAGTATGCCTGTTTGAGAATCTATTGTATTTC
TTACCCCTTTGTGCTTTTCTCTCGGGAGAGGCGCGACTGGGTAGATTTGAGACATGAATG
CGAATTCTGTCTTTAAATAGATTGCCGCCTTGATGGTGACTTTTTGTGTTTGAATAGAAC
GCCAGTTCTCGATTACGCTTAGGGGCTCTGTCGTTGGGCGGTTCATACCTATAAAGACTA
GTACTTTGGGAACGTCTTGAACCATGGTCTCAAATCAGGTAGGAAGACCCGCTGAACTTA
A
>OTU50
AAGTCGTAACAAGGTCTCCGTTGGTGAACCAGCGGAGGGATCATTACAGAGTTGCAAAAC
TCCCTAAACCCTTGTGAACATACCTGTATGTCGTTGCTTCGGCGAGCAGCCCCTGGGAGG
GGACTTGCCTCCTCGTGAGGTGTTCGCCGGAGGACCATCAAAACTATTGTAATAAATGGC
CTCTATGAGAAAACTTTTTAAATAAGTAAAAACTTTCAACAACGGATCTCTTGGTTCTGG
CATCGATGAAGAACGCAGCGAAATGCGATAAGTAATGTGAATTGCAGAATTCAGTGAATC
ATCGAATCTTTGAACGCACATTGCGCCCGCCAGTATTCTGGCGGGCATGCCTGTTCGAGC
GTCATTTCAACCCTCAAGCACTGCTTGGTGTTGGGGCATTGCGGCCTGCCGCAAGCCCTG
AAAAATAGTGGCGGGCTCGCCGTAACTCCGAGCGCAGTAATTTATCTCGCTTTGGAAGAG
TGGTGGGTGCTAGCCGTTAAACCCCCTATTTTATAAGGTTGACCTCGGATCAGGTAGGAA
TACCCGCTGAACTTAA
>OTU51
AAGTCGTAACAAGGTTTCCGTAGGTGAACCTGCGGAAGGATCATTAGTGAAATAACCTGG
GACTTTATGTCTCAGACCATCTCACATCCATACACCTTTGTGCACTGTTGGACAGACCTT
TAAATTTTTTTTCAAGGTTTGTCCTATAATTTTACAAACATTTTTAGAAGTAAGGAAAGT
ATTGTTCAATGCTCTTGTAGCACTGAAATAAATAATAACAAAACAAAACTTTCAACAACG
GATCTCTTGGCTCTCACATCGATGAAGAACGCAGCGAAATGCGATAAGTAATGTGAATTG
CAGAATTCAGTGAATCATCGAATCTTTGAACGCATCTTGCGCTCCTTGGTATTCCGAGGA
GCATGCCTGTTTGAGTGTCATGAAAATATCAAACTACAATTTTTTTTATTCATCTAAAAA
GTTGTTGTTTTGGACGTTGAATGCTTGCTGGGCAATAGCATGACCCAGCTCATTTAAAAA
TTATTAGCTGATCAGAATATCATGGATCATCCACTTGGCGTGATAAGTATCACCCGCTGA
GGACTTATCCAGAGATAATAGATTGCTTCTAATCATAGATACTTATGTATCTGTTCGAAT
CATTTGACCTCAAATCAGGTAGGACTACCCGCTGAACTTAA
>OTU52
AAGTCGTAACAAGGTTTCCGTAGGTGAACCTGCGGAAGGATCATTACAGAGTAGAGGGTC
CTTGCGGGCCCGCACTCCAACCCCTTGATTATAGACGTGGTTGCCTCGGCGGGCTGGAAT
CCCCTATTCGGGACGCCATAAATGCCCGCCAGAGGACATGAAAACTCCTGTCTAAATTGT
GCAGTCTGAGCTTTGTAGAGCAACGAATTAAAACTTTCAACAACGGATCTCTTGGTTCTG
GCATCGATGAAGAACGCAGCGAAATGCGATAAGTAGTGTGAATTGCAGAATTCAGTGAAT
CATCGAATCTTTGAACGCACATTGCGCCCCTTGGCATCCCGGGGGGCATACCTGTTCGAG
CGTCGTTTCAACCGTCAAGCGTAGCTTGGTGTTGGGCGCCCGTCCTCTCGTGGACGCGCC
TCAAAGCAATCGGCAGCACTGCGGCGGCTTCGAGCGTAGCAGAAAATCATCGCTCTGGAG
GCCGCGGCCCTGCCCGCCGGACAAGCAAATTTTTCTAACGTTGACCTCGGATCAGGTAGG
GATACCCGCTGAACTTAA
>OTU53
AAGTCGTAACAAGGTTTCCGTAGGTGAACCTGCGGAAGGATCATTATTGAAATTCAAAGG
ACGTGCTGGCACTCTTTGGTGCATGTGCACTCCATAAAACATCCATGTCCACCTGTGCAT
CCAATGTAGAGTTTCATTTAGAAGCTCTATGCAATTTTTTGATTGATTCCTTTTTGACAT
TGCACGAAAAGAAGTTTGTAAATTAATACAACTTTCAACAATGGATCTCTTGGTTCTCGC
ATCGATGAAGAACGCAGCGAATTGCGATAAGTAATGTGAATTGCAGAATTCAGTGAATCA
TCGAATCTTTGAACGCATATTGCACCTTCTGGTATTCTGGAAGGTATGCCTGTTTGAGTG
TCATGAATATTCTCAACTTGGCAGGAATGCCATGATTGGATGACTGAAGGTTTGCTGGCA
AAGCTTCTTTTGTCCAGCTCCTTTTAAATAAATTAGCTTGTATCACACGATATCAGCATC
AGTTTGATAAATTTAATGACTGTTGCTAGATGGTGCTGTTTGAGCTTCTAAATGTCTCAA
TTTGAGACTGTTCTTCTAAAGGGCAATATTGATCAAGTTTGACCTCAAATCAGGTAGGGC
TACCCGCTGAACTTAA
>OTU54
AAGTCGTAACAAGGTCTCCGTTGGTGAACCAGCGGAGGGATCATTACCGAGTTTACAACT
CCCAAACCCCTGTGAACATACCTGTTTTGTTGCTTCGGCGGTGCCCTCGCTCTCGTGGCG
AGGCCCGCCAGAGGACCCAAACAAACTCTTTGATTTTGATCTAGGATTTTACTTCTGAGT
GATATACAAAATAAATCAAAACTTTCAACAACGGATCTCTTGGTTCTGGCATCGATGAAG
AACGCAGCGAAATGCGATAAGTAATGTGAATTGCAGAATTCAGTGAATCATCGAATCTTT
GAACGCACATTGCGCCCGCCAGTATTCTGGCGGGCATGCCTGTTCGAGCGTCATTTCAAC
CCTCAAGCTCCGGCTTGGTGTTGGGGATCGGCAGCCCGGCTTCGCGCCGACGCCGTCCCC
CAAATGCAGTGGCGGTCACGCTGTAGCTTCCTATGCGTAGTAGCACACCTCGCACTGGAG
AGCAGCGCGGCCACGCCGTAAAACCCCCAACTTTTTGTGGTTGACCTCGAATCAGGTAGG
ACTACCCGCTGAACTTAA
>OTU55
AAGTCGTAACAAGGTTTCCGTAGGTGAACCTGCGGAAGGATCATTATTGATTTTAAGAAG
ATGTGCTGGCTTTGCAATGTGCACTCTTCACAAAACCAATATCCACCTGTGCATGATTTG
TAGGCCCACAGAGCCTATGTTTCTTTTACACACACTTGATGTAATTGAATGATTTGAAAC
AATAAATTGTAATACAACTTTCAACAACGGATCTCTTGGTTCTCGCATCGATGAAGAACG
CAGCGAATTGCGATATGTAATGTGAATTGCAGAATTCAGTGAATCATCGAATCTTTGAAC
GCACATTGCACCTTCTGGTATTCCAGAGGGTATGCCTGTTTGAGTGTCATTTTAATAACT
CAACACAGACAAGTCTCTCTGACCTGTTCTGATGCTTGGAATATGAAGGCATGCCGGGTG
CTTTTATTCATCCAGCTCCTTTCAAATGCATTAGCAGAATTCAACACAGCTGGCTCCAGT
CTGATAAATCTCTTATCATATTGCTGTTGCTAGTAAACATTGTTGTCTTCAGCCTCTAAC
TGTCCAGCTTAATGGACTGCCTCTGTAGAGGCATACACTTTGACATTTGACCTCAAATCA
GGTAGGACTACCCGCTGAACTTAA
>OTU56
AAGTCGTAACAAGGTCTCCGTAGGTGAACCTGCGGAGGGATCATTACTGAACGGCCTTTT
TGGCCTTCAAACCCTCAAACCCGTGGAAGAGAAAACGTGCTTCGGCGCCCATGGGCGCCG
CCCTTAATGCATACGTCAGTCTTGTGTCTGAAGAAAATTAAATGTTAAAACTTTCAACAA
AGGATCTCTTGGCTCTCGCATCGATGAAGAACGCAGCGAAGCGCGAAATGTAGTGTGAAT
CGCAGAACATTGTGAATCATCGAATCTTTGAACGCACATTGCGCCTCCCGTTGGGGAGGC
ATGCCTGTCTGAGCGTCGTTTAAATCAATAAACCTTCTCTTGGTTTGTGTTGGGCCTTGC
CTGTTGGGCATTGCTTTGAAGCCATCGGTCTTTATGAACGGGCTGGTTCCCCTAGGACAT
AGCCGTTTTTGAGACCCAAAACCTTTGAACTTTTGACCTCAGATCAGGTAGGGACACCGC
CTGAACTTAA
>OTU57
AAGTCGTAACAAGGTTTCCGTAGGTGAACCTGCGGAAGGATCATTAATGATTTTAAGGAG
ATGTGCTGGCTTCTGCATGTGCACTCTTCATAAAACCTTACATCCACCTGTGCACACTCT
GTAGGCTCCTGAGCCTATGCTTTTATTAAAATAAAACACTAATACCTGTCATTGAATGTA
TTGTAACAATATAATTGTAACAACTTTCAACAACGGATCTCTTGGTTCTCGCATCGATGA
AGAACGCAGCGAATTGCGATATGTAATGTGAATTGCAGAATTCAGTGAATCATCGAATCT
TTGAACGCACATTGCACCTTCTGGTATTCCGGAGGGTATGCCTGTTTGAGTGTCATTTTA
ACAACTCAACACAGACAGGTTGTTTTTTGAACCTGTTCTGATGCTTGGAATATGAAGGCT
TGCCGGTAAATTGTTGTTATTTACCAGCTCCTTTGAAATGAATTAGCAGAATTCATCACA
GCTGGCTTGTCAGCCTGATAAAATCTCTTATCTGTATTGCTGTTGCCTGTGTGTATTGTG
ATTCAGCTTCTAATTGTCCATCTGTAGTGGACTACCTCACTAGAGGTATACATCTTGATA
TTTGACCTCAAATCAGGTAGGACTACCCGCTGAACTTAA
>OTU58
AAGTCGTAACAAGGTTTCCGTAGGTGAACCTGCGGAAGGATCATTATTGAATTCCAATAG
GATGTTGCTGGCTTTTTGCAAGTGCACTCCTACTATTCAAAACCCCTGTGCACTTATGGT
AGGCGAATAGATTAATTTCTATTCACCTATGTTTTATTATAAACTCGAACGTATAGAATG
TATATTGTATGACCTTTGTTGGTCAAAACATTAATACAACTTTCAACAATGGATCTCTTG
GTTCTCGCATCGATGAAGAACGCAGCGAATTGCGATATGTAATGTGAATTGCAGAATTCA
GTGAATCATCGAATCTTTGAACGCATCTTGCGCCCTTTGGTATTCCGAAGGGCATGCCTG
TTTGAGTGTCATTAAATTCTCAACTACAAAAGTTTTTTTGTAGCTTGGATATTGGAGGTC
TGCAGGCTTGAAAGGGTCAGCTCCTCTTAAATACATTAGCAGAACTTTAAAAAGGATCGG
CTTTGGTTTGATAATATCTATGCCATCGCTGGAACATTGATGAGTTCAGCTTATAATCGT
CTTAGGACTGTCTTTTCGAAGGCATTATTTAAACTTGACCTCAAATCAGGTAGGACTACC
CGCTGAACTTAA
>OTU59
AAGTCGTAACAAGGTTTCCGTAGGTGAACCTGCGGAAGGATCATTACAGAGAAAATGCCC
TTTGGGGTAGATCTCCCACCCTTTGTTTATTATTACCTTTGTTGCTTTGGCAGGCCCGTC
TTTTGACCACCGGCTTAGGCTGGTCCGTGCCTGCCAGAGGATTCTCAACTCTTGAATTTT
GTGTTGTCTGAGTAATATTAAATAAGTTAAAACTTTCAACAACGGATCTCTTGGTTCTGG
CATCGATGAAGAACGCAGCGAAATGCGATAAGTAATGTGAATTGCAGAATTCAGTGAATC
ATCGAATCTTTGAACGCACATTGCACCCTCTGGTATTCCGGGGGGTATGCCTGTTCGAGC
GTCATTTCAACCCTCAAGCTCAGCTTGGTATTGGGTATCACCTAGCAAATGGTGTACCTC
AAAATCAGTGGCGGTGCCCATCTGGCTTCAAGCGTAGTAACTTTCTCGCTCTGGAGGTTG
GATGAGTGGCTTGCCATCAACTCCTAATTTATCATAAGGTTGACCTCGGATCAGGTAGGG
ATACCCGCTGAACTTAA
>OTU60
AAGTCGTAACAAGGTTTCCGTAGGTGAACCTGCGGAAGGATCATTACAGAGAACTTGCCC
TTTGGGTAGATCTCCCACCCTTTGTTTTACCATACCTTTGTTGCTTTGGCAAGCCTGTCT
TTGGGCTACCGGCTCCAGCTGGTATGCGCTTGCCAGAGGACCCTAAATTCTTGATTTTTT
GTTGTCCGAGTCACATATAAATAGTTAAAACTTTCAACAACGGATCTCTTGGTTCTGGCA
TCGATGAAGAACGCAGCGAAATGCGATAAGTAATGTGAATTGCAGAATTCAGTGAATCAT
CGAATCTTTGAACGCACATTGCACCCTCTGGTATTCCGGAGGGTATGCCTGTTCGAGCGT
CATTACAACCCTCAAGCTTAGCTTGGTATTGGGAGTCACCAGCGGGTGCTCCCTAAAATC
AGTGGCGGTGCCATCCGGCTTCAAGCGTAGTACTACTTCTCGCTTTGGAGGTTAGGATGT
TCGCCTGCCATAAATCACTATTTTCCAAAAGTTGACCTCGGATCAGGTAGGGATACCCGC
TGAACTTAA
>OTU61
AAGTCGTAACAAGGTTTCCGTAGGTGAACCTGCGGAAGGATCATTACCGAGGAAGGGTCT
CCTAGGCCCGATCTCCAACCCTTGTGACCAAAAAACACCGTTGCTTTGGCGGGCCCGCCC
CGGGAGGGGCCGCGGGGACCGGCGGTCCTCGGCCTGCGCCTGCCATTAGCCTTCCACACC
TCTTCTAAATTAGGTAGTCTGAGGATGTATCGAAACAAAAAAAACTTTCAACAACGGATC
TCTTGGTTCTGGCATCGATGAAGAACGCAGCGAAATGCGATAAGTAATGCGAATTGCAGA
ATTCAGTGAGTCATCGAATCTTTGAACGCATATTGCGCCCTTTGGTATTCCGAAGGGTAT
GCCTGTCCGAGCGTCATTATCAACCGTCAAGCCTGGCTTGTTGTTGGAATCCGTCAACGC
CGGTGCTCGGTGGCGATGGACCCCCAAGGTAGTGGCGGCGCCGTGTAGGGCCCCGGATAC
GGTGAGCTCTTTTTGGCATGTATCTAGGTGGACTGCCGGCCCGGCCGAGACTAATATATA
TAACTCGAGGTTGACCTCGGATCAGGTAGGAGTACCCGCTGAACTTAA
>OTU62
AAGTCGTAACAAGGTTTCCGTAGGTGAACCTGCGGAAGGATCATTACCGAGTTGGGGTTC
CGGCAACGGAGCCCACCTCCAAACCTATGCGTACCGCTTGGGCAAATTGTTCGTGTTGCT
TCGGTGGGGCTTTAGATCCCTGCCGAAGCGCTACACACCAAAAACTCATGTCAAGAATTG
CAGTCTGAGTTTTGCTTGTAGAAATTGCAAAAGAACACTTTCAACAACGGATCTCTTGGT
TCCCGCATCGATGAAGAACGCAGCGAAATGCGATAAGTAATGTGAATTGCAGAATTCAGT
GAATCATCGAATCTTTGAACGCACATTGCGCCCTTTGGCATTCCAAAGGGCATGCCTGTT
CGAGTGCCATAGAACAAGCTCGGGCTCTCTCATTCTGGGGGGGCTCGGTATTGGGCGGTC
GCCTCTCTTTCGGCGGGCCTAAAAATCAGTGGCAGTGGCTCGATAGCCTCAAGCATTGTG
GACGTTTTCTCATGCTTTGGAGCGCTGTCGGCGGCTGGCCCAAAGGCACAATTTTCTGAG
CTTGGCCTCGAATCAGGTAGGGATACCCGCTGAACTTAA
>OTU63
AAGTCGTAACAAGGTTTCCGTAGGTGAACCTGCGGAAGGATCATTACCGAATTGTCAAAC
ACGGGTTGTTGCTGGCCTCCAAACGGGGCATGTGCACGCTCTGTTTACACATCCACTCAC
ACCTGTGCACCCTCTGTGGTCCTATGGTTTGGAAGACCCCGTCTTCCTTCTGTAGCTCTA
CGTCTTTACACACACACCGTAGCGATGTCTCATGGAATGTTTTTATGCGTTTAACGCGAT
ACAATACAACTTTCAGCAACGGATCTCTTGGCTCTCGCATCGATGAAGAACGCAGCGAAA
TGCGATAAGTAATGTGAATTGCAGAATTCAGTGAATCATCGAATCTTTGAACGCACCTTG
CGCCCCTTGGTTATTCCTTGGAGCATGCCTGTTTGAGTATCATGAACACCTCAACTCTCA
TGGTCTTCCATGATGAGCTTGGACTTTGGGGGTTTGCTGGCCCTGCGGCCGGCTCCTCTC
AAATGAATCAGCTTGCCAGTGTTTGGTGGCGTCACGGGTGTGATAACTATCTACGCTCGC
GGTCGTCTGCCAGGTAACCCTCAGCAATGAAGGTTCATTGGAGCTCATAAACGTCTCTCC
TCGGCGAGGACAACTTTTGAACGTTCGATCTCAAATCAGGTAGGATTACCCGCTGAACTT
AA
>OTU64
AAGTCGTAACAAGGTTTCCGTAGGTGAACCTGCGGAAGGATCATTAACGAATTGTAAAGG
AGGTTGATGCTGGTAGCCTTCTCGGCTGCATGTGCTCGCTTCCGACAATCCTTATCCATA
CACCTGTGCACCTTTTGAGGGTTTTCCGAGAGATCGGATTATCCTCTTTATCATAAACTC
CGTAATAATTCTGAACGTGATTGTGCCATTATGGCCTTAAACAAATACAACTTTTAACAA
CGGATCTCTTGGCTCTCGCATCGATGAAGAACGCAGCGAATTGCGATAAGTAATGTGAAT
TGCAGAATTCAGTGAATCATCGAATCTTTGAACGCACCTTGCGCTCCCTGGTATTCCGGG
GAGCACGCCTGTTCGAGTGTCGTGAAATTCTCAAGCTGGATGGCTTTATTGCTTATTCTA
GTTTGGATTTGGACTCTGCCGTGTTATGACGGCTGGTCTTAAAGGTATTAGCTGAATCTT
AGTACGGGATTGGTTCTACTCAGCGTGATAATTTTCTGACCGCTGAGGACATCTTTCGGG
ATGGCCAGACCTGTCTTCGAATCGCTTCTAATTTGGCGTTAATGGCTCTTTGGAGCTGTT
GCCCACTTTTCAACTTTGACCTCGAATCAGGTGGGACTACCCGCTGAACTTAA
>OTU65
AAGTCGTAACAAGGTTTCCGTAGGTGAACCTGCGGAAGGATCATTATCGAGGAAGGGTCT
TCTAGGCCCGATCTCCAACCCTCGTAGCTAAAATACCATGTTGCTTTGGCTGGCCCGCCC
CTTGTGGGCCGCGGAGGATCATCGATCCCTAGCCTGTGCCTGCCAATAGCCTTCCAAAAC
TCTTCTGAATAGTGTTGTCTGAGGATACATTAAAATTATTAAAACTTTCAACAACGGATC
TCTTGGTTCTGGCATCGATGAAGAACGCAGCGAAATGTGATAAGTAATGCGAATTGCAGA
ATTCAGTGAGTCATCGAATCTTTGAACGCATATTGCGCCCTTTAGTATTCTGAAGGGCAT
GCCTGTCCGAGCGTCATTATCAACCATCAAGCTTTGGCTTGCCGTTGGACCCTGCGTATG
CTGGTAGCCAGCAATAGCAGGTCTTCAAGGTAGTGGCGGTGTCGTGGCGGACCCCGGATA
CAACGAGCTCTCTATAGCACGTATCAAGGTGGCCCCCGGTCCAGCCTCACTGGAATCTCA
TATCTAAAGGTTGACCTCGGATCAGGTAGGAGTACCCGCTGAACTTAA
>OTU66
AAGTCGTAACAAGGTTTCCGTAGGTGAACCTGCGGAAGGATCATTCATAATAAGTGTTTT
ATGGCACTTTTTAAATCCATATCCACCTTGTGTGCAATGTCAGTTGTTCTCTTTTTTGAG
AATGACCAAACATCAACTTATTCTTTAACTCTTTGTCTGAAAAATATTATGAATAAAATA
ATTCAAAATACAACTTTCAACAACGGATCTCTTGGCTCTCGCATCGATGAAGAACGCAGC
GAAATGCGATACGTAATGTGAATTGCAGAATTCAGTGAATCATCGAATCTTTGAACGCAT
ATTGCGCTCTTTGGTATTCCGAAGAGCATGCTTGTTTGAGTATCAGTAAACACCTCAAAG
ACTTCAATTTGTTTTGAATGGCTTTGGACTTGAGCAATCCCAACACCAGTCTTTACGATC
GGTGGAGGGTTGCTTGAAATGCAGGTGCAGCTGGACATTCTCCTGAGCTAAAAGCATATT
TATTTAGTCCCGTCAAACGGATTATTACTTTTGCTGCAGCTAACATAAAGGGAGTTTGAC
CGTATTGGCTGACTGATGCAGGATTTCACAAGGGTCGGCAACGATTCTTGTAAAACTCGA
TCTCAAATCAAGTAAGACTACCCGCTGAACTTAA
>OTU67
AAGTCGTAACAAGGTTTCCGTAGGTGAACCTGCGGAAGGATCATTACAGAGTTCATGCCC
TCGCGGGTAGATCTCCCGCCCTTGAATACCTATACCTTCGTTGCTTTGGCGGGCCGTCTC
GGCTACTAGCTCTCGCTGGTAAGTGCCCGCCAAAAGGCCCTCAAACTCTGAATATTAGTG
TCGTCTGAGTACTATATAATCGCTAAAACTTTCAACAACGGATCTCTTGGTTCTGGCATC
GATGAAGAACGCAGCGAAATGCGATAAGTAATGTGAATTGCAGAATTCAGTGAATCATCG
AATCTTTGAACGCACATTGCGCCCCTTGGCATTCCGAGGGGCATGCCCGTTCGAGCGTCA
TTATAACCCCTCAAGCCTGGCTTGGTGTTGGGGCCTGCGGTTACCGGTAGCCCCTAAAAT
CAGTGGCGGTGCCATCGGGCTCTAAGCGTAGTAATCCTTCTCGCTACAGGGCTTTGGTGG
GTGCTTGCCATCAACCCCTCCTTTCTATGGTTGACCTCGGATCGGGTAGGGATACCCGCT
GAACTTAA
>OTU68
AAGTCGTAACAAGGTTTCCGTAGGTGAACCTGCGGAAGGATCATTAGCGAGAACGTGCCC
ACTGGGTACATCGCCCACCCTGTGTCGACAACACTTCTGTTGCTTTGGCGGGACAGTCGT
CAGACGGCTGGCTGCTCAGCTGGCTTGCACCTGCCAGAGGACCCAACACTCAATCTTTAG
CGTGTTGTCTGAGAACTATTTCAAATCAACAAAACTTTCAACAACGGATCTCTTGGTTCT
GGCATCGATGAAGAACGCAGCGAAATGCGATAAGTAATGTGAATTGCAGAATTCAGTGAA
TCATCGAATCTTTGAACGCACATTGCACCCTCTGGCATTCCGGGGGGTATGCCTGTCCGA
GCGTCATGAAACAACCCTCAAGCACTGCTTGGTATTGGGTGTCACCAGTTGGTACACCTC
AAAATCAGTGGCAAGCTGTCGAGCTCTAGAGCACAGTAAAAGATCTTGCTCCTGGGGACC
AGATTTTGCTTGCTAGCCCCAGTCACCAAAGGTTGACCTCGGATCAGGTAGGGATACCCG
CTGAACTTAA
>OTU69
AAGTCGTAACAAGGTCTCCGTTGGTGAACCAGCGGAGGGATCATTAATGAGTTGTAAAAC
TCCAACCATCGCGAATATCACCTATTGCAGTTGCTTCGGCGGGTGGCCCTGAGAGGGGCC
ACGCTCTCCTACGGGGAGCATGCCCGCCGGAGTCGTACAAACTCTTGTATTTTTTGGCAT
CTCTGAGTAACTTTTACAATAAGTTAAAACTTTCAACAACGGATCTCTTGGTTCTGGCAT
CGATGAAGAACGCAGCGAAATGCGATAAGTAATGTGAATTGCAGAATTCAGTGAATCATC
GAATCTTTGAACGCACATTGCGCCCGCCAGTATTCTGGCGGGCATGCCTGTTCGAGCGTC
ATTTCAACCATCAAGCCCTAGGCTTGTGTTGGGGCTCTGCGGAGACGCAGACCCCTAAAA
GCAGTGGCGGGCTCGCTGTCATTCCGAGCGCAGTATTGTATCTTCGCTTTGGGCGTGGCG
GCGGGTTCCAGCCGTGAAACCACCTATTTTCTCAAGGTTGACCTCGGATCAGGTAGGAAT
ACCCGCTGAACTTAA
>OTU70
AAGTCGTAACAAGGTTTCCGTAGGTGAACCTGCGGAAGGATCATTACTAGAGCAAAGGAT
AGACAGCGCCCGCGGAGCTCGCTCCCGGGGGCTACCCTACTCCCGTAGGGTTTAGAGTCG
TCGGGCCTCTCGGAGAAGCTCGGTCCTGAACTCCACCCTTGAATAAACTACCTTTGTTGC
TTTGGCGGGCCGCCTCGTGCCAGCGGCTTCGGCTGTTGAGTGCCCGCCAGAGGACCCCAA
CTCTTGTTTTTAGTGATGTCTGAGTACTATATAATAGTTAAAACTTTCAACAACGGATCT
CTTGGTTCTGGCATCGATGAAGAACGCAGCGAAATGCGATAAGTAATGTGAATTGCAGAA
TTCAGTGAATCATCGAATCTTTGAACGCACATTGCGCCCTCTGGTATTCCGGGGGGCATG
CCTGTTCGAGCGTCATTATAACCACTCAAGCTCTCGCTTGGTATTGGGGTTCGCGGTTTC
GCGGCCCCTAAAATCAGTGGCGGTGCCTGTCGGCTCTACGCGTAGTAATACTCCTCGCGA
TTGAGTCCGGTAGGTCTACTTGCCAGCAACCCCTAATTTTTTTAAGGTTGACCTCGGATC
AGGTAGGGATACCCGCTGAACTTAA
>OTU71
AAGTCGTAACAAGGTTTCCGTAGGTGAACCTGCGGAAGGATCATTAGAGAGAACTAAGCT
CATTGCGAGCGACTCTCCACCCCATGTTTACATGACCTGTTGCTTTGGCAGACCGTAGGG
AGTAAACCCTCCACTGGCTTTGCTAGTGTGTGTCTGTCAGAGGAAATTCACACTCTGTCT
ATTAGTGTTGTCTGAGTTAACCACATAATTATATAAAACTTTCAACAACGGATCTCTTGG
TTCTGGCATCGATGAAGAACGCAGCGAAATGCGATAAGTAATGTGAATTGCAGAATTTAG
TGAATCATCGAATCTTTGAACGCACATTGCGCCCTCTGGTATTCCGGGGGGCATGCCTGT
TCGAGCGTCATTACAACCCTCAAGCCTAGCTTGGTGATGGGCCTTCGTCCCCTGGACGGG
CCTGAAAATTAGTGGCAATACTCTCCAGCTTCAAGCATAGTAAATTTGTCTTGTCTTGAC
GGTTGGCTGGTGTGTTGGCCAAGTGAATTCACTCTTATTTTGGTTGACCTCGGATCAGGT
AGGGATACCCGCTGAACTTAA
>OTU72
AAGTCGTAACAAGGTTTCCGTAGGTGAACCTGCGGAAGGATCATTCATAATAAGTGTTTT
ATGGCACTTTTTAAAATCCATATCCACCTTGTGTGCAATGTCAGTTATTCCTTGCGAATA
ACTAAACATCAACCTAACTTAACCTATAGTCTGAAAAATATTATGAATAACTAATTCAAA
ATACAACTTTCAACAACGGATCTCTTGGCTCTCGCATCGATGAAGAACGCAGCGAAATGC
GATACGTAATGTGAATTGCAGAATTCAGTGAATCATCGAATCTTTGAACGCATATTGCGC
TCTTTGGTATTCCGAAGAGCATGCTTGTTTGAGTATCAGTAAACACCTCAAACCTCTTGG
TTTTTTCCAAGAGTTTTGGACTTGAGCAAACCCAACACCTTTTCTCACGATTCGGTGGCG
GGTTGCTTGAAATGCAGGTGCAGCTGGACATTCTCCTGAGCTAAAAGCATATCTATTTAG
TCCCGTCAAACGGATTATTACTTTTGCTGCAGCTAACATAAAGGGAGTTTGACCGTATTG
GCTGACTGATGCAGGATTTCACAGAGTCGGAAACGATTCTGTCAAACTCGATCTCAAATC
AAGTAAGACTACCCGCTGAACTTAA
>OTU73
AAGTCGTAACAAGGTCTCCGTTGGTGAACCAGCGGAGGGATCATTACAGAGTTGCAAAAC
TCCCTAAACACTTGTGAACCTACCCGTATCGTTGCTTCGGTGGGCGGCCCCAGGGCGGGG
CCGTAGCCTTTACAGGCGCCCGCCGAAGGTTATAAACGCTATATTTTATTGACGCTCTGA
GTAAACTTTTAATAAGTTAAAACTTTCAACAACGGATCTCTTGGTTCTGGCATCGATGAA
GAACGCAGCGAAATGCGATAAGTAATGTGAATTGCAGAATTCAGTGAATCATCGAATCTT
TGAACGCACATTGCACCTACCAGTATTCTGGTAGGTATGCCTGTTCGAGCGTCATTTCAA
CCCTCAAGCTTTGCTTGGTGTTGGGGTCCTACGCCTCGCGCGTAGGCCCTTAAGACTAGT
GGCGGACCTTTTGTGATCCCGAGCGTAGTAATTATTACCGCTTTGGAGAGCTGGAGGGAC
CCAGCCGTTAAACCCCATATTCTCAAGGTTGACCTCGGATCAGGTAGGAATACCCGCTGA
ACTTAA
>OTU74
AAGTCGTAACAAGGTCTCCGTAGGTGAACCTGCGGAGGGATCATTATCGAATGGCCCAAT
GGCCTTCAACTCCCAAACCAGTGGAAGCGATCCGTGCTTCGGCGCCCCGGCGCCGTCTTT
ATGCAGGAATCCGTCTTGTGTCTGAATCGAAAATTTGAATCAAAACTTTCAACAAAGGAT
CTCTTGGCTCTCGCATCGATGAAGAACGTAGTGAAGCGCGAAATGTAGTGTGAATCGCAG
AACATTGTGAATCATCGAATCTTTGAACGCACATTGCGCCCCTCTTTACCGGGGGGCATG
CCTGTCTGAGCGTCATTTAAACCGATAGGCCCATTTGGGTCTGTGTTGGGCCTCTCGCCC
CTCTGGGCGTCGCCTCAAATCCATCGGTCGAGCGAGCGGACGTGATTCATTAGGACTGAC
CGTTCCGAGACCCTAAATCTCAGATTTGACCTCAGATCAGGTAGGGACACCGCCTGAACT
TAA
>OTU75
AAGTCGTAACAAGGTTTCCGTAGGTGAACCTGCGGAAGGATCATTACCGATTTGAGCGAG
CCTGGTCTTCTTGATCATGGTCTCGCGAAACTTTGTATTTAAAACCCCACTCTTGTAATT
ATAAAACAATATTATATTATGATAAATAAAGATCACTTTCAACAACGGATCTCTTGGCTC
TCGCATCGATGAAGAACGTAGCGAAGTGCGATAAGTAATGTGAATTGCAGAATTCCGTGA
ATCATCGAATCTTTGAACGCAAATTGCACTCTCTGGTATTCCGGAGAGTATGCCTGTTTG
AGGGTCAGTTTAATAAAAATCGAGGTGTTGCTTTTTTGTGACGCATCGGAATTGGGTTAT
CTTTGATCTTGAATAAAGGTTTTAAGAGACCTAAAATTGATATCTTTGCGCATCTCAGAC
GTACATAAGAATATTTTTTTATCCGTCCGGAGTTGCCAACTCATATTGGGTATGACCATG
TATGTTGTTTGTGGCATCGTACCTATAATATTATTATTCATATTTTGACCTCAAATCAGG
TAGGAGTACCCGCTGAACTTAA
>OTU76
AAGTCGTAACAAGGTTTCCGTAGGTGAACCTGCGGAAGGATCATTATCCAGATTTTCGCG
GGGGGGCGACCGCTATTGATTCGTTCCCCTGCCGGGAAATTGTTTCCCGCAACCCCTTGT
GAAACCCCCCTGTTGCTTCGGCAGCCCCTCCCAGGAGTGGTAAGCCTGCCGGCAGCATCA
CGGAAACTCAATTCTGAAAACTTGTAATCTAGGTCTGAACACAGCAGTCGAATGACTATA
AAACTTTCAACAACGGATCTCTTGGTTCCCGCATCGATGAAGAACGCAGCGAAACGCGAT
AGTTAATGTGAATTGCAGAATTCAGTGAATCATCGAGTCTTTGAACGCACATTGCGCCTT
CCGGCATTCCGGGAGGCACGTCCGTTTGAGCGTCAGCTTAATCCCTCCGGGTAGTGGTTT
TGTGCCGCCGCCGGGGCCTTTGGCGTTGGGAAGTGGCCGCGGTGCTTTGACGCTTCCGGT
TTCCCTCGCTTAAACGTGGAGAAAGCTAGCCGGCAATGCCCCAACTGCAACGACTTGTAG
AATTTCTAGTGTCGTAATGCGTTTGGAGTTCCCGGCCTCTAAACAAAGGGGGACTCCAGC
TCCCCAAGATGTTTGACCTCAAATCGGACGAGGATACCCGCTGAACTTAA
>OTU77
AAGTCGTAACAAGGTCTCCGTAGGTGAACCTGCGGAGGGATCATTAATGAATGGCCTCAG
GGCCTTCGAACCCATGAACCGTGGAAGCAAACCTTGCTTCGGCGCCCAGCGCCGGACTTC
ATGCCGGATATGTCGTCGTCTGAATCTGAACCACAGATCAAAACTTTCAACAAAGGATCT
CTTGGCTCTCGCATCGATGAAGAACGCAGCGAAGCGCGAAATGTAGTGTGAATCGCAGAA
CATTGTGAATCATCGAATCTTTGAACGCACATTGCGCCTCCCTTTGCCGGGAGGCATGCC
TGTCTGAGCGTCGTTTAAATCAATGGACCCGAAGGGGTTCGTGCTGGGCCTCGCCCGTCG
GGCGTCGCCTGAAACGCATCGGTCTTTTTGAGCGGATGGGATCCACCTGGATTGGCCGCT
CGGGGACCCGAAACATCAGACTCGACCTCAGATCAGGCAGGGCTACCGCCTGAACTTAA
>OTU78
AAGTCGTAACAAGGTCTCCGTTGGTGAACCAGCGGAGGGATCATTACCGAGTTTACAACT
CCCAAACCCCTGTGAACATACCATATTGTTGCCTCGGCGGTGCCTGTTTCGGCAGCCCGC
CAGAGGACCCAAACCCTAGATTACATTAAAGCATTTTCTGAGTCAATGATTAAATCAATC
AAAACTTTCAACAACGGATCTCTTGGTTCTGGCATCGATGAAGAACGCAGCGAAATGCGA
TAAGTAATGTGAATTGCAGAATTCAGTGAATCATCGAATCTTTGAACGCACATTGCGCCC
GCCAGTATTCTGGCGGGCATGCCTGTCCGAGCGTCATTTCAACCCTCAAGCCCCCGGGCT
TGGTGTTGGAGATCGGCGAGCCCCCCGGGGCGCGCCGTCTCCCAAATATAGTGGCGGTCC
CGCTGTAGCTTCCTCTGCGTAGTAGCACACCTCGCACTGGGAAACAGCGTGGCCACGCCG
TAAAACCCCCCACTTCTGAAAGGTTGACCTCGGATCAGGTAGGAATACCCGCTGAACTTA
A
>OTU79
AAGTTGTAACAAGGTTTCCGTAGGTGAACCTGCGGAAGGATCATTAACAAATCCAATATT
TATGGGAGGGATGTATAATCCTGACCTAATATTAAACCGCTAGCTCAAATACTCTGGTAT
TAGGGCTAGTTGGATATATATGCGTGAATGTAGACAGTGTGTGTAATAAAATTTATTGAC
AACTTTTAACAATGGATCTCTAGGCTCTTGCAGCGATGAAGAACGCAGCAAAATGCGAAA
CGTGATGCGATTTGCATGAATCTGTGAGTCATCTAATCTTTGAACGCGAATGGCACTGTT
ATGTAAGTAACAGTATGTCTGTTTGAGAATCGCAAAACAAGATCAACTCTAGTTGAGAGT
TGGGAGTGGCCTTATACGCGTAAGTGTATTTGGCTTGATTACATCGAGTTGATGAGCTTC
CCAGTGCGGCTCAATGTGTGCTAGCGAGACAGTCGTCCCGATCTCACATTTATGTCGCAT
TGCAGAGTTCTGTCCACAGCTCGCTAAAACTTATAATCAATTACGATCTCAAATCAGGCA
AGATTACCCGCTGAACTTAA
>OTU80
AAGTCGTAACAAGGTCTCCGTAGGTGAACCTGCGGAGGGATCATTACCGAGTTCTCGCCC
TCGCGGGTAGATCTCCGACCCACTGTTATTGCTACCATCGTTGCTTTGGCGGGCCGCCAG
GTCCTGGCCGCCGGCCCCTGCCGGCGCGCGCCCGCCAGAGGTTCCAAAAACACTTAGTAG
TGGCGTCGTCTGAGTAAGATAACAATAGTTAAAACTTTCAACAACGGATCTCTTGGTTCT
GGCATCGATGAAGAACGCAGCGAAATGCGATAAGTAATGCGAATTGCAGAATTCAGTGAG
TCATCGAATCTTTGAACGCACATTGCGCCCTGTGGTATTCCACAGGGCATGCCTGTTCGA
GCGTCATTTCAACCCTCAAGCCCTGCTTGGTGTTGGGCCCTGCCCGTGTACGGCCGGCCC
TAAAGACAGTGGCGGCGCCGCTCGGCCCTAAGCATAGTACAGCTCTCGCTCCAGGGTCGT
GTGGTAGCCTGCCAGAACCCCAAACTCTGTGGTTGACCTCGGATCAGGTAGGGATACCCG
CTGAACTTAA
>OTU81
AAGTCGTAACAAGGTTTCCGTAGGTGAACCTGCGGAAGGATCATCTTTGAATTTGATCAT
CCAATTTCCAGAGGGTCTGTGGTCCTCTTTTGGACTCAGGCTTTCTTTTTTAACTCTGGG
AATTGTGCTCGTCTTTTGACGAGTACACTTTCCCACAAACCTAACCACAAATAATATTAA
ACAACTTTTAACGATGGATCTCTTGGCTCCCGTATCGATGAAGAACGCAGCGAATTGCGA
TAACTAGTGTGAATTGCAGAATTACGTGAATCATCGAGTCTTTGAACGCATATTGCACTC
TCTGCATTCCAGAGAGAATATCTGTTTCAGTGTCATTAACACCTCTCAGGATAATTTAGA
TTGTTCTGGACCTGGGTGTTTCCGGATAAATCAATTTAGTAGGAGTCCTCCTAAATAATT
AATCTGGTCACCTTAAATGTAAGAGCCGTTGTCTGTCCTTTACACTGAGCTTTTTGATAA
TAGGGCGTTTAAGCCTTTTCTTAAAGCATATCGGTGGGATTTGGCATAGGGCTCTCTGGC
TGGATCTTCATCCGTCCATTCTCTCTTTATTTATTAAATTTGACCTGAAATCAGATAAGA
CTACCCGCTGAATTTAA
>OTU82
AAGTCGTAACAAGGTCTCCGTAGGTGAACCTGCGGAGGGATCATTACAGAGAGGCCTCGT
GCCTTCGACCCTCTAAACCGTGGAACGGACACGTGCTTCGGCGCCTCGGCGCCGTACCCA
TGCTCGAACGAGTCTCTGATGTCTGAATAGGAGAATGAGAAACCAAAACTTTCAACAAAG
GATCTCTTGGCTCTCGCATCGATGAAGAACGTAGTGAAGCGCGAAATGTAATGTGAATCG
CAGAACCTTGTGAATCATCGAATCTTTGAACGCACATTGCGCCTCCCCTCGCCGGGAGGC
ATGCCTGTCTGAGCGTCGTTTAAAACCCATGGGAGCCCCTCGTGGGCGCCCGTGTTGGGC
CTCGCACTCGATGGCGTCGCCTCGAATGGATGGGTCGAAGTGACGGATGAGATCCGCTAG
GACCGGGCCGTCACGATGACCGTCGAACTCTGACTTGACCTCAGATCAGGTAGGGACACC
GCCTGAACTTAA
>OTU83
AAGTCGTAACAAGGTTTCCGTAGGTGAACCTGCGGAAGGATCATTACAGAATTATATTCA
ACATACACACACACCTTGTGAACTTTGACCTAGAGGCCTCCCGTTGGGAGCCGCCCGGCC
CTCAAGGGGGTTTGGGCCGAGGCCTTTGGGTCCCCCTTTCATTTAACTGCCTTTTTGTTT
GCATGACCTATGCCTCCGGGCGACATTAATAATACAACTTTCAACAACGGATCTCTTGGC
TTTCGCATCGATGAAGGACGCCGCGAAAGCGCGAAACGTAATGTGAATTGCAGAATTCAG
TGAATCATCGAATCTTTGAACGCATCTTGCGCTCCTTGGTATTCCGGGGAGCATGCCTGT
TTGAGTGTCGCAAATGTTAACCTCGAGATCTTTCTCTCTATGGAGTGGCTCTCGGAATTG
GATGATGCTGCAGCCATTGCGGCTCGTCTTGAAACGCATATAGCTGGTCCTTTTGGGAAG
GCCTCAGCGTGGTGTGGTAAATTTTGAAGCGCCGCCGACGCCTTTCGATGACTAGCTTTT
GATACCCCCCCTCTTTTTTTTAATTTGACCTCAAATCAGGTAGGATGACCCGCTGAACTT
AA
>OTU84
AAGTCGTAACAAGGTTTCCGTAGGTGAACCTGCGGAAGGATCATTCACAAACGAGTGTTT
TATGGCACTCTTTAAAAATCCATATCCACCTTGTGTGCAATGTTTGTTGGGAAAGTCTTT
TCTTTCCCTTCATAAATATCAACCTATATCTTTAACAACATTCGTCTGATAACATATTAT
GAATATACTTAATTCAAAATATAACTTTCAACAACGGATCTCTTGGCTCTCGCATCGATG
AAGAACGCAGCGAAATGCGATACGTAATGTGAATTGCAGAATTCAGTGAATCATCGAATC
TTTGAACGCATATTGCGCTCTTTGGTATTCCGAAGAGCATGCTTGTTTGAGTATCAGTAA
ACACCTCAACCTCTCTTTTTTGATAAAAAAAAGGGAGGGTGGACTTGAGCTATCCCAACG
ACCTTCACCGGTAGGCGGGCGGCTTGAAATGCAGGTGCAGCTGGACTTTTATCTGAGCTA
AAAGCATATCTATTTAGTCCTCGTCAAACAGGATTATTACTTTTGCTGCAGCTAACATAA
AGGATAATTGTCCTCTTTGCTGACTGATGCAGGATTTTACGACACTTTATGTGTTGTTCA
ACTCGATCTCAAATCAAGTAAGACTACCCGCTGAACTTAA
>OTU85
AAGTCGTAACAAGGTTTCCGTAGGTGAACCTGCGGAAGGATCATTACCATGAAGCGGCTT
GGGACACCCAAGTTCGCCAACCCTTTGTATACCTCCCTGTTGCTTCGGCGGGACGTTCAT
GACCCATCCGTCGTGACCACCGGTCTCTCGGTGTGCGCCCGTCAGAGGACCCAAACATTA
CGTCTTTTGGTGACGTCCGAGCAAATTGAGAAATCAAACAAAACTTTCAACAACGGATCT
CTTGGTTCCGGCATCGATGAAGAACGCAGCGAAATGCGATAAGTAATGTGAATTGCAGAA
TTCAGTGAATCATCGAGTCTTTGAACGCACATTGCGCCCTTTGGCATTCCATGGGGCACG
CCTGTTCGAGCGTCATTTCAACCTTCAAGCCTGGCTTGGTATTGGGTCCGCCGCCTCCAG
CGGGCCTCAAAGATGTTGGCGGTGGGCGACCCCCGAGCGTGATGGGTTCACGACAACGGG
GCCGGTCCGTGGCCGAAAGTTCTCTCTAGGTTGACCTCGGATCAGGCGGGGATACCCGCT
GAACTTAA
>OTU86
AAGTCGTAACAAGGTTTCCGTAGGTGAACCTGCGGAAGGATCATTACCGAGTTGGGGTTC
CTGTAACGGGCCCACCTCCAAACCTCTGCGTACCACTTGGGCAATTTACTTGTGTTGCTT
CGGTGGGGCTTTTGTTACCTGCCGAAGCGCTGCACACAAAATCTTGTCGAGAGTTGCTGT
CTGAGTTTTGCTTTGAAAATTTACAAGAACACTTTCAACAACGGATCTCTTGGTTCCCGC
ATCGATGAAGAACGCAGCGAAATGCGATAAGTAATGTGAATTGCAGAATTCAGTGAATCA
TCGAATCTTTGAACGCACATTGCGCCCTTTGGCATTCCGAGGGGCATGCCTGTTCGAGTG
TCAAGTAACAAGCTCGAGCCCTCATTTTGGGGCTTGGTATTGGGCGACCGTCATCCTCCC
GGTGCAGGGCGGTTTGGCGTGCCTGAAAATCAGTGGCAGTGGCCCGGCAGCCTCAAGCAC
AGTAGACCTACTCCTGCTTTGGAGCGTTGTCGGCAACTGGCCTCAAAGCAATACATTTCC
TGAGTTTTGGCCTCGAATCAGGTAGGGATACCCGCTGAACTTAA
>OTU87
AAGTCGTAACAAGGTCTCCGTAGGTGAACCTGCGGAGGGATCATTATTGAATGGTCTCGT
GCCTTCAACCCTCAAAACTGTGGAAGGGACATGTGCTTCGGCGTTTGAGCGCCGTCTTTA
TGCATGAGTCTGTCTTTGACGTCTGAATCAGAGAATGAAAAACCAAAACTTTCAACAAAG
GATCTCTTGGCTCTCGCATCGATGAAGAACGTAGTGAAGCGCGAAATGTAGTGTGAATCG
CAGAACCTTGTGAATCATCGAATCTTTGAACGCACATTGCGCCTCCTTTCACATGGAGGC
ATGCCTGTCTGAGCGTCATTTAAACCAATAGGCCCCCATCGGGGGCCCGTAATGGGCCTC
GCACTCCGGAGCGTCGCCTCAAATGAATCGGTCGAAGGAGCGGAAGAGATCCATTAGGAC
TGGCCGTTATGGAGACCGTGAATCTCTGATTTGACCTCAGATCAGGTAGGGACACCGCCT
GAACTTAA
>OTU88
AAGTCGTAACAAGGTTTCCGTAGGTGAACCTGCGGAAGGATCATTATTGAGTAACTTTGG
GGGGGTGGGGATTCCTTTTCCCTCCCCCTATCCACTCTCATCTCTCCTGTTATTTTCTTG
TCCCAGTTGCTTTGGCAAATTTAAGTTATTTTTTTTTCTTAGAAATAATTTAAATTGTCA
AGGGCTATATTACATAGACACTTTTGTTTTTTAACAATTGGATTTTATCTAAGTCAGATT
TATTTATTTTTTTAATAAAAAATAAAACTTTCAACAACGGATCTCTTGGTTCTGGCATCG
ATGAAGAACGCAGCCAAATGCGATAAGTAATGTGAATTGCAGAATTCCGTGAATCATCGA
ATCTTTGAACGCACATTGCGCCTTCTGGTAATCCAGGAGGCATGTCTGTCTGAGCGTCAG
TACACTTCTTAAGTCATAATTTTTTTTAAGACTTAGTCCTGGGGGCGTTTATACTTTATG
TATCTTTCTCCCCTTTAATGTATTGATATATTATTGCCCGTGTTTATTTGGCCTTAGTTG
TAGCAATTTCTACTCAACTTTAAGTGCCGGTTATACGGTTGCATGTCAATTTTTAATAAT
TAAAATAAACATTCGTTTTGCTTTAATTTTTTAACTCTTGACCTCAGATCAGATAGGGAT
ACCCGCTGAACTTAA
>OTU89
AAGTCGTAACAAGGTCTCCGTTGGTGAACCAGCGGAGGGATCATTACCGAGTTTACAACT
CCCAAACCCCTGTGAACATACCATATCGTTGCCTCGGCGGTGCCCGTTTCGGCGGCCCGC
CAGAGGACCCAAACCCTGTATTAAAGTATTCTTCTGAGTAAATGATTAAATCAATCAAAA
CTTTCAACAACGGATCTCTTGGCTCTGGCATCGATGAAGAACGCAGCGAAATGCGATAAG
TAATGTGAATTGCAGAATTCAGTGAATCATCGAATCTTTGAACGCACATTGCGCCCGCCA
GTATTCTGGCGGGCATGCCTGTCCGAGCGTCATTTCAACCCTCAAGCCCCCGGGCTTGGT
GTTGGAGACCGGCGAGCCCTCCGGGGCACGCCGCCTCCCAAATTTAGTGGCGGTCTCGCT
GTAGCTTCCTCTGCGTAGTAGCACACCTCGCACTGGGAAACAGCGTGGCCACGCCGTAAA
ACCCCCCACTTCTGAAAGGTTGACCTCGGATCAGGTAGGAATACCCGCTGAACTTAA
>OTU90
AAGTCGTAACAAGGTTTCCGTAGGTGAACCTGCGGAAGGATCATTACCGATCTCGGAGAG
GGAAACCCTCGCCATAGTCATACTTAAAACCAACCCTTTTTAACGCGAATCAAATTTTTT
TATCATGAAATTTAAGAAAAAAAAGATCACTTTCAACAACGGATCTCTTGGCTCTCGCAT
CGATGAAGAACGTAGCGAAGTGCGATAAGTAATGTGAATTGCAGAACTCCGTGGATCATC
GAATCTTTGAACGCAAATTGCACTCTCTGGTATTCCGGGGAGTATGCCTGTTTGAGGGTC
TACATGCGGAATTCGAAGCTGTCGATTTTCGGGTTGACAACTTCGGAATTGAGCCCTTCT
TTTTCTTTTTGAGGGGAAAGAGGCTTAAAATTGGATCGTCATGATACGCGCGACTTATGT
TTAAGTACGTCGAGTTTCGGTGTCATGCAATCGTATATCTACCCGTTATTAGGTCGTGAT
CGGAAGGATCATCGAACGTACGTTCGATGACACGAACGGTTGCTACGACCCATAACGTTC
TTAAATCAGAGACGCGACCTCAAATAGGTAAGAATACCCGCTGAACTTAA
>OTU91
AAGTCGTAACAAGGTCTCCGTTGGTGAACCAGCGGAGGGATCATTACCGAGTTATTCAAC
TCATCAACCCTGTGAACATACCTAAACGTTGCTTCGGCGGGAACAGACGGCCCCGTGAAA
CGGGCCGCCCCCGCCAGAGGACCCCTAACTCTGTTTCTATAATGTTTCTTCTGAGTAAAA
CAAGCAAATAAATTAAAACTTTCAACAACGGATCTCTTGGCTCTGGCATCGATGAAGAAC
GCAGCGAAATGCGATAAGTAATGTGAATTGCAGAATTCAGTGAATCATCGAATCTTTGAA
CGCACATTGCGCCCGCCAGTATTCTGGCGGGCATGCCTGTTCGAGCGTCATTACAACCCT
CAGGCCCCCGGGCCTGGCGTTGGGGATCGGCGGAGCCCCCCGTGGGCACACGCCGTCCCC
CAAATGCAGTGGCGGTCCCGCCGCAGCTTCCATCGCGTAGTAGCTAACACCTCGCGACTG
GAGAGCGGCGCGGCCACGCCGTAAAACACCCAACTCTTCTGAAGTTGACCTCGAATCAGG
TAGGAATACCCGCTGAACTTAA
>OTU92
AAGTCGTAACAAGGTTTCCGTAGGTGAACCTGCGGAAGGATCATTAAAGATTCGGCCTCT
TGGCTGCCAAACCTCATCGGCTGTGCGCCTTGGCTGCACGCCGTTGAACTCTTCCACACC
CGTGCACAACATCGGTTGCGACCTTAACCAGTCGCTTCCGCCTTTCACATCCAAACACAA
GTCCAGAATGTAAAAAACCATAATGTAACAACTTTCAACAACGGATCTCTTGGCTCTCGC
ATCGATGAAGAACGCAGCGAAATGCGATAAGTAATGTGAATTGCAGAATTCAGTGAATCA
TCGAATCTTTGAACGCATCTTGCGCTCCTTGGTATTCCATGGAGCATGCCTGTTTGAGTG
TCACGTAAACCCTCACCCCTGGGATGTCAAAATCTCGGTTGGTGGATTTGGACCGTGCCG
TAGCCGGCTCGTCCTTTGAAATGCATTAGCTTGCGCTTGTTAGAGTGCTCGGCATGGTGT
GATAATTATCTGCGCCGTCGCCTTAGGCCTCTTCTGTCTGTGCTGCTTCCAACGGTCCCT
TGCGGACAACAAATTTAAAGCTTTGGCCTCAAATCAGGTAGGACTACCCGCTGAACTTAA
>OTU93
AAGTCGTAACAAGGTTTCCGTAGGTGAACCTGCGGAAGGATCATTACCGAGTTCAAGGTC
TTTTATGGGCCTGACCTCCAACCCCTTGTATACCAAGTGTTTTGTTGCTTTGGTAGGCTG
AAAAATGCCTGCCAAAGCCCAACCAAAAAATCGTTAGCATGATGTTGTCTGATTTTTAAA
AATAATAATTAAAACTTTCAACAACGGATCTCTTGGTTCCCGCATCGATGAAGAACGCAG
CGAAATGCGATAAGTAATGTGAATTGCAGAATTCAGTGAATCATCGAATCTTTGAACGCA
TATTGCGCCCTTTGGCATTCCGAGGGGCATGCCTGTTCGAGCGTCATGATTAAACCTCTC
AAGCCTTGCTTGGGGTATTGGGTTTTCGCATCCTCTCTATCTTTGTATAGGCAGGTAGCG
TACCTGAAAGTTAGTGGTGGTGCCTCAAATAGACTCAAGTGAAGCAGACTGACTCGCTTT
TGAGAACCTTTGTGGTCCCGTCAAGAAAAAGCCAAAAGTTTGACCTCGGATCAGGTAGGG
ATACCCGCTGAACTTAA
>OTU94
AAGTCGTAACAAGGTTTCCGTAGGTGAACCTGCGGAAGGATCATTATTGAAATCCTTAGG
ATGTTGCTGGCCTTTCGGGGCATTGTGCACTCCGCCTTCTTCATCTCACCTGTGAACTTA
TTGTAGGCAAAGATGTTCATGAAATATCTGTGTCTATGTTATTTTTTACACACACCAAGT
TTATTAGAATGTCTAATGTTTAAGACCTTTACTGGTCAAAAATATAATAACAACTTTCAA
CAATGGATCTCTTGGTTCTCGCATCGATGAAGAACGCAGCGAATTGCGATATGTAATGTG
AATTGCAGAATTCAGTGAATCATCGAATCTTTGAACGCACCTTGCGCCCTTTGGTATTCC
GAAGGGCATGCCTGTTTGAGTGTCATTAAATTCTCAACTTCAGAACATTTATTGTGTCTT
GAAGCTTGGACTTTGGAGGCTTGCCGGCAGAAAAATGGTCAGCTCCTCTTAAATGCATTA
GCAGAACCTTCTTGTAAAAAGGGACTGGCTTCAGTTTGATAAATCCTATCTATGCTGTTG
CCAATTAACCTTCTGTGTTCAGCTTCTAATGGTCTTTTTAGACTGTCTCTATTGAGGCAT
ATACTTTTAAGCTTGACCTCAAATCAGGTAGGACTACCCGCTGAACTTAA
>OTU95
AAGTCGTAACAAGGTTTCCGTAGGTGAACCTGCGGAAGGATCATTACCGAATAATGTGCA
CCTTCTTGTAGTGGACCAGGGAATGCATGCATGCCCTTTGGTCTGCTACGTCTTTCAGCA
ATCAAACCTGTTCATTGTATGGTGGGAGTAGTTGCTCCTGAAATATGAAAATATCAATAT
AACTTTCAACAACGGATCTCTTGGCTCTCGCATCGATGAAGAACGCAGCGAAATGCGATA
AGTAATGTGAATTGCAGAATTCAGTGAATCATCGAATCTTTGAACGCACCTTGCGCTCCT
TGGCATTCCGAGGAGCATGCCTGTTTGAGTGTCGTTGTATTCTCAGAACCACTCCCGATC
TTTCGGCAAGTGGGTTTGGATTGGTGGAGGATGCACTGCTGCATCTTTGCTCCTCTGAAA
TGGAACGGTGTTATGGCACAAACCGGTCGTCGGTATGATACTCCTTACCCACTGCCAACC
TGTGCCTGGCTGCGCCAGACAAAGACAATCCGTTGTCTTTTGTGGACAAATTTGACCTCA
AATCAGGCAGGACTACCCGCTGAACTTAA
>OTU96
AAGTCGTAACAAGGTTTCCGTAGGTGAACCTGCGGAAGGATCATTACCAAGCCGTGAAGG
TCGCCCTGAAAAGGGAATGATCTTTCACCTGGCCACCCTTGCTTACTTAACCTGTTGCTT
TGGTGGGCCCGCCGCGAGGCCGCCGGGGAACCTAGTTCCCGGGCCTGTGCCCACCAAAGT
CTTACCGAACTCTCTAACCGTAAGCTGTCTGAGCGTGAAAGCGCAACCATTAAAACTTTC
AACAACGGATCTCTTGGTTCTGGCATCGATGAAGAACGCAGCGAAATGCGATAAGTAATG
TGAATTGCAGAATTCCGTGAATCATCGAATCTTTGAACGCATATTGCGCCCTCTGGCATT
CCGGAGGGCATGCCTGTCCGAGCGTCATTACTATCTTCAAGCACAGCTTGGTTGTTGAGC
CCAATTGTCCTCTAACGGACAGGCTTGAAATGCAGCGACGATGCCATGTTGTGCCCGAGT
GTATGGGGCTTTGTCACACACTTTTGTGGCCCAGCTGGTAACTGTCAAATTAAACTAAGA
TTTGACCTCGGATCAGGTAGGGATACCCGCTGAACTTAA
>OTU97
AAGTCGTAACAAGGTTTCCGTAGGTGAACCTGCGGAAGGATCATTAGCAGCGTGCCGCCG
GGCGCGCCGCCGGGCGCCCCCGTGCGCCCGCGGCGCCCCGACGGCCCCCCGCCCCGCCCG
TGCTCGACGACACCCCCGTGGCAGATGCGTTTCCCCGGCGAGAGCGCCGCGGTCCGAGCG
ACGCGCAGCGAACGCGTGAAAACTTTCAACAACGGATCTCTTGGTTCCGGCGTCGATGAA
GAACGCAGCGAAATGCGATAGGTAGTGTGAATTGCAGAATCTCAGCGAATCATCGAATCT
TTGAACGCACATTGCGCCCCCCGGCATCCCGGGGGGCATGCCCGTCCGAGCGTCGCGAAG
CCCCCTCGGGCCGCCCCGCACGGGGAGGCCCGGCGATGGGCGCCTCGTCGGGGGGGGCGA
CCCCCCCGACCCGCCCCGAAGGCATCGGCGGCACGGCGCCGGCCCGCTGCGAAGCAGAGC
TTGATCGCGGCGGCGCCCGGCGGCCGCGTCCGCCGCGGACGACGGACCCGAACGACACGG
CGTCGACCTCGGATCGGGCAGGAGTACCCGCTGAACTTAA
>OTU98
AAGTCGTAACAAGGTTTCCGTAGGTGAACCTGCGGAAGGATCATTATTGCAAATTTTGAG
AATGTGTAGGAATGTGAGATGAAACTTGACAAATTACTGTTTACTGGTGCATGACTCTCC
ACAATGGATCTCTGGGCTCTTGCATCGATGAAGAACGCAGCAAAACGCGAAAAGTGTTAT
GACATGCAATCTTGGCGAATCATTTAATTTTTGAACGCACCTTGTACACTGTGAAACGTG
TATGCTTGTTTGAGTAAATACAACTAGAAAATGGGATTTACAATTTACAGTTTGTTGTCC
TGAAAGAGAAGGAATCGAAAATGCGATTTGGGATAAGATCTGCAAATCCATATTCAAACA
GAGCGCGTGTTTAACTCGTTATTCACCCACCTAACCCTAATCTATTTCTCAAATCAAGCA
AGATTACCCGCTGAACTTAA
>OTU99
AAGTCGTAACAAGGTTTCCGTAGGTGAACCTGCGGAAGGATCATTAATGATGTTCCACGG
GGATGTGCTGGCATTTGTCCTCAGTGGCAAATGCATGTGCACTCCTTGATTTACATACCT
TTACACCTGTGAACCTCGAGCCCGTGCCGAAAGGTGCGAGTTCAACCTTTTAATAAACTC
AATTGATGAAGCTCTGGAATGTGTCCACTTAATAAAAACAACCATCAGCAACGGATCTCT
TGGCATTCCAATCGATGAAGAACGTAGCGAATTGCGATAAGTAATGTGAATTGCAGAATT
CAGTGAATCATCGAATCTTTGAACGCACCTTGCGCCCTCTGGTATTCCGGAGGGCATGCC
CGGTTGAGTGTCATGAATATCTCAACCTCAATGCTTTGTTAAATGTCCATTTGATGTGTC
CCTTGGTCTAGCGGGATCTTGGTGGCCATCTCTGTGACTGAAGCGTTGAGGATTGGACTT
GAGCTCTGTTGGTGTTACAAGCATCGACTGGCTCAAAATTCATCAGTGACGTTGTGATCC
TTTGGGTCCGTCTCGGCGTGATAAGTTTGATCGCTGTAAAGGACTTCCTTGGGCCGACTC
GCTTCTAACCGTCTTAGGACAATTTTGACATTTACACCTCAACTCGGGTAGGACTACCCG
CTGAACTTAA
>OTU100
AAGTCGTAACAAGGTCTCCGTAGGTGAACCTGCGGAGGGATCATTTGCGAATGCTCGCAT
TCATTCCGATTTTGGAATGAATACAATTCCAAATCTTGTGGGTTTTGATGGCTTGTGGTT
TGGCGATCGCTCGGTCGCCACTTTAATGTTTGAAATTAGTTTGTCTGAGTTTTTGCATTT
TGAATTTAAAACTTTCAACACTGGATCTCTTGGCTCTTGCACCGATGAAGAACGCAGCAG
CGAGCGAAATGTAATGTGAATCGCAAGACATTGTGAATCATCCAGTCTTTGAACGCATAT
TGCACCTTCCGTTATGGGGAGGTATGCCTGTCTGAGCGTGTTTAAATCACCTTAGGCCCA
AGCCGGGCCTGTCTTGGGCTCTGCCCCCTTTGGGGGCACCGCCTTGAGAGCATGTCGTAG
GAAGCGGATGGGGTCCTTTGGGGCATATACCGTTCCCGACGTCCTACTTTTATCCAATTG
CACCTCAGATCAGGTAGGACCACCGCCTGAACTTAA
>OTU101
AAGTCGTAACAAGGTCTCCGTTGGTGAACCAGCGGAGGGATCATTACCGAGTCACGTGCT
CAAACAACCCTTCTGTGGACCTGAATTAAACCGTTGCCTCGGCGGGCGGTCCCCTGCCAA
AACCCACGTGGTTGTGGACAGAGGACCAGACAGTCCGGTACGCTTAAGGCGTCCGGCGCC
AGCCGCTGGCCCTAACCAATTAAACTCTAGTAACCTTACCTTCTGAGTTTTAATGCAAAA
AAATAAGTCAAAACTTTCAACAACGGATCTCTTGGCTCTGGCATCGATGAAGAACGCAGC
GAAATGCGATAAGTAATGTGAATTGCAGAATTCAGTGAATCATCGAATCTTTGAACGCAC
ATTGCGCCCGCTGGTATTCCAGCGGGCATGCCCGTTCGAGCGTCATTTTAATCCCTTCCC
GGGAGACTCTTCTATTCTGTAGTGGAGTCCCACGGGGCGTTGGCACTGGGCGCCTCATTT
TTAGGCGGCCCGAGCCGAAATAAAGCGGCGGACTCGCGGCGGCCCCTAGCGCAGTAGAAC
AACCCTTCTCGCTTAGGAGAGCTGCAGCGGCGGACCACAGCCCTATATGCAAGCTTTTAC
AAAGCTAGCTACATATAAAAAAAAACTTGACCTCGGATCGGGTAGGACTACCCGCTGAAC
TTAA
>OTU102
AAGTCGTAACAAGGTCTCCGTAGGTGAACCTGCGGAGGGATCATTATCGAACGGCGCCAA
GCGCCCTCGACGCTCAAACCAGTGGAAGCGACCCGTGCTTCGGCGCTCCGGCGCCGCATC
CACGCCTGAATCCGTCTGATGTCTGAATCAGAAACTTGAATCAAAACTTTCAACAAAGGA
TCTCTTGGCTCTCGCATCGATGAAGAACGTAGTGAAGCGCGAAATGTAGTGTGAATCGCA
GAACATTGTGAATCATCGAATCTTTGAACGCACATTGCGCCTCCCTTCGCAGGGAGGCAT
GCCTGTCTGAGCGTCATTCGAACCGATGGGCCCCGTCAGGGCCCGTGTTGGGCCTCGCGC
TCCAGGGCGTCGCCTCGAAAGGATCGGTCGAACGAGCGGACGTGATCCACTAGGAGACAC
CGTTCGGAGACCCTAAATCTCAGATCCGACCTCAGATCAGGTAGGGACACCGCCTGAACT
TAA
>OTU103
AAGTCGTAACAAGGTTTCCGTAGGTGAACCTGCGGAAGGATCATTACAGAGTTCATGCCC
TCGCGGGTAGATCTCCCACCCTTGTATACCTCTATCTTTGTTGCTTTGGCGGGCCGTCTC
GGCTACCGGCTCTCGCTAGTAAGTGCCCGCCAGAGGACCCTCCAACTCTGAATATTAGTG
TCGTCTGAGTACTATATAACAGCTAAAACTTTCAACAACGGATCTCTTGGTTCTGGCATC
GATGAAGAACGCAGCGAAATGCGATAAGTAATGTGAATTGCAGAATTCAGTGAATCATCG
AATCTTTGAACGCACATTGCGCCCCTTGGCATTCCGAGGGGCATGCCCGTTCGAGCGTCA
TTATAACCCCTCAAGCTTCGCTTGGTGTTGGGGCCTGCGGTCACCGGCAGCCCCTAAAAT
CAGTGGCGGTGCCATCGGGCTCTGAGCGTAGTAATCCTTCTCGCTATAGGGCCCCGGTGG
GTGCTTGCCATCAACCCCCTCCTTTCTATGGTTGACCTCGGATCGGGTAGGGATACCCGC
TGAACTTAA
>OTU104
AAGTCGTAACAAGGTCTCCGTTGGTGAACCAGCGGAGGGATCATTACCGAGTTTACAACT
CCCAAACCCAATGTGAACGTTACCAAACTGTTGCCTCGGCGGGGTCACGCCCCGGGTGCG
TAAAAGCCCCGGAACCAGGCGCCCGCCGGAGGAACCAACCAAACTCTTTCTGTAGTCCCC
TCGCGGACGTATTTCTTACAGCTCTGAGCAAAAATTCAAAATGAATCAAAACTTTCAACA
ACGGATCTCTTGGTTCTGGCATCGATGAAGAACGCAGCGAAATGCGATAAGTAATGTGAA
TTGCAGAATTCAGTGAATCATCGAATCTTTGAACGCACATTGCGCCCGCCAGTATTCTGG
CGGGCATGCCTGTCCGAGCGTCATTTCAACCCTCGAACCCCTCCGGGGGATCGGCGTTGG
GGATCGGGACCCCTCACCGGGTGCCGGCCCTGAAATACAGTGGCGGTCTCGCCGCAGCCT
CTCCTGCGCAGTAGTTTGCACAACTCGCACCGGGAGCGCGGCGCGTCCACGTCCGTAAAA
CACCCAACTTCTGAAATGTTGACCTCGGATCAGGTAGGAATACCCGCTGAACTTAA
>OTU105
AAGTCGTAACAAGGTTTCCGTAGGTGAACCTGCGGAAGGATCATTATCGATTCCTCAGCT
GTGCGCTTTGGCTGCACGCTGAATCCATTACACACACCAGTGCACTTCGAGCGTGGAAAC
ACGTTCGCTTTCTACATTTAACAACGAACCTGAATGTCTAAACTTTATAAAAATACAACT
TTCAACAACGGATCTCTTGGCTCTCGCATCGATGAAGAACGCAGCGAAATGCGATAAGTA
ATGTGAATTGCAGAATTCAGTGAATCATCGAATCTTTGAACGCACCTTGCGCCCGGTGGT
ATTCCGCCGGGCATGCCTGTTCGAGTGTCACGTTAACCCTCATCCATGTGGTGTCACAAC
CGCATGAGTGGACTTGGACGTTGCCGTCACCGGCTCGCCCTAAATGAATTAGCTATGCGT
CTATTAGCGCGCTCGGCGTGGTGTGATAATTATCTTCGCCAGCCTCAGGCCGCTTCCGAT
GGCGCTGCTTCTAATGGTCCCTTGTGGACGACACTTTAAAGCTTTGGCCTCGAATCAGGT
AGGACTACCCGCTGAACTTAA
>OTU106
AAGTCGTAACAAGGTCTCCGTAGGTGAACCTGCGGAGGGATCATTACTGAGTTTTTAACT
CCAAACCATTGTGAACTTACCACTGTTGCCTCGGCGGCGACTTCTGTCAGGTACCTAGTA
TCCGGCAGGGAACCCGCCGGTGGACTACTAAACTATGTTAATTTTTGTCATTCTGAATAA
CAAACTTAATAAGTTAAAACTTTCAACAACGGATCTCTTGGTTCTGGCATCGATGAAGAA
CGCAGCGAAATGCGATAAGTAATGTGAATTGCAGAATTCAGTGAATCATCGAATCTTTGA
ACGCACATTGCGCCCATTAGTATTCTAGTGGGCATGCCTGTTCGAGCGTCATTTCAACCC
TTAAGCTTAGCTTAGTATTGGGAATCTGCTTAAACGCAGCTCCTTAAATCTAGTTGGCAG
AGCACAGCTGTACTCTGAGCGTAGTAATTCATTATCTCGCTTTCTGAAGACAACTGTACG
ATCGCCATAAACCTATTTATTTTTTAATGGTTGACCTCGGATCAGGTAGGAATACCCGCT
GAACTTAA
>OTU107
AAGTCGTAACAAGGTTTCCGTAGGTGAACCTGCGGAAGGATCATTATTGAATGAATTTGG
AGTTTGGTTGTTGCTGGCCCCCAAATCCAAGGGCATGTGCACGCCTTCTCCTTCATCCAC
ACACACCTGTGCACTTGTGAGACGGAGGGATTAATTTTCCTCCGTCTACTAATCACACAA
ACTCATCCTACTTGAACCGAATGTAATTGATGTAACACATCATTTGAACTAAGTTTCAAC
AACGGATCTCTTGGCTCTCGCATCGATGAAGAACGCAGCGAAATGCGATAAGTAATGTGA
ATTGCAGAATTCAGTGAATCATCGAATCTTTGAACGCATCTTGCGCTCCTTGGTATTCCT
TGGAGCATGCCTGTTTGAGTATCATGAGTAAATCTCAAAGTCGATTCCTTAATTGGTCTT
GCTTTGGACTTGGAGGTCTTGCAGATTTCACAGTCTGCTCCTCTTAAATGCAGTAGCTGG
ATCTCAGTATTATGGTTCCACTCGGCGTGATAAGTATCACTCGCTGAGGACACTGTTAAA
AAGGTGGCCAGGACAATACTTGATTGAACCGCTTCTAACCGTCTATTAACTTAGACAATC
GCCCTTAAGTTTGATCTCAAATCAGGTAGGACTACCCGCTGAACTTAA
>OTU108
AAGTCGTAACAAGGTTTCCGTAGGTGAACCTGCGGAAGGATCATTATTGAACATTTGAGG
ATGCTTGCTGGCCATTATACCATGGTAATGTGCACTCCTCTTAATATTCATCATCCACCT
GTGCACATAGAGTAGGCATGGATTCAGTTCCCTCTGCCTATGTTTTTTTCTTTACACACA
TGCTTTTGTGAAAGATTGTTTATATATAAAAAGAATATCACAACTTTCAACAATGGATCT
CTTGGTTCTCGCATCGATGAAGAACGCAGCGAATTGCGATATGTAATGTGAATTGCAGAA
TTCAGTGAATCATCGAATCTTTGAACGCATCTTGCGCCCTTTGGTTACTCCGAAGGGCAT
GCCTGTTTGAGAGTCATTATTATTCTCAACTTTGAGGAGTTTGCATTGTGAACTCCTTGA
AGCTTTTTGGATGTGGAGGGAACTTTGCTGGCATTTTTTAAATGAATGCTTGCTCCTCTT
AAATGCATTAGCCCCCAAGAAAAACATGTCAAGTATTTTTTTTGGCTCTGGTTTGATAAA
CAAAAAAATATCTATGCCATTGCTGAGAAAAAAAGAACCCTTGATGAATTTGTTTTTTTG
GGCTTTGTGTTACACACACATATTTTTGAAACTTGACCTCAAATCAGGTAGGGCTACCCG
CTGAACTTAA
>OTU109
AAGTCGTAACAAGGTTTCCGTAGGTAAGTTGGAAGCTTTTAGACTTACCGATCTTTCTAT
GCTTTGAATAACATGCTGACTTTTCCCTTTAGGTGAACCTGCGGAAGGATCATTACCGAG
TGTGAACCCCCCCATAAAAAAGGGGGGTTACCTCCCGTCCTTTGCTGGGCATCCCCTTCC
AATCGGATGGGGGTTGTTTTCAGACCCTTCTGCTTCGGCGGGGTAACCCGCCGGAACAAC
CTCAAAATATTCTTAATTCAAAACCCGTTCAGTCCGAGAACTTTTTTTGAAAAGCGAAAA
AACTTTCAACAACGGATCTCTTGGTTCTGGCATCGATGAAGAACGCAGCGAAATGCGATA
AGTAATGTGAATTGCAGAATTCAGTGAATCATCGAATCTTTGAACGCATATTGCGCCCCT
TGGTATTCCGAGGGGCACACCTGTTCGAGCGCCATTTCAACCCTCAAGCTTAGCTTGGTG
TTGGGTGAGGTCCCTTTTAGGACCCTCCCGTAACCCGTAGGCGGTCATCATCCATACTCC
CCTAGCGTTGCAGGCTCATGGCACTCGCTAAGGGATGGGGTGAGATCATGCCTTCACATA
AAACAATCAAAGGTTTGGCCTCGAATCAGGTGGGGATACCCGCTGAACTTAA
>OTU110
AAGTCGTAACAAGGTTTCCGTAGGTGAACCTGCGGAAGGATCATTAGTGAATTGAATATG
TTAGCGGACCTCTTCGGAGTCCCTAGCATCAAATCATATCCATAACACCTGTGAACTGTA
AGGCTGTCTTGAAAACGAAAGTGATTAGAGCGCCTGCCCATTTTATACAAACATTAAAGT
AACAAACGTAGTCTTATTATAATCTAATAAAACTTTCAACAACGGATCTCTTGGCTCTCG
CATCGATGAAGAACGCAGCGAAATGCGATAAGTAATGTGAATTGCAGAATTCAGTGAATC
ATCGAATCTTTGAACGCACCTTGCGCTCTTTGGTATTCCGAAGAGCATGCCTGTTTGAGT
GTCATGAAAATATCAACCTTGACTTGGGTTTAGTGCTCTTGTCTTGGCTTGGATTTGGCT
GTTTGCCGCTCGAAAGAGTCGGCTCAGCTTAAAAGTATTAGCTGGATCTGTCTTTGAGAC
TTGGTTTGACTTGGCGTAATAAGTTATTTCGCTGAGGACAATCTTCGGATTGGCCGAGTT
TCTGGGACGTTTGTCCGCTTTCTAATACAAGTTCTAGCTTGCTAGACATGACTTTTTTAT
TATCTGGCCTCAAATCAGGTAGGACTACCCGCTGAACTTAA
>OTU111
AAGTCGTAACAAGGTTTCCGTAGGTGAACCTGCGGAAGGATCATTATTGATTGATAAAGG
GATGTGCTGGCAAAAATACCACTTTGCATTGTGCACTCCTGAAATCTTCATCCACTTTGT
GCACTTTGTAGACAAAGTCTGCTTTTTTGGATTTTGTCTATGTTTTTCAATAAACATCCA
TCAGTTATTTAATGTTTCATGACTTATTAGTCAAAATTTAATACAACTTTCAACAACGGA
TTTCTTGGTTCTCGCATCGATGAAGAACGCAGCGAATTGCGATATGTAATGTGAATTGCA
GAATTCAGTGAATCATCGAATCTTTGAACGCATCTTGCACCCTTTGGTCCTCCAAAGGGT
ATGCCTGTTTGAGTATCATTAATATTATCAACACATGAACTTATGTGATATGTGCTTGGA
TGCTGAAGGCATGCCAGCTTTTATAGTTGGCTCCTTTCAAATGAATTAGCAGAATCAATG
ATTGGCTTCAGTTTGATAATTAGGTTTTATCTATGCTGTTGCTTGTTGATTGATCGGCTT
AAAAATTGTCTCTAAGACTGTCTCTAAGGCAATACAAATTTAAAATTGATCTCAAATCAG
GTAGGATTACCCGCTGAACTTAA
>OTU112
AAGTCGTAACAAGGTTTCCGTAGGTGAACCTGCGGAAGGATCATTAGAGAATGGGCTGAA
AAGGCCTTATTCCCATCCTACACCTTTGTGAACTTGTTGTTGGTCGCTTTGGCGGGGCCG
TCGTCTACGGCGCTCCCTTGGAGGGAGAGTCCCCGCCAGAGGTTTACCTTTCAAACATTT
TTATTCAAGTTAGAAAGTTTCTATACAATGTGTAAAACTTTTAGCAACGGATCTCTTGGC
TCTCGCATCGATGAAGAACGCAGCGAAATGCGATACGTAGTGTGAATTGCAGAATCAGTG
AATCATCGAATCTTTGAACGCATATTGCACCCATCGGTATTCCGGTGGGTATGCCTGTTT
GAGTGTCATGAACAACTCACACCACATACTTTGTTATGAGGGGTGGACTTGAGCCTGCGT
CGGCTGGCTCGAAATGCATGGTGGTGGAAGACCTACCGGTTTAACGTCATATCTATTTTC
GCTAGATCAGGTAGAGTTCGGAGCCCGAAACTAACCATTCTGAATCTTGGCCTCAAATCA
GGTAGGAGTACCCGCTGAACTTAA
>OTU113
AAGTCGTAACAAGGTCTCCGTTGGTGAACCAGCGGAGGGATCATTAGAGGGTCTCAAGGC
CTCCTACTGCTCTTAACCAAACCGCGTACTTGCCGGATATCATGTCTCTGCCTCGGCAGC
GGCCCCAGGGGGGGCCAGCAGCCCGCCTGCGGCGGGTGCTGCCGGCGGCGCACAAACCAT
ACAACATTGCGAAAATACACTTACAAACCTATTACAACCTGCAACAACGGATCCCTTGGC
TCCAGCATCGATGAAGAACGCAGCGAAATGCGATACGTAATGCGAATTGCAGATCTACCG
TGAGTCATCGAATCTTTGAACGCACATAGCGCCCGCCAGTACTCTGGCGGGCATGCCCGT
CCGAGCGTCGATCGCACCGCTCGAGCCCCATCATGGCTCGGTGTTGGGACGCTAGGGGCT
TCGGCCCCTAGGTCCCCAAAGGTATCGCGCGGCCCCAGGCACAGGACCCGAGCACAGTAA
ACACTCTGTTGGCTGCTCTGGGACGCTGGCCCGAGGCGCCTGCCGTAAAACCCCCGACAT
AGGCCCCTAGGGCCGACTGATGTTGACCTCGGATCGGGTAGGACGACCCGCTGAACTTAA
>OTU114
AAGTCGTAACAAGGTTTCCGTAGGTGAACCTGCGGAAGGATCATTATTGATTTCAAAAAT
GGGATGTGCTGGTCTCCTTTCAAAGGGGGACATTAGTGCACTCTCAACCTTGATCATCCA
CCCTGTGCACATTTTGTAGATGGGGTTGATAACTCGTTTATCACCTTGTCTACGTTTTTT
AATACACACTATTTTATTAATGGGATGGCAGTTTGAAACATTAATACAACTTTCAACAAT
GGATCTCTTGGTTCTCGCATCGATGAAGAACGCAGCGAATTGCGATATGTAATGTGAATT
GCAGAATTCAGTGAATCATCGAATCTTTGAACGCATATTGCACCCTCAGGTCTTTTCCAG
AGGGTATGCCTGTTTGAGTGTCATTAACAACATCAATGTAGACGTTTTTATTTAATGCTC
TACACTTGGAAGTTGAAGGCTTTGCTGGCCATCATAGTCAGCTCCTTTTAAATTCATTAG
CGGGACTTTTGAAGACTTGGCTTCAGTTTGATAATAATGTCTATGCTGTCGCTAAGGAAC
TGTTTTGTCTGGCTTATAATCGTCCTTTGGACTGTCTCTTTATAGAGGCATAACCACCTT
TTGACTTTTGACCTCAAATCAGGTAGGACTACCCGCTGAACTTAA
>OTU115
AAGTCGTAACAAGGTTTCCGTAGGTGAACCTGCGGAAGGATCATTACTGAGTTAGGGTCC
CTAGTGGCCCAACCTCCAACCCCTTGCGTACCGTTCAGAAAGCGAAGAGCTTTCTGTTCT
TGCGAGTGTTGCTTCGGCAGGCCAAGCTGCCTGCCGGAGCCCAACCAAAAAACCTACTCT
GAACCGTGCTGTCTGAGTCTATGTATAAAAAATTGTCAAAACTTTCAACAACGGATCTCT
TGGTTCCCGCATCGATGAAGAACGCAGCGAAATGCGATAAGTAATGTGAATTGCAGAATT
CAGTGAATCATCGAATCTTTGAACGCACATTGCGCCCCTTGGTATTCCGAGGGGCATGCC
TGTTCGAGCGTCATTGTCAAAACCTCAAGCCTGGCTTGGTGTTGGGCTCTCGCTCCTCTC
TCCCACCAGGTGTGGGGGGTTGGGGGGGCGTGCCTGAAAATCATCGGCGGTGCCTCGATG
GCCTCAAGCGTAGTGGACTACTCGCGCTTTGGAGCGTCCGTCGTGGGCTCACTAGCCTGG
ATGTGTCATTATATAAAAGAAGCTTGACCTCGGATCAGGTAGGGATACCCGCTGAACTTA
A
>OTU116
AAGTCGTAACAAGGTTTCCGTAGGTGAACCTGCGGAAGGATCATTACCAAGCCGTGAAGG
TCGCCCTGCAAAGGAGCGGCCCTTCACCTGGCCACCCTTGTTTACTCTTAACCTGTTGCT
TTGGTGGGCCCGCCGCAAGGCCGCTGGGGGACTTTGGTTCCCGGGCCAGCGCCCACCAAA
GACTTGTGAACTCTACGGTTTTTTGCTGTCTGAGCTATGCAAATATAGTCTTTAAAACTT
TCAACAACGGATCTCTTGGTTCTGGCATCGATGAAGAACGCAGCGAAATGCGATAAGTAA
TGTGAATTGCAGAATTCCGTGAATCATCGAATCTTTGAACGCATATTGCGCCCTCTGGTA
TTCCGGAGGGCATGCCTGTTCGAGCGTCATTACTACCTTCAAGCACGGCTTGTGTGTTGA
GCACCTGTTCATGGAAAGAACAGGCTTGAAATACAGTGACGATGGCGAGTTTGGAGCCCC
AGCATATGGAACTTTGTAACAGGCTGCGGCGGCCCAACTCTCTATTTTCTGTCAGTTGCT
ACATAATTTTGATTGACCTCGGATCAGGCAGGGATACCCGCTGAACTTAA
>OTU117
AAGTCGTAACAAGGTTTCCGTAGGTGAACCTGCGGAAGGATCATTACAGTATTGGCGAAC
CGAGCTTTTTTAGCGAGGTTTTGCGATCACTTATATTTAAAACCCACACTTTATATTATA
TATATATTTTTTTTAAATGATAAAAATCAAAAGATCACTTTCAACAACGGATCTCTTGGC
TCTCGCATCGATGAAGAACGTAGCGAAGTGCGATAAGTAATGTGAATTGCAGAATTCCGT
GAATCATCGAATCTTTGAACGCATATTGCACTCTCTGGTATTCCGGAGAGTATGCCTGTT
TGAGGGTCAGTTAAATAAAAATCGGGGTTGTTGCTGCCATTCGTGGTGACATTCCGGAAT
TGGGTCGTCTTCACCTTTGGTGTAAGTGACCTAAAATTTTACATGATTTTCGAACGTATT
TGAATTTTTTTTACTTACGTTTGCAAATATCGAATACTAGACGCGGTCATTTTCCATGAT
TTTCGCGTCCATAATTTTTCATCTAATGACCTCAAATCAGGTAAGAGTACCCGCTGAACT
TAA
>OTU118
AAGTCGTAACAAGGTTTCCGTAGGTGAACCTGCGGAAGGATCATTATTGAATAAACTTGG
TCAAGCTGTTGCTGGTCCTTCGGGGCATGTGCACGCTTGCCACCAATTTTAACCACCTGT
GCACCTTATGTAGATTGGAAACGTTTCTCGAGGCAACTCGGATTGAGGACTGCTGTGCGC
AAGCCGGCTGTTCTTGTGTTTCTCAATCTATGTTTTCATATACTCCCAATGTATGTATCA
GAATGTATTGCTGGGCCTTTGTGCCTTTAAAACAAATACAACTTTCAACAACGGATCTCT
TGGCTCTCGCATCGATGAAGAACGCAGCGAAATGCGATAAGTAATGTGAATTGCAGAATT
CAGTGAATCATCGAATCTTTGAACGCACCTTGCGCTCCTTGGTATTCCGAGGAGCATGCC
TGTTTGAGTGTCATTAAATTCTCAACTATACAAGTTTTTATAACATGTATAGCTTGGATC
TTGGGATTTGCGGGCTTTCACAAGTCGGCTATCCTTAAATGCATTAGCAGTGCTTTTGCC
GCTAATCTCTAGTGTGATAATTATCTACGCTATTGTGAGGCAGCATGAATAGAGCTTTGC
TTCTAATCGTCTTCACAGACAATATTTGACAATCTGACCTCAAATCAGGTAGGATTACCC
GCTGAACTTAA
>OTU119
AAGTCGTAACAAGGTTTCCGTAGGTGAACCTGCGGAAGGATCATTATCGTAGGGCTTCTG
CCCTGTCGAGATAGCGTCCTTGCCTATTTTTTGGAGTACCTTTTCGTTTCCTCAGCAGGC
TTGCCTGCTACTGGGGACCCCTTAAACTCTTTGTAAATACAGCATCTGTCTGAACAAACA
AACAAAAAATCAAAACTTTCAACAATGGATCTCTTGGTTCTGGCATCGATGAAGAACGCA
GCAAAATGCGATAAGTAGTGTGAATTGCAGAATTCAGTGAATCATCGAATCTTTGAACGC
ACATTGCGCCCTTTGGTATTCCTTAGGGCATGCCTGTTCGAGCGTCATTTACACCTTCAA
GCGCAGCTTGGTGTTGGGCGTCTGTCCCCTGGGACTCGCCTCAAAAGGATTGGCGGCCAC
TTCAGCGGCTTAGAGCGCAGCAGAATTGCGTCCTCTAGCGGCGGGAGGCGGCATCCAGAA
GCTTTCTTATTATTTTGACCTCGGATCAGGTAGGGATACCCGCTGAACTTAA
>OTU120
AAGTCGTAACAAGGTTTCCGTAGGTGAACCTGCGGAAGGATCATTAACAAAATTAACGGT
TCTAGCTTGTAAAAATGGCTATGAACTTTTATACCTTTTGTGAACCAAAACCTTTTTCGC
TTCGGTAGCAAGCTTCTAGTTGGCTGTAAGTCTACCGGTGGCACTTTAATTAAACCTTTT
TGAATATTGTCTGAATACCAAATTTTTCGAATGAAAATTAAAACTTTCAACAACGGATCT
CTTGGTTCTCGCATCGATGAAGAACGCAGCGAAACGCGATAGTTAATGTGAATTGCAGAA
TTCAGTGAATCATCGAGTTTTTGAACGCACATTGCGCCTAATGGTATTCCGTTAGGCATG
TCTGTTTGAGCGTCATTACAACATCTCAGCGCAGGCTGTGGTTTATGGGCTTGTTTAAAA
ACAAGTTTTAAAGTTGTATGCTCTGCAGGATACTTTGCCAAACCAAAACATAGTATTAAT
TTCTTTGTTTCTAGTGAGGCTTTTGTATTCTCTGCCTGAATAAAAACATCTAAGGTTTGA
CCTCAGATCAGACAAGGATACCCGCTGAACTTAA
>OTU121
AAGTCGTAACAAGGTTTCCGTAGGTGAACCTGCGGAAGGATCATTAACAAATCATGTTGT
CGTAGTTGGGTCTTTGGATCCTTCTCGGCATATACACCCCAAGCCTGGGCAGTAGTCCGG
CTTTGGTCATTGACCGCCTGTCACAGGGAGGTCAATACATAGACGCTTGTATGTTTGACA
GAGTTTTGGTTTGCAATACAAAATTGACAACTTTTAACAATGGATCTCTTGGCTCTTGCA
ACGATGAAGAACGCAGTGAAATGCGAAAAGTAATGCGATTTGCATGAATCTGTGAGTCAT
CAAGTTTTTGAACGCACCTTGCACCGTATGAGCAATTGTACGGTATACCTGTTTGAGAAT
CGTAAAAATCTCTTCTATACTTTTAGTGTAGAGATTTGTTTGCTGAGCGCGCTCACGTGT
GCTCTCAGACTAAATGCAGTAGGCTTGGAACAGGCTGGTGGCCTGGGACATTGTGTGATA
GAGACGTCGCCGTTAGGCAGACAGTCTTCTCACAATGGGTCCTAGGCTATTCCAAAACTG
GTCTGTTTCGGGCCTCTACAGTCAAAGCCCTTCATCCGGCTGCGACAACCCCCCTTTTTG
ATCTCAAATCAGGTAAGGCTACCCGCTGAACTTAA
>OTU122
AAGTCGTAACAAGGTTTCCGTAGGTGAACCTGCGGAAGGATCATTACTGAGTGAGGGTCT
TTCAGGCCCGACCTCCAACCCTTTGTTTATTATACCGAGTTGCTTTGGCAGGCCTGCCTT
TCGGGGCTGTCGGGGGCGCTACTGCCCCTGACCCGTGCCTGCCAGGAGCCTTCCTTAAAT
TCTGTGTTTAACTGTGATGTCTGAGTCCCAGTAACAAAATATACAAAACTTTCAACAACG
GATCTCTTGGTTCTGGCATCGATGAAGAACGCAGCGAAATGCGATAAGTAATGCGAATTG
CAGATTTCAGTGAGTCATCGAATCTTTGAACGCATATTGCGCCCTTTGGTATTCCGAAGG
GCATGCCTGTTCGAGCGTCATTATCACCGTGTCAAGCTTGGCTTGTTGTTGGGCCCTTTG
TCACCTGGTGACAGGTCCAAAAGGTAATGACCGGTGTCGTACCGACTCTATATGCAACGA
GCTGACCACAGCACGCATCTGGCAGTCTTACGGCCCGGTCCTCACCCCTTTATTTTCTCA
AGGTTGACCTCGGATCAGGTAGGAATACCCGCTGAACTTAA
>OTU123
AAGTCGTAACAAGGTTTCCGTAGGTGAACCTGCGGAAGGATCATTACTGAGTTAGGGTCT
TTTTGGCCCGACCTCCAACCCTTTGTTTATTATACCCATGTTGCTTTGGTGGGCCTGCCT
TTCGGGGCTGCCGGGGGCATCACCGCCCCTGACCCGTGCCTGCCAGGAGCCTTCTTAAAT
TCAGTCTTTAACTGTGCTGTCTGAGTCCCAGTATCAAAATATACAAAACTTTCAACAACG
GATCTCTTGGTTCTGGCATCGATGAAGAACGCAGCGAAATGCGATAAGTAATGCGAATTG
CAGAATTCAGTGAGTCATCGAATCTTTGAACGCATATTGCGCCCTTTGGTATTCCGAAGG
GCATGCCTGTTCGAGCGTCATTATCATAGTATCAAGCCTGGCTTGGTGTTGGGCCCTCTG
TCACCTGGTGACAGGTCCGAAAGACAATGACCGGCGTAACAGACTCCCGATGCAACGAGC
TTATAACAGCACGCATTTGGCAGTTGTGTGACCCGGTCTTCGCCCCATTCTTTCTCAAGG
TTGACCTCGGATCAGGTAGGAATACCCGCTGAACTTAA
>OTU124
AAGTCGTAACAAGGTCTCCGTTGGTGAACCAGCGGAGGGATCATTAAAGAGTTGCAAAAC
TCCCTTACAACCATCGCGAACGTTACCCCCATAACCGTTGCTTCGGCGGGCAGGCCAACC
CCCTCTCGGGGGGGCGTCTCCCCGGCCCCCCTCGCGGGGGCGCTCGCCGGAGCGGCACAA
CCAAACTCTTATAACTATTGGCCTCTCTGAGTAAGATTTTTAAATAAGTCAAAACTTTCA
ACAACGGATCTCTTGGTTCTGGCATCGATGAAGAACGCAGCGAAATGCGATAAGTAATGT
GAATTGCAGAATTCAGTGAATCATCGAATCTTTGAACGCACATTGCGCCCGCCAGTACTC
TGGCGGGCATGCCTGTTCGAGCGTCATTTCAACCATCAAGCCCTTGCTTGTGTTGGGGCC
CTGCGGCTGCCCGCAGGCCCTGAAAACCAGTGGCGGGCTCGCTAGTCACACCGAGCGCAG
TAATACATCTCGCTTTGGTCGTGCGGCGGGTTCTTGCCGTTAAACACCCCCCTTTCCAAA
GGTTGACCTCGGATCAGGTAGGAATACCCGCTGAACTTAA
>OTU125
AAGTCGTAACAAGGTCTCCGTTGGTGAACCAGCGGAGGGATCATTACAGAGTTGCAAAAC
TCCCAAACCATTGTAAACCTTACCGTTACCGTTGCTTCGGCGGGTGGCTCCCTTCGGGGT
GCCGCGCCCTCCCTTCGGGGTCGGCAGCCCGCCAGAGGTATGCTAAACTTCTCATATTAA
TTGGTATCTCTGAGTAACTTATAAAATAAGTTAAAACTTTCAACAACGGATCTCTTGGTT
CTGGCATCGATGAAGAACGCAGCGAAATGCGATAAGTAATGTGAATTGCAGAATTCAGTG
AATCATCGAATCTTTGAACGCACATTGCGCCCGCTAGTATTCTGGCGGGCATGCCTGTTC
GAGCGTCATTTCAACCATCAAGCCCTAGGCTTGTGTTGGGGCCCTGCGACCGTCCGCAGC
CTCCGAAAAGCAGTGGCGGGCTCGCTGTCACACCGAGCGCAGTAATATATCTTCGCTAGG
ACGTGATTGTGGGTTCCGGCCGTTAAACACCTCAATTTATCAAGGTTGACCTCGGATCAG
GTAGGAATACCCGCTGAACTTAA
>OTU126
AAGTCGTAACAAGGTTTCCGTAGGTGAACCTGCGGAAGGATCATTATTGACTGATAAAGG
GATGTGCTGGCAAAATTCTACTTTGCATTGTGCACTCCTGAAATCTTCACCCACTTGTGC
ACTGTTGTAGACAAAAAGTCAATGAAATAATTTTTGTTGCTTTTGTCTACGCTTTTTGAT
ACACATTTATTAGTTATTGAATGGGTGTGTGGCTTATTGAAAGTCAAAAATTTAATACAA
CTTTCAACAATGGATTTCTTGGTTCTCGCATCGATGAAGAACGCAGCGAATTGCGATATG
TAATGTGAATTGCAGAATTCAGTGAATCATCGAATCTTTGAACGCATCTTGCACCCTTTG
GTCTTCCAAAGGGTATGCCTGTTTGAGTATCATTAATATTATCAATACAAATCAACTTGA
TATGTGCTTGGATGTTGAAGGTATGCTGGCTTTGCAGTTAGCTCCTTTTAAATGAATTAG
CAGAACCATTTAGGACTGGCTTCAGTTTGATAATTAGCTTTTATCATAGGCTGTTGCTTG
TTACTTTTGTTCAGTTGATAATTGTCTTTGGACTGTCTGTAAGACATAAATATTTTAAAT
TGATCTCAAATCAGGTAGGACTACCCGCTGAACTTAA
>OTU127
AAGTCGTAACAAGGTCTCCGTAGGTGAACCTGCGGAGGGATCATTTGCGAAAGCTTGAGT
TTGTTCCTTAACTGGAATGAATCAACCTCTAAATCTTGTGGGCAGATGGCTTTGTGGTTT
GGCGACTCTAGGGTCGTCACTTTCATGCCAGAAAACCTAGGTTGTCTGAAATTGAATTAA
AGTCAAAACTTTCAACACTGGATCTCTTGGCTCTTGCACCGATGAAGAACGCAGCAGCGA
GCGAAATGTAGTGTGAATCGCAAGACATTGTGAATCATCAAGTTTTTGAACGCACATTGC
ACCTTCCGTTATTGGGAGGTATGCCTGTCTGAGCGCCCTTAAATCCACCTAGGCCACAGC
TGGCCTGTCTTGGGCTCCGTCCTTTGTTAAGAGGGCGTTGCCTTGAGAGTATGTCGTAGG
AAGCGGATGAAGTCCTTTGGGGCAGACCGTTCCCGGCGGCCATGTTTGTATCGAACTGGA
CCTCAGATCAGGTAGGACCACCGCCTGAACTTAA
>OTU128
AAGTCGTAACAAGGTCTCCGTAGGTGAACCTGCGGAGGGATCATTATCGAACGGGGCCCT
GTGCCCCCTCGACCCACAAATCAGGTGGAAGAGACCCGTGCTTCGGCGCTCCGGCGCCGC
CTAGACGCGTAAATCCATCGTACGTCTGAATCATAGAATAAGAATCAAAACTTTCAACAA
AGGATCTCTTGGCTCTCGCATCGATGAAGAACGTAGTGAAGCGCGAAATGTAGTGTGAAT
CGCAGAACATTGTGAATCATCGAATCTTTGAACGCACATTGTGCCTCCCTCCACGGGAGG
CATGCCTGTCTGAGCGTCATCACAACCGATAGGCCCTCGTGGGTCTGTGTTGGGCCTCGC
GCGTCGGCGCGTCGCCTGAAAGGTATCGGTCGGATGAGCGGACGTGATCCATTAGGACTT
GACACCGTTCGGGGACCCTAAATCTAAGACTTGACCTCAGATCAGGTAGGGACACCGCCT
GAACTTAA
>OTU129
AAGTCGTAACAAGGTTTCCGTAGGTGAACCTGCGGAAGGATCATTACCGAGCGTGAACCC
CCCTGTAAAAAAGGGGGGTTACCTCCCGTCCTTTGCTGGGCATCCCCTTCCAATCGGATG
GGGGTTGTTTTCAGACCTTTCTGCTTCGGCGGGGTAACCCGCCGGAACAACCTCAAAATA
TTCTCAATTCAAAAACCGTTCAGTCCGAGGACTTTTTTGAAAAAGCGAAAAAACTTTCAA
CAACGGATCTCTTGGTTCTGGCATCGATGAAGAACGCAGCGAAATGCGATAAGTAATGTG
AATTGCAGAATTCAGTGAATCATCGAATCTTTGAACGCATATTGCGCCCCTTGGTATTCC
GGGGGGCACACCTGTTCGAGCGCCATTTCAACCCTCAAGCTTAGCTTGGTGTTGGATGAG
GTCCCTTTTGGGACCCTCCCATAACCCGTAGGCGGTCATCATCCGTACTCCCCTAGCGTA
GCAGGCTCATGGCACTCGCTAAGGGATGGGGTGAAGATCATGCCTTTACAAAACAATCAA
AGGTTTGGCCTCGAATCAGGTGGGGATACCCGCTGAACTTAA
>OTU130
AAGTTGTAACAAGGTTTCCGTAGGTGAACCTGCGGAAGGATCATTAACAAATCCAATATG
GGGAGGGGATAAAACCCTAACCTAATATTAAACCGCTAGCTCGACCGTTAGGTTGGGCTG
GTTGGATATATATGCGTGAATGTAGACAGTGTGTGTAATAAAATTTATTGACAACTTTTA
ACAATGGATCTCTAGGCTCTTGCAGCGATGAAGAACGCAGCAAAATGCGAAACGTGATGC
GATTTGCATGAATCTGTGAGTCATCTAATCTTTGAACGCGAATGGCACTGTTATGTAAGT
AACAGTATGTCTGTTTGAGAATCGCAAAACAAGATCAACTCTAGTTGAGAGTTGGGCGTG
GCCTTATACGCATAAGTGTATTTGGCTTGAATATATCGAGTTGATGAGCTTCCCAGTGCG
GCTCAATGTGTGCTAGCGAGACAGTCGTCCCGATCTCACATTAATGTCGCATTGCAGAGT
TCTGTCCACAATTCGCTAAAAATCATAATCAATTACGATCTCAAATCAGGCAAGATTACC
CGCTGAACTTAA
>OTU131
AAGTCGTAACAAGGTTTCCGTAGGTGAACCTGCGGAAGGATCATTACTGAAGCGCCTTGA
GGATGTTGCTGGCCTTGTTTTTCTTACAAGGCAAATGTGCACTCCTTGGACATTTCAAAA
ATTTCCATCACAACCTTATGTGCACTTCTTGTAGGAAATGCCCCCTCCCTCCCGGGTTGG
TGGCTTCCTATGTATCTTTCATACGAAACCTAATGCTTTTTTGAATGGTTGTTGTACAAC
ATATAATGTATAATAAAACAACTTTCAACAATGGATCTCTTGGCTCTCGCATCGATGAAG
AACGCAGCGAAATGCGATACGTAATGTGAATTGCAGAATTCCGTGAATCATTGAATCTTT
GAACGCACCTTGCGCCTCTTGGTATTCCGAGGGGCATGCCTGTTTGAGTGTCATTGAAAC
ATCAAAAGAAATTTGTTTTCTTTTGGAACTGGAGTGTGCTGGTCTTGCCCTTTTCTTTTG
GGATGCCAGCTCCTCTGAAATGCATTTAGCAGAGTGCATCCACGCTTGCACAGCACTCTT
CTTGGCCATTGATAGCTTGTCTATGTCCAAGTTGCTGGGCGGGTTAAGGGAAAGGTCTCT
GCATATAATGGTCCACCATGGACAGCATCATTTGTTTGACAATTAACCCTCAAATCAGGT
AGGACTACCCGCTGAACTTAA
>OTU132
AAGTCGTAACAAGGTTTCCGTAGGTGAACCTGCGGAAGGATCATTAATGATTCTCAAAGG
ATGTGCTGGCAAAATTATATTTGCATGTGCACTCTGACTTTTATTCACCTGTGCACCTTC
TGTAGACAGGGATAATAATTCTATCCATTGTCTATGATTTTATACACACTCTGTTAAAAT
GAAATTGGAATGCTTTATAAAATTAATACAACTTTCAACAACGGATCTCTTGGTTCTCGC
ATCGATGAAGAACGCAGCGAATTGCGATATGTAATGTGAATTGCAGAATTCAGTGAATCA
TCGAATCTTTGAACGCACATTGCACCCTCTAGTATTCTGGAGGGTATGCCTGTTTGAGTG
TCATTAATCTATCAACCCAACATAGGTTAAATCTTGTGATTGGTGTTTGGATGATGAAGG
TTGCTGTGAAAACAATCAGCTCCTTTAAAATGCATTAGCAGAACATTGTATCAGCTTCGG
TTTGATAATTATCTTATCCGTGCTGTTGCTGGTAAACATAGTTCAGCTTCAAACTGTCTC
AACTTGTGAGACTGTCCAACCTCTGGGCATTGTTGACTCTTGACCTCAAATCAGGTAGGA
TTACCCGCTGAACTTAA
>OTU133
AAGTCGTAACAAGGTTTCCGTAGGTGAACCTGCGGAAGGATCATTAACAAAATGAACGGT
TCTAGTCGATAAAACGGCTATGAACTTTCTATACCTTTTGTGAACTAAAACCTTTTCGCT
TCGGTAGCAAGCTCTACTAGTTGGGGCTGTAAGTCTACCGGTGGCACTCAATTTAAACTA
TCTTTTTTGAACATTGTCTGAATACCAAATTTTCGAATGAAAATTAAAACTTTCAACAAC
GGATCTCTTGGTTCTCGCATCGATGAAGAACGCAGCGAAACGCGATAGTTAATGTGAATT
GCAGAATTCAGTGAATCATCGAGTTTTTGAACGCACATTGCGCCTAATGGTATTCCATTA
GGCATGTCTGTTTGAGCGTCATTACAATATCTCAGCACAAAAGCTGGTTTATGGGCTTGT
TTTTTTTTTAAAAACAGGCTTTAAAGTTGTGTATGCTCTGCAGGCTACTTTGCCAAACCA
AAACATAGTATTGATTTTCTTTGTTTCTAGTGAGGCTTTGTATGCTCTGCCTGAATAAAA
AAACTCTAAGGTTTTGACCTCAGATCAGACAAGGATACCCGCTGAACTTAA
>OTU134
AAGTCGTAACAAGGTCTCCGTAGGTGAACCTGCGGAGGGATCATTAACGAATGGCTTCGG
CCTTCAACCTCAAAACCTGTGGAATATAGCCGTGCTTCGGCGCCATGGCGTCGTATTTAT
GCAATATGTCTGTGTCTGAATTAAACCTAGAATTAAAACTTTCAACAAAGGATCTCTTGG
CTCTTGCATCGATGAAGAACGTAGCGAAGCGCGAAATGTAGTGTGAATCGCAGAACACTG
TGAATCATCGAATCTTTGAACGCACATTGCGCCTCTCTCTCGAGGGGCATGCCTGTCTGA
GCGTCATTTAAACCAATGGACTAGATCCGTGTTGGGCCTCGCCCTTAAGGGCGTCGCCTC
AAGGCCATCGGTCTAAGAGCGGACGAGTTCCTTTAGGACGGACCGTTCTATGACCCGAGT
ATATTTCTGAATTGACCTCAGATCAGGTAGGAATACCGCCTGAACTTAA
>OTU135
AAGTCGTAACAAGGTTTCCGTAGGTGAACCTGCGGAAGGATCATTACCAATCTTTAGCGG
GCCTTGGGCTTGTCCATGGTCTCGCGAAACTTTGTATTTAAAACCCGCTCATGTAAATTT
TTTAAATAATAATGTGTTTATTATATATAAATAAATAAAGATCACTTTCAACAACGGATC
TCTTGGCTCTCGCATCGATGAAGAACGTAGCGAAGTGCGATAAGTAGTGTGAATTGCAGA
ATTCCGTGAATCATCGAATTTTTGAACGCAAATTGCACTCTCTGGTATTCCAGGGAGTAT
GCCTGTTTGAGGGTTGGTTTAAATAACAATCGATGTGTTGCTTTTTGTGACATCTCGGAG
TTGGGTCATCATAATTTTTTTTAAGGGACCTAAAATTAAAGTACTTGTGTATTTACGACG
TGTATAATTTTTTTTTATCTCGTCACCGAATGCCATGTTTTATTAGGTGTGACTATGTTA
AGTGGTTTCATACCTATAGAATTCTTGATTTCAACCTCAAATCAGGTAAGGACACCCGCT
GAACTTAA
>OTU136
AAGTCGTAACAAGGTTTCCGTAGGTGAACCTGCGGAAGGATCATTACCGATTTGAGCGAG
CCTGGTCTTCTTGATCATGGTCTCGCGAAACTTTGTATTTAAAACCCCACTCTTGTAATT
ATAAAACAATATTATATTATGATAAATAAAGATCACTTTCAACAACGGATCTCTTGGCTC
TCGCATCGATGAAGAACGTAGCGAAGTGCGATAAGTAATGTGAATTGCAGAATTCCGTGA
ATCATCGAATCTTTGAACGCAAATTGCACTCTCTGGTATTCCGGAGAGTATGCCTGTTTG
AGGGTCAGTTTAAATAAAAATCGAAGTGTTGCTTTTTGTGACGCATCGGAATTGGGTTAT
CTTTGATCTTGAATAAAGGTTTAAGAGACCTAAAATTGATATATTTGTGCATCTCAGACG
TACATAAAGAATATTTTTTTATCCGTCCAGAGTTGCCAACTCTTATTAGGTATGACCATG
TTGTTTGTGGCATTGTACCTATAATATTACTCATATTTTGACCTCAAATCAGGTAGGAAT
ACCCGCTGAACTTAA
>OTU137
AAGTCGTAACAAGGTCTCCGTAGGTGAACCTGCGGAGGGATCATTACTGAGTGAGGGCCT
TCGGGCTCGACCTCCAACCCTTTGTGAACACAACTTGTTGCTTCGGGGGCGACCCTGCCG
TTTCGACGGCGAGCGCCCCCGGAGGCCTTCAAACACTGCATCTTTGCGTCGGAGTTTAAG
TAAATTAAACAAAACTTTCAACAACGGATCTCTTGGTTCTGGCATCGATGAAGAACGCAG
CGAAATGCGATAAGTAATGTGAATTGCAGAATTCAGTGAATCATCGAATCTTTGAACGCA
CATTGCGCCCTCTGGTATTCCGGAGGGCATGCCTGTTCGAGCGTCATTTCACCACTCAAG
CCTGGCTTGGTATTGGGCGCCGCGGTGTTCCGCGCGCCTCAAAGTCTCCGGCTGAGCTGT
CCGTCTCCAAGCGTTGTGATTTCATTAATCGCTTCGGAGTGCGGGTGGCCGCGGCCGTTA
AATCTTTCACAAGGTTGACCTCGGATCAGGTAGGGATACCCGCTGAACTTAA
>OTU138
AAGTCGTAACAAGGTTTCCGTAGGTGAACCTGCGGAAGGATCATTACAGTAATTGGCGAA
CCGAGCTTTTTTTAGCGAGGTTTCGCGATCGCTTATATTTAAAACCCACACTTTACATTA
TATATATATTTTTTTTGAATGATAAAAATTAAAAGATCACTTTCAACAACGGATCTCTTG
GCTCTCGCATCGATGAAGAACGTAGCGAAGTGCGATAAGTAATGTGAATTGCAGAATTCC
GTGAATCATCGAATCTTTGAACGCATATTGCACTCTCTGGTATTCCGGAGAGTATGCCTG
TTTGAGGGTCAGTTTAATAAAAATCGGGGTTGTTGCTGCCATACGTGGTGACGCTTCGGA
ATTGGGTCGTCTTCACCTTTCGGTTAAGTGACCTAAAATTTTATGTGATTTTCGAACGTA
TTTGAATTTTTTTACTTACGTTCGTGATGTCGAATACTAGATGCGATTATTTTCCATAAC
TCGCGTCCATAATTTTTCATCTAATGACCTCAAATCAGGTAAGAGTACCCGCTGAACTTA
A
>OTU139
AAGTCGTAACAAGGTTTCCGTAGGTGAACCTGCGGAAGGATCATTACCAAGCCGTGAAGG
TCACCCTGAAAAGGGAATGATCTTTCACCTGGCCACCCTTGCTTACTTAACCTGTTGCTT
TGGTGGGCCCGCCGCGAGGCCGCCGGGGAACCTAGTTCCCGGGCCTGTGCCCACCAAAGT
CTTACCGAACTCTCTAACCCTAAGCTGTCTGAGCGTGAAAGCGCAACCATTAAAACTTTC
AACAACGGATCTCTTGGTTCTGGCATCGATGAAGAACGCAGCGAAATGCGATAAGTAATG
TGAATTGCAGAATTCCGTGAATCATCGAATCTTTGAACGCATATTGCGCCCTCTGGCATT
CCGGAGGGCATGCCTGTCCGAGCGTCATTACTATCTTCAAGCACAGCTTGGTTGTTGAGC
CCAATTGTCCTCTAATGGACAGGCTTGAAATGCAGCGGCGATGCCAGTTTGGTGCCCGAG
TGTATGGGGCTTTGTCACACACTTTTGTGGCCCAGCTGGCGTTGTCTTTTATCTGTTAAA
AGAATATGTGAACTAAGATTTGACCTCGGATCAGGTAGGGATACCCGCTGAACTTAA
>OTU140
AAGTCGTAACAAGGTTTCCGTAGGTGAACCTGCGGAAGGATCATTATTGAATTTAAAAAA
AGGATGTGCTGGCAGTCTTTTGACTTGCATGTGCACTCCGAAAATCCAATCTCATTCACC
TGTGCACATCTCGTGGAGATCCTTGAGACGGCTTTGTCAAGAGGAGACTCTATGTCTTTT
ACAAAACACCATTTGACCTTCGAGAATGTACATTTTGTATAAATAAAACAACTTTCAACA
ATGGATCTCTTGGTTCTCGCATCGATGAAGAACGCAGCGAATTGCGATATGTAATGTGAA
TTGCAGAATTCAGTGAATCATCGAATCTTTGAACGCACATTGCACCTTCTGGTATTCTGG
AAGGTATGCCTGTTTGAGTGTCATGAATCATCTCAACACAGTAAATTTTTTGCTGTGCTT
GAACGTTGAGGGCTGCCAGTGAAGCTCTTTATTGGCTCCCTTTAAATACATCAGCTTGAA
TTTGTACATTCAACTTCAGTTTGATAAGTTTTTTTGGACTGTTGCTGAGAAATTGCTGTC
AAGCTTCTAATAGTCCCTTGAAGGACTGTCTCCCTGAGGCATGCTTTTTCACTCTTGACC
TCAAATCAGGTAGGATTACCCGCTGAACTTAA
>OTU141
AAGTCGTAACAAGGTTTCCGTAGGTGAACCTGCGGAAGGATCATTATTGCAAATTTTGAG
AATGTGTTGGAATGTGAGATGAAACTAGTCAATTACTGTTTACTTGTGCATAACTCTCCA
CAATGGATCTCTGGGCTCTTGCATCGATGAAGAACGCAGCAAAACGCGAAAAGTGTTATG
ACATGCAATCTTGGCGAATCATTTAATTTTTGAACGCACCTTGTACACTGTGAAACGTGT
ATGCTTGTTTGAGTAAATACAACTAGAAAATGGGATTTACAATTTACAGTTTGTTATCCT
GAAAGAGAAGGAATCGAAAATGCGATTTGGGATAAGATCTGCAAATCCATATTCAGCCGG
GTGAATATTTACTGGGTATTCACCCACCTAACCCTAATCTATTTCTCAAATCAAGCAAGA
TTACCCGCTGAACTTAA
>OTU142
AAGTCGTAACAAGGTCTCCGTAGGTGAACCTGCGGAGGGATCATTATCGAATGGCACCTG
TGCCTTCACATGCCCCATCAAACCTGTGGATCGTTCAGAGAGAACGTGCTTCGGCGTGCC
CCTCAGCTCCGTCTGAGGGCCGCCGCCTTCATGCAGATAACTTGTCTTTGTCTGATCTCT
TAAGATAGTTTTAAAACTTTCAACAAAGGATCTCTTGGCTCTCGCATCGATGAAGAACGC
AGCGAAGCGCGAAATGTAATGTGAATCGCAGAACATTGTGAATCATCGAATCTTTGAACG
CACATTGCGCCTCCCTGAGAGGGGAGGCATGCCTGTCTGAGCGTCGTTTGAACCCAATGC
AGGGAGATGTGCTCCTATCGGAGTGTGTCCCTCCTGTGTCTTGGGCCTGTCGTCGACCCG
TTCTTCGGAGCGACGTGGCCTTGAATGGATAGGTCTTGTGTAGAACGGACGAGCTCCTCT
GGGACAACGGACCGTTTGAGTGGACCCATGGAGAAGGCCTCTCCAGGCCTCTGAATTCGA
CCTCAGATCAGGTAGGACTACCGCCTGAACTTAA
>OTU143
AAGTCGTAACAAGGTTTCCGTAGGTGAACCTGCGGAAGGATCATTATTGAAATCCTTAGG
ATGTTGCTGGCCTTTCGGGGCATTGTGCACTCCGCCTTTTTCATCTCACCTGTGAACTTG
TTGTAGGCCAGATTTTCTGTGAAGATCTGTGTCTATGTTATTTTTTACACACACCAAGTT
TATTAGAATGTCTAATGTTTGAAGACCTTTACTGGTCAAAAATATAATAACAACTTTCAA
CAATGGATCTCTTGGTTCTCGCATCGATGAAGAACGCAGCGAATTGCGATATGTAATGTG
AATTGCAGAATTCAGTGAATCATCGAATCTTTGAACGCACCTTGCGCCCTTTGGTATTCC
GAAGGGCATGCCTGTTTGAGTGTCATTAAATTCTCAACTTCAGAAACATTATTGTTTCTT
GAAGCTTGGACTTTGGAGGCTTTGCCGGCCAAGAAATATGGTCAGCTCCTCTTAAATGCA
TTAGCAGAACCTTCTTGTAGGGGACTGGCTTCAGTTTGATAAATCCTATCTATGCTGTTG
CCAATTAACCTTATGTGTTCAGCTTCTAATGGTCTTTTTTTTAGACTGTCTCTGTTGAGG
CATACACTTTTTAAGCTTGACCTCAAATCAGGTAGGACTACCCGCTGAACTTAA
>OTU144
AAGTCGTAACAAGGTCTCCGTAGGTGAACCTGCGGAGGGATCATTACTGAGTTTTAAACT
CCCAAACCATTGTGAACTTACCACTGTTGCCTCGGCGGCAGTCCTCTTCTCACGAAGTAG
GCGGCCGCCGGTGGACTACTAAACTCTTGTTAATTTTTGTCAATTCTGAATTAAAAACTT
AATAAGTTAAAACTTTCAACAACGGATCTCTTGGTTCTGGCATCGATGAAGAACGCAGCG
AAATGCGATAAGTAATGTGAATTGCAGAATTCAGTGAATCATCGAATCTTTGAACGCACA
TTGCGCCCATTAGTATTCTAGTGGGCATGCCTGTTCGAGCGTCATTTCAACCCTTAAGCT
TAGCTTAGTATTGGGAATCTGCCTAAACCGCAGTTCCTTAAATCTAGTTGGCAGAGCACA
TCTGTACTCTGAGCGTAGTAATTCATTATCTCGCTTTCTGAAGACAGTTGTACGATCGCC
ATAAACCTATTTATTTTTTAATGGTTGACCTCGGATCAGGTAGGAATACCCGCTGAACTT
AA
>OTU145
AAGTCGTAACAAGGTCTCCGTTGGTGAACCAGCGGAGGGATCATTACAGAGTTGCAAAAC
TCCCTAAACCATTGTGAACGTTACCTTTACCGTTGCTTCGGCGGGCGGCCCGGGTCCTGC
CCGGCGCCCCTCGGCCCCTCGCGGGGCGCCCGCCGGAGGTAAACCAAACCATTGCATTGT
ATGGCCTCTCTGAGTCTTCTGTACTGAATAAGTCAAAACTTTCAACAACGGATCTCTTGG
TTCTGGCATCGATGAAGAACGCAGCGAAATGCGATAAGTAATGTGAATTGCAGAATTCAG
TGAATCATCGAATCTTTGAACGCACATTGCGCCCGCCAGTATTCTGGCGGGCATGCCTGT
TCGAGCGTCATTTCAACCATCAAGCCCCGGGCTTGTGTTGGGGACCTGCGGCTGCCGCAG
GCCCTGAAAACCAGTGGCGGGCTCGCTAGTCACTCCGAGCGTAGTAGTTACATCTCGCTC
CGGGCGTGCTGCGGGTTCCGGCCGTTAAAAGCCTTTTACCCCAAGGTTGACCTCGGATCA
GGTAGGAAGACCCGCTGAACTTAA
>OTU146
AAGTCGTAACAAGGTTTCCGTAGGTGAACCTGCGGAAGGATCATTACCAATCTTTAGCGG
GCCTTGGGCTTGTCCATGGTCTCGCAAAACTTCGTATTTAAAACCCGCTCATGTAAATTT
TTTAAATATATCTGTTTATAATTATATAAATAAAGATCACTTTCAACAACGGATCTCTTG
GCTCTCGCATCGATGAAGAACGTAGCGAAGTGCGATAAGTAATGTGAATTGCAGAATCCG
TGAATCATCGAATTTTTGAACGCAAATTGCACTCTCTGGTATTCCAGGGAGTATGCCTGT
TTGAGGGTTGGTTTAAATAACAATCGGTATGTTGCTTTTGTGACATCTCGGAGTTGGGTC
ATCTTAATTTTCTTAAGGGATCTAAAATTAAAGTACTTGCGCATTTCGACGTGTATAATT
TTTTTTATCTCGTCACCGAATGCCATGTTTTATATTAGGTGTGACTATGTTAGGTGGTTT
CATACCTATAGGATTCTTGATTTCAACCTCAAATCAGGTAAGGACACCCGCTGAACTTAA
>OTU147
AAGTCGTAACAAGGTTTCCGTAGGTGAACCTGCGGAAGGATCATTATTGAATGTAACATG
GAGGATGTTGCTGATCAACCATTTGGATGGTAATGTGCACTCTTCTGTCATTCTCTCATC
CACCTGTGCACATAGAGTAGGCATGGATTTGTTTCTGTGTCTATGTTTATTTTCATCACA
CATGTTTGAAAACAAAAAGAATTGCTTAATAAATTGCTTTACAACTTTCAACAATGGATC
TCTTGGTTCTCGCATCGATGAAGAACGCAGCGAATTGCGATATGTAATGTGAATTGCAGA
ATTCAGTGAATCATCGAATCTTTGAACGCATCTTGCACCCTTTGGTTACTCTGAAGGGTA
TGCCTGTTTGAGAGTCATTTTTATTCTCAACTTTAAAGTTTGTTGAAAGCTTTAAAGCTT
GGATGTGTGGGTATGCTGGCATTTGTGTTGGCTCCCTTCAAATACATTAGCAGAACTGTC
AAGGGGGAAATAGCTCTGGTTTGATAAAACAAAAAGTTATCTATGCCATTGCTTGAGTTT
TCCCCATCATTTGGGTTCGGCTTCTAACTTGACAAGCTTTTGAAACTTGACCTCAAATCA
GGTAGGACTACCCGCTGAACTTAA
>OTU148
AAGTCGTAACAAGGTTTCCGTAGGTGAACCTGCGGAAGGATCATTATTGATTTTAAGCGG
ACCGAACTTTTTGCTGAGGTCTTTGCGAAAATTGTATTTAAAACATCCCACTCGTAAAGA
AAAAATTATTATGAATCATTATAATAAAGATCACTTTCAACAACGGATCTCTTGGCTCTC
GCATCGATGAAGAACGTAGCGAAGTGCGATAAGTAGTGTGAATTGCAGAATTCCGTGAAT
CATCGAATCTTTGAACGCAAATTGCACTTTCTGGTACTCCGGAGAGTATGCCTATTTGAG
GGTCGGTTTAAACAAACATCGATGTGTTCTTGAACATGTCGGAATTGGGTTATCTTGAAC
TTTTTCAAGAGGCCTAAAATTTATCATAACTTCGGTATGATTACGTACTAAGTTTTGTCG
TTTGAAATACCGAAAACGTATTAGATGTAACCATTTAATTGTAATTGGCATTACGTCTAT
AATTTTCGAATTTCGACCTCAAATTAGGTAAGAATACCCGCTGAACTTAA
>OTU149
AAGTCGTAACAAGGTTTCCGTAGGTGAACCTGCGGAAGGATCATTACTGAAAGGGGACTC
CGGTCCCTGGGACAAGCCCCCGTCGAGCCCTTGGGCTCCCCGGGTGGTGACACCCCTTAC
CCTTTGTTTACCTTACCTCTGTTGCTTTGGCAAGGCCCCTGCCCGGGTGGTTCCAGGCTT
GGGCTCTGCCAGAGGGCCCCAACTCGTGGATAGTTCTTGTTTGTCTGAGTACGATATAAT
CGTTTACAACTTTTAACAATGGATCTCTTGGCTCTGGCATCGATGAAGAACGCAGCGAAA
CGCGATATGTAATGTGAATTGCAGACTTTAGTGAATCATCGAATCTTTGAACGCACATTG
CGCCCCGTGGTATTCCGCGGGGCATACCTGTTCGAGCGTCATTACAACCTCTCCAGCTCC
GCTGGGTCTTGGGGCTTGCCTTCCCGGGCATCCCTTAAAACTAGATGCGGCGCCGCGTTG
GCTCTAAGCGTAGTACTCTTCTCGCTTCTGGGTCCGTCGTGGTGTTTGCTACAGAACCCC
AACTTTCTATGGTTGACCTCGAATCAGGTAGGGATACCCGCTGAACTTAA
>OTU150
AAGTCGTAACAAGGTCTCCGTTGGTGAACCAGCGGAGGGATCATTACTGAGTATTTTTGC
TCATAACCATTGTGAATTTATCTGTTGCTTTAGCAGGGAGCTAGTTTAGCTACTCTTAGG
GTAGTTATGCTACTAATCGTTAAGTTTCCATTTTTGGCTTATGCCCTGCTAAAGGATTTT
TATCCACTGTATTCTTGTGGTGTTCTGAGTTCAATTTTAAAGTTATAAACTTTCAACAAC
GGATCTCTTGGTTCTGGCATCGATGAAGAACGCAGCGAAATGCGATAAATAATGTGAATT
GCAGAATTCCGTGAATCATCGAATCTTTGAACGCATCTTGCGCCTATTAGTATTCTAGTA
GGCATGCCTATTCGAGCGTCGTTTCTCTATTCAACTATATTTTAGTTGGTGTTAGAAGTT
CAGTTTTTTTAAACTTGCTTCTTAAATTCAATTGCTGTTATATTTGGCGTTCTTTTACAG
AGTAATATATATTTTTTTGTTTAAGAACACATTTATATTAGTATGTTATCATTTATAGTT
GACCTCGAATTAGGTAGGAATACCCGCTGAACTTAA
>OTU151
AAGTCGTAACAAGGTTTCCGTAGGTGAACCTGCGGAAGGATCATTACCGAGTTCAAGGTC
TTTCTAGGCCTGACCTCCAACCCCTTGTATACCAAGTGCTTTGTTGCTTCGGCAGGCTGA
AATACCTGCCGAAGCCCAACAAAAATCATTTGTATCATGTTGTCTGAGTTTTATAGAAGA
ATAATAAATTAAAACTTTCAACAACGGATCTCTTGGTTCCCGCATCGATGAAGAACGCAG
CGAAATGCGATAAGTAATGTGAATTGCAGAATTCAGTGAATCATCGAATCTTTGAACGCA
TATTGCGCCCTTTGGCATTCCGAGGGGCATGCCTGTTCGAGCGTCATGATCAAACCTCTC
AAGCCTAGCTTGAGGTATTGGGTTTTCGCCTCTCTCTCCTATCTTCGCATAGGTAGGGTG
GCGTACCTGAAAGTTAGTGGTGGTGCCTCAATAGACTCAAGTGAAGCAGACTGACTCACT
TTTGAGAACTTTTGTGGTTCTGTCGGCAAACAAAACCTGAAATTTGACCTCGGATCAGGT
AGGGATACCCGCTGAACTTAA
>OTU152
AAGTCGTAACAAGGTTTCCGTAGGTGAACCTGCGGAAGGATCATTACCGAATGATGTGCA
CCTTCTTGTGGTGGACCATTGCATTGCATTGCTGCTCGTGGGATGGCATGCCCTTTGGTC
TGCTACGTCTTTCATCAATCAAACCTGTTCATTGTATGGTGGTTAAATGTGGAAATATCA
AATATAACTTTCAACAACGGATCTCTTGGCTCTCGCATCGATGAAGAACGCAGCGAAATG
CGATAAGTAATGTGAATTGCAGAATTCAGTGAATCATCGAATCTTTGAACGCACCTTGCG
CTCCTTGGCATTCCGAGGAGCATGCCTGTTTGAGTGTCGTTGAATTCTCAGAGCCCCTCC
CCTATCTTTTGGCGAGTGGGTTTGGATTGGTGGAGGATGCACTGCTGCTGCCCCTATAGG
GCCAACTTTGCTCCTCTGAAATGGAACAGTGTTATGGCACAAACCGGTCGTCGGTATGAT
ACTCCTTACCGGCTCCCAAACCATGCCTAGCTGCATTGTCTTTGTGGACAAATTTGACCT
CAAATCAGGCAGGACTACCCGCTGAACTTAA
>OTU153
AAGTCGTAACAAGGTTTCCGTAGGTGAACCTGCGGAAGGATCATTACTGAGTGAGGGTCT
TTATGGCCCGACCTCCAACCCGTTGTTTATTATACCATGTTGCTTTGGCGGGCCTGCCTT
TCGGGGCTGCCGGGGGCACTCCTGCCCCTGACTCGTGTCTGCCAGGAGCCTTCCTTCAAA
CTCTTGTGTTAAACTGTGCTGTCTGAGTCCCAAATCATAAATATCAAAAACTTTCAACAA
CGGATCTCTTGGTTCTGGCATCGATGAAGAACGCAGCGAAATGCGATAAGTAATGCGAAT
TGCAGAATTCAGTGAGTCATCGAATCTTTGAACGCATATTGCGCCCTTTCCGAAGGGCAT
GCCTGTTCGAGCGTCATTATCACCGTATCAAGCATGGCTTGCTGTTGGGCCCTGTGTCAC
CAGGTGACAGGTCCAAAAGACAATGACCGGTGTCATACAGACTCTACATGCAACGAGCTT
TTCACAGCACGCATCTAGCAGTTGTCTGGCCCGGTTCTCACCCCCTTTATTTCTCAAGGT
TGACCTCGGATCAGGTAGGAATACCCGCTGAACTTAA
>OTU154
AAGTCGTAACAAGGTTTCCGTAGGTGAACCTGCGGAAGGATCATTAACAAGAATGTAATG
GTTCTAGCCTGTAATATGGCTATGAGCTGTTCAACCCTTTGTGAATCAAAAACCTTTTCG
CTTCGGTAGCAAGACTTTTTATTAATCTATAAGTCTACCGGTAGCATAAAAATTAAACTT
TGTCTTTTTAAATATTGTCTGAATACCAATTTTGAATAAAATCAAAACTTTCAACAACGG
ATCTCTTGGTTCTCGCATCGATGAAGAACGCAGCGAAACGCGATAGTTAATGTGAATTGC
AGAATTCAGTGAATCATCGAGTCTTTGAACGCACATTGCGCCTGGTGGTATTCCATTAGG
CATGTTCGTTTGAGCGTTATTACAACATCTCAGCATTAAAGCTGGTTATGGGCTTGTTTT
TTTTATTATAACAGGCTTTAAAGTTGCATGTTCTGCAGGCTACTTTGCTAAAACTAAAAA
CATAGTACTTCCTTTTGTTTTCTTAGTAAGGCATTGCATTTTTGTCTGCCTGAATAAAAA
AATTCTAAAGGTTTAACCTCAGATCAAACAAGGATACCCGCTGAACTTAA
>OTU155
AAGTCGTAACAAGGTTTCCGTAGGTGAACCTGCGGAAGGATCATTATTGAATAAAAACCT
GGCTTGGTTGTTGCTGGTCTTTTAGACATGTGCACGCCTTGTCATCTTTATATTTCCACC
TGTGCACCTTTTGTAGACTTTTTTCGTTGTGAGGAATTGCCCGTACGTGGCTTTCTTTGA
ATGTATTCGAAAAAGTCTATGTTTTCATATACTCTTGTAATAGAATGTTGTTGGTATTAG
ACTTTAATGTCTTATAATCGTTATATACAACTTTCAGCAACGGATCTCTTGGCTCTCGCA
TCGATGAAGAACGCAGCGAAATGCGATAAGTAATGTGAATTGCAGAATTCAGTGAATCAT
CGAATCTTTGAACGCACCTTGCGCTCCTTGGTATTCCGAGGAGCATGCCTGTTTGAGTGT
CATTAAATTATCAATCTTTTATTAGTCTTTTTGACTGATAGACGACTTGGATGTGGGAGT
TTGCTGGTTTCTCTTTTGAAATGAGCTCTCCTCAAATGCATTAGCTGGGTAACAACAATA
ACCTTGGTGTGATAATTATCTATGCCATGTGGTTATACTTGTGTAGCGCACCCGCTTATT
AGACAACTACTTTTTGACAATTTGACCTCAAATCAGGTAGGACTACCCGCTGAACTTAA
>OTU156
AAGTCGTAACAAGGTCTCCGTAGGTGAACCTGCGGAGGGATCATTATCGAACGGCGCGAG
GCGCCCTCGACACACAAACCCAGGTGGAAGCGACCCGTGCTTCGGCGCTCCGGCGCCGCC
TAGACGCATGAATCCGTCTGAAGTCTGAACATGAAATTTGAATCAAAACTTTCAACAAAG
GATCTCTTGGCTCTCGCATCGATGAAGAACGTAGTGAAGCGCGAAATGTAGTGTGAATCG
CAGGACATTGTGAATCATCGAATCTTTGAACGCACATTGCGCCTCCCTTCGCGGGGAGGC
ATGCCTGTCTGAGCGTCATTCGAACCGATAGGCCCTTCGGGGCCTGTGTTGGGCGTCGCG
CCCCGCGCGCGTGGCCTGAAACCGATCGGTCGATGGAGCGGACGCGATCCACTAGGACTG
ACAACGCTCTGAAGACCCTAAATCTCAGACTTGACCTCAGATCAGGTAGGGACACCGCCT
GAACTTAA
>OTU157
AAGTCGTAACAAGGTTTCCGTAGGTGAACCTGCGGAAGGATCATTAAAAAAAAGAATCGA
AAGATTCGCTTTTTTAAAACTCTACTATTTTGTAGTAGAGTTTTTTTCAAACTCTTGTAT
ACAATTATCGTCCTCTGTGACGAAATCCAAAATTTAAATAAAAAAAACTTTCAACAATGG
ATCTCTTGGCTCTCGCATCGATGAAGAACGCAGCGAATTGCGATAAGTAGTGTGAATTGC
AGAATTCTGTGAATCATCGAATCTTTGAACGCATATTGCACTCTCTGGTATTCCGGAGAG
TATGCCTGTTTGAGGGTAATTAAAAAGAATCTTTACCAATTTTTTTTGGTCAAAGGAAAT
GAGTTCTCCGCGTTTATAGCGGTAGCTTGAAATAAATGGTCAAGTCTCATTTTAGTCGAG
ACGCGTAATAATATTATTTCGCGAAATCTTCATTATGTGACTATCAAGTTTTGATGGATA
CAAATTTTGTTTGTATGCGATCAATACAAATATTTTGAACATTACCTCAAATCAGGTAGG
AGTACCCGCTGAACTTAA
>OTU158
AAGTCGTAACAAGGTTTCCGTAGGTGAACCTGCGGAAGGATCATTACAGAGAAATTGCCC
TTTGTGGGGTAGATCTCCCACCCTTTGTTTACATTACCTTTTGTTGCTTTGGCAGGCCCG
TCCTTGGACCACTGGCCTAGGCTGGTCTGCGCCTGCCAGAGGACCCTAAACTCATGATAT
TTTGTGTTGTCCGAGTAATAAAAAATAAGTTAAAAACTTTCAACAACGGATCTCTTGGTT
CTGGCATCGATGAAGAACGCAGCGAAATGCGATAAGTAATGTGAATTGCAGAATTCAGTG
AATCATCGAATCTTTGAACGCACATTGCACCCTCTGGTATTCCAGGGGGTATGCCTGTTC
GAGCGTCATTTCAACTCTCAAGCACAGGCTTGGTATTGGGTGTCACCTGGCAAAATGGTG
TGCCTTAAAATCAGTGGCAGTGCCATCTGGCTTCAAGCGTAGTAAAATTTCTTGCTTTGG
AGGTTTGGATGTGTACTTGACCATCAACCCCTTAATTTTATCAAAAGGTTGACCTCGGAT
CAGGTAGGGATACCCGCTGAACTTAA
>OTU159
AAGTCGTAACAAGGTTTCCGTAGGTGAACCTGCGGAAGGATCATTAATGATATGGCGAAC
CGAGCGTTAGCGAGGTTTCGCGATCAAACTTGTATTTAAAACCCACACTTTTGAATGTAT
ATTTTTATATTTTGTATGATAAATAAAAGATCACTTTCAACAACGGATCTCTTGGCTCTC
GCATCGATGAAGAACGTAGCGAAGTGCGATAAGTAATGTGAATTGCAGAATTCCGTGAAT
CATCGAATCTTTGAACGCATATTGCACTCTCTGGTATTCCGGGGAGTATGCCTGTTTGAG
GGTCAGTCAAATAAACATCGGGGTTGTTGCTGCCTTCCGCGGTGACGCTTCGGAATTGGG
TCGTCTTTGCCTTCGGTTAAGTGACCTAAAATTTTGCATGATTTTTCGAACGTATTTGAA
TTTTTTTACGTACGTTTGTGATATCGAATACTAGATGCGGCCATTCCCATGATTCGCGTC
TATAATTATCTCATCAAATGACCTCAAATCAGGTAAGAGTACCCGCTGAACTTAA
>OTU160
AAGTCGTAACAAGGTTTCCGTAGGTGAACCTGCGGAAGGATCATTAGTGATTTGCCTTCG
GGCTAAACTATATCCATAACACCTGTGAACTGTTGATTGACTTCGGTCAATATTTTTACA
AACATTGTGTAATGAACGTCATGTTATAATAACAAATATAACTTTCAACAACGGATCTCT
TGGCTCTCGCATCGATGAAGAACGCAGCGAAATGCGATAAGTAATGTGAATTGCAGAATT
CAGTGAATCATCGAATCTTTGAACGCAACTTGCGCTCTCTGGTATTCCGGAGAGCATGCC
TGTTTGAGTGTCATGAAATCTCAACCATTAGGGTTTCTTAATGGCTTGGATTTGGACGTT
TGCCAGTCAAATGGCTCGTCTTAAAAGAGTTAGTGAATTTAACATTTGTCTTCTGGCGTA
ATAAGTTTCGCTGGGCTGATAGTGTGAAGTTTGCTTCTAATCGTCCGCAAGGACAATTCT
TGAACTCTGGCCTCAAATCAGGTAGGACTACCCGCTGAACTTAA
>OTU161
AAGTCGTAACAAGGTTTCCGTAGGTGAACCTGCGGAAGGATCATTAAAAGTAAATATGTA
TTCTCTCGAATATACATTTTCAAACCCATCTGCGTACGTTTCCTGTTGCTTCCGCGAGGC
AGTGATCCCGGTCACCCCCGGACGATATGGCGAAAGCCGAATCCGACGGGGAGCACTCGC
GAAAGGTATACATCAAACCCTTGCAATTTCATGTCATCTGTCTGAACCTGTTTATAACAA
ATGTTAAAACTTTCAACAACGGATCTCTTGGTTCTCGCATCGATGAAGAACGCAGCGAAA
TGCGATAAGTAGTGTGAATTGCAGAATTCAGTGAATCATCGAATCTTTGAACGCACATTG
CGCCTCCTGGTATTCCGGGAGGCATGCCTGTTCGAGCGTCATTAAAAACCACTCAAGCCA
ATTTTATGGTTTGGTATTGGGAGAGGAGTGCAGCACCTGCTGCCCTCCCTTCCGAAATCC
AATGGCGGAAAGCCCCACGTGCCCCGGCGTAGTAAGATTTTCTTTCGCCCGGAACGTGAG
GTGATCCTGCCGTGAACCCCCAATTTCTTTACAGGTTGACCTCGGATCAGGTAGGGATAC
CCGCTGAACTTAA
>OTU162
AAGTCGTAACAAGGTTTCCGTAGGTGAACCTGCGGAAGGATCATTACAAATTTATGGCGA
ACTTCGCCATCATATTTTATTTCGTATTTAAAACATCCGCCCTTTATAAAAAAATTTTAT
GATAAAAATTAAAAAAAAGATCACTTTCAACAACGGATCTCTTGGCTCTCGCATCGATGA
AGAACGTAGCGAAGTGCGATAAGTAGTGTGAATTGCAGAATTCCGTGAATCATCGAATTT
TTGAACGCAAATTGCACTCTCCGGTTTTCCGGGAGAGTATGCCTGTTTGAGGGTCAGCCT
AAATAAAATCGGCTTCGTTGCTGTGTTTTTTTCGCGGTAATGTTTGTCGGAAATTGGGTC
ATCTTAAACTCTTTTTTAAGTGGCTTAAAATTTTTTTTACGATTCTACGAACGTTTCTAA
GAATGTATTTCTTTTTCACGTTCAAGGTATCATCCTTGTATTAGACGTGGCCGTCACATC
GGACCTCGTCCATAAGTTTTTCTTTTACTGACCTCAGACAGGTAAGAGCACCCGCTGAAC
TTAA
>OTU163
AAGTCGTAACAAGGTTTCCGTAGGTGAACCTGCGGAAGGATCATTACCGAGTGCGAACCC
TCCCCGTAAAAAAGGGGGGGTCACCTCCCGTCCTTTGCTGGGCACCCCCCTCCAATCGGA
TGGGGGTTGTTTTCAGACCCTTCTGCTTCGGCGAGGTAACTCGCCGGAACAACCTCAAAA
TATTCTCAGTACAAACAGTTCAGTCCGAGGACTTTTTTGAAAAAGCGAAAAAACTTTCAA
CAACGGATCTCTTGGTTCTGGCATCGATGAAGAACGCAGCGAAATGCGATAAGTAATGTG
AATTGCAGAATTCAGTGAATCATCGAATCTTTGAACGCATATTGCGCCCCTTGGTATTCC
GGGGGGCACACCTGTTCGAGCGCCATTTCGACCCTCAAGCCTAGCTTGGTGTTGGGTGAG
GTCCCCTTTTTATGGGACCCCCCCATAACCCGTAGGCGGTCATTGTCCGTACTCCCCCTA
GCGTAGCAGGCTCACGCACTCGCTCGGGGATGGGGCGAGACCATGCCTTTACAAAATAAA
CCCTTATAAAAGGTTTGGCCTCGGATCAGGTGGGGATACCCGCTGAACTTAA
>OTU164
AAGTCGTAACAAGGTTTCCGTAGGTGAACCTGCGGAAGGATCATTACGAATACGGACGTC
ACGTCCGCTTTCATCCACATCCCTTGTGAATTCATCCCTGTTGCTTCGGCAGGCCTGCGT
CCCACGCGCCCGACTGTCTTCCGTCTACCCGGAGGGCGGTTGGAGCGCCCGCCAGAAGAC
CAGTTTTTAAACCTTTTGTTTTGGTGCATGTCTGAATCTTACCTAATAAATAAAACTTTC
AACAACAGATCTCTTGGTTCTCGCATCGATGAAGAACGCAGCGAAATGCGATAAGTAATG
TGAATTGCAGAATTCAGTGAATCATCGAATCTTTGAACGCACATTGCGCCCTTTGGTATT
CCGAGGGGCACGTCTGTGTGAACGTCATTTAAACACCCAAGCCCTGCTTGGTGATGGAGG
CGGCTTTCGCCGTCGTCCGCAATCCGTCGGCTGCGGCGCCCGTCCGTGAAAGTAGTGAGA
CACATCTTTCTGCGGATGTCGGCATGCCCTGCAGGCCCAACGAACCCCCCCAAATACTTG
ACTTCACATCAGGCGAGGTTACCCGCTGAACTTAA
>OTU165
AAGTCGTAACAAGGTTTCCGTAGGTGAACCTGCGGAAGGATCATTACCGAATGAACTGCA
CCTTCTTGTAGCAGAACCATTGCCCACGGGCCGGATGATCAGATCTGACAAAGGTTGGCC
TATTTGGCCGTGCTGGATGTTGGATGTGTACGCGTCTGCTGGGGCCTTTGGTCTGCTACG
CTTATCAAACCCGTCATTGTATGTATGGTGTGGTGGCATCAACCCTTTGTTGGGTTTGCC
CCTCAAGTATGTAAACATGAATATAACTTTCAACAACGGATCTCTTGGCTCTCGCATCGA
TGAAGAACGCAGCGAAATGCGATAAGTAATGTGAATTGCAGAATTCAGTGAATCATCGAA
TCTTTGAACGCACCTTGCGCTCCTTGGCATTCCGAGGAGCATGCCTGTTTGAGTGTCGTT
GAATTCTCAGAACCTTCTGGTTCGGATTGGTGGAGGATGCATTGCCTCGCTTTGCTTCTC
TGAAATGGATTGGCCTGCGGCTGCGATTCACGAACCTTGTCGGTATGATGATAATGTCTT
ACCTGCTTCTAACCCCGTGCCAGCCCGGCCCAGACGAGAGACGGTCGTCTCTATCTATCT
ACAATTTGACCTCAAATCAGGCAGGACTACCCGCTGAACTTAA
>OTU166
AAGTCGTAACAAGGTCTCCGTAGGTGAACCTGCGGAGGGATCATTATCGAACGGCCTCTG
TGCCTTCATGCCCATCAAACCTGTGGATCGTTCAGAGAGAACGTGCTTCGGCGTGCCCTC
GGGCCGCCGCCTTCATGCAGATAACTTGTCTTTGTCTGATTTCTTAAAGAAGTTTTAAAA
CTTTCAACAAAGGATCTCTTGGCTCTCGCATCGATGAAGAACGCAGCGAAGCGCGAAATG
TAATGTGAATCGCAGAACATTGTGAATCATCGAATCTTTGAACGCACATTGCGCCTCCGT
GAGAGCGGAGGCATGCCTGTCTGAGCGTCGTTTGAACCCAATGCATGGAGACGTGCTCCT
TTCGGAGCAGGTCCCTCATGCGTCTTGGGCCTGTCGTCGACCCGTTCGTCGGAGCGACGT
GGCCTCGAATGGATAGGTCTTGTGTAGAACGGACGAGCTCCTCTGGGACAACGGACCGTT
CGACTGGACCCTTTGAAAAGGCCTCTCTTGGCCTCTGAATTCGACCTCAGATCAGGTAGG
ACTACCGCCTGAACTTAA
>OTU167
AAGTCGTAACAAGGTTTCCATAGGTGAACCTGCGGAAGGATTATTAACAAGCTGTAGAAG
ATCATGTGTGATCTCACACCTGGCCAACCTTGTTAATCTTAAACTATATTGCTTTGGTGG
GGTTTGCTGCTTACCAAGGTCATTTGAAAACTCCAGTTATTTCTGCTGTCTGAGCATGCA
AGTGCAAAATTTAGTTAAAACTTTCAACAACGGATCTCTTGGTTCTGGCATCAATAAAGA
ACGCAGCAAAATGCGATAAGTAATGTGAATTGCAGAATTCAGCAAATCATCAAATCTTTG
AACGCATATTATGCCTTCCGGTATTCCAGAGGGCATGCCTGTCCGAGCATCATTATATTT
CTTCAAGCCCGGCTTGTGTGTTGAGCATCTGTTCTTCTGATGGACATGCTTGAAATGCAG
TGGCAATGCTGCATCTGGTAGCCCAAGCATTATAAGGCCCATCTGCTTTATTGGCTCCAG
TCAGCATTTTAGCCTCTAAACCTCTTATTAAAATTATATCCAATCCGACCTCAGATCAGG
CAAGGATACCCGCTGAACTTAA
>OTU168
AAGTCGTAACAAGGTTTCCGTAGGTGAACCTGCGGAAGGATCATTACCGAGTGCGGGCCC
TCTGGGTCCAACCTCCCATCCGTGTCTATCTGTACCCTGTTGCTTCGGCGTGGCCACGGC
CCGCCGGAGACTAACATTTGAACGCTGTCTGAAGTTTGCAGTCTGAGTTTTTAGTTAAAC
AATCGTTAAAACTTTCAACAACGGATCTCTTGGTTCCGGCATCGATGAAGAACGCAGCGA
AATGCGATAATTAATGTGAATTGCAGAATTCAGTGAATCATCGAGTCTTTGAACGCACAT
TGCGCCCCCTGGTATTCCGGGGGGCATGCCTGTCCGAGCGTCATTGCTGCCCTCAAGCAC
GGCTTGTGTGTTGGGCTTCCGTCCCTGGCAACGGGGACGGGCCCAAAAGGCAGTGGCGGC
ACCATGTCTGGTCCTCGAGCGTATGGGGCTTTGTCACCCGCTCCCGTAGGTCCAGCTGGC
AGCTAGCCTCGCAACCAATCTTTTTAACCAGGTTGACCTCGGATCAGGTAGGGATACCCG
CTGAACTTAA
>OTU169
AAGTCGTAACAAGGTTTCCGTAGGTGAACCTGCGGAAGGATCATTAACGTGAATGAATTT
TCCAATTCTTCAGCCCCGATCGTGTATCTGTAACCGTTGCTTCCGTGACTTGAGCGGGCA
CTGCTGTCCGTTCGGCGTATCCAGCGAGCGGTATGGCGGTCACGGAAGGTATGCATGCAA
ACTTCGAGTTGCTGGGTTTCGTCTGAGCGTGAGTGAAAGAAGCAATGCAAGCACAAAACT
TTCAACAACGGATCTCTTGGTTCTCGCATCGATGAAGAGCGCAGCGAAATGCGATAAGTA
GTGTGAATTGCAGAATTCCGTGAATCATCGAGTTCTTGAACGCACATTGCACGTTCAGGT
ATTCCTGAACGCGTGCCTGTTCGAGCGTCATCAAAAACACTTCAAGGATAGGTTCTGCCC
TTCTTGGTTTTGGTCGCGGAGCCGTGTTCACCGCTCCTGATCGAAATGCATTGGCGAAGG
CACATCTTTGCTCCGGTGTAATAATTCACTGTTTCACTGTTGCCAGACGTGCATTCTGTT
CGCTCCGTCGATTCTCCATTCATGACCTCGGATCAGGTAAGAGTACCCGCCGAACTTAA
>OTU170
AAGTCGTAACAAGGTTTCCGTAGGTGAACCTGCGGAAGGATCATTAACAAATCACGGCCT
TTGGGCCATTGACGCCTGGCTTTGCGGCCAGGACATTTCTGCTTGCATGTTTGACTGAAC
CGGAATCATCCAAATTATACAACTTTTAACAATGGATCTCTTGGCTCTTGCAACGATGAA
GAACGCAGTGAAATGCGAAACTTAATGCGATTTGCATGAATCTGTGAGTCATCAAGTATT
TGAACGCACCTTGCACTCTGCTCTGCAGAGTATGCCTGTTTGAGAATCAGTTCTTTCTCA
ACCTCGGTCGAGGTTGGATTTGTGGATCGCTTCGGTGATCCATAGAATGCAGTAGGTCTA
GCCAAAGGACATTGTGTGCCAGAGCGTCACAATTGAGCCTGCGGCGACGCCTTTCCATAC
TCTCTTTCTCTTGATCTCAAATCAGGCAAGGCTACCCGCTGAACTTAA
>OTU171
AAGTCGTAACAAGGTTTCCGTAGGTGAACCTGCGGAAGGATCATTACCGAGTTAGGGTCT
TTTGGCCCGACCTCCAACCCTTTGTTTATTATACCATGTTGCTTTGGTGGGCCTGCCTTT
CGGGGCTGCCGGGGGCATCACTGCCCCTGACTCGTGCCTGCCAGGAGCCTTCTTAAATTC
AGTGTTCAACTGTGCTGTCTGAGTCCCGGTATCAGAATATCAAAAACTTTCAACAACGGA
TCTCTTGGTTCTGGCATCGATGAAGAACGCAGCGAAATGCGATAAGTAATGCGAATTGCA
GAATTCAGTGAGTCATCGAATCTTTGAACGCATATTGCGCCCTTTGGTATTCCGAAGGGC
ATGCCTGTTCGAGCGTCATTATCACCATCTCAAGCTTGGCTTGTTGTTGGGCCCTTTGTC
ACCGGGTGACAGGCCCGAAAGACAATGACCGGTGTCATACCGACTCCATATGCAACGAGC
TGATAACAGCACGCATCTGGTGGTGGTGTGACCCGCTGGACGCCTCTGGCACCCTTTCTT
TCTCAAGGTTGACCTCGGATCAGGTAGGAATACCCGCTGAACTTAA
>OTU172
AAGTCGTAACAAGGTTTCCGTAGGTGAACCTGCGGAAGGATCATTAGTGAAATAACCTGG
GACTATATGTCCCAAACCATCTCACATCTACACACCTCTGTGCACTGTTGGACAGACTTT
TCCAAAGCTCTGTCCTATTTTAAATAAACATTTTATGCATGTATGGAAAGTAATAATTAA
ATAACTGAAATAAAAACTTTCAACAACGGATCTCTTGGCTCTCACATCGATGAAGAACGC
AGCGAAATGCGATAAGTAATGTGAATTGCAGAATTCAGTGAATCATCGAATCTTTGAACG
CACCTTGCGCTCCCTGGTATTCCAAGGAGCATGCCTGTTTGAGTGTCATGAAACCATCAA
ACTGCAATTGTTTTTAATGATTGTTAGTTTGGAATTTGGATGCTTGCTGGAGACTTAACT
CAGCTCATCCGAAATTTATTAGCTGGCCTGAATATCATGGATCTTCCACTTGGCGTGATA
AGTATCACCCGCTGAGGACTTGTCCAGGTAATATTGACCGCTTCTAATATAAGATACTTC
TGTATTGTTTTTGAATCATCTGACCTCAAATCAGGTAGGACTACCCGCTGAACTTAA
>OTU173
AAGTCGTAACAAGGTCTCCGTAGGTGAACCTGCGGAGGGATCATTATCGAATGGCCCCAT
GGGCCTTCAAACCCCCAAACCAGTGGAAGCGATCCGTGCTTCGGCGCCCAGGCGCCGTCT
TTATGCAGGAATCCGTCTTGTGTCTGAATTGAAAATTTGAATCAAAACTTTCAACAAAGG
ATCTCTTGGCTCTCGCATCGATGAAGAACGTAGTGAAGCGCGAAATGTAGTGTGAATCGC
AGAACATTGTGAATCATCGAATCTTTGAACGCACATTGCGCCCCTCTTTACCGGGGGGCA
TGCCTGTCTGAGCGTCATTTAAACCGATAGGTCCATTTGGATCTGTGTTGGGCCTCGTCC
GTCTGGGCGTCGCCTCGAATCCATCGGTCGAGCGAGCGGATGTGATCCATTAGGACTGAC
CGTTCCGAGACCCTAAATCTCAGATTTGGCCTCAGATCAGGTAGGGACACCGCCTGAACT
TAA
>OTU174
AAGTCGTAACAAGGTTTCCGTAGGTGAACCTGCGGAAGGATCATTACCGATTTTTAGCGT
GCCTGGTCATTGACCATGGTCTCGCGAAATTTTGTATTTAAAACCCACACTTTGTAATAA
TTAATTGAATCATTAAATTATGATAAAAGTAAGATCACTTTCAACAACGGATCTCTTGGC
TCTCGCATCGATGAAGAACGTAGCGAAGTGCGATAAGTAATGTGAATTGCAGAATTCCGT
GAGTCATCGAATCTTTGAACGCAAATTGCACTCTCTGGTATTCCGGGGAGTATGCCTGTT
TGAGGGTCAGTTTAAACAAAAATCGATGTTGTCGCTTTTGTGACGCTTCGGAGTTGGGTC
ATCTTGATCTCTGGGTTAAGAGGCCTAAAATTGATACCTTTCCGAGCATCTTGGACGTAT
GTAAAATCTTTCAAGTGCCGGATCTTTTTATTAGGTATGACCATGTTGTTCGTGGCTCTT
GTACCTATAACGTATTTTCATATTTTGACCTCAAATCAGGTAGGGACACCCGCTGAACTT
AA
>OTU175
AAGTCGTAACAAGGTTTCCGTAGGTGAACCTGCGGAAGGATCATTATCGATTCAAAGGAT
AGGGGGGATGTGCTGGCCTTCTGTGCATTGTGCACTCCTTCCTTCCTTAACAACCTCTTT
CATTTGACCCTGTGCACCTTTTGTAGGTGGGAGTTCTAAATTTCCATCTATGCTTTTTTT
ATAAACACCTACGATTGTGTTGTATAAATCTTTAATACCTTTGACAACTTTCAACAATGG
ATCTCTTGGCTCTCGCATCGATGAAGAACGCAGCGAATTGCGATATGTAATGTGAATTGC
AGAATTCAGTGAATCATCGAATCTTTGAACGCATCTTGCGCCCCTTGGTATTCCTGGGGG
CATGCCTGTTTGAGTGTCATTTTTCACTCTCGATGGACAATTTGTGTCCGCCGGATGATG
AAGGTTGCTGATGCCCTCAGCTCCTTTGAAATGCATGAGCAGAAAAACGAGCTTTGTCAG
CTTCGGTTTGATATGTTTCTGGACTGTTGCTGATGTCGTCCCTGCTGCTGCTTGTCTCTT
TAGAGACTGTCCGCCTTGTGCGGGCAACAAGTTTTTCAACCATGACCTCAAATCAGGTAG
GATTACCCGCTGAACTTAA
>OTU176
AAGTCGTAACAAGGTCTCCGTTGGTGAACCAGCGGAGGGATCATTACCGAGTCACGTGCT
CAAATAACCCTTCTGTGGACCTGAATTAAAACCGTTGCCTCGGCGGGCGGTCCCCTGCCA
AAACCCACGTGGTGTGAGTAGGGGACCAGACAGTCCGGCACGCTTAAGGCGTCCGGCGCC
AGCCGCTGGCCCTAAACAATTAAACTCTAGTAACCTTACCTTCTGAGTTTTAATGCAAAA
AAATAAGTCAAAACTTTCAACAACGGATCTCTTGGCTCTGGCATCGATGAAGAACGCAGC
GAAATGCGATAAGTAATGTGAATTGCAGAATTCAGTGAATCATCGAATCTTTGAACGCAC
ATTGCGCCCGCTGGTATTCCAGCGGGCATGCCCGTTCGAGCGTCATTTTAATCCCTTCCC
GAGAGACTCTTCTATTTCTGTAGTGGAGTGTCCACGGGGCGTTGGCACTGGGCGCCTTAT
TTTTAGGCGGCCCGAGCCGAAATGAAGCGGCGGACTCGCGGCGGCCCCTAGCGCAGTAGA
ACAACCCTTCTCGCTTAGGAGAGCTGCAGCGGCGGACCACAGCCCTTACATGCTTTTAAA
AAGCTACATCTAAAAACTTGACCTCGGATCGGGTAGGACTACCCGCTGAACTTAA
>OTU177
AAGTCGTAACAAGGTAACCGTAGGTGAACCTGCGGTTGGATCATTATTAAATGATAGCCA
GTTCTCTTTGCTTCGGCAGAGATTGAGCAGGCATTTACCCTTTGTGAACTGTATCTTATT
TTGGGTGCAGCTGTTTCTGACGGTAGCACTCATTATAAACCCCTATATGATTAACTGAAT
GTGATCTAAGAGTAACAACTTTTGACAATGGATCTCTTGGCTCTCGCAACGATGAAGAAC
GCAGCGAAATGCGATACGTAATGTGAATTGCAGAATCTCGTGAATCATCGAATCTTTGAA
CGCATATTGCACTCTGTTTCGGCAGAGTATGCCTGTTTGAGAATCTATAGTATTTCTTAT
CCTTTAGTGCTTTTCTCTCGGGAAAGGTGCTACTGGGTAGATTTGAGATATGAATGCGCA
AGTGTTCTGTCTTTAAATAGATTGCCGCCTAGATGGTGACTACTAGTGTTTGAATAGAAC
TTATGTTCTCGATTACGCCTGTGGAAGCTATTGTTTGGTTGGTTCATACCAATTAAGAGA
CTAGTACGCAAGGAAAGTTTCTGAACCATGGTCTCAAATCAGGTAGGAGGACCCGCTGAA
CTTAA
>OTU178
AAGTCGTAACAAGGTCTCCGTAGGTGAACCTGCGGAGGGATCATTACTGAATGGCCCTGG
TGCCTTCAAACCTCAAAACCGTGGACTATCAGATGTGTTTCGGCGCCCTCGGGCGCCGCC
TTTATGTGGCCTTCTGTCTTGAATGTCTGAATTGAAAAATCAAGTCAAAACTTTCAACAA
AGGATCTCTTGGCTCTCACATCGATGAAGAACGTAGTGAAGCGCGAAATGTAGTGTGAAT
CGCAGAACATTGTGAATCATCGAATCTTTGAACGCACATTGCGCCTCCCTTCATGGGGAG
GCATGCCTGTCTGAGCGTCATATAAATCAATAGGCCTTTTTGGCTCTGTCTTGGGCCTCG
CATGCCTGTGCGTCGCCTTGAATGGATCGGTCGAATGAGCGGATGAGATCCAATAGGACT
GACCGTTAGGAGACCATAAAACTCAGACTTGACCTCAGATCAGGTAGGGACACCGCCTGA
ACTTAA
>OTU179
AAGTCGTAACAAGGTTTCCGTAGGTGAACCTGCGGAAGGATCATTATTGAATTCCAATGG
ATGTTGCTGACGTCGCAAGGCGTATGTGCACTCCTACTATTTCAAACCCCTGTGCACTTA
TTGTAGGTGGTGGATTAAGTTCTACTACCTATGTATTATAAACTCCAAAACGTTATAGAA
TGTATATGGTATGACCTTTGTTGGTCGAAACATTAATACAACTTTCAACAATGGATCTCT
TGGTTCTCGCATCGATGAAGAACGCAGCGAATTGCGATATGTAATGTGAATTGCAGAATT
CAGTGAATCATCGAATCTTTGAACGCATCTTGCGCCCTTTGGTATTCCGAAGGGCATGCC
TGTTTGAGTGTCATTAAATTCTCAACTACAAATTCTTTTTGTAGCTTGGATGTTGGAGGT
CTTTGCAGGCTCGAAAGGGTCAGCTCCTCTTAAATGCATTAGCAGAACTTTTAATAAGGA
TCGGCTTTGGTTTGATAATCCTATCTATGCCATCGCTGGAACTGTCAAAATAGTTCAGCT
TATAATTGTCTTTGGACTGCCTTTAGGCATTATTTAAACTTGACCTCAAATCAGGTAGGA
CTACCCGCTGAACTTAA
>OTU180
AAGTTGTAACAAGGTTTCCGTAGGTGAACCTGCGGAAGGATCATTAACAAATCCTGCTGC
AGTGCCCTCCCGGGTGCTGTAGTATAGTATATTAACTCGGTCCAGGTCGCGAGACTTGGG
CTGATAAATTAATGTGTGTGTAATGTTGACAATGTGTGTGATTAATTTTAATTAGTAGAC
AACTTTTAACAATGGATCTCTAGGCTCTTGCAGCGATGAAGAACGCAGTAAAGTGCGAAA
AGTGATGCGATTTGCACGAATCTGTGAGTCATCTAGTTTTTGAACGCAAATGGCACTCTT
GTGTAAGCAGGAGTATGTCTGTTTGAGAATCCCAAAACCGATCAACACCTGTGGGGGTTG
GCACTGGCGTTCCGTGCAGCAATGTGCGGTCTGCTTGAAACTATTCAGGTTGATGGGCTC
CGGCTGGGCTCCAAATGTGCTAAAAGACTGTGGTCTTTCGTCGTTTGGTTGCACAGCTGC
AAGGCTCTACTCAACAACCTTAACCAACTTATCTATCTATCTATTAGGATCTCAAATCAG
GCAAGATTACCCGCTGGACTTAA
>OTU181
AAGTCGTAACAAGGTCTCCGTAGGTGAACCTGCGGAGGGATCATTATCGAATGGCCTTTT
TGGCCTTCAACCTCAAACCTGTGGACACAACTGTGCTTCGGCGCCCACAAGCGCCGCCTT
TATGCACAAACTAGACTGGAGTCGGATTACAGATTTAGAGACTGAAAACTTTCAACAAAG
GATCTCTTGGCTCTCGCATCGATGAAGAACGCAGCGAAGCGCGAAATGTAATGTGAATCG
CAGAACATTGTGAATCATCGAATCTTTGAACGCACATTGCGCCCCTCACAACAGGGGGGG
CATGCCTGTCTGAGCGTCATTTAATCCATAAATCCAATGGGATTTTGTGTTGGACCTCGC
CCTCGGGCGTCGTCTCAAAGCCATCGACCTGGGCGACGGACGAGATCCATTAGGACTGGC
CGTCACATGGTCAAAGCCCCTCTGAATTGACCTCAGATCAGGTAGGGACACCGCCTGAAC
TTAA
>OTU182
AAGTCGTAACAAGGTAACCGTAGGTGAACCTGCGGTTGGATCATTAAAAAACTTTAGTCT
CTGGGGTGTAATTACTTTACGTGTAGTTTACCCCATGATGGCTATTAACACCTGTGCACT
TTATGTATCTTGGGTATATTCTTACCCAAAACTGATAAACCCCTATTGATTATGTCTGAA
AATTTATATTAAATATAAACAACTTTTGACAACGGATCTCTAGGCTCTCGCAACGATGAA
GAACGCAGCGAAATGCGATACGTAATGTGAATTGCAGAATTCCGTGAATCATCGAATCTT
TGAACGCATATTGCACTCCTTTGGGAGTATGCCTGTTTGAGAATCTATAGTATTTCTTTT
TCTAGTTTACTGGATTAGATTTGGCGCGTCTCTTTTGAGTGCGCTTAAAACTATAGCTAG
TCGCCGAAAGAGCGCCAAAGCAAAACTGTTTGAAGCTCATTAGAGTAACCTACACTATTG
TTTTGGGAAACGCTCTCAAGTATCTAGCTTTTTAATGGATTCAAAACCATTAGGAGGTTA
ATAAAAATTAACCCGAACCTTGGTCTCAAATCAGGTAGGAGGACCCGCTGAACTTAA
>OTU183
AAGTCGTAACAAGGTTTCCGTAGGTGAACCTGCGGAAGGATCATTACCGAATAATGTGCA
CCTTCTTGTAGTGGACCATGGCATGCATGCCCTTTGGTCTGCTACGTCTTTCAGCAATCA
AACCTGTTCATTGTATGGTGGGAGTAGTTGCTCCTGAAATATGAAAATATCAATATAACT
TTCAACAACGGATCTCTTGGCTCTCGCATCGATGAAGAACGCAGCGAAATGCGATAAGTA
ATGTGAATTGCAGAATTCAGTGAATCATCGAATCTTTGAACGCACCTTGCGCTCCTTGGC
ATTCCGAGGAGCATGCCTGTTTGAGTGTCGTTGTATTCTCAGAACCACTCCCGATCTTTC
GGCAAGTGGGTTTGGATTGGTGGAGGATGCACTGCTGCCTCTATAGGGGCATCTTTGCTC
CTCTGAAATGGAACGGTGTTATGGCACAAACCGGTCGTCGGTATGATACTCCTTACCCGC
TGCCAACCTGTGCCTGGCTGCACCAGACAAAGACAATCCATTGTCTTTTGTGGACAAATT
TGACCTCAAATCAGGCAGGACTACCCGCTGAACTTAA
>OTU184
AAGTCGTAACAAGGTTTCCGTAGGTGAACCTGCGGAAGGATCATTAAAGATTCTGACCTT
CGGGTCTAACTTTTCAGCTGTGCGCTTCGGCTGCACGCTGATAAAACCTTACACACCTGT
GCACATTTCGGTCGCAATCCTGCATGCAGGTTTGCTTCTGCTTTCACATACAACCACATG
TCTTGAATGTAAAAAACTATAAAAGTAACAACTTTCAACAACGGATCTCTTGGCTCTCGC
ATCGATGAAGAACGCAGCGAAATGCGATAAGTAATGTGAATTGCAGAATTCAGTGAATCA
TCGAATCTTTGAACGCATCTTGCGCCCCTTGGTATTCCGAGGAGCATGCCTGTTTCAGTG
TCACGTAAACCCTCACACTTGCAATGTAACAGTTTCAAGTTGTGGACTTGGACTGTGCCG
TAGTTGGCTCGTCCTGAAATGCATTAGCTTGCGCTTATTAGAGTGCCTGGCATTGGTGTG
ATAATTATCTGCGCCTTCGCCTAATGCCTCTTCCGAAGTGTGGCTTCTAATCGTCCTAAT
GGACAACATTTCAAACTTTTGGCCTGAAATCAGGTAGGACTACCCGCTGAACTTAA
>OTU185
AAGTTGTAACAAGGTTTCCGTAGGTGAACCTGCGGAAGGATCATTAACAAATCCAATAAT
TGCTGGAGAACACTTGTTCTTTTTGCAAATATTAATCCGCTGGCCGCTCTTAGAGCAGCT
AGCTGTGATATAAATGCGTGTTATGTTGACAGTGTGTGTATAAGTTAATATTGACAACTT
TTAACAATGGATCTCTAGGCTCTTGCAACGATGAAGAACGCAGCAAAGTGCGAAAAGTGT
TGCGATTTGCACGAATCTGTGAGTCATCTAATCTTTGAACGCGAATGGCACTGCTATGTA
AGTAGCAGTATGTCTGTTTGAGAATCGCAAAACACGATCAACTCTAGTTAAGAGTTGGGA
TTGACCTCATATGCTCTCTAGCATATCTGGTTTGAATGCATTAAGTTGATGAGCTTCCCA
ACATTGCTCAATGTGTGCTAGCGAGACAGTCGTCCCGATCTCACATTAACAGTTTTGTTG
CAAGGTTCTGTGCACAGCTTTTTATTTATTTTAATCAAGTACGATCTCAAATCAGGCAAG
ATTACCCGCTGAACTTAA
>OTU186
AAGTCGTAACAAGGTTTCCGTAGGTGAACCTGCGGAAGGATCATTATTGATTCACGGGAA
AGGGATGTGCTGGCGAAAGAGCCTTTCATTTTGCATTGTGCACTCCTGTACTCCCTCCTT
CTGAAGTTTGTCCCTGTGCACCCTTTGTAGACGGGAATTTGGAGTACCTTCATTTTCCTG
CCTATGTTCTTTCTTTACAACCCAAAAATTAGTTGTTTTTTAAATGTTGGCTTGCATGGC
CGGCTAAGAAATATAATCACAACTTTCAACAATGGATCTCTCGGTTCTCGCATCGATGAA
GAACGCAGCGAATTGCGATATGTAATGTGAATTGCAGAATTCAGTGAATCATCGAATCTT
TGAACGCATCTTGCACCCCCTGGTATTCCAGGGGGTATGCCTGTTTGAGTGTCATTTTTA
ATCTCAATGCAATGGAAGTGTCTTCCTTGCATTGGACAAATGAAGGTTGCTGGGTACCAC
CAGCTTCTTTGAAATGCATTAGCAGGAAATAAGCAGAGTCGGCTTCGGTTTGATATGATC
TATGCTGCTGTCGTCAGAGCTTCATGTCCTGCTGACTTGTCTTGTATGAGACTGTCCATC
CAGTGGACACTTTATGTAACTTGACCTCAAATCAGGTAGGATCACCCGCTGAACTTAA
>OTU187
AAGTCGTAACAAGGTTTCCGTAGGTGAACCTGCGGAAGGATCATTACCGAGTGAGGGTTT
ATATTTTATAACCCGACCTCCAACCCCTTGTACACCACTATGCGTTTTGTTGCTTCGGTA
GGCTAAAAAGGCCTACCGAAGGTTAGTATACAAAATCATTTGTTAATGAAGTCTGAGTTA
TCATTGAATAATTAAAAACTTTCAACAACGGATCTCTTGGTTCCCGCATCGATGAAGAAC
GCAGCGAAATGCGATAAGTAATGTGAATTGCAGAATTCAGTGAATCATCGAATCTTTGAA
CGCATATTGCGCCCCTTGGTATTCCGAGGGGCATGCCTGTTCGAGCGTCATGATCAGATC
TCAAGCTCTTTTTGCTTGGTATTGGGCCTTCGTCTACTGTTATGCCTATGTGTAGTATAT
ATACAGGGTTTGACGTGCCTGAAAATCAATTGCGGTGCCTCAAATGGACTCAAGTGTAGC
AGGCTAACTCTCGCTTTGGAGAACTTTGGTGGTGCTGTCGACTGAAATAATCAATTTGGA
CCTCGGATCAGGTAGGGATACCCGCTGAACTTAA
>OTU188
AAGTCGTAACAAGGTCTCCGTTGGTGAACCAGCGGAGGGATCATTACCGAGTTTACAACT
CCCAAACCCATGTGAACATACCTGTCTTGTTGCTTCGGCGGCGCCCACGGCCCTCACGGG
CTTGGGGCCCGCCAGAGGACCCAAACAAAACTCTTTGCATTTTGAATACAGTATTCTGAG
TGACATGATTAAATAAAATCAAAACTTTCAACAACGGATCTCTTGGCTCTGGCATCGATG
AAGAACGCAGCGAAATGCGATAAGTAATGTGAATTGCAGAATCCAGTGAATCATCGAATC
TTTGAACGCACATTGCGCCCGCCAGTATTCTGGCGGGCATGCCTGTTCGAGCGTCATTTC
AACCCTCAAGCTCTGCTTGGCGTTGGGGATCGGCAGCCCGGCTTCGCGCCGCGCCGTCCC
CCAAATACAGTGGCGGTCTCGCTGCAGCTTCCTTTGCGTAGTAGCACACCTCGCACCGGA
GAGCAGCGCGGCCACGCCGTAAAACCCCCGACTTCTTGTTTTTGACCTCGAATCAGGTAG
GACTACCCGCTGAACTTAA
>OTU189
AAGTCGTAACAAGGTCTCCGTAGGTGAACCTGCGGAGGGATCATTACTGAACGGCCGTTC
TCGGCCCATAACCTTTCAAACCTGTGGAACCAACATGTGCTTCGGCGCCCTCGGGCGCCG
CTTTTATGCCGTAGTCAGTCTTGTGTCTGAATCTGTATAAGAATCAAAACTTTCAACAAA
GGATCTCTTGGCTCTCGCATCGATGAAGAACGCAGCGAAGCGCGAAATGTAGTGTGAATC
GCAGAACATTGTGAATCATCGAATCTTTGAACGCACATTGCGCCTCTCGTAACTGGGAGG
CATGCCTGTCTGAGCTTCATTCAACCAAATAAACCCTGCGGGTTTGTGTTGGGCCTCGCC
CGAGGGCGTTGCCTGAAAGTCATTTGTCTTACAAGCGGACGAGATCCACAAAGGACTGAC
CGTCTGTCGGACCCTAATCTCTTGACTTTGAACTCAGATCAGGTAGGACTACCGCCTGAA
CTTAA
>OTU190
AAGTCGTAACAAGGTTTCCGTAGGTGAACCTGCGGAAGGATCATTATTGAAATCCTTAGG
ATGTTGCTGGCCTTTCGGGGCATTGTGCACTCCGCCCTTTTCATCTCACCTGTGAACTTG
TTGTAGGCCAGATTTTCATGAATATCTGTGTCTATGTTATTTTTACACACACCAAGTTTA
TTAGAATGTCTAATGTTAAGACCTTTAGTGGTCAAAAATGTAATAACAACTTTCAACAAT
GGATCTCTTGGCTCTCGCATCGATGAAGAACGCAGCGAATTGCGATATGTAATGTGAATT
GCAGAATTCAGTGAATCATCGAATCTTTGAACGCACCTTGCGCCCTTTGGTATTCCGAAG
GGCATGCCTGTTTGAGTGTCATTAAATTCTCAACTTCAAGAAACATTATTTGTTTCTTGA
TGCTTGGACTATGGAGGCTTTGCCGGCAGAAATATGGTCAGCTCCTCTTAAATGCATTAG
CAGAACCTTGTAAAAAGGGACTGGCTTCAGTTTGATAAATCCTATCTATGCTGCTGCCAA
TTAACCATATGTGTTCAGCTTCTAATGGTCTTTTTAGACTGTCTCTATTGAGGCATACAC
TTTTAAGCTTGACCTCAAATCAGGTAGGACTACCCGCTGAACTTAA
>OTU191
AAGTCGTAACAAGGTTTCCGTAGGTGAACCTGCGGAAGGATCATTACAAATTATGGTGAA
CCTCGCGATAGCGAGGTTTTGCATCCATTATTTTTATATTTAAAACAATTCGCTCTAAAA
AAATTATTTTAATGATAAAATTAATTAAAAAGATCACTTTCAACAACGGATCTCTTGGCT
CTCGCATCGATGAAGAACGTAGCGAAGTGCGATAAGTAATGTGAATTGCAGATTTCCGTG
AATCATCGAATTTTTGAACGCAAATTGCACTCTCCGGTTTTCCGAGAGAGTATGCCTGTT
TGAGGGTCAGCCTAAATAAAATCGACTTCGTTTCTGTTTTCGCAGTAACGTTTGTCGGAA
ATTGGGTTATCTTAAACTTTTCGGTTGTTTAAGTGGCTTAAAATTTTATTTTTACGATTC
CACGAACGTTTTTAAGATATGATCTTTTACGTTCAAGGTATCGAATACTTTTATTAGACG
TGGCCGTCACATCGGGTTTCGTCCATAATTTTTTCTTTTACTGACCTCAGACAGGTAAGA
GTACCCGCTGAACTTAA
>OTU192
AAGTCGTAACAAGGTCTCCGTTGGTGAACCAGCGGAGGGATCATTACCGAGTTTACAACT
CCCAAACCCCTGTGAACATACCTTACTGTTGCCTCGGCGGATCAGCCCGCGCCCGGTAAA
ACGGGACGGCCCGCCAGAGGACCCCTAAACTCTGTTTTTATTGTAACTTCTGAGTAAAAC
CATAAATAAATCAAAACTTTCAACAACGGATCTCTTGGTTCTGGCATCGATGAAGAACGC
AGCAAAATGCGATAAGTAATGTGAATTGCAGAATTCAGTGAATCATCGAATCTTTGAACG
CACATTGCGCCCGCCAGTATTCTGGCGGGCATGCCTGTTCGAGCGTCATTTCAACCCTCA
AGCCCTCGGGTTTGGTGTTGGGGATCGGCGAGCCTTTCTGGCAAGCCGGCCCCGAAATCT
AGTGGCGGTCTCACTGCAGCCTCCATTGCGTAGTAGCTAACACCTCGCAACTGGAACGCG
GTGCGGCCAAGCCGTTAAACCCCCCAACTTCTGAATGTTGACCTCGGATCAGGTAGGAAT
ACCCGCTGAACTTAA
>OTU193
AAGTCGTAACAAGGTTTCCGTAGGTGAACCTGCGGAAGGATCATTACCAATCTCAGTGGG
ACCTTGGCTTGTCCGGCTTGTCCATGGTCTTGCGAACTTTGTATTTAAAACCCAACTCAT
AAAAAAAAATAATATACTTATCATCATGATATTTATATAAATAAAGATCACTTTCAACAA
CGGATCTCTTGGCTCTCGCATCGATGAAGAACGTAGCGAAGTGCGATAAGTAATGTGAAT
TGCAGAATCCGTGAATCATCGAATTTTTGAACGCAAATTGCACTCTCTGGTATTCCGGAG
AGTATGCCTGTTTGAGGGTCGGTATAAATAACGATCGAGGTGTTGCTTTTTGTGACATTC
CGGAGCTTGGGTTATCTTAAAATTTTTTTAGGTTTAAGAGACCTGAAATTGATTTTTCTT
GCGCATCTTAGACGTATAATTTTGTCTTCGGATGTCAGGAACAAACCTATATATTAGGAG
TGATCTTGTCATGGATCTCACGCCTATATGTATCATCTTTCGACCTCAAATCAGGTAGGA
ATACCCGCTGAACTTAA
>OTU194
AAGTCGTAACAAGGTTTCCGTAGGTGAGTAGATGGATTCGTCGCTACATTTGTATCTAGG
ATTTTGCTAACAGTTTTCCAGGTGAACCTGCGGAAGGATCATTACTGAGGTACGGGCTTC
GGCTCGAACCCCCACCCTTTGTTGATTTGCCTTGTTGCTTCGGCGGGCCGTCGGTCCCCG
CCCCCGGCCATGGCTGGGGTGTGCCCGCCGAAGGACCGCATGAAACGCAGTGAAGAACAA
AAAGTCTGAGTCTACAATGAATCAGTCAAAACTTTCAACAACGGATCTCTTGGTTCTGGC
ATCGATGAAGAACGCAGCGAATTGCGATAAGTAGTGTGAATTGCAGAATTCCGTGAATCA
TCGAATCTTTGAACGCATATTGCGCCCCTTGGCACTCCGAGGGGCACGCCTGTTCGAGCG
TCATTACACCCATCACGCACTGCGTGGTGTTGGGGGTCGTCTGCCACGACGCCTCCGGAA
CCCGTTGGCGGCGCGCTTGCTCGGTCGTAGCACGCACGCGACGCACCGTGGAAGCGGCGC
CCGCCCATTTCTCTCCAACGTTTGACCTCGGATCAGGTGGGGATACCCGCTGAACTTAA
>OTU195
AAGTCGTAACAAGGTTTCCGTAGGTGAACCTGCGGAAGGATCATTATAAGATTCAAACGG
TTCTAGCCCGTAAAAAAGGCTATGAACTATTCAACCCTTTGTGAACTTAAAAACCTTTTC
GCTTCGGTAGCAAGCCAGTTTTTTGGTGAGAACCAATTTCTGTACTGTTAGCCTACCGGT
AGCATCAAACCAAACCTTTTATATATTGTCTGATTTTATTATATTTTGAATGAAAATCAA
AACTTTCAACAACGGATCTCTTGGTTCTCGCATCGATGAAGAACGCAGCGAAACGCGATA
GTTAATGTGAATTGCAGAATTCAGTGAATCATCGAGTCTTTGAACGCATATTGCGCCCAT
TGGTATTCCTTTGGGCATGTCTGTTTGAGCGTCATTACAACTCTTCAACGAAAAAAGTTG
GTTATGAGCTTCTGTTTTTTTATAAAACAGGCTTTAAAGTTGTATGCTCTGCAGGTTACT
CTGCTAAATAAAAACATAGTAAATTTTCTTTGTTTTTATAAAAGGCTTTGTATATTCTGC
CTGAATAAAAATCTTTTATAAGGTTTGACCTCAGATCAGACAAGGATACCCGCTGAACTT
AA
>OTU196
AAGTCGTAACAAGGTTTCCGTAGGTGAACCTGCGGAAGGATCATTATTGATTTTTAAAGA
TGTGCTGGCATTTAAAATGCATGTGCACTCTACACAAAAACCAATATCCACCTGTGCACA
TTCTGTAAGCAAACAGGGTCTTTTGCCCTTTGCTTATGTCCCTTTACAAACAATCATTGA
TTTATTTGAATGTTATTATAAAAACTAATACAACTTTCAACAATGGATCTCTTGGTTCTC
GCATCGATGAAGAACGCAGCGAATTGCGATATGTAATGTGAATTGCAGAATTCAGTGAAT
CATCGAATCTTTGAACGCACATTGCACCCTCTGGTATTCCGGAGGGTATGCCTGTTTGAG
TGTCATTAATATCTCAACACAGACAGGTTTTACCACTTGTTCTGGTTGCTTGGATGTTGA
AGGCTTGCTGGTGGGAATTATTTACCAGCTCCTTTTAAAATCATTAGCAGAAAACAATGC
AACAAATCTGGCTTCAGTCTGATAAAGCACATATCTGTTTTTGCTGTTGCTAGTGAAAAG
CTATTGTTTCAGCTTCTAACTGTCCACCTTGATGGACTGTCTCATGAGAGGCATATTCAT
TTTAACCCTTGACCTCAAATCAGGTAGGACTACCCGCTGAACTTAA
>OTU197
AAGTCGTAACAAGGTTTCCGTAGGTGAACCTGCGGAAGGATCATTAACAAATGCAACGTT
TGTTGAAACCCACACTGCGTATCCGTACCTGTTGCTTCCCTGGGGTGACCCAGGGGAGGT
AGCAATAAACTCTGCCTTCTATGAGGTTGGTCTGAAGATGATTATATTTTTTTTCGTTAC
AAACGTTAAAACTTTCAACAACGGATCTCTTGGTTCTCGCATCGATGAAGAACGCAGCGA
AATGCGATAAGTAGTGTGAATTGCAGAATTCAGTGAATCATCGAATCTTTGAACGCACAT
TGCGCCCCCTGGCATTCCGGAGGGCATGCCTGTTCGAGCGTCATTAAAAACCACTCAGGC
TGAGGTTTCACCTCATGCTTGGTCTTGGGACTGGAGGCGGTCCGCCCCCGTTCCGAAATG
CATTGGCGGATTGTTCGTGCCGACAGCGTGATGAAGCTTTTGCCGTTGACAGCACGGATC
CATCCGGCCACAAACCCCCACTCCATAGTGTTTGACCTCGGATCAGGTAGGGATACCCGC
TGAACTTAA
>OTU198
AAGTCGTAACAAGGTTTCCGTAGGTGAACCTGCGGAAGGATCATTACAGAGTTCATGCCC
TCACGGGTAGATCTCCCACCCTTGAATAAACATACCTTTGTTGCTTTGGCAGGCCGCACT
CGTGCCAGAGGCTTCGGCTTCTGAGTGCCTGCCAGGGGACCACAACTCTTGTTTTCAGTG
ATGTCTGAGTACTATATAATAGTTAAAACTTTCAACAACGGATCTCTTGGTTCTGGCATC
GATGAAGAACGCAGCGAAATGCGATAAGTAATGTGAATTGCAGAATTCAGTGAATCATCG
AATCTTTGAACGCACATTGCGCCCTTTGGTATTCCGAAGGGCATGCCTGTTCGAGCGTCA
TTATAACCACTCAAGCCTAGGCTTGGTATTGGGGTTCGCGATCAGCGGCTCCTAAAATCA
GTGGCGGTGCTTGTAAGCTCTACGCGTAGTAAATCTCTCGCGACGGAACCTTGCGAGTTG
CTTGCCAAAACCCAAATTTTTTATCAGGTTGACCTCGGATCAGGTAGGGATACCCGCTGA
ACTTAA
>OTU199
AAGTCGTAACAAGGTTTCCGTAGGTGAACCTGCGGAAGGATCATTATCGAAATCCATGAG
TGAGGGTTGCTGCTGGTCTCCTCCGAGGGGGGCAACGTGCACACCCGAGCTCACAACAAA
CCCCCATGGGCTTTCGGGCCCGTGGAACCCCCCACAACACCCCGTCTTATACAGAATGTT
TTTTTTGAATAGTACATCGCCTTAAAAAAGTGATGGAACCTTATACAACTTTCAACAACG
GATCTCTTGGCTCTCGCATCGATGAAGAACGCAGCGAAATGCGATAAGTAATGTGAATTG
CAGATTTTCAGTGAATCATCGAATCTTTGAACGCACCTTGCGCCCCTTGGTATTCCGAGG
GGCATGCCTGTTTGAGTGTCATTAAATCCTCAACCCCATCGACCTCTGTCGTGTTTTGGG
GCTTGGACTTGGGGCGTGCTGGCGATCTACGTCGGCTCCCCTTTAAATGCATCAGTTGAA
GGAGGAGCTCGATCATTTTCTCTCTTTTGTCGGGGGATCATGGACCGTTCGGTGTGATAA
TCCTGTTGCGCCGTCGGACTGCGGTCGGGTTTCGCTTTTGCTTCCAACCAAAAGGCCGTC
CTCGTGATGACCAATTTTTTGAATTTTGACCTCAAATCAGGTAGGACTACCCGCTGAACT
TAA
>OTU200
AAGTCGTAACAAGGTCTCCGTTGGTGAACCAGCGGAGGGATCATTACAGAGTTGTAAAAC
TCCCAAACCCATGTGAACATACCTGTTGCCTCGGTGGCCTACCCGGTAGCTACCCTGTAG
CTACCCTGTAGTCCGCCGACGGAACTTAAAACTCTTGTTTTCAATTGTCATTTCTGAGAA
TAAAACAAATAAGTTAAAACTTTCAACAACGGATCTCTTGGTTCTGGCATCGATGAAGAA
CGCAGCGAAATGCGATAAGTAATGTGAATTGCAGAATTCAGTGAATCATCGAATCTTTGA
ACGCACATTGCGCCCATTAGTATTCTAGTGGGCATGCCTGTTCGAGCGTCATTAATTCCA
CTTAAGCCTCGCTTAGTGTTGGGAGACTGCTTTAGCGGAGCTACCCTGTAGCTACCCTGC
AGCTCCTCAAAGACAGCGGCGGAGTTGTGATATCCTCTGAGCTTAGTAATTTATTCTAGC
TTTCGAGTGTACCACTTCCCCTGCCGTTAAACCACCAAATTTTAATGGTTGACCTCGGAT
CAGGTAGGAATACCCGCTGAACTTAA
>OTU201
AAGTTGTAACAAGGTTTCCGTAGGTGAACCTGCGGAAGGATCATTAACAAATCCAATGCT
TGTGGGGTGACTTTTATAGTCATCTTGCAAATATTAATCCGCTGGCCTCGCAAGGGGCTG
GTTGATAGATAACATAAATGTGTGTAGTGTTGACAGTGTGTGATATTTAATTAATTATTG
ACAACTTTTAACAATGGATCTCTAGGCTCTTGCATCGATGAAGAACGCAGCAAAGTGCGA
AATGTGATGCGAATTGCACGAATCTGTGAGTCATCTAATCTTTGAACGCGAATGGCACTG
TTACGTAAGTAGCAGTATGTCTGTTTGAGAATCGCAAACACGATCAACTCTAGTTAGAGT
TGGCATTGGCCTCATGCGCTGTAAGTGCATTTGGTTTGAATGGATCAAGTTGATGGGTTC
CCCAGCTATACTCAATGTGTGCTAGCGAGACAGTCGTCCCGATCTCACATTAGTGGTATT
GTTGCAGAGCTCTAATCACAGCTTGTTTACTATATTATATCTATTACGATCTCAAATCAG
GCAAGATTACCCGCTGAACTTAA
>OTU202
AAGTCGTAACAAGGTCTCCGTAGGTGAACCTGCGGAGGGATCATTATCGAATGGTCTTGT
GCCTTCAACACTCTAAACCGTGGAAGCAACATGTGCTTCGGCGCTCTGGCGCCGTCTTTA
TGTGTGAGTCCGTCTTGACGTCTGAATCTGATAATGAAAAATCAAAACTTTCAACAAAGG
ATCTCTTGGCTCTCGCATCGATGAAGAACGTAGTGAAGTGCGAAACGTAATGTGAATCGC
AGAACCTTGTGAATCATCGAATCTTTGAACGCACATTGCGCCTCCTTTTGTGGGGAGGCA
TGCCTGTCTGAGCGTCATCTAAACCTAATAGACTCCATTGGGGTCTGTGATGGGCCTCGC
CCTACAGGGCGTCGCCTCGAACCGATCGGTCGAAGGAGCGGATGAGATCCGTTAGGACTA
ACCGTGATGGAGGCCGTGAAATCTCTGATTAGACCTCAGATCAGGTAGGGACACCGCCTG
AACTTAA
>OTU203
AAGTCGTAACAAGGTCTCCGTAGGTGAACCTGCGGAGGGATCATTATCGAATGGTCTCTT
GACCTTTGACCCACAAAACCCGTGGCAGAATCCTGTGCTTTGGCGCCCATGCGCCATGAT
TATGCATTTATGCCCTTTTGTCTGAACATGATATGAAGCAAGCAAAACTTTCAACAACGG
ATCTCTTGGCTCTCGCATCGATGAAGAACGCAGCGAAGCGCGAAATGTAATGTGAATTGC
AGAACATTGTGAATCATCGAATCTTTGAACGCACATTGCGCCCCCTTTAACCGGGGGGCA
TGCCTGTCTGAGCGTCGATTTAACTATAAACCATCGCTGGTTTGTCCTGGGCCTTGCGGT
ATGGCATCGCCTCGAAGGAATCAGTCTCTTGAGCGGACAGGATCCTGTAGGGCTGACCGT
TCTCTGACTCTAAACGATCTCGATCCGACCTCAGATCAGGTAGGACTACCGCCTGAACTT
AA
>OTU204
AAGTCGTAACAAGGTTTCCGTAGGTGAACCTGCGGAAGGATCATTACTGGTTGGCGAACC
GAGCGTTAGCGAGGTTCTGCGATCGCTTATATTTAAAACCCACTCTTGAACGTATAAAAT
TTATGTTTATTATAATGATAAAATAAAAGATCACTTTCAACAACGGATCTCTTGGCTCTC
GCATCGATGAAGAACGTAGCGAAGTGCGATAAGTAATGTGAATTGCAGAATTCCGTGAAT
CATCGAATCTTTGAACGCATATTGCACCTTCTGGTATTCCGGAAGGTATGCCTGTTTGAG
GGTCAGTTAAATAAAAATCGGTGTTGTTGCCGCCTTTCGTGGTGACGCGTCGGAATTGAG
TCGTCTTAACCGAACTTCGGTTAAGTGACTTAAAATCTTGCATGATTTTCGAACGTATTT
AAATTGCTTACGTACGTTTGGGATATCGAATGTTATTAGGTTCGGTCATCCTACATGACT
CGCGCCCATAATTTTTTCATTAAATGACCTCAAATCAGGTAAGAATACCCGCTGAACTTA
A
>OTU205
AAGTCGTAACAAGGTCTCCGTAGGTGAACCTGCGGAGGGATCATTACTGAATGGCCTCTC
AGGCCTTCAACCCTTCAAACCTGTGGAAGTGAAAATGTGCTTCGGCGCCCTTGGGCGCCG
TCTTTAATGCATATGCCAGTTTTGTCTGAAATGAAAATTTAAGGATTAAAACTTTCAACA
AAGGATCTCTTGGCTCTCGCATCGATGAAGAACGCAGCGAAGCGCGAAATGTAGTGTGAA
TCGCAGAACATTGTGAATCATCGAATCTTTGAACGCACATTGCGCCTCCCCTTGGGGGAG
GCATGCCTGTCTGAGCGTCATTTAAATCTATCGACCCATCTGGGTATGTGTTGGGCTTTT
GCCTCCTTTGGCATTGCCTTGAAGCTATTGGTCTCTATGAGCGGGCTGGTTCCCCTAGGA
CATAGTTGCTTTTGAGACCCAAAACTTGAACTTTGACCTCAGATCAGGTAGGGACACCGC
CTGAACTTAA
>OTU206
AAGTCGTAACAAGGTCTCCGTAGGTGAACCTGCGGAGGGATCATTTGCGAATGCTCGCAT
TCATTCCCATCTCGGGATGAATCAAATTCCAAATCTTGTGGTTTGATGGCTTGTGGTTTG
GCGACCGCTCGGTCGCCACTTTAATGCATGAAACTAGGTTGTCTGAACCTTTATATTGAA
GTCAAAACTTTCAACACTGGATCTCTTGGCTCTTGCATCGATGAAGAACGCAGCAGCGAG
CGAAATGTAATGTGAATCGCAAGACATTGTGAATCATCTAGTTTTTGAACGCACATTGCA
CCTTCCGTTATTGGGAGGTATGCCTGTCTGAGCGTCTGTAAATCTCTCTAGGCCCAGCAG
GGCCTGTCTTGGGCTCCGCCCGGTTTGGGCGCCGCCTCGAGAACATGTCGTTGGAAGCGG
ATGAGGTCCTTTGGGGCAGACCGTTTCGGGCGTCCGACTTTTATTCAACTGGACCTCAGA
TCAGGCAGGACCACCGCCTGAACTTAA
>OTU207
AAGTTGTAACAAGGTTTCCGTAGGTGAACCTGCGGAAGGATCATTAACAAATCCAATATG
AGGGAAGGGTTTGACCCTGACCTAATATTAAACCGCTAGTCCTTTCATTAGGGCTAGTTG
GAATATATATGTGTGTATGTTGACAGTGTGTGTAATAAAATTTATTGACAACTTTTAACA
ATGGATCTCTAGGCTCTTGCAGCGATGAAGAACGCAGCAAAATGCGAAACGTGATGCGAT
TTGCATGAATCTGTGAGTCATCTAATCTTTGAACGCGAATGGCACTGTTATGTAAGTAAC
AGTATGTCTGTTTGAGAATCGCAAAACAAGATCAACTCTAGTTGAGAGTTGGGAATGGCC
TTATACGCGTAAGTGTATTTGGCTTGATTACATCGAGTTGATGAGCTTCCCAGTGCGGCT
CAATGTGTGCTAGCGAGACAGTCGTCCCGATCTCACATTAATGTCGCATTGCAGAGTTCT
GTCCACAATTCGCTAAAAATCATAATCAATTACGATCTCAAATCAGGCAAGATTACCCGC
TGAACTTAA
>OTU208
AAGTCGTAACAAGGTTTCCGTAGGTGAACCTGCGGAAGGATCATTACCGAACGATGTGCA
CCTTCTTGTGGTGGACCATTGCATTGCTGCTTGTGGCATGCCATGCCCTTTGGTCTGCTA
CGTCTTTCATCAATCAAACCTGTTCATTGTATGGTGGAGTGGCAACCTTTTGTGGGGTAG
TTGCTCCTTAAATGTGGAAATGTCAATATAACTTTCAACAACGGATCTCTTGGCTCTCGC
ATCGATGAAGAACGCAGCGAAATGCGATAAGTAATGTGAATTGCAGAATTCAGTGAATCA
TCGAATCTTTGAACGCACCTTGCGCACCTTGGCATTCCGAGGAGCATGCCTGTTTGAGTG
TCGTTAAATTTCTCAGAACCCCTCCCTGTCTTTTGGCGAGCGGGTTTGGATTGGTGGAGG
ATGCACTGCTGCTGCCCCCTATAGGGCCAACTTTGCTCCTCTGAAATGGAACGGCAGAAA
AACTGGTCGTCGGTATGATACTCCTTACCGGCTGCCAAACCATGCCTAGCTGCGCCAGAC
AAAGACAATCCATTGTCTTTGTAGACAAATTTGACCTCAAATCAGGCAGGACTACCCGCT
GAACTTAA
>OTU209
AAGTCGTAACAAGGTCTCCGTAGGTGAACCTGCGGAGGGATCATTAACGAATGGCTTCGG
CCTTCAACCTCAAAACCCGTGGAATATACCCGTGTTTCGGCGCTATGGCGCCGTATTTAT
GCAATATGTCTGTGTCTGAATTAAACCTAGAATTAAAACTTTCAACAAAGGATCTCTTGG
CTCTTGCATCGATGAAGAACGTAGCGAAGCGCGAAATGTAGTGTGAATCGCAGAACACTG
TGAATCATCGAATCTTTGAACGCACATTGCGCCTCTCTCTCGAGGGGCATGCCTGTCTGA
GCGTCATTTAAACCAATGGACCAGTTCCGTGTTGGGCCTCGCCCTCGGGCGTCGCCTCAA
GGCTATCGGTCTAAGAGCGGACGAGTTCCTTTAGGACAGACCGTTCGATGACCCGAGTAT
TTCTGAATTGACCTCAGATCAGGTAGGAATACCGCCTGAACTTAA
>OTU210
AAGTCGTAACAAGGTCTCCGTTGGTGAACCAGCGGAGGGATCATTACCGAGTTTACAACT
CCCAAACCCCTGTGAACATACCTATCGTTGCTTCGGCGGACCACCCCGACCCCTACGGGG
CGAGGGGCCCGCCAGAGGACACCCAAAATTCAAATGCATTTTGCCTTGTAATTTTATTCT
GAGTGGAATTTTTAAATAAATCAAAACTTTCAACAACGGATCTCTTGGCTCTGGCATCGA
TGAAGAACGCAGCGAAATGCGATAAGTAATGTGAATTGCAGAATTCAGTGAACCATCGAA
TCTTTGAACGCACATTGCGCCCGCCAGTATTCTGGCGGGCATGCCTGTTCGAGCGTCATT
TCAACCCTCAAGCCCCCGGGCTTGGTGTTGGGGATCGGCACAAGGCGCTGGCACCTCCGG
GAGCCGCGCCCGCCGTCCCCCAAATTCAGTGGCGGTTCACGCCGTGTGTACCTCAGCGTA
GTAGCAACACCTCGCTCCGGGACCCTCCTGTGAACCACGCCGTAAAACCCCCGACTTTTT
TCTGGTTGACCTCGAATCAGGTAGGACTACCCGCTGAACTTAA
>OTU211
AAGTCGTAACAAGGTCTCCGTTGGTGAACCAGCGGAGGGATCATTACCGAGTTATTATAC
TCACCAAACCCACTGCAAACGTACCCAATATTAGCCCCTCCGGCAGGCGGCCCCAGGGCG
GGGCCTCAGCTTATGGCGCCTGCCGAAGGTGGCACAACTTTTGCTCTTTTAAGTACAATC
TGAGTTTAAAGACAAAATATCAAAATTTTCAATTGTGGATCTCTTGGTTCTGGCATCGAT
GAAGAACGCAGCGAAATGCGATAAGTAATGTGAATTGCAGAATTCAGCGAATCATCGAAT
CTTTGAACGCACATTGCGCCCATTAGTATTCTAGTGGGCATGCCTGTTCGAGCGTCATTT
CAACCCTCGGGCCTGTACGGGTTCGGTGTTGGGGCTCTTTGCTATATAGCAAGCCCTGAA
AAATAGTGGCGGGCCCACTGGGACTCCGAGCGTAGTAGTTTACACCTCGCTAAGGAGCGT
CCAGCGGGCGATACCAGCCGTTAAAAGCACTGGAAACAGTATCTTTACAAGGTTGACCTC
GGATCAGGTAGGAATACCCGCTGAACTTAA
>OTU212
AAGTCGTAACAAGGTAACCGTAGGTGAACCTGCGGTTGGATCATTACTAAATGAACCGCC
AGTTCTCTTTGCTCCGGCAGAGATTGAGCAGGCATCAACCCTTTGTGAACTGTAATTGTA
CTTGGGTACACTTTGCCTAGTGTAAAGCGTACCCGCTTTAATAACTCCTATATGTTTATC
TGAATAGTGACCTAAGAGATATAACTTTTGACAATGGATCTCTTGGCTCTCGCAACGATG
AAGAACGCAGCGAAATGCGATACGTAATGTGAATTGCAAAACTTCGTGAATCATCGAATC
TTTGAACGCATATTGCACTCTGTTCCGCAGAGTATACCTGTTTGAGAATCTATTGTTTTC
TTTACCCTTTGGTGCTTTTCTCTCGGGAACTGTGCTGAAGAGTAGATTTGGGATATGAAT
GCTAGCATTCTGTCCTTAAAGACATTGCCACTTAGACGGTGACTTTTTGTGTTTGAATAG
GACTTTGTTCTTGATTTCGCTTAGAGGAGTCGTAGTTTTTGGCCCAACTAAGATGGAAGT
TGTTTTCTTTTAAGAGACGGCGGAAGTCGAAAAGGCTTTGTCGGCGGAAACGTCGGTAGA
GACTTGAACCATGGTCTCAAATCAGGTAGGAAGACCCGCTGAACTTAA
>OTU213
AAGTCGTAACAAGGTTTCCGTAGGTGAACCTGCGGAAGGATCATTATCCATTCATCCAGG
TGTGGTTGCGGCCCCCGGGGGCTATCTCCCGGGCGGTAGAGGTAATGCTCTCACGCGCCA
CATTTCTGAACCCTTTTTTTACGAGCACCTTTCGTTCTCCTTCGGTGGGGCAACCTGCCG
TTGGAACTCATCAAAACCTTTTTTTGCATCTAGCATTACCTGTTCCGATATATACAATCG
TTACAACTTTCAACAATGGATCTCTTGGCTCTGGCATCGATGAAGAACGCAGCGAAATGC
GATAAGTAGTGTGAATTGCAGAATTCAGTGAATCATCGAATCTTTGAACGCACATTGCGC
CCCTTGGTATTCCATGGGGCATGCCTGTTCGAGCGTCATCTACACCCTCAAGCTCTGCTT
GGTGTTGGGCGTCTGTCCCGCCTTTGCGCGTGGACTCGCCCCAAATTCATTGGCAGCGGT
CCTTGCCTCCTCTCGCGCAGCACATTTGCGCTTCTCGAGGTGCGCGGTCCGCATCCACGA
AGCAACAATACCGTCTTTGACCTCGGATCAGGTAGGGATACCCGCTGAACTTAA
>OTU214
AAGTCGTAACAAGGTCTCCGTTGGTGAACCAGCGGAGGGATCATTACCGAGTTTACAACT
CCCAAACCCAATGTGAACGTTACCAAACTGTTGCCTCGGCGGGATCTCTGCCCCGGGCGC
GTCGCAGCCCCGGACCAAGGCGCCCGCCGGAGGACCAACCAAAACTCTTATTGTATACCC
CCTCGCGGGTTTTTTACTATCTGAGCCATCTCGGCGCCCCTCGTGGGCGTTTCGAAAATG
AATCAAAACTTTCAACAACGGATCTCTTGGTTCTGGCATCGATGAAGAACGCAGCGAAAT
GCGATAAGTAATGTGAATTGCAGAATTCAGTGAATCATCGAATCTTTGAACGCACATTGC
GCCCGCCAGTATTCTGGCGGGCATGCCTGTCCGAGCGTCATTTCAACCCTCGAACCCCTC
CGGGGGGTCGGCGTTGGGGATCGGCCCTTCACGGGGCCGGCCCCGAAATACAGTGGCGGT
CTCGCCGCAGCCTCTCCTGCGCAGTAGTTTGCACACTCGCATCGGGAGCGCGGCGCGTCC
ACAGCCGTTAAACACCCCAAACTTCTGAAATGTTGACCTCGGATCAGGTAGGAATACCCG
CTGAACTTAA
>OTU215
AAGTCGTAACAAGGTTTCCGTAGGTGAACCTGCGGAAGGATCATTACAAGTTTTGATGGG
TTAGTCGCAGGACTGGCTCATGGGTTAGTCGCAAGACTGACTCTATATACGCGTGTTGTG
TTTGACAGAGTTATATGAGACAATAATGAATGAAAACTTTTAACAATGGATCTCTTGGTT
CTCGCAACGATGAAGAACGCAGTAAAGTGCGATATTTAGTGCGATTTGCATGAATCTGTG
AGTCATCGAGTTTTTGAACGCAACTTGCGCCCGTAAGGGCATGTCCTTTTGAGTACCGAC
CAACAAAAATGTTGACCGCTGCCCTATGAATGTATGGCTTGGTTAAAATGTCTCTTACTC
TCTCAATGTAAGAGGTGGTGTCAAGTTGACCTGTCAACTACCCTCCTTAAGCAATCTTAT
TCCGGTCTCAGAGTGGCAAGATTACCCGCTGAACTTAA
>OTU216
AAGTCGTAACAAGGTCTCCGTTGGTGAACCAGCGGAGGGATCATTACCGAGTTTTCTACT
CTAAACCCTGCGAACCTTACCTCATAGCTTCGGCGGCCAGCCCCTGGGGGGGCGCTGTAC
GGCCGCCGACAGCACCAAAAATCCTCTCTGAAAGTCTTCTGAGTGGCAAGAAAAACAAGT
CAAAACCTTCAACAACGGATCTCTTGGTTCTGGCATCGATGAAGAACGCAGCGAAATGCG
ATACGTAATGTGAATTGCAGAATTCCGTGAATCATCGAATCTTTGAACGCACATTGCACC
CGGTGGTAATCCGCCGGGTATGCCTGTCTGAGCGTCATTTCTACCCTCAAGCACTGCTTG
GTGTTGGCGGTCTGCAGCACGCAGCCGCTGAAAGACAACGGCGGCAGCTTCTGTCCCTCC
TGTGTAGTACATCTCTCGCAGCGGTGGCGGCAAGCCGGCCCAGCCTTATACTTCTCTCTA
GTAGTTGACCTCAGATCAGGTAGGAATACCCGCTGAACTTAA
>OTU217
AAGTCGTAACAAGGTTTCCGTAGGTGAACCTGCGGAAGGATCATTAACAAGCCGTGAAGG
TCGCCCGAAAGGGAGATCTTTCACCTGGCCACCCTTGCTTACTTAACCTGTTGCTTTGGT
GGGCCCGCCGCAAGGCCGCCGGGGAACTTCCCGGGCCCGTGCCCACCAAAGTCTTACCGA
ACTCGCAAGATTTGCTGTCTGAGCGTGAAAGCGCAACCATTTAAAACTTTCAACAACGGA
TCTCTTGGTTCTGGCATCGATGAAGAACGCAGCGAAATGCGATAAGTAATGTGAATTGCA
GAATTCCGTGAATCATCGAATCTTTGAACGCATATTGCGCCCTCTGGTATTCCGGAGGGC
ATGCCTGTCCGAGCGTCATTACTACCCTCAAGCGCAGCTTGTTTGTTGAGCCGAATTGTC
TTTAGACAGGCTTGAAATGCAGTGGCGATGCCGAGTTGGAGCCCAAGTGTATGGAGCTTT
GTCACACGCTTTGGGCCCAGCCGGCATTCTGCCGACCTCATATCTAAGATTTGACCTCGG
ATCAGGTAGGAATACCCGCTGAACTTAA
>OTU218
AAGTCGTAACAAGGTTTCCGTAGGTGAACCTGCGGAAGGATCATTACCGAGTTAGGGTTC
TATTATGGGCCCAACCTCCAAACCTTTTGAGTATACCACATAAGCACTCTTTTTTCATGT
TGCTTCGGTGGGTTTGAAAGGCTCACCGAAGCACAGAAAACAAAACTCTTTTTATTAAAG
GTGTTGTCTGAAGTTTAGATATCAAATAAAATTAAAACTTTCAACAACGGATCTCTTGGT
TCCCGCATCGATGAAGAACGCAGCGAAATGCGATAAGTAATGTGAATTGCAGAATTCAGT
GAATCATCGAATCTTTGAACGCATATTGCGCCCCTTGGTATTCCAAAGGGCATGCCTGTT
CGAGCGTCATTACAAAATCTCAAGCCTAGAAGCTTGGTATTGGGCTATCATATCCACCAC
TCTGTGGAGGTTATGTGCCTAAAAATCAGTGGCGGTGCCTAAATGACCTCAAGCATAGTG
GACACCCTTGCTTTGGAGGCTTCATTTTTCAGGCTTGCTTGCCCTTTTTAACTCTTCTAT
TTGAAAGGTTTGACCTCGAATCAGGTAGGGATACCCGCTGAACTTAA
>OTU219
AAGTCGTAACAAGGTTTCCGTAGGTGAACCTGCGGAAGGATCATTCATAATAAAAGTGTT
TATGGCACTTTTAAAAAAATCCATATCCACCTTGTGTGCAATGTTAAAGATCTCGTCTCC
CCGGAGGCGTGGTTTTTTTATAAACATCAACTCTTTCTGTAAACCAATTTGTCTGAAAAA
TATTATGAATTACTTAATTCAAAATACAACTTTCAACAACGGATCTCTTGGCTCTCGCAT
CGATGAAGAACGCAGCGAAATGCGATACGTAATGTGAATTGCAGAATTCAGTGAATCATC
GAATCTTTGAACGCATATTGCGCTCTCTGGTATTCCGGAGAGCATGCTTGTTTGAGTATC
AGTAAACACCTCAAATCCCAATTTTTTTTTTTTGGGATATGGATTTGAGTGATCCCAGCG
GTTTGCCTTTTCGTGGGCTTTTCGGCGGGTCACTTGAAATGCAGGTGCAGCTGGACTTTT
CTTCTGAGCTAAAAGCATATTTATTTAGTCCCGTAAAACGGATTATTACTTTTGCTGCAG
CTAATATAAAGGTTGATTCGTCCTAAAGCTGACTGATGCAGGAATTTTACAGTGTTGCGC
AAGCGATCCTGTTAAACTCGATCTCAAATCAAGTAAGACTACCCGCTGAACTTAA
>OTU220
AAGTCGTAACAAGGTTTCCGTAGGTGAACCTGCGGAAGGATCATTACTGAGTTAGGGTCT
TTCTGGCCCGACCTCCAACCCTTTGTTTACTATACCATGTTGCTTTGGCGGGCCTGCCTT
TTGGGGCTGCCGGGGGCATTATTGCCCTCGACCCGTGCCTGCCAGGAGCCTTCTTGAATT
CTGTGTTCAACTGTGTTGTCTGAGTCCCAATATCAAAACATCAAAAACTTTCAACAACGG
ATCTCTTGGTTCTGGCATCGATGAAGAACGCAGCGAAATGCGATAAGTAATGCGAATTGC
AGAATTCAGTGAGTCATCGAATCTTTGAACGTATATTGCGCCCTTTGGTATTCCGAAGGG
CATGCCTGTTCGAGCGTCATTATCACCATATCAAGCTTGGCTTGTTGTTGGGCCCTTTGT
CACCTGGTGACAGGTCCAAAAGACAATAACCGGTGTCATACAGACTCTATATGCAACGAG
CTTATAACAGCATGCATCTGGTGGTCGTGTGGCCCGGTTTTTATATAAATAAATTTCTCA
AGGTTGACCTCGGATCAGGTAGGAATACCCGCTGAACTTAA
>OTU221
AAGTCGTAACAAGGTTTCCGTAGGTGAACCTGCGGAAGGATCATTACAGTAATTGGCGAA
CCGAGCTTTTTTTAGCGAGGTTTCGCGATCGCTTATATTTAAAACCCACACTTTTTTTAT
ATTATATATTTTTTTTTGAATGATAAAAATTAAAAGATCACTTTCAACAACGGATCTCTT
GGCTCTCGCATCGATGAAGAACGTAGCGAAGTGCGATAAGTAATGTGAATTGCAGAATTC
CGTGAATCATCGAATCTTTGAACGCATATTGCACTCTCTGGTATTCCGGAGAGTATGCCT
GTTTGAGGGTCAGTTTAATAAAAATCGAGGTTGTTGCTGCCATTCGTGGTGACGCTTCGG
AATTGGGTCGTCTTTATCCTTCGGTTAAGTGACCTAAAATTTTACGTGATTTTCGAACGT
ATTTGAATTTTTTTACTTACGTTTGCGATATCAAAGAATACTAGATGCGATCATTTTCCA
TGACTCGCGTCCATAATTTATCATCTAATGACCTCAAATCAGGTAGGAGTACCCGCTGAA
CTTAA
>OTU222
AAGTCGTAACAAGGTTTCCGTAGGTGAACCTGCGGAAGGATCATTACCAATCTTTTAGCG
GGCCTTGGGCTTGTCCATGGTCTCGCGAAACTCTGTATTTAAAACCCGCTCATGTAAAAA
TTTTTTTAAACGTATGTTATATTATATATATAAATAAAGATCACTTTCAACAACGGATCT
CTTGGCTCTCGCATCGATGAAGAACGTAGCGAAGTGCGATAAGTAATGTGAATTGCAGAA
TTCCGTGAATCATCGAATTTTTGAACGCAAATTGCACTCTCTGGTATTCCAGGGAGTATG
CCTGTTTGAGGGTTGGTTTAAATAACAATCGATATGTTGCTTTTTTTGTGACATCTCGGA
GTTGGGTCATCTTAATTCTCTTAAGGGACCTAAAATTGTGAAGTACTTGCGCATTTTGAC
GTGTATAATTTTTTTTTATCTCGTCACCGAATGCCATGTTTTATTAGGTGTGACCATGTT
GAATGGGTTTTCATGCCTATAGGATACTCTTGATTTCAACCTCAAATCAGGTAAGGATAC
CCGCTGAACTTAA
>OTU223
AAGTCGTAACAAGGTTTCCGTAGGTGAACCTGCGGAAGGATCATTACAGTAATTGGCGAA
CCGAGCTTTTTTTAGCGAGGTTTCGCGATCGCTTATATTTAAAACCCACACTTTACATTA
TATATTTTTTTGAATGATAAAAATCAAAAGATCACTTTCAACAACGGATCTCTTGGCTCT
CGCATCGATGAAGAACGTAGCGAAGTGCGATAAGTAATGTGAATTGCAGAATTCCGTGAA
TCATCGAATCTTTGAACGCATATTGCACTCTCTGGTATTCCGGAGAGTATGCCTGTTTGA
GGGTCAGTTAAATAAAAATCGGGGTTGTTGCTGCTTTTTTGTGGTGACGCTCCGGAATTG
GGTCGTCTTCACCTTTGGTGTAAGTGACCTAAAATTTTACGTGATTTTCGAACGTATTTG
AATTTTTTTACTTACGTTTGCGATATCGAATATTAGATGCGGTCATTTTCCATGACTCGC
GTCCATAAATTTTTCATCTAATGACCTCAAATCAGGTAAGAGTACCCGCTGAACTTAA
>OTU224
AAGTCGTAACAAGGTTTCCGTAGGTGAACCTGCGGAAGGATCATTACCGAGTTAGGGTTT
CTTATAAGCCCGACCTCCAACCCTTTGTTAAACCTACTTTGTTGCTTTGGCAGGCCCGCC
TTCGGGGCCGCTGGAGGGGTTCAGTCCCCTCTGGCCAGTGCCTGCCAGTAGCCAATTTAA
ATTCACTTTTAACCATGTTGTCTGATCATGCAATTGAAAATTAATTTTAAAACTTTCAAC
AACGGATCTCTTGGTTCTGGCATCGATGAAGAACGCAGCGAAATGCGATAAGTAATGTGA
ATTGCAGAATTCAGTGAATCATCGAATCTTTGAACGCACATTGCGCCCCTTGGTATTCCG
AGGGGCATGCCTGTTCGAGCGTCATTATCAACCATCAAGCCCGGCTTGTTATTGGGCGCC
TATCGCTTCAAAGAGCGATTGGCCCGAAAGATAATGGCGGTGTCAAGATTAGACCCCAGG
TGCAGCGAGCTCTAAGCATACACTGAGGTGGTCGTTTTGGCCCGGCTTTAACTATTAAAT
TTTTCAAGGTTGACCTCGGATCAGGTAGGATTACCCGCTGAACTTAA
>OTU225
AAGTCGTAACAAGGTCTCCGTTGGTGAACCAGCGGAGGGATCATTACCGAGTTTTTACGC
TCAAACCCACCGTGAACCCGAAACGTTGCTTCGGCGGGCGGCCCCCAGGCTCGCCTAAGA
CCGCCCGCCAAAGGTCTTGCCATTAGGCTCTGACAGTGGCTCTGCCCACACCTTGTCCTC
TGAATTTGCTTCCAAAAAAATCAAAACTTTCAACAACGGATCTCTTGGTTCTGGCATCGA
TGAAGAACGCAGCGAAATGCGAAAAGTAATGTGAATTGCAGAATTTAGTGAATCATCGAA
TCTTTGAACGCATATTGCGCCCGCCGGCACTCTGGCGGGCACGCCTGTTTGAGCGTCGTT
TCACCACTCGGGCTCTCTCGTCCGGTGTCGGGGCACTGCGATTAAACTCGCAGGCCCCAA
GATGCAGCGGCGGACCAGCCGCGGTCCTGAGCGTAGTACAAGAGTCTCGCTCCGGCGGCC
GCGACGTGACCCTGCCTCGCCCCTTTTTTAAATATCAGTCGACCTCAGATCAGGCGGGAC
TACCCGCTGAACTTAA
>OTU226
AAGTCGTAACAAGGTTTCCGTAGGTGAACCTGCGGAAGGATCATTACCAACCTTTTTAGT
GAGCCTTGGACTTGTCCGTGGTCTCGCGAAATTCTGTATTTAAAACCCGCTCATATAACT
AAAACATGTAGTAATATATGATAATTAAAGATCACTTTCAACAACGGATCTCTTGGCTCT
CGCATCGATGAAGAACGTAGCGAAGTGCGATAAGTAGTGTGAATTGCAGAATTCCGTGAA
TCATCGAATTTTTGAACGCAAATTGCACTCCCTGGTATTCTGGGGAGTATGCCTGTTTGA
GGGTCAGTTTAAGTAAAATCGATTTGTCGCTTTTGTTGACATTTCGGAATTGGGTTGTCT
TAGCCTTTCGGGTTAAGAGACCTGAAATTGACGCTCCTTTGCGCATCCTGGACGTGTATA
ATTTATTTATCCGTTTCGATGTCAATATTTTATTAGGTATGATCATGTCGTGTGGCTTCG
TACCCATAATTTTTCATATTTTGACCTCAAATCAGGTAGGAACACCCGCTGAACTTAA
>OTU227
AAGTCGTAACAAGGTTTCCGTAGGTGAACCTGCGGAAGGATCATTAATGTGAGCGGAGTT
TATTCCATTCTCTGAACACTTCTGCGTATTGGTAGTTGTTGCTTCCACGGTTGCGCGGGC
TCTTCCGTAGTCCGTGTGACCAACCGGTGAAGGTACGGTCCACCGTGGAAGGTTTATCAA
AATTCATTGTTGTCTGCTTCTGTCCGAATGTAAGTTAATGAATAATTCAACTTCAAAACT
TTCAACAACGGATCTCTTGGTTCTCGCATCGATGAAGGGCGCAGCGAAATGCGATAAGTA
GTGTGAATTGCAGAATTCCGTGAATCATCGAGTTCTTGAACGCATATTGCGCCTCTTGGT
ATTCCTGGAGGCATGCCTGTTCGAGTGTTATCATCATTCCCCTTCAGGGATGAATCGTAA
GGATTCATCGCCTGGTATTGATCGGATAGCAACCGGTGTCTCTCACCTTGCTTGCGATCG
GAATTTATCAGCGCAGCCATATCTCTTGCTCCGGCATAATAGCATTTGTAACCTTGCTTG
CAAGAGGTTCGGCTTTTGCGTACTTCCCATCCGTGGTTCCATTTTTATAACCTCGAATCA
GGTAAGAGCACCCGCTGAACTTAA
>OTU228
AAGTCGTAACAAGGTCTCCGTAGGTGAACCTGCGGAGGGATCATTACCGAGTTCATGCCC
TCTAGGGTAGATCTCCCACCCTATGTTATCATTACCTTTGTTGCTTTGGCGGGCCGCTCG
GCACCTGCCCGGCTACCGGCTTCCCGCTGGTAAGCGCCCGCCAGAGGACCCCAAACTCTG
AATTGTTAGTGTCGTCTGAGTACTATGTAATAGTTAAAACTTTCAACAACGGATCTCTTG
GTTCTGGCATCGATGAAGAACGCAGCGAAATGCGATAAGTAATGTGAATTGCAGAATTCA
GTGAATCATCGAATCTTTGAACGCACATTGCGCCCCTTGGTATTCCGAGGGGCATGCCTG
TTCGAGCGTCATCACAACCTTCAAGCACTGCTTGGTCTTGGGCTCCGCCGCTAACCCGGC
GGGCCTCAAAACGAGTGGCGGCGCCATCAGGCTCTGAGCGTAGTAGATTTCCTCGCTACG
GAGTCCTGGTGACGGTGGTCATCAAACCCCAACTCTCTAAGTTTGACCTCGGATCAGGTA
GGGATACCCGCTGAACTTAA
>OTU229
AAGTCGTAACAAGGTTTCCGTAGGTGAACCTGCGGAAGGATCATTACAGTATTGGCGAAC
CGAGCTTTTTTAGCGAGGTTTTGCGATCACTTATATTTAATACCCACACTTTACATTATA
TATATTTTTTTTTGAATGATAAATTAAAAAGATCACTTTCAACAACGGATCTCTTGGCTC
TCGCATCGATGAAGAACGTAGCGAAGTGCGATAAGTAATGTGAATTGCAGAATTCCGTGA
ATCATCGAATCTTTGAACGCATATTGCACTCTCTGGTATTCCGGAGAGTATGCCTGTTTG
AGGGTCAGTTAAATAAAAATCGGGGTTGTTGCTGCCATACGTGGTGACGCTTCGGAATTT
GGTCGTCTTCACCTTTCGGTTAAGTGACCTAAAATTTTACGTGATTTTCGAACGTATTTG
AATTTTTTTACTTACGTTCGTGATGTCGAATACTAGATGCGATCATTTTCCATGACTCGC
GTCCATAATTTTTCATCTAATGACCTCAAATCAGGTAAGAGTACCCGCTGAACTTAA
>OTU230
AAGTCGTAACAAGGTTTCCGTAGGTGAACCTGCGGAAGGATCATTACTGAGTTAGGGTCT
TTCTGGCCCGACCTCCAACCCTTTGTTTACTATACCATGTTGCTTTGGCGGGCCTGCCTT
TTGGGGCTGCCGGGGGCATTATTGCCCTTGGCCCGTGTCTGCCAGGAGCCTTTTTAAATT
CTGTGTTCAACTGTGTTGTCTGAGTCCCAATATCAAAATATCAAAAAACTTTCAACAACG
GATCTCTTGGTTCTGGCATCGATGAAGAACGCAGCGAAATGCGATAAGTAATGCGAATTG
CAGAATTCAGTGAGTCATCGAATCTTTGAACGCATATTGCGCCCTTTGGTATTCCGAAGG
GCATGCCTGTTCGAGCGTCATTATCACCGTATCAAGCTTGGCTTGTTGTTGGGCCCTCTG
TCACTTGGTGACAGGTCCAAAAGACAATAACCGGTGTCATACAGACTCTATATGCAACGA
GCTGATACAGCACGCATCTGGTGGTCGTGTGGCCCGGTTTTTATATATATAAATAAATTT
CTCAAGGTTGACCTCGGATCAGGTAGGAATACCCGCTGAACTTAA
>OTU231
AAGTCGTAACAAGGTTTCCGTAGGTGAACCTGCGGAAGGATCATTATTGATTTTCAAAGG
ATGTGCTGGCTTGATTTTCTTTTGGAAATAGAGCAACCGTGCACTCCGAAAAACATCCTC
ATCCTCCTGTGCATCCTCTGTAGATAAGGACTTGTTTAGCCCTTTGTCTACGTTTAAAAA
CACTGTGATTATTATAATGTTCTGCCATATAACTTTAAAACAACTTTCAACAACGGATCT
CTTGGTTCTCGCATCGATGAAGAACGCAGCGAATTGCGATATGTAATGTGAATTGCAGAA
TCCAGTGAATCATCGAATCTTTGAACGCATATTGCACCCTTTGGTATTCCAGAGGGTATG
CCTGTTTGAGTGTCATTAATAAATCAAATATAGATATCTTTTCATCTATATTTTGGATAT
TGAAGGGATTCTGCTGATGGCTGACATTAGCTCCTTTTAAATACATGAGTCGAGATGGTT
GGAACCGGCTTCGGTTGATAGACTTGTCATGTTCTGTACCGTTGCTGAGAAGACGATCTC
CGCTTCAAACAGTCCTTGGACTGCCTGCAAGGTATAATAAGATTTTTCAGGATTGACCTC
AAATCAGGTAGGATTACCCGCTGAACTTAA
>OTU232
AAGTTGTAACAAGGTTTCCGTAGGTGAACCTGCGGAAGGATCATTAACAAATCCAAATAT
GATGCAGTGATTTTTTTTAATTGCTGCATAATATTAATCCGCCTAGGAGTAGTGAGTGAT
GGTGGTTCATCATCATTTCTTCTTCTAGGTCGTATATATAAATGCGTGTTGTGTTGACAG
TGTGTGATTAAATATAATTAATTTATTGACAACTTTTAACAATGGATCTCTAGGCTCTTG
CAGCGATGAAGAACGCAGCAAAATGCGAAACGTGATGCGATTTGCATGAATCTGTGAGTC
ATCTAATCTTTGAACGCGAATGGCACTGTTGCGTAAGTGACAGTATGTCTGTTTGAGAAT
CGCAAACCCGATCAACTCTAGTTAAGGGTTGGAATTGACCTTATAAGCCGTATTATGTGC
ATATTTGGTTTGAATGAATCAAGTTGATGAGCCTCCCAGTGTCGCTCAATGTGTGCTAGC
GAGACAGTCGTCCCGATGTCACATTTCGTGTCACTGCAGGGTTCTAAGCACAACTTTTAT
TGTTATATTCATCGTTCACGATCTCAAATCAGGCAAGATTACCCGCTGAACTTAA
>OTU233
AAGTCGTAACAAGGTTTCCGTAGGTGAACCTGCGGAAGGATCATCTTTGAATTTGATCAT
CCAATTTCCAGAGGGTCTGTGGTCCTCCTTTGGACTCGGGCTTTCTTTTTTAACTCTGGG
AATTGTGCTTGTCTTTTGACGAGTACACTTTCCCACAAACCTAAACAACAATATTAAACA
ACTTTTAACGATGGATCTCTTGGCTCCCGTATCGATGAAGAACGCGGCGAATTGCGATAA
CTAGTGTGAATTGCAGAATTACGTGAATCATCGAGTCTTTGAACGCATATTGCACTCTCT
GCATTACAGAGAGAATATCTGTTTCAGTGTCATTAACACCTCTCAGGATAACTTTGGTTG
TTCTGGACCTGGGTGTTCCGGGATAATCAATTTAGTAGGAGTCCTACTAAATAATTAATC
TGGTCACCTTAAAATGCAAGAGCCGTTGTCTGTCCTTTACACTGAGCTTTTTGATAATAG
GGCGTTAAGCCTTTTCTTAAAGCATATCGGTGGGATTTTGGCATGGGCCTCTGGCTGGAT
CTTCCATCCATCCATTCTCTTTCTCAAAATTTGACCTGAAATCAGATAAGACTACCCGCT
GAATTTAA
>OTU234
AAGTCGTAACAAGGTTTCCGTAGGTGAACCTGCGGAAGGATCATTCATAATCAAGTGTTT
TTATGGCACTTTCAAAAATCCATATCCACCTTGTGTGCAATGTCATCTCACTGGGGGCCA
CCGGCTGTCAAAAGCCGTCTGGTCACCTTTGGGATTTATATCTACTCAGAACTTTAGTGA
TTTTGTCTGAAACATATTATGAATACTTAATTCAAAATACAACTTTCAACAACGGATCTC
TTGGCTCTCGCATCGATGAAGAACGCAGCGAAATGCGATACGTAATGTGAATTGCAGAAT
TCAGTGAATCATCGAATCTTTGAACGCATATTGCGCTCTCTGGTATTCCGGAGAGCATGC
TTGTTTGAGTATCAGTAAACACCTCAACTTCCATATCTTTTTTGAAATGGGAGTTGGACT
TGAGTGATCCCAACGCTTTTCCTCACCGAAAAGTGGCGGGTTACTTGAAATGCAGGTGCA
GCTGGACTTTTCTCTGAGCTATAAGCATATCTATTTAGTCTGCCTAAAAAACAGATTATT
ACCTTTGCTGCAGCTAACATAAAGGAGATTAGTTCTTGTGCTGACTGATGCAGGATTCAC
AAAGACAGGCTTCGGCCGACTTTGTAAACTCGATCTCAAATCAAGTAAGACTACCCGCTG
AACTTAA
>OTU235
AAGTCGTAACAAGGTTTCCGTAGGTGAACCTGCGGAAGGATCATTATAGATTCAACGGGA
GGGGATGTGCTGGCAAAGGAGTCTCTCTTTTTGCATTGTGCACTCCTGCCCTCCCTCCTT
CTGAATTTTGTCCCTGTGCACCCTTTGTAGACGGGAATTTGGAGTCCCTTCATTTTCCTG
TCTATGTTCTTTTTGTTACAACCCAAAATTAGTTGTTTTAAATGTTTGGCTTGTATAGCC
AGGTAAAAATATAATCACAACTTTCAACAATGGATCTCTCGGTTCTCGCATCGATGAAGA
ACGCAGCGAATTGCGATATGTAATGTGAATTGCAGAATTCAGTGAATCATCGAATCTTTG
AACGCATCTTGCACCCCCTGGTATTCCAGGGGGCATGCCTGTTTGAGTGTCATTTTTCAA
TCTCAATGCAATGGAAGTGTCCGCTCGGCGTTTCCTTGTATTGGACAATGAAGGTTGCTG
GGTACCACCAGCTTCTTTGAAATGCATTAGCAGGAAATAAGCAGAGTCGGCTTCGGTTTG
ATATGATCTATGCTGTTGCCGTCGGAGCTTTTGTGTTCTGCTGACTTGTCTTTGTATGAG
ACTGTCCATCCTGTGGACACTTTATCAAACTTGACCTCAAATCAGGTAGGATCACCCGCT
GAACTTAA
>OTU236
AAGTCGTAACAAGGTTTCCGTAGGTGAACCTGCGGAAGGATCATTAATGTGTTAAAGGCT
TCGGCCTTATTCACGCCCCTTGTTTAACCTCTGGTTTCTTTGGCGATGTCCCGTCAAACT
TTAACTCTGGTAATGTGATAACGTCTGAGTTTTATTCAAATAAATAAAAACTTTCAACAA
CGGATCTCTTGGTTCCAGCATCGATGAAGAACGCAGCGAAATGCGATAAGTAATGTGAAT
TGCAGAATTCCGTGAATCATCGAGTTTTTGAACGCACATTGCACTCCTTGGTATTCCGAG
GAGTACGCCTGTTCGAGCGTCATTAAACTATCAAGCTTGGCTTGGATTTGAATATCTGTT
GCGGCAGGATTCCAATAAGATAGGCAACTGACCACCTGTGACGACTCACTCGAGTTAGTT
GGCCTTTAAACTTTTATTCTAAGTTGACCTCGGATCAGGCGGGGATACCCGCTGAACTTA
A
>OTU237
AAGTCGTAACAAGGTTTCCGTAGGTGAACCTGCGGAAGGATCATTAAAGATTCTGACCTT
CGGGTCAAACTCTTCAGCTGTGCGCTTCGGCTGCACGTTGATAAAACCTTACACACCTGT
GCACATTTCGGTTGCAAGCCTGCATGCAGGCCTTGCTTCCGCTTTCACATACAACCACAC
GTCTTGAATGTAATAAACTATAAAAGTAACAACTTTCAACAACGGATCTCTTGGCTCTCG
CATCGATGAAGAACGCAGCGAAATGCGATAAGTAATGTGAATTGCAGAATTCAGTGAATC
ATCGAATCTTTGAACGCATCTTGCGCCCCTTGGTATTCCGAGGAGCATGCCTGTTTCAGT
GTCACGTAAACACTCACTCTTGGGATGTAACAATTTCAAGTTGTGGACTTGGACCGTGCC
GTAGTCGGCTCGTCCTGAAATGCATTAGCTTGTGCTTATTAGAGTGCCTGGCATTGGTGT
GATAATTATCTGCGCCTTCGCCTAATGCCTCTTCCGAAGTGCTGCTCCTAATCGTCCAAA
AGGACAACATTTCAAACTTTGGCCTGAAATCAGGTAGGACTACCCGCTGAACTTAA
>OTU238
AAGTCGTAACAAGGTCTCCGTAGGTGAACCTGCGGAGGGATCATTAACGAGTGAGGGTCG
TCCAGGCCCGACCTCCCAACCCTTTGTTTACCGAACCTCTGTTGCTTCGGCGGACCCGCC
TCACGGCCGCCGGAGGACCGTCGCAAGGCGTCCTCTGGCCCGCGTCCGCCGACGGCCAAC
CTCTCAAACCCTGAACCAACCGTGTCGTGTGTCTCAGTTCATGATTAAATTAAAGCAAAA
CTTTCAACAACGGATCTCTTGGTTCTGGCATCGATGAAGAACGCAGCGAAATGCGATAAG
TAATGCGAATTGCAGAATTCCAGTGAGTCATCGAATCTTTGAACGCACATTGCGCCCTTT
GGTATTCCGAAGGGCATGCCTGTTCGAGCGTCATTATCACCCCTCGGGCCCCGTGCTCGG
TGTTGGATGGCCGGTTCGGGCGACCGAACCCCTCCCAAAGACAATGACGGCGGCCTGTGG
TTCCCCCGGTACACTGAGCTTTTCACGAGGCACGTACCGGACGAGGGCGCCCAGGACCCG
GTCCTCTCCTCTCAGCAGGAAAGTTTTCAATGGTTGACCTCGGATCAGGTAGGAATACGC
GCTGAACTTAA
>OTU239
AAGTCGTAACAAGGTTTCCGTAGGTGAACCTGCGGAAGGATCATTAACAAAATAAACGGT
TCTAGTCGATAAAACGGCTATGAACTTTCTATACCTTTTGTGAACTAAAACCTTTTCGCT
TCGGTAGCAAGCTCTAGTTGGGGCTGTAAGTCTACCGGTGGCACTCAATTAAACTATCTT
TTTGAACATTTGTCTGAATACCAAATTTTCGAATGAAAATTAAAACTTTCAACAACGGAT
CTCTTGGTTCTCGCATCGATGAAGAACGCAGCGAAACGCGATAGTTAATGTGAATTGCAG
AATTCAGTGAATCATCGAGTTTTTGAACGCACATTGCGCCTAATGGTATTCCATTAGGCA
TGTCTGTTTGAGCGTCATTACAATATCTCAGCACAAAGCTGGTTTTATGGGCTTGTTTTT
TTTTTAAAAACAGGCTTTAAAGTTGTGTATGCTCTGCAGGCTACTTTGCCAAACCAAAAC
ATAGTATTGATTTCTTTGTTTCTAGTGAGGCTTTGTATGCTCTGCCTGAATAAAAAAAAA
CTCTAAGGTTTTGACCTCAGATCAGACAAGGATACCCGCTGAACTTAA
>OTU240
AAGTCGTAACAAGGTCTCCGTTGGTGAACCAGCGGAGGGATCATTACAGAGTTGCAAAAC
TCCCAACCCTTTGTGAACGAACCTAACAGTTGCTTCGGCGGGAGGCTCCTTAGGGCCTCG
CCCCCCGCGGGCACCCCGCCGGAGTCCTACAAACTCTTGATTATTTTGGCATCTCTGAGT
AGCTTACAAATAAGTTAAAACTTTCAACAACGGATCTCTTGGTTCTGGCATCGATGAAGA
ACGCAGCGAAATGCGATAAGTAATGTGAATTGCAGAATTCAGTGAATCATCGAATCTTTG
AACGCACATTGCGCCCGCCAGTATTCTGGCGGGCATGCCTGTTCGAGCGTCATTTCAACC
ATCAAGCCCCGGGCTTGTGTTGGGGCCCTGCGGCCGCCCGCAGCCCCCTAAAAGCAGTGG
CGGGCTCGCTATCACACCGAGTGCAGTAGTTTACTCTTTCTCAGGGCGTGTGGCGGGTCC
CGGCCGTGAAACCCCCTATTTATCAAGGTTGACCTCGGATCAGGTAGGAATACCCGCTGA
ACTTAA
>OTU241
AAGTCGTAACAAGGTTTCCGTAGGTGAACCTGCGGAAGGATCATTAAAAGTTATTGGTTA
TACATTTCATGTATCAACTGCATAAACCCATTCCGAGTACCTTGCCTGTTGCTTCCATGG
GGCTTGACCTTGGTCACTCTTGTGATGCAAAATCCAAGAGAGTCCCCATGGGAGGTAATC
ATTAAATTCATGTATCCAATGTCTTCTGTCTGAACTGTTTATAACAAATGTTAAAACTTT
CAACAACGGATCTCTTGGTTCTCGCATCGATGAAGAACGCAGCGAAATGCGATAAGTAGT
GTGAATTGCAGAATTCAGTGAATCATCGAATCTTTGAACGCACATTGCGCCTCCTGGTAT
TCCGGGAGGCATGCCTGTTCGAGCGTCATTAAATACCTCTCAAGCAAATTTGCTTGGTCG
TGGAAGATGAGTATGCTTGCATTCTCACTTCTGAAATTCAAAGGCGGATGATCTCATATC
CCCAGGTGTAGTAAGTTTATCTTTTCGCTTGGTGCATGCGATTGTCCTGCCGTTGACCCC
CATGTTTTCAAGGTTGACCTCGGATCAGGTAGGGATACCCGCTGAACTTAA
>OTU242
AAGTCGTAACAAGGTCTCCGTTGGTGAACCAGCGGAGGGATCATTACTGAGTTGCAAAAC
TCCCAAACCCTTGTAAACATACCACATCGTCGTTGCTTCGGCGGGCAGCCCCTGGGAGGG
GCCTCGCCTCCTCGTGAGGTGCCCGCCGGAGGACCAACACAACTCTTGTATTAATTTGTC
TCTCTGAGAAAACTTTTAAATAAGTAAAAACTTTCAACAACGGATCTCTTGGTTCTGGCA
TCGATGAAGAACGCAGCGAAATGCGATAAGTAATGTGAATTGCAGAATTCAGTGAATCAT
CGAATCTTTGAACGCACATTGCGCCCGCCAGTATTCTGGCGGGCATGCCTGTTCGAGCGT
CATTTCAACCCTCAAGCCCAGCTTGGTGTTGGGGCATTGCGGCTCGTCCGCAAGCCCTGA
AAAGCAGTGGCGGGCTCGCCGTAACTCCGAGCGCAGTAGTTTATTCTCGTTCTGGAAGCG
TGGCGGGTGCCGGCCGTTAAACCCCTACTTTTATAAGGTTGACCTCGGATCAGGTAGGAA
TACCCGCTGAACTTAA
>OTU243
AAGTTGTAACAAGGTTTCCGTAGGTGAACCTGCGGAAGGATCATTAACAAATCCAATGCT
TGTGGGATGGCTTGTAAAAGGGTCATCTTGCAAATATTAATCCGCTGGCCTCGCAAGGGG
CTGGTTGATAACATAAATGTGTGTAGTGTTGACAGTGTGTGATATTTAATTAATTATTGA
CAACTTTTAACAATGGATCTCTAGGCTCTTGCATCGATGAAGAACGCAGCAAAGTGCGAA
ATGTGATGCGATTTGCACGAATCTGTGAGTCATCTAATCTTTGAACGCGAATGGCACTGT
TACGCAAGTAGCAGTATGTCTGTTTGAGAATCGCAAACACGATCAACTCTAGTTAGGGTT
GGGATTGACCTCATGCGCTGTTTATAGCTGCATTTGGTTTGAATTCATCAAGTTGATGGG
CTTCCCAGCGATGCTCGATGTGTGCTAGCGAGACAGTTGTCCCGATCTCACATTAGTGTT
TCGTTGCAGAGCTCTAATCACAGCTTGTTTATTAATGATAATTATTAGTGATTATTATTA
TTTATCTATTACGATCTCAAATCAGGCAAGATTACCCGCTGAACTTAA
>OTU244
AAGTCGTAACAAGGTTTCCGTAGGTGAACCTGCGGAAGGATCATTATTGCAAATTTTGAG
AATGTGTAGGAATGTGAGATGAAACAAACTAGTCAAACAATTTTTTTACTTGTGCATAAC
TCTCCACAATGGATCTCTGGGCTCTTGCATCGATGAAGAACGCAGCAAAATGCGAAAAGT
GTTATGACATGCAATCTTGGCGAATCATTTAATTTTTGAACGCACCTTGTACACTGTGAA
ACGTGTATGCTTGTTTGAGTAAATACAACTAGAAAATGGGATTTACAATTTACAGTTTGT
TATCCTGAAAGAGATGAATCGAAAATGCGATTTGGGATAAGATCTGCAAATCCATATTCA
AACAGAGCGCGTGTTTAACTCGTTATTCACCCACCTAACCCTAATCTATTTCTCAAATCA
AGCAAGATTACCCGCTGAACTTAA
>OTU245
AAGTCGTAACAAGGTCTCCGTTGGTGAACCAGCGGAGGGATCATTACAGAGTTTACAACT
CCCAAACCCCTGTGAACATACCAGTCGTTGCCTCGGCGGTGTCTTGCTTCGGCGAGCCCG
CCAGAGGACCCAACAAACTCTTGTTTTTTTAGTATTATCTGAGTGACAAGTTTAATAAAT
CAAAACTTTCAACAACGGATCTCTTGGTTCTGGCATCGATGAAGAACGCAGCGAAATGCG
ATAAGTAATGTGAATTGCAGAATTCAGTGAATCATCGAATCTTTGAACGCACATTGCGCC
CGCCAGTATTCTGGCGGGCATGCCTGTTCGAGCGTCATTTCAACCCTCAAACCCCCGGGT
TTGGTGTTGGAGATCGGCATGAGTCCTTCGGGGCGACGCCGTCTCCCAAATATAGTGGCG
GTCTCGCTGTAGCTTCCTATGCGTAGTAGCACACCTCGCACTGGAAAGCAGCGCGGCCAC
GCCGTTAAACCCCCAACTTTTCTGAGTTTGACCTCGAATCAGGTAGGATTACCCGCTGAA
CTTAA
>OTU246
AAGTCGTAACAAGGTTTCCGTAGGTGAACCTGCGGAAGGATCATTAATGAAATTATATAT
AAGGTTGTGGCGGGATTGTTGCTGGCTCACTATGTGCGCATGTGCACATCCCCTGCCCTT
ATTTCCATTCATTCACACCTTGTGCACAACCCTGTAGCGCGCTCTGTCTGAGCAGCTATA
GAATTTTTTCATACACACTTGATTGTAAAAATGTTTTGGGGGTTACACAAAGTTTATATA
CAACTTTCAGCAACGGATCTCTTGGCTCTCGCATCGATGAAGAACGCAGCGAAATGCGAT
AAGTAATGTGAATTGCAGAATTCAGTGAATCATCGAATCTTTGAACGCACCTTGCACTCC
TTGGTATTCCGAGGAGTATGCCTGTTTGAGTGTCATGAAATTTATCAACTGTTCCGACTT
TACCATTGGAATGAAGTTGGCTTATGGAGGATTGCTGTGTGCATATATATATACAGCTCC
TCTTGAATGCATTTCATTAGCTTGCTTATAGGCAATCTTGCATCGACATGATAAACTATC
TATGTTGATTAGAGTTTGCTTTTGCGACAACTATCACATTTGACCTCAAATCAGGTAGGA
CTACCTGCTGAACTTAA
>OTU247
AAGTCGTAACAAGGTTTCCGTAGGTGAACCTGCGGAAGGATCATTATCGATGTTCCACGG
GATGTGCTGGTGAGAGCCCTTCTGGGGTGATCGCATGTGCACTCCCTAAATACATACCTT
ACACCTGTGAACCTCGAGCCCGTGCCGAAAGGTACGAGTTCAACCTTTTAATAAAACCTG
ATTGATAAAGCTCTGGAGCGAGTGTTGGTTAATTAAAAACAACCATCAGCAACGGATCTC
TTGGCATTCCAATCGATGAAGAACGTAGCGAATTGCGATAAGTAATGTGAATTGCAGAAT
TCAGTGAATCATCGAATCTTTGAACGCACCTTGCGCCCTCTGGTATTCCTGAGGGCATGC
CCGGTTGAGTGTCATGAATATCTCAACTCTGATGCCTCGTTGTACGGTCCATTTGGTTTG
CTCCTTGATCCAACGGGGTCTCGGTGGCTGCCTCTGTGACTGAGGTGTTGGAGATTGGAC
TTGAGCATTGCTGGAACTTTCGGCTGGCTCAAAATCTATTAGTGAGGTTGTGATCCTTTC
GGTCCGTCTCGGCGTGATAAGTTGATCGCTGTAAAGGACTTTGAGAGGTACGACCGGCTT
CTAACGGTCTTTGGACAACTTTGACATTTACACCTCAACTCGGGTAGGACTACCCGCTGA
ACTTAA
>OTU248
AAGTCGTAACAAGGTCTCCGTAGGTGAACCTGCGGAGGGATCATTATCGAATGGTCTTAA
AAGCCTTCAACACTTTAAACCGTGGAAGCGACACGTGCTTCGGCGCTCCGGCGCCGCCTT
CAATGCATGAGTCCGTCTTTGACGTCTGAATTGTAGAATGAGAAAAAAACTTTCAACAAA
GGATCTCTTGGCTCTCGCATCGATGAAGAACGTAGTGAAGCGCGAAATGTAATGTGAATC
GCAGAACCTTGTGAATCATCGAATCTTTGAACGCACATTGCGCCTCTCCTCACCGGGAGG
CATGCCTGTCTGAGCGTCTTTTACACCGATAGGCCCCGTCGGGGTCTGTGATGGGCCTCG
CGCTCTCCGAGCGTGTCGCCTGGAACGGATCGGTCGAAGGAGCGGACGAGATCCATTAGG
ACTGGCCGTGACGAGACCGTGGAATCTCTGATTTGACCTCAGATCAGGTAGGGACACCGC
CTGAACTTAA
>OTU249
AAGTCGTAACAAGGTTTCCGTAGGTGAACCTGCGGAAGGATCATTAACTAATACTGTGAG
GCGATAGCCTCATTAGCCTTGTGCATTGCTCTAGCTCTTGGACCTTGGTCTTTGAGTGGA
GCACAGACGCATGTCTGGATCTATTATTTAAATTTAAACCGAGTCTTAGAATCAATATTA
ATTGAAACAACTTTTAACAATGGATCTCTAGGCTCTTGCAACGATGAAGAACGCAGCGAA
ATGCGATACGTAATGTGATGTGCATTTATTTGTGAATCATCGAATCTTTGAACGCAACTT
GCACTTTCTGGATCTACTGGAAAGTATACTTGTTTGAGTATCAGAAAAACCTATTATACT
GTAGACTGTCTATAGTGTAGAGTTGAGACGCTTTCACCTGGTGGAATGTCTTTAAAGGTA
TTACGATTCAAAGCGTGGTAAAAGACAGATGTTCTTTCCCGCTGAGCTAGTCGTGCCATG
ATAGATGGAGTGTTAACTTTCGAGTTAATGACCTCATCATCGCTATTGTTATGATCTCAA
ATCAAGTAAGAGTACCCGCTGAACTTAA
>OTU250
AAGTCGTAACAAGGTTTCCGTAGGTGAACCTGCGGAAGGATCATTAATATTTGGATAGAC
TTACTACTATTCTTCTCCTTTCTCAGCCAGTCTTTTAGTAGTAAGTCTTATTCAAATATT
GAAAGGAGCAAGATACCTATATTTAAAACCCACTCTTAAATATTTATTTGTATTTTGAAT
GATAAAATTAAAGATCACTTTCAACAACGGATCTCTTGGCTCTCGCATCGATGAAGAACG
TAGCGAAGTGCGATAAGTAATGTGAATTGCAGAATTCCGTGAATCATCTAATCTTTGAAC
GCATATTGCACCTTCTGGTATTCCGGAAGGTATGCCTGTTTGAGGGTCAGTTAAATAAAG
ATCGGCGTTGTTGCTGCCTCTCGTGGTAACGCGTCGGAGTTGGGTCGTCTTAACCTTCGG
CTAAGTGACTTAAAATTTTGCATGATTTTCGAACGTATTTAAATTGCTTACGTACGTTTG
GGATATCGAATGTTATTAGGTTCGGTCATCCTTATGACTCGCGCCTATAATTTTTTCATT
AAATGACCTCAAATCAGGTAAGAATACCCGCTGAACTTAA
>OTU251
AAGTCATAACAAGGTTTCCGTAGGTGAACCTGCGGAAGGATCATTAGTGATTGGTCGAAA
GACCTTATCCCATCCTCACACCTGTGCACCGTGGGCTTCGGCCCTACAAACGTAGTGTAT
CGAACGTATGCATCTTAACAAACAAAACTTTCAACAACGGATCTCTTGGCTCTCGCATCG
ATGAAGAACGCAGCGAAATGCGATAAGTAATGTGAATTGCAGAATTCAGTGAATCATCGA
ATCTTTGAACGCACCTTGCGCCTTTTGGTATTCCGAAAGGCATGCCTGTTTGAGTGTCAT
GTAGACTCAACTCTCGAGAGGTTTCTTGCGGGTTGGATTTGGGTGTTGCCGTTCGGCTCG
CCTCAAAAGTGTTAGTGGTTCAAGCACTTGACCAGACGTGATAAGTTTCGTCTGGCCAGT
GTGCTGTTTGACCGCTCCTGAACCGCCTTGTGGCGCTTTTTGACTCTGACCTCAAATCAG
GTAGGACTACCCGCTGAACTTAA
>OTU252
AAGTCGTAACAAGGTCTCCGTTGGTGAACCAGCGGAGGGATCATTACAGGACTCGCAAGA
CTCCTTAAACCCCTGTGAACTTACTGTTTATACGTTGCTTCGGCGGGTGCTCCGGGGTCC
GCCCCGGGGCGCTGCGCCCGCCGGCAGCCTACTTAATTCTGTTTCTCTGCGTTGGCATCT
CGAGTAAGCAAAATAAGTTAAAACTTTCAACAACGGATCTCTTGGTTCTGGCATCGATGA
AGAACGCAGCGAAATGCGATAAGTAATGCGAATTGCAGAATTCCGTGAGTCATCGAATCT
TTGAACGCACATTGCGCCCGCCAGCATTCTGGCGGGCATGCCTGTTCGAGCGTCATTGCA
ACCCTCAGGCCCTGCCTGGCGTTGGAGGACTGCGCCGCAGCCTCCCAAAGCAAGCGGCGG
CGGCGCCCCAAAACCGAACGCAGTAGTTATACCTCGTTCTGGGTGTGGGACGTTGCCCGG
CCGGAAAACCCCTTCTTTTTAGTGGTTGACCTCGAATCAGGTAGGAATACCCGCTGAACT
TAA
>OTU253
AAGTCGTAACAAGGTCTCCGTAGGTGAACCTGCGGAGGGATCATTAACGAATGATCATCC
TTGATCTTCTTACCCTCAAACCACCGTGGAACACAACATGTGCTTCGGCGCCTGCTGGCG
TCGCCTTTATGCTTCAACCATGTCTTTTTTGTCTGAAGAATAAAATGTCAAAACTTTCAA
CAAAGGATCTCTTGGCTCTCGCATCGATGAAGAACGTAGCAAAGCGCGAAATGTAGTGTG
AATTGCAGAACTTAGTGAATCATCGAATCTTTGAACGCACATTGCGCCTCTCTTTACCGG
GAGGCATGCCTGTCTGAGCGTCATATAAAACCCATAAATCATCTTAGATTTGTATTGGGC
TCTGCACTCGGGTGCATTGCCTCGAAGGGATAGGGTCTAGATTTGCGGACGAGCTCCTGT
TGGACTTACCGTGAGTTCGGCCCATGTCAAAGAGGCCCCTCTGGGCCTCTGAATCCTTGA
CCTCAGATCAGGTAGGAAGACCGCCTGAACTTAA
>OTU254
AAGTCGTAACAAGGTTTCCGTAGGTGAACCTGCGGAAGGATCATTATTGAATTTTGAATA
GGTTGTTGCTGACCCTTTTGGGTACGTGCACGCCTTTCTGAATCACACACACCTGTGCAC
TTTATGTAGACCGAACCTGGTCTATGTTTTTTTTACACACACACACTTTTGTACAAAAGC
ATGTCGTGATGATGATGATGATAATGTAATACAACTTTCAACAACGGATCTCTTGGCTCT
CGCATCGATGAAGAACGCAGCGAAATGCGATAAGTAATGTGAATTGCAGAATTCAGTGAA
TCATCGAATCTTTGAACGCACCTTGTGCTCCTTGGTATTCCGAGGAGCATGCCTGTTTGA
GTGTCATTGAATTTTATCAATCCCTATGTTGATAGGGTTTGGATTTGGAGACGATGCTGG
CTTTTTAAGCTCGGCTTCTCTAAAATGCATTAGCGATCTTTCGATAGGCTTTGGTTTTGA
TAATTGATCTATGCCATCGCTTTTTCGAACTGTCTTTACGTTTTGACCTCAAATCAGGTA
GGACTACCCGCTGAACTTAA
>OTU255
AAGTCGTAACAAGGTTTCCGTAGGTGAACCTGCGGAAGGATCATTAACAAAATATAATTT
TACCTTTGTGAATTGGGTAGCTAATTTATTAGCCGCCTCTTTTTAACTTTAAGTCTAAAT
CTATACAATAATTATATAATAATTTTTAACAATGGATCTCTAGGCTCTTGCAACGATGAA
GAACGCAGTCAATTGCGATAAGTAATGTGAATTGCATTACCTGTGAATCATCGAATCTTT
GAACGCATTTTGCACTTTGTCTCTGGCAAAGTATATCTGTTTGAGTATCATAAAACCCTG
TTACAATTGTAGCATTATGAATCATCAAGAATTTGTCGTTCAAAATATATAAAACAAAAC
TGTGTGGTAATTATTACACAATTGTTCTATCTAACTTTGATCTCAAATCAGATAAGAATA
CCCGCTGAACTTAA
>OTU256
AAGTCGTAACAAGGTTTCCGTAGGTGAACCTGCGGAAGGATCATTACAGTATTGGCGAAC
TGAGCTTTTTTAGCGAGGTTTTGCGATCACTTATATTTAAAACCCACACTTTATATTATA
TACATATTTTTTTTAAATGATAAAAATCAAAAGATCACTTTCAACAACGGATCTCTTGGC
TCTCGCATCGATGAAGAACGTAGCGAAGTGCGATAAGTAATGTGAATTGCAGAATTCCGT
GAATCATCGAATCTTTGAACGCATATTGCACTCTCTGGTATTCCGGAGAGTATGCCTGTT
TGAGGGTCAGTTAAATAAAAATCGGGGTTGTTGCTGCCATTCGTGGTGACGCTTCGGAAT
TGGGTCGTCTTCACCCTTCGGTTAAGTGACCTAAAATTTTACGTGATTTTCGAACGTATT
TAAAATTTTTTACTTACGTTTGCGATATCGAATACTAGATGCGGTCATTTTCCATGACTC
GCGTCCATAATTTTTCATCTAATGACCTCAAATCAGGTAAGAGTACCCGCTGAACTTAA
>OTU257
AAGTCGTAACAAGGTCTCCGTTGGTGAACCAGCGGAGGGATCATTAAAGAGTTGTAAAAA
AACTCCCTAAACCACCTGTGAACCTACCTGTTTCGTTGCTTCGGCAGGCCGCCCCAGGGC
GGGGCCTATGGCCTGTACAGGTGCCTGCCGGAGGGTGTAAAAAAAACTCGAATATTTCAG
TAGCCGTCTGAGTTACAAAACAAGCAAGTCAAAACTTTCAACAACGGATCTCTTGGTTCT
GGCATCGATGAAGAACGCAGCGAAATGCGATAAGTAATGTGAATTGCAGAATTCAGTGAA
TCATCGAATCTTTGAACGCACATTGCGCCCGTCAGCATTCTGGCGGGCATGCCTGTTCGA
GCGTCATTTCAACCCTCAAGCCTTCTTGGTGTTGGGGTGCTACGGGGGTAACCTGTAGGC
CCTTAAGATCAGTGGCGGGCTCGTTGAAACCCCGAGCGTAGTAGTTTGTCTCCCTCGTTC
AGGGCGTTTCGGCGGGTTCCCAGCCGTTAAACCTTATAAATTTTCAAAATTGACCTCGGA
TCAGGTAGGAATACCCGCTGAACTTAA
>OTU258
AAGTCGTAACAAGGTCTCCGTTGGTGAACCAGCGGAGGGATCATTACTGAGTTTACGCTC
TACAACCCTTTGTGAACATACCTACAACTGTTGCTTCGGCGGGTAGGGTCTCCGCGACCC
TCCCGGCCTCCCGCCTCCGGGCGGGTCGGCGCCCGCCGGAGGATAACCAAACTCTGATTT
AACGACGTTTCTTCTGAGTGGTACAAGCAAATAATCAAAACTTTTAACAACGGATCTCTT
GGTTCTGGCATCGATGAAGAACGCAGCGAAATGCGATAAGTAATGTGAATTGCAGAATTC
AGTGAATCATCGAATCTTTGAACGCACATTGCGCCCGCCAGCATTCTGGCGGGCATGCCT
GTTCGAGCGTCATTTCAACCCTCAAGCTCTGCTTGGTGTTGGGGCCCTACAGCCGATGTA
GGCCCTCAAAGGTAGTGGCGGACCCTCCCGGAGCCTCCTTTGCGTAGTAACTTTACGTCT
CGCACTGGGATCCGGAGGGACTCTTGCCGTAAAACCCCCCAATCTTCCAAAGGTTGACCT
CGGATCAGGTAGGAATACCCGCTGAACTTAA
>OTU259
AAGTCGTAACAAGGTTTCCGTAGGTGAACCTGCGGAAGGATCATTAGTATAAGAAAGAAT
TTCCCAATTCTTTTTTTGAACCCCATTGCGTACCGGTAACCGTTGCTTCCGCGGTTTTAG
CGGGCTGTAACAGTCCGTGCCGCTGCACCTTCTCAGGTGCGGCCGCCGCGGAAGGTTTAT
GAAAACAACCCCTTCTGTTATTGTTTGACATTGTCCGAGTGTGAATGGAAGTGAATTAAA
AGCTTAAAAACTTTCAACAACGGATCTCTTGGTTCTCGCATCGATGAAGAGCGCAGCGAA
ATGCGATAAGTAGTGTGAATTGCAGAATTCCGTGAATCATCGAGTTCTTGAACGCATATT
GCGCCTTTAGGTATTCCTGGAGGCATGCCTGTTCGAGCGTCATCATATCGGTTCGAGGGA
TTCTCCTTCGGTTCTGATTGTGGAGCGGTCTTGAGCACGTTCCCAATCGAATTTCATCGG
CAAAGGCAAAACTGACCCTTCGGCATGATATCATTGTGTTCTTCTGCCGTTGCCAGATGC
GCCTTTGGATCAAAGCCTATTGTTTTTTCATTATGACCTCGGATCAGGTAAGAACACCCG
CTGAACTTAA
>OTU260
AAGTCGTAACAAGGTTTCCGTAGGTGAACCTGCGGAAGGATCATTATTGAAATCCTTTGG
ATGTTGCTGGCCTCTAGGGGCATGTGCACTCCGCCCTTTTCGATACACCTGTGAACCTAT
TGTAGGTGACAGAGTCTTGTCGCCTATGTTTTTTTTAATACACCCTTATAAAAAAATTGT
ATTGAATGCATACGCAATGTAATACAACTTTCAACAATGGATCTCTTGGTTCTCGCATCG
ATGAAGAACGCAGCGAATTGCGATATGTAATGTGAATTGCAGAATTCAGTGAATCATCGA
ATCTTTGAACGCACCTTGCACCCTTTGGTATTCCGAAGGGTATGCCTGTTTGAGTGTCAT
TAAATCCTCAACTTCAAAGGGGTTTTTGTGCCCATTTGAAGCTTGGACCGTGGAAGCTTT
GCTGGCGTCACCCATCGTCGGCTCTTCTCAAATGCATTAGCGGAACCGTGAAGGACCCGG
CTTTGGTTTGATAATAATCCTATCTGTGCCGTCGCCGTGGACTCGTGGTCGTTCTGCTTT
CTAACCGTCTTCGGACTGTCTCTTGCGAGGCATAACACTTTTTAAGCTTGACCTCAAATC
AGGTAGGACTACCCGCTGAACTTAA
>OTU261
AAGTCGTAACAAGGTTTCCGTAGGTGAACCTGCGGAAGGATCATTACCAACCTTTTTAGT
GGGCCTTGGACTTGTCCGTGGTCTCGCGAAATTCTGTATTTAAAACCCGCTCATATAACT
AAAACATGTAGTAATATATGATAATTAAAGATCACTTTCAACAACGGATCTCTTGGCTCT
CGCATCGATGAAGAACGTAGCGAAGTGCGATAAGTAGTGTGAATTGCAGAATTCCGTGAA
TCATCGAATTTTTGAACGCAAATTGCACTCCCTGGTATTCCGGGGAGTATGCCTGTTTGA
GGGTCAGCAAAAGTAAAATCGTGGTGTTGCTCTGGTGACATCTCGGAATTGGGTGGTCTT
AGCCTTTCGGGTTAAGAGACCTGAAATTGACGCATCTTTGCGCATCCTGGACGTGTATAA
TTTATTTATCCGTTTTCGATGTCAATGTCTTATTAGGTATGATCATGTCGTGTGGTTTCG
TACCTATAATTTTTCATATTTTGACCTCAAATCAGGTAGGAACACCCGCTGAACTTAA
>OTU262
AAGTCGTAACAAGGTTTCCGTAGGTGAACCTGCGGAAGGATCATTATTGAATAAATCTGG
CGTGGTTGTAGCTGACTCTCCGGAGTATGTGCTCGCCCGTCACCTTTATCTTTCCACCTG
TGCACACACTGTAGTCCTGGATACCTCTCGTCGAAAGGCGGATACAGGGGTTGCCGCGCT
TCCACAAGGAGGTCGGCTCCCTCTGAATTTCCAGGTCTATGACTTCACACACCCCAAACG
AATGTTACAGAATGTTAATCAATGGGCCTCGCGCCTATAAACCTATACAACTTTCAGCAA
CGGATCTCTTGGCTCTCGCATCGATGAAGAACGCAGCGAAATGCGATAAGTAATGTGAAT
TGCAGAATTCAGTGAATCATCGAATCTTTGAACGCACCTTGCGCTCCTTGGTATTCCGAG
GAGCATGCCTGTTTGAGTGTCATTAAATTCTCAACCTCACCAACTTTTGTTGTGTGGAGG
CTTGGACGTGGGGGTTGCAGGTCCGCTCTCGCGGTCTGCTCCTCTGAAATGCATTAGTGG
GTTTGGTCCCCTAATCTATTGGTGTGATAATTATCTACGCCGTGGATCAAGGGACTAATA
GAACCTGCTTCTAACCGTCCCTCACAAGGACAACTCTTGACAATTTTGACCTCAAATCAG
GTAGGACTACCCGCTGAACTTAA
>OTU263
AAGTCGTAACAAGGTCTCCGTTGGTGAACCAGCGGAGGGATCATTACAGGACTCGCAAGA
CTCCTACAACCCTGTGAACTTAACTATAAGCACGTTGCTTCGGCGGGTGTCTCGGCGAGG
GTCCTCCCTCCCCGGGGCGCTAAGCCCGCCGGCAGCCTACTATACTCTGTCTCTTTGCGT
TGGCATCTCGAGTACAATCAAACAAGTTAAAACTTTCAACAACGGATCTCTTGGTTCTGG
CATCGATGAAGAACGCAGCGAAATGCGATAAGTAATGCGAATTGCAGAATTCCGTGAGTC
ATCGAATCTTTGAACGCACATTGCGCCCGCCAGCATTCTGGCGGGCATGCCTGTTCGAGC
GTCATTTCAACCCTCAGGCCCTGCCTGGCGTTGGAGGACTGCGCACGCAGCCTCCCAAAG
CAAGCGGCGGCGGCGCCCCATAACCGAACGCAGTAGTTACATCTCGTTCTGGGTCTGGGT
CGTTGTCCTGCCGGAAAACCCCCATCTATTCAATGGTTGACCTCGAATCAGGTAGGAATA
CCCGCTGAACTTAA
>OTU264
AAGTCGTAACAAGGTTTCCGTAGGTGAACCTGCGGAAGGATCATTAATATTTGAGTAGAG
TCTACTACTACGATAGTGGACTTCGCTTAAATATTCTTAAATTTTTTTAAGGAGCAAGAT
AACTTTATATTTAAAACCCACTCTTTGAACGTATAAATTTATGTATTAATGATAAATTAA
AGATCACTTTCAACAACGGATCTCTTGGCTCTCGCATCGATGAAGAACGTAGCGAAGTGC
GATAAGTAATGTGAATTGCAGAATTCCGTGAATCATCGAATCTTTGAACGCATATTGCAC
TCTCTGGTATTCCGGAGAGTATGCCTGTTTGAGGGTCAGTTAAATAAAAATCGGTGTTGT
TGCTGCCTTTTAGTGGTAACGCGTCGGAATTGAGTCGTCTTTACCTTCGGTTAAGTGACT
TAAAATTTTATGTGATTTTTAAACGTATTTAAACTATTTACTTACGTTTGAATCAATTTA
ATTAGGTTCGGTCATCCTCATGACCCGCGCCTATAATTTTTCATTAAATGACCTCAAATC
AGGTAAGAATACCCGCTGAACTTAA
>OTU265
AAGTCGTAACAAGGTTTCCGTAGGTGAACCTGCGGAAGGATCATTAATAAAAGGATACCT
TCGGGTATACCCCATCCGTGTCTACATACTCTTGTTGCTTTGGCAGGCCGTGGTCTCCCA
CTGTGGGCTCTGCCTGCATGTGCCTGCCAGAGGACCAAACTCTGAATGTTAGTGATGTCT
GAGTACTATATAATAGTTAAAACTTTCAACAACGGATCTCTTGGTTCTGGCATCGATGAA
GAACGCAGCGAAATGCGATAAGTAATGTGAATTGCAGAATTCAGTGAATCATCGAATCTT
TGAACGCACATTGCACCCGGTGGTATTCCGCCGGGTATGCCTGTTCGAGCGTCATTATAA
CCACTCAAGCCTGTCTTGGTGTTGGGGATTGCGAATCTTGCAGCCCTAGAGTCCAGTAGC
GTCACCTGTAGGTCCTAAGCGTAGTAATTTCTCCTCGCTACAGAGCCTGCCGGTGGATAG
TGTAAATCCAGTTAAGTCTGTGTGTCCTGCTATTAAACCCCCAAATTTTAAAAGGTTGAC
CTCGGATCAAGTAGGGATACCCGCTGAACTTAA
>OTU266
AAGTCGTAACAAGGTTTCCGTAGGTGAACCTGCGGAAGGATCATTAACTAAATCCGCACA
CAATAGTGTGCATTAACCTTTGTGCAAAGCATATAGTTATATGCAAATGTAAAACTTGAG
TCTTAAATTTATTTTAATTAAATACAACTTTTAACAATGGATCTCTAGGCTCTTGCAACG
ATGAAGAACGCAGCGAAATGCGATACGTAATGTGACTTGCATTTATTTGTGAATCATCGA
ATCTTTGAACGCAACTTGCACTTTCCAGGCTAATGGGAAGTATACTTGTTTGAGTATCAT
AATAAACTATCCAACAATATGTTGTGGAATTGAAGTGTTACTTTGTATGCTTCTAAATGA
ATTACTGTTAAAAGTGTGGTAAAAGACGGATGTTCTTTCCCGCTGAGTAATAGAAATTTT
TTTTGAATTGATCTCAAATCAAGTAAGATTACCCGCTGAACTTAA
>OTU267
AAGTCGTAACAAGGTTTCCGTAGGTGAACCTGCGGAAGGATCATTATTGAATATACAACA
TGGGGGATGTTGCTGACTGTTCAATTGTTTGAATGGTAATGTGCACTCCTCTAATATTCA
TTATCCACCTGTGCACATAGAGTAGGCATGGATTCAGTTCCTTGCCTATGTTTCTTTTTT
TATACACATGCTTTGTAAAAGATTGTTTATATAAAAAAGAATATTACAACTTTCAACAAT
GGATCTCTTGGTTCTCGCATCGATGAAGAACGCAGCGAATTGCGATATGTAATGTGAATT
GCAGAATTCAGTGAATCATCGAATCTTTGAACGCATCTTGCGCCCTTTGGTTACTCCGAA
GGGCATGCCTGTTTGAGAGTCATTTATTATTCTCAACTTTAGAGTTTGTTACAGAACTCT
GAAGCTTTTGGATATGGAGGACTTTGCTGGCACTTTTAAAAATGTTGCTGGCTCCTCTTA
AATGCATTAGCAAACAAAAAACTTGTCAAAGGGGTTTGTTGGCTCTGGTTTGATAAGAAT
AAATATCTATGCCATTGCTGAGAAAGAAACCTTGATTTAATTGTTTTTTGGGCTTCTAAA
TTGTGTGACAAACCAACACACTTTTTTGAAAACTTGACCTCAAATCAGGTAGGACTACCC
GCTGAACTTAA
>OTU268
AAGTCGTAACAAGGTTTCCGTAGGTGAACCTGCGGAAGGATCATTATTGTACTAAGATCG
TAATTTCTGCTAACAGAAGCTACGATCGTTTAGTGCATGATATGTACTATATCTCCCTAA
CAAGGAGCAAAAAATATTTAAAACCCAACACTATGAAATCCAAATTTATTTTACATAAAG
TAAATTAAAAAAAGATCACTTTCAACAACGGATCTCTCGGCTCTCGCATCGATGAAGAAC
GTAGCGAAGTGCGATAAGTAATGTGAATTGCAGAACTCCGTGGATCATCAAATTTTTGAA
CGCAAATTGCACTTTCTGGCATTCCAGAGAGTATGCCTGTTTGAGGGTCGTTAAAAATAA
ATCGTTTTTTGTTGCTTTCGGGTGACATTTTCGGAATTGAGCCATCTTTTTTGAACCTAG
GTTCTTTATAAGAGGCTTAAAATTGATCATTTATGACACGACTTTAGTTTAATAATGAAA
CGTAAGTCATGTCATACGCGTTTTACTAGGCGTGGCTAGATTTAGAGTAATGAAACAATT
TACCGAATTAGTTCACGACCTATAATCTTTTACGTTATGACCTCAAATCAGGTAGGAATA
CCCGCTGAACTTAA
>OTU269
AAGTCGTAACAAGGTTTCCGTAGGTGAACCTGCGGAAGGATCATTATTGATTTTAAGCGG
ACCGAACTTTTTTGGTGAGGTCTTGCGAAAATTGTATTTAAAACATCCCACTCGTAAAAA
AAATTTTATTGAATCATTATAATTAAGATCACTTTCAACAACGGATCTCTTGGCTCTCGC
ATCGATGAAGAACGTAGCGAAGTGCGATAAGTAGTGTGAATTGCAGAATTCCGTGAATCA
TCGAATCTTTGAACGCAAATTGCACTCTCTGGTATTCCGGAGAGTATGCCTATTTGAGGG
TCGGTTTAAACAAACATCGATGTGTTCTTAACATGTCGGAATTGGGTTATCTTGAACTTT
TAAGAGGCCTAAAATTTATTATAACTTCGGTATGATTACGTACTAAATCTTGTCGTTTGA
AATACTGAAAACGTATTAGACGTAACCATTTATCGTAATTGGGCATTACGTCTATAATTT
TCGAATTTCGACCTCAAATTAGGTAAGAATACCCGCTGAACTTAA
>OTU270
AAGTCGTAACAAGGTTTCCGTAGGTGAACCTGCGGAAGGATCATTAACAAGCCTGTGGAG
GTCATCCCGAAAGGGGTGAATCTCTCACCCGGCCACCCTTGTTTACTTACACCTGTTGCT
TTGGTGGGTCCATGTCCACCAAGGTTTTAACTAAATCTGTGAGGTTTTTTTTTGCTGTCT
GAGTGGGAAAGCACAAATTCAAAAAAACTTTCAACAACGGATCTCTTGGTTCCGGCATCG
ATGAAGAACGCAGCGAAATGCGATAAGTAATGTGAATTGCAGAATTCCGCGAATCATCGA
ATCTTTGAACGCATATTGCGCCCTTTGGTATTCCGGGGGGCATGCCTGTCCGAGCGTCAT
TTATCCACAACTCAAGCACGGCTTGTTTGTTGAGCAATTGTTCCGTTAAAAGGGAACAGG
CTTGAAATGCAGTGGCGGAGCGATACTGTGCTTGATGGCCCGAGTGTTATAGGGCTTTGT
CATACACTCCTGTGGCCCAGCTGGTGTTTCTGTCGACCTTAAAAAAAAAAATTTTCGTTA
GGTTGACCTCGGATCAGGTAAGAATACCCGCTGAACTTAA
>OTU271
AAGTCGTAACAAGGTAACCGTAGGTGAACCTGCGGTTGGATCATTACCAAAGAATTGGGA
TTCTAATCCCATAAACACCAATGTGAAGCACAGTTTCTATGATTCTGGACTGTAACCAGA
ATTGGGTGGATAGGAAGTGGAATCTGTGGAGATTGGAATCAGATTAGGGAAGATACAGAT
ATGATAGGAAACTAATAGGAGCCTATTGCATTTGTGTTGTAAACGCATCTGATGCCATCT
AAATAGAACCACATTCTATTCTCATATAAACCAAAAATAATACTATACAAGAGACTAGAA
AACAAAAACAACTTTTGACAATGGATCTCTTGGCTCTCGCAACGATGAAGAACGCAGCGA
AATGCGATACGTAATGTGAATTGCAGAATTCCGTGAATCATTGAATCTTTGAACGCACAT
TGCACTCTGCAAAGAGTATGCCTGTTTGAGAATCTAAAAATTTCATGTTTTTATAACGAC
TTGAGCCAAATTTGATAGAGATTGGCTTTAAAAGCGCAAAGCTCGCGTATGGGATAAGAG
TTTACAAAGAAATATTTGGATAGGCAACTTTTGAATATTTTTGAAAAACTTGAATACGAG
CCACGAGCAACCCAAACTAGGTCTCAAATCAGGCAAGAGGACCCGCTGAACTTAA
>OTU272
AAGTCGTAACAAGGTTTCCGTAGGTGAACCTGCGGAAGGATCATTATTGATTTTAAGCGG
ACCGAACTTTTTTGGTGAGGTCTTGCGAAAATTTTATATTTAAAACATCCCACTCGCAAA
AAAAAATTTATGAATCATTATAATAAATAAAGATCACTTTCAACAACGGATCTCTTGGCT
CTCGCATCGATGAAGAACGTAGCGAAGTGCGATAAGTAGTGTGAATTGCAGAATTCCGTG
GATCATCGAATCTTTGAACGCAAATTGCACTCTTTGGTACTCCGGAGAGTATGCCTATTT
GAGGGTCGGTTTAAACAAACATCGATGTGTTCTTAACATGTCGGAATTGGGTTATCTTGA
TCTTTTTCAAGAGGCCTAAAATTTATCATAACTTCGGTATGATTACGTACTAAATTTTGT
CGTTTGAAATACCGAAAACGTATTAGACGTAACCATTTATTGTAATTGGCATTACGTCTA
TAATTTTCGAATTTCGACCTCAAATTAGGTAAGAATACCCGCTGAACTTAA
>OTU273
AAGTCGTAACAAGGTCTCCGTTGGTGAACCAGCGGAGGGATCATTACTGAGTGTAAAAAC
TCCCAAAACCCATGTGAACATACCTATCGTTGCTTCGGCGGGATCGCCCCGGGCGCCTTG
TGTGCCCCGGAGTCAGGCGCCCGCCGGGGGACCCAAACTCTTGTTTTTAACGAGTATCTT
CTGAGTAACGTTTTTAAATAAATAAAAACTTTCAACAACGGATCTCTTGGTTCTGGCATC
GATGAAGAACGCAGCGAAATGCGAAAAGTAATGTGAATTGCAGAATTCAGTGAATCATCG
AATCTTTGAACGCACATTGCGCCCGCCAGTATTCTGGCGGGCATGCTTGTCTGAGCGTCA
TTTCAACCCTCATGCCCCCCGGGGCGTGGTGTTGGGGATCGGCCAGAAGCCCGCAAGGGA
CGGGCCGTCCCCTAAATACAGTGGCGGACTCGCTGTGGCATCCCCTGTGAAGTAGTGATA
TTCCACATTGGAGCAGCAGCGAGACCCTGCCATTAAACCCCCCAACTTTCCAATGTTGAC
CTCAGATCAAGTAGGAATACCCGCTGAACTTAA
>OTU274
AAGTCGTAACAAGGTTTCCGTAGGTGAACCTGCGGAAGGATCATTAACAAGCCTGTGGAG
GTCATCCCGAAAGGGGTGAATCTCTCACCCGGCCACCCTTGTTTATCTACCCCTGTTGCT
TTGGTGGGTCCATGTCCACCAAGGTTTTAACTAAATCTGTGAGGTTTTTTTTGCTGTCTG
AGTGGGAAAGCACAAATTCAAAAAAACTTTCAACAACGGATCTCTTGGTTCCGGCATCGA
TGAAGAACGCAGCGAAATGCGATAAGTAATGTGAATTGCAGAATTCCGTGAATCATCGAA
TCTTTGAACGCATATTGCGCCCCTTGGTATTCCGGGGGGCATGCCTGTCCGAGCGTCATT
ATCCACAACTCAAGCGGCGGCTTGTTTGTTGAGCAATTGTTCCGTTAAAAGGGAACAGGC
TTGAAATGCAGTGGCGGAGCGATACTGTGCTTGATGGCCCGAGTGTTATAGGGCTTTGTC
ATACACTCCTGTGGTCCAGCTGGTGTTTCTGCCGACCTTTTTTTAATTTTTTTCGTTAGG
TTGACCTCGGATCAGGTAAGAGTACCCGCTGAACTTAA
>OTU275
AAGTCGTAACAAGGTTTCCGTAGGTGAACCTGCGGAAGGATCATTAATGTGAACAGAGTT
ATTCAATTCTCTGAACACCTCTGCGTATTGGTAGTCGTTGCTTCCACGGTTGCGTAGGCT
TCTCAGCCGTCCGCGTGGCCAACCTGTCAAGGTATGGTCCGCCGTGGAAGGCTTATCAAA
AATTCATTGTAGTTCTTATCCGTCCGAATGTAAGGTGATGAATAATTCAAGTTCAAAACT
TTCAACAACGGATCTCTTGGTTCTCGCATCGATGAAGGGCGCAGCGAAATGCGATAAGTA
GTGTGAATTGCAGAATTCCGTGAATCATCGAGTTCTTGAACGCATATTGCGCCTCTTGGT
ATTCCTGGAGGCATGCCTGTTCGAGTGTCATCATCAATAGCCTTCAGAGACGGATTTTAA
CGATCCGTCACTGGTGTTGATCGGATAGCAATCGGTATCGTCCACGTTGCTTGAGATCGA
AATCTATCAGCGCAGCCATATCTTTTGCTCCGGCATAATAGCATTGTAACTTTGCCCGCA
AGACGTTTGGCTTTCTGCGTACGTTCCGTCTATGATTCAATTTTTATAACCTCGGATCAG
GTAAGAGCACCCGCTGAACTTAA
>OTU276
AAGTCGTAACAAGGTTTCCGTAGGTGAACCTGCGGAAGGATCATTACTGAGTTAGGGTCC
TTGGTGGCCCAACCTCCAACCCCTTGCGTACCGTTCAGAAGCGAAGAGCTTTCTGTTCTT
GCGAGTGTTGCTTCGGCAGGCCAAGCTGCCTGCCGGAGCCCAACCAAAAAACCTACTTTG
AACCATACTGTCTGAGTTTAGATGTATAAAAATTGTTTAAAACTTTCAACAACGGATCTC
TTGGTTCCCGCATCGATGAAGAACGCAGCGAAATGCGATAAGTAATGTGAATTGCAGAAT
TCAGTGAATCATCGAATCTTTGAACGCACATTGCGCCCCTTGGTATTCCGAGGGGCATGC
CTGTTCGAGCGTCATTGTCAAAACCTCAAGCCTAGCTTGGTGTTGGGCTCTCGCTCCTTT
CCCACATGTTGTGGGGTTAGGGGGGGCGTGCCTGAAAATCATCGGCGGTGCCTCGATGGC
CTCAAGCGTAGTGGACTTACTCGCGCTTTGGAGCGTCCATCGTGGGCTCACTAGCCTGGA
TGTGTCATTATATAAAAGAAGCTTGACCTCGGATCAGGTAGGGATACCCGCTGAACTTAA
>OTU277
AAGTCGTAACAAGGTTTCCGTAGGTGAACCTGCGGAAGGATCATTATAGAGTTAGGTGCT
TCTTGCACCAAACTTTCAACCCTTGCGAATCAACTCTTTTGCTTGGTGGGCCGGGCTTTG
TTCCGCTAACTCCCAGCGAGTGCCCGCCAAAGTTTTTACAAAAATCTGCTTAAACGTGCC
GTCTGAATGCAAAATTCAATTGACTAAAACTTTCAACAACGGATCTCTTGGTTCTGGCAT
CGATGAAGAACGCAGCGAAATGCGATAAGTAATGTGAATTGCAGAATTCCGTGAATCATC
GAATCTTTGAACGCACATTGCGCCCTCTGGCATTCCGGGGGGCATGCCTGTTCGAGCGTC
ATTTCACCTTCCAGCTGTGCTGGGTATTGGGTAGTCCATAGTAGTGGACGCCTCAAACTT
AGGTGGAGAAGCAGCCGAAAACTTTTAGCGCAGTGACTAACAATCTCGCTCTAGTTTCGG
CTATTGCTTTCCCCAAACTTCTCGTCTAATTCCAGGATTGAGAAATCTCCAAGATTGACC
TCGGATCAGGTAGGAATACCCGCTGAACTTAA
>OTU278
AAGTCGTAACAAGGTCTCCGTAGGTGAACCTGCGGAGGGATCATTACAAGTTGACCCCGG
CCCTCGGGCCGGGATGTTCACAACCCTTTGTTGTCCGACTCTGTTGCCTCCGGGGCGACC
CTGCCTCCGGGCGGGGGCCCCGGGTGGACATTTCAAACTCTTGCGTAACTTTGCAGTCTG
AGTAAATTTAATTAATAAATTAAAACTTTCAACAACGGATCTCTTGGTTCTGGCATCGAT
GAAGAACGCAGCGAAATGCGATAAGTAATGTGAATTGCAGAATTCAGTGAATCATCGAAT
CTTTGAACGCACATTGCGCCCCCTGGTATTCCGGGGGGCATGCCTGTTCGAGCGTCATTT
CACCACTCAAGCCTCGCTTGGTATTGGGCGACGCGGTCCGCCGCGCGCCTCAAATCGACC
GGCTGGGTCTTTCGTCCCCTCAGCGTTGTGGAAACTATTCGCTAAAGGGTGCCGCGGGAG
GCCACGCCGTAAAACAACCCCATTTCTAAGGTTGACCTCGGATCAGGTAGGGATACCCGC
TGAACTTAA
>OTU279
AAGTCGTAACAAGGTCTCCGTTGGTGAACCAGCGGAGGGATCATTACCGAGTTTACAACT
CCCAAACCCCTGTGAACATACCTTAACGTTGCTTCGGCGGACCACCCTCGCCTTAACCGG
CGGGGGCCCGCCAGAGGACCCAAACCCAAACTTTGTGTTTTTTGTCTTGCAAAACGAACT
TCTGAGTGGATTTTATAAATCAAATCAAAACTTTCAACAACGGATCTCTTGGCTCTGGCA
TCGATGAAGAACGCAGCGAAATGCGATAAGTAATGTGAATTGCAGAATTCAGTGAATCAT
CGAATCTTTGAACGCACATTGCGCCCGCCAGTATTCTGGCGGGCATGCCTGTTCGAGCGT
CATTAACACCCCTCAAGCCCCCGGGCTTGGTGTTGGGGATCGGGAAGCGGGCGGAGCCGG
GCAACCGGCGCCGCCCCCCGTCCCCCAAATGCATCGGCGGTCACGCCGCGGCCTCTTGCG
CGTAGTAGCTAACACCTCGCGCCGGAGTCCGTCGTGGTCCACGCCGTAAAACCCCCGACT
TTTTCAAAAGTTGACCTCGAATCAGGTAGGACTACCCGCTGAACTTAA
>OTU280
AAGTCGTAACAAGGTCTCCGTAGGTGAACCTGCGGAGGGATCATTATTGAATGGGCCCCT
TGGGCCCTTCATACCCTCAAACCCGTGGAAGAGAAAACTGTGCTTCGGCGCCTCTAGGCG
TCGCCTTTAATGTGTCTGCCAGTCTTGTCTGAAGATTAAGAATTAAAGATTAAAACTTTC
AACAAAGGATCTCTTGGCTCTCGCATCGATGAAGAACGCAGCGAAGCGCGAAATGTAGTG
TGAATCGCAGAACATTGTGAATCATCGAATCTTTGAACGCACATTGCGCCTCCCCTTGGG
GAGGCATGCCTGTCTGAGCGTCGTTTAAATCAATATAAACTCTCTGGGGTTTGTACTGGG
CCTCGCCCGACTGGGCGTCGCCTCAAAGCCATCGGTCTTGTGAGCGGGCTTGGTTCCACT
AGGACATAGCCGTTTTCGAGTCCTCAAACCTTCTCTTTTTCGACCTCAGATCAGGTAGGG
ACACCGCCTGAACTTAA
>OTU281
AAGTCGTAACAAGGTTTCCGTAGGTGAACCTGCGGAAGGATCATTACAGAGACATTGCCC
TTTGGGGTAGATCTCCCACCCTTTGTTTATATATTACTTTTGTTGCTTTGGCAGGCCTGT
CTTTTGACCACTGGCTTAAGCTGGTCTGTGCCTGCCAGAGGACCCCTAAACTCATTAATT
TTTTGCTGTCTGAGTATTATTATTAGTTAAAACTTTCAACAACGGATCTCTTGGTTCTGG
CATCGATGAAGAACGCAGCGAAATGCGATAAGTAATGTGAATTGCAGAATTCAGTGAATC
ATCGAATCTTTGAACGCACATTGCACCCTCTGGTATTCCAGGGGGTATGCCTGTTCGAGC
GTCATTTCAACCCTCAAGCACGGCTTGGTATTGGGTGTCACCTAGCAATGGTGCACCTTA
AAATCAGTGGCAGTACCACCTGGCTTCAAGTGTAGTAATTATCGTACTTTGGAGGCTTAG
GTGTATTCTTGCTATCAACCCCTAATTTTTCAAAGGTTGACCTCGGATCAGGTAGGGATA
CCCGCTGAACTTAA
>OTU282
AAGTCGTAACAAGGTCTCCGTTGGTGAACCAGCGGAGGGATCATTATAGAGTTTTCTAAA
CTCCCAACCCTTTGTGAACTTACCTTTGTTGCCTCGGCGGGGCCTACCCGGTACCGACCC
CTTTTGGGCGAAGTTACCCTGTAGCCCGCCGGTGGATTTTCAAACTCTTGTTATTTTAAT
GTTATCTGAGCGTCTTATTTTAATAAGTCAAAACTTTCAACAACGGATCTCTTGGTTCTG
GCATCGATGAAGAACGCAGCGAAATGCGATAAGTAATGTGAATTGCAGAATTCAGTGAAT
CATCGAATCTTTGAACGCACATTGCGCCCATTAGTATTCTAGTGGGCATGCCTGTTCGAG
CGTCATTTCAACCCTTAAGCCTAGCTTAGTGTTGGGAGTCTACTGGTGGTAACTTGTTAC
CTTGTAGTTCCTAAAATGAAACGGCGGATCTGCAGTATCCTCTGAGCGTAGTAAATTTTT
ATCTCGCTTTTGTCAGGTGCTGTGGCTCTTGCCGCTAAACCCCCAATTTTTAATGGTTGA
CCTCGGATCAGGTAGGAATACCCGCTGAACTTAA
>OTU283
AAGTCGTAACAAGGTTTCCGTAGGTGAACCTGCGGAAGGATCATTACAGTATTGGCGAAC
CGAGCGTTAGCGAGGTTTCGCGATCACTTATATTTAAAACCCACACTTTTTATATTATAT
ATATTTTTTTTAAATGATAAAATTAAGATCACTTTCAACAACGGATCTCTTGGCTCTCGC
ATCGATGAAGAACGTAGCGAAGTGCGATAAGTAATGTGAATTGCAGAATTCCGTGAATCA
TCGAATCTTTGAACGCATATTGCACTCTCTGGTATTCCGGAGAGTATGCCTGTTTGAGGG
TCAGTTAAATAAAAATCGGGGTTGTTGCTGCCATACGTGGTGACGCTTCGGAATTGGGTC
GTCTTCACCCTTCGGTTAAGTGACCTAAAATTTTACGTGATTTTCGAACGTATTTGAATT
TTTTTACTTACGTTTGCGATGTCGAATACTAGATGCGATCATTTTCCATGACTCGCGTCC
ATAATTTTTCATCTAATGACCTCAAATCAGGTAAGAATACCCGCTGAACTTAA
>OTU284
AAGTCGTAACAAGGTTTCCGTAGGTGAACCTGCGGAAGGATCATTACCAATCTCAGTGGG
ACCTTGGCTTGTCCATGGTCTTGCGAAACTTGTATTTAAAACCAACTCATAATAAATAAT
AATATATCGAATGGTATAAATATAGATCACTTTCAACAACGGATCTCTTGGCTCTCGCAT
CGATGAAGAACGTAGCGAAGTGCGATAAGTAATGTGAATTGCAGAATCCGTGAATCATCG
AATTTTTGAACGCAAATTGCACTCTCTGGTATTCCAGGGAGTATGCCTGTTTGAGGGTCG
GTATAAATAACGATCGATGTGTTGCTTTTTGTGACATTTCGGAGCTAGGTTATCTTAGGT
TTTAAGAGACCTGAAATTGACTTTTCTTGCGCATCTTAGACGTATAATTTTTTGTCTTTG
GATGTCAGGAATCAGGATATATTATTATATTAGGTGTGATCTTGTTATAGATTTCATGCC
TATATATACTTCATTTTTCGACCTCAAATCAGGTAGGAATACCCGCTGAACTTAA
>OTU285
AAGTCGTAACAAGGTTTCCGTAGGTGAACCTGCGGAAGGATCATTAACGAATCTAAAGTG
TAGAGGTGAGTGAGGTGTGAAGGGGGGGGGTGGGTGAGATCATCATCACTCACTCACTCA
CTCACTCACTCTCATATTGACGCTTGATTGTTTGACTGTATTTGTGAACACACACATAAA
ATGACAACTTTTAACAATGGATCTCTTGGCTCTTGCAACGATGAAGAACGCAGTGAAATG
CGAAAAGTAATGCGATTTGCATGAATCTGTGAGTCATCAAGTTTTTGAACGCACCTTGCA
CTTGGAGCGCAAGTTCCGAGTATGTCTGTTTGAGAGTCGCAAAAGTGATCTGCCGCTATT
ATTGGTGAGTAGGACATGGCTTTGTCAATAATGCTGACATTGCTTGATTGAATCAGGCTA
GGCCCGTCGGTTCGGTGTCTAGACATTGTGTGCTAGGCGGACACTCAGTGTCAACACTCA
CAATGCGTCTGGGCGCTCGGCGGAAACCGACCTCAAATGGTGTAATATTTTATTATCATC
GCATCGATCTCAAATCAGGCAAGGCTACCCGCTGAACTTAA
>OTU286
AAGTCGTAACAAGGTTTCCGTAGGTGAACCTGCGGAAGGATCATTAACAAATCTATATAG
TGTGGCGGTCCTAGTGTCCGCTTGCACACATTAGCCCTATAGCGATCGACCAGGTATTAC
TTGGACCGATCGCTATGGTGTTGTGGTGGGGATCGAGGTCGGAGACGATTTTGATCTGTG
CCATATATTAACGCTTGTATGTTTGACAGAGTTAGTTGTGACAATAATAAATGACAACTT
TTAACAATGGATCTCTTGGCTCTTGCAACGATGAAGAACGCAGTGAAGTGCGAAAAGTAA
TGCGATTTGCATGAATCTGTGAGTCATCAAGTCTTTGAACGCATCTTGCACCATATGAGC
AATTGTATGGTATACCTGTTTGAGAATCGTAAAGACCCACTTCCTCTCGGTTGAGAGGAG
AATTGTCGGTTGTCGGCACATAATGTGTTGACTCTGATTAAAAGCAGAAGGTATGTGATC
AAGCTAGTGGCTTGGGACATTGTGTGCTAGAGACGCGGTTGAGTTCGCTCAACATGCAAG
TCTTCTCACAATGCGTCCTAAGCCCTTGAAAGCTGGCTTGGTTACCGCCTACACAGTGCT
GTTTTGCCTCTTTCGGGAGGTGGAATAGTACAACTCTACCCTCTTTGATCTCAAATCAGG
TAAGGCTACCCGCTGAACTTAA
>OTU287
AAGTCGTAACAAGGTCTCCGTTGGTGAACCAGCGGAGGGATCATTACCGAGTTGCAAAAC
TCCCAAACCCATTGTGAACCAATACCACTGTTGCTTCGGCGGACACGCCCCGGGCGCACC
TCCTCACGGGGGCGTGCCCCGGAACCAGGCGCCCGCCGGGGGACCGAAACCTCTGTATTT
ACCATTTGAGTACTCTGAGTGTGATTTACAAAATCAAAATTAAAACTTTCAACAACGGAT
CTCTTGGCTCTAGCATCGATGAAGAACGCAGCGAAATGCGATAAGTAATGCGAATTGCAG
AATTCAGTGAATCATCGAATCTTTGAACGCACATTGCGCCCGCCAGTATTCTGGCGGGCA
TGCCTGTCTGAGCGTCGTTTCGACCCTCGCGCCCGGCTTCTGTCGGGGGCGGTGTTGGGG
ATCGGCCACACCCTTCAGTGGGAGGCCGGCCCCTAAATTCAGTGGCGACCACGCTGTAGC
CTCCCCTGCGTAGTACTAAAACCACCTCGCAGGCGGAGAGCGGTGCGGCCCGCCGTAAAA
CCCCCCAACTTTTACAAGGTCGACCTCAGATCAGGTAGGAATACCCGCTGAACTTAA
>OTU288
AAGTCGTAACAAGGTTTCCGTAGGTGAACCTGCGGAAGGATCATTACAGTATTGGCGAAC
CGAGCGTTAGCGAGGTTTTGCGATCACTTATATTTAAAACCCACACTTTTTTACATATTA
TATATATTTTTTTTGAATGATAAAAATTAAAAGATCACTTTCAACAACGGATCTCTTGGC
TCTCGCATCGATGAAGAACGTAGCGAAGTGCGATAAGTAATGTGAATTGCAGAATTCCGT
GAATCATCGAATCTTTGAACGCATATTGCACTCTCCGGTATTCCGGAGAGTATGCCTGTT
TGAGGGTCAGTTAAATAAAAATCGGGGTTGTTGCTGCCATTCGTGGTGACATTCCGGAAT
TGGGTCGTCTTTACCTTCGGTTTAAGTGACCTAAAATTTTACGTGATTTTCGAACGTATT
TGAATTTTTTTACTTACGTTTTGCAAATATCGAATATTAGATGCGGTCATTTTTCATGAT
TCTCGCGTCCATAATTTTTCATCTAATGACCTCAAATCAGGTAAGAGTACCCGCTGAACT
TAA
>OTU289
AAGTCGTAACAAGGTCTCCGTTGGTGAACCAGCGGAGGGATCATTACTGAGTGTAAAAAC
TCCCAAACCCCTGTGAACATACCATCTGTTGCTTCGGCGGGATCGCCCCGGGCGCCTTTG
CGTGCCCCGGATCCAGGCGCCCGCCGGAGGACTCCAAACTCTTGTTTTATATGTGGCATT
ATCTGAGTGGCTTATAGCAAAATAAATCAAAACTTTCAACAATGGATCTCTTGGCTCTGG
CATCGATGAAGAACGCAGCGAAATGCGATAAGTAATGCGAATTGCAGAATTCAGTGAATC
ATCGAATCTTTGAACGCACATTGCGCCCGCCAGTATTCTGGCGGGCATGCCTGTCTGAGC
GTCAGTTCAACCCTCGCAACCGGCTTTCCTGCTGGATGTGGTGTTGGGGATCGGCTGCCT
TCTAGGTGGCCGGCCCCGAAATAGAGTGGCGGTCTCGTCGTGGCCTCCTCTGCGTAGTAG
CAATATCTCGCAGGCGGAGAGCGGCGTGGCTATGCCGTAAAACACCCAACTCTTCTAAGG
TTGACCTCAGATCAGGTAGGAATACCCGCTGAACTTAA
>OTU290
AAGTCGTAACAAGGTTTCCGTAGGTAAGTTAGAGAAGCTTTTTCATCTTTTCTATGCTTT
GAATAACATGCTGACTTTTTTCTCTTTAGGTGAACCTGCGGAAGGATCATTACCGAGTGT
GAACCCCCCCGTAAAAAAGGGGGGTTACCTCCCGTCCTTTGCTGAGAACCCCCTTCCAAG
TTGGATGGGGGTTGTTTTCAAACCCTTCTGCTTCGGTGGGGTAACCTACCGGAACAACCT
CAAAATATTCTCAATTAAACTGTTCAGTCCGAGAACTTTTTTGAAAAGCGAAAAAACTTT
CAACAACGGATCTCTTGGTTCTGGCATCGATGAAGAACGCAGCGAAATGCGATAAGTAAT
GTGAATTGCAGAATTCAGTGAATCATCGAATCTTTGAACGCATATTGCGCCCCTTGGTAT
TCCGGGGGGCACACCTGTTCGAGCGCCATTTCAACCCTCAAGCTTAGCTTGGTGTTGGGT
GAGGTCCATTTTCTGGGACCCTCCCGTAACCTGTAGGCGGTCATCATCCATACTCCCCTA
AGCGTAGCAGGCTTACGCACTCGCTCGGGGATAGGGTGAGACCATGCCTTTTTACAACCT
TTTCAAAGGTTTGGCCTCGAATCAGGTGGGGATACCCGCTGAACTTAA
>OTU291
AAGTCGTAACAAGGTCTCCGTTGGTGAACCAGCGGAGGGATCATTACAAGAAGCCGAAAG
GCTACTTAAAACCATCGCGAACTTATCCAAGTTGCTTCGGCGGCGCGGCTCCCCTCACGG
GGGACTGCAGCCCCGCCTCTCAGGAGGTATGGGGCACCCGCCGGAGGTACGAAACTCTGT
ATTATAGTGGCATCTCTGAGTATAACACAAATAAGTTAAAACTTTCAACAACGGATCTCT
TGGTTCTGGCATCGATGAAGAACGCAGCGAAATGCGATAAGTAATGTGAATTGCAGAATT
CAGTGAATCATCGAATCTTTGAACGCACATTGCGCCCGCTAGTACTCTAGCGGGCATGCC
TGTTCGAGCGTCATTTCAACCCTCAAGCTCTGCTTGGTGTTGGGGCTCTACGTCTGACGT
AGGCCCTGAAAGGAAGTGGCGGGCTCGCTACAACTCCGAGCGTAGTAATTCATTATCTCG
CTAGGGAAGTGTGGCGTGCTCCTGCCGTTAAAGACCCCATCTTTAACCAAGGTTGACCTC
GGATCAGGTAGGAATACCCGCTGAACTTAA
>OTU292
AAGTCGTAACAAGGTTTCCGTAGGTGAACCTGCGGAAGGATCATCTTTGAATTTGATCAT
CCAATTTCCAGAGGGTCTGTGGTCCTCTTTTGGATTCAGGCTTTCTATTTTAACTCTGGG
AATTGTACTCGTCTTTTGACGGGTATACTTTCCCACAAACACAAACACAAATAATTATAA
ACAACTTTTAACGATGGATCTCTTGGCTCCCGTATCGATGAAGAACGCAGCGAATTGCGA
TAACTAGTGTGAATTGCAGAATTACGTGAATCATCGAGTCTTTGAACGCATATTGCACTC
TCTGTATTCCAGAGAGAATATCTGTTTCAGTGTCATTAACACCTCTCAGGATAACTCTGG
TTGTTCTTGGAGTTGGGTATTCCGGGTATATTATTGGAATCCAATTAATTAATCCGGTCA
CCTTAAATGTAAGTGTCCTTTGTCTGTCCTTTACACTGAGCTTTTTGATAATAGGGCCAT
TAAGCCTTTTCTTAAAGCCTATCAGTGGGATTTGGCATAGGACGCCGGCTGGGATTCTTC
ATCCATCCATTCTCTCTATTTATTCAATTTGACCTGAAATCAGATAAGACTACCCGCTGA
ATTTAA
>OTU293
AAGTCGTAACAAGGTTTCCGTAGGTGAACCTGCGGAAGGATCATTACCAATCTTAGCAGA
CTTTGGCTTGTCCCATGGTCTTGCGAAACTTGTATTTAAAACCAACTCATAATAATAAAA
CAATAATACTTACTTATATCATCATGATATAAATAATGATCACTTTCAACAACGGATCTC
TTGGCTCTCGTATCGATGAAGAACGTAGCGAAGTGCGATAAGTAATGTGAATTGCAGAAT
CCGTGAATCATCGAATTTTTGAACGCAAATTGCGCTCTCTGGTATTCCGGGGAGCATGCC
TGTTTGAGGGTCGGTATAAATAACGATCGATGTGTTGCTTTTTGTGACATTTCGGAGCTG
GGTTATCTTAAAATTTTTTTTAGGTTTTAAGAGACTTGAAATTGACGTTTTTCTTGCGCA
TCTTAGACGTATAATTTTTTGTCTTTTGGATGTCAAGATGCGGTGATTTCATGCCTATAT
AATATATACCTCATTATTCGACCTCAAATCAGGTAGGAATACCCGCTGAACTTAA
>OTU294
AAGTCGTAACAAGGTCTCCGTTGGTGAACCAGCGGAGGGATCATTACCGAGTTTACAACT
CCCAAACCCCTGTGAACATACCTTAACGTTGCTTCGGCGGACCACCCTCGCCTGACCGCG
GGGGCCCGCCAGAGGACCCAAAACCCAAACTTAGTTTTTGTCTTGCAAAACGAACCTCTG
AGTGGATTTTATAAATCAAATCAAAACTTTCAACAACGGATCTCTTGGCTCTGGCATCGA
TGAAGAACGCAGCGAAATGCGATAAGTAATGTGAATTGCAGAATTCAGTGAATCATCGAA
TCTTTGAACGCACATTGCGCCCGCCAGTATTCTGGCGGGCATGCCTGTTCGAGCGTCATT
AACACCCCTCAAGCCCCCGGGCTTGGCGTTGGGGATCGGGAACAGCGGAGTCGGCCCCCC
CCTCGGGGGGACCGTCGAAGCCCCCGTCCCCCAAATGCATCGGCGGTCACGCCGCGGCCT
CTTGCGCGTAGTAGCTAACACCTCGCGCCGGAGCCCGCCGTGGTCCACGCCGTAAAACCC
CCGACTTTTTAAAGTTGACCTCGAATCAGGTAGGACTACCCGCTGAACTTAA
>OTU295
AAGTCGTAACAAGGTCTCCGTTGGTGAACCAGCGGAGGGATCATTACAGAGTTGTAAAAC
TCCCAAACCCATGTGAACATACCTGTTGCCTCGGCGGCCTACCCGGCAGCTACCCTGTAG
CTACCCTGTAGTCCGCCGACGGATTTCAAAACTCTTGTTTTCAGTTGTATCTCTGAGAAT
AAAACAAATAAATCAAAACTTTCAACAACGGATCTCTTGGTTCTGGCATCGATGAAGAAC
GCAGCGAAATGCGATAAGTAATGTGAATTGCAGAATTCAGTGAATCATCGAATCTTTGAA
CGCACATTGCGCCCATTAGTATTCTAGTGGGCATGCCTGTTCGAGCGTCATTAAGTCCAC
TTAAGCCCTGCTTAGTGTTGGGAGACTGCTCCAGCGGTGCTACCCTGTAGCTACCCTGCA
GCTCCTCAAAGACAGCGGCGGAGTTGTGGTATCCTCTGAGCTTAGTAACTTGTTCTAGCT
TTCGAGTACACCACTTCCCCTGCCGTAAAACCCTTAATTTTTAATGGTTGACCTCGGATC
AGGTAGGAATACCCGCTGAACTTAA
>OTU296
AAGTCGTAACAAGGTTTCCGTAGGTGAACCTGCGGAAGGATCATTAGTGAAATAACTTGG
GACTTCATGTCCCAAACCATCTCACATCCACACACCTTTGTGCACTGTTGGACAGACCTA
TATTTTAGGTCCGTCCTATTATTTCATACACATCTTATGCATGTAAGGAAAGTGTTATTC
AATGCTATAATGGCACTGAAATAAATGAAATGAAAAAACTTTCAACAACGGATCTCTTGG
CTCTCACATCGATGAAGAACGCAGCGAAATGCGATAAGTAATGTGAATTGCAGAATTCAG
TGAATCATCGAATCTTTGAACGCATCTTGCGCTCCTTGGCATTCCGAGGAGTATGCCTGT
TTGAGTGTCATGAAACTATCAAACTGCAATTGTTTTTATTAATGGTTGCTTGTTTGGATG
TTGGATGCTTGCTGGACAGTCATATGACCCAGCTCATCTGAAATTTATTAGCTGATCTGA
GCATCATGGATTATCCACTTGGCGTGATAAGTATCACCCGCTGAGGACTTGTCCAGAGAT
GATGGATTGCTTCTAACAAGATATACTACTGTATCATATTGAATCATCTGACCTCAAATC
AGGTAGGACTACCCGCTGAACTTAA
>OTU297
AAGTCGTAACAAGGTCTCCGTTGGTGAACCAGCGGAGGGATCATTAATGAGTTGCAAAAC
TCCAACCATCGCGAATATCACCCAATGCAGTTGCTTCGGCGGGTGGCCTTGAGAGGGGTC
ACGCTTCCTTACGGGGGGCATGCCCGCCGGAGTCGTACAAACTCTGTATTTTTTTTTGGC
ATCTCTGAGTAACTTTTACAATAAGTTAAAACTTTCAACAACGGATCTCTTGGTTCTGGC
ATCGATGAAGAACGCAGCGAAATGCGATAAGTAATGTGAATTGCAGAATTCAGTGAATCA
TCGAATCTTTGAACGCACATTGCGCCCGCCAGTATTCTGGCGGGCATGCCTGTTCGAGCG
TCATTTCAACCATCAAGCCCCAGGCTTGTGTTGGGGCTCTGCGGAGACGCAGACCCCTAA
AAGCAGTGGCGGGCTCGCTGTCATCCCGAGCGCAGTATTGTATCTTCGCTTTGGGCGTGG
CGGCGGATTCCAGCCGTGAAACCACCTATTTTCTTAAGGTTGACCTCGGATCAGGTAGGA
ATACCCGCTGAACTTAA
>OTU298
AAGTCGTAACAAGGTTTCCGTAGGTGAACCTGCGGAAGGATCATTACAGAGTTAGGGTCC
TCTGGGCCCGATCTCCCAACCCATTGTTTACTTGACCTATGTTGCTTCGGCGAGCCCGCC
TTTGTCGGCCGCCGGAGGACCGTAACACGTCCTCTGGCCCGTGCTCGTCGGTGGCCAACT
CTTATAAATTCTTAACTAAACGTGTATTTATCTGAGTACCATATGTTAATAAAAGCAAAA
CTTTCAACAACGGATCTCTTGGTTCTGGCATCGATGAAGAACGCAGCGAAATGCGATAAG
TAATGCGAATTGCAGAATTCCAGTGAGTCATCGAATCTTTGAACGCACATTGCGCCCTTT
GGTATTCCGAAGGGCATGCCTGTTCGAGCGTCATTATCACCCCTCAAGCCCTCGGCTTGG
TGTTGGACGGTCGGTGAAAGGAGACTTTCACCCCTCCCAAAGACAATGACGGCGGCCTCG
TTGGACCCCCGGTACACTGAGTTCTTCACGGAACACGTACTGGACTATAGGGTCTGCGGG
CACGGTCTACCTCCCACTCGGGAGAATCTTTTTTACAAGGTTGACCTCGGATCAGGTAGG
AATACCCGCTGAACTTAA
>OTU299
AAGTCGTAACAAGGTTTCCGTAGGTGAACCTGCGGAAGGATCATTATTGATTTTAAGCGG
ACCGAACTTTTTTGGTGAGGTCTTGCGAAAATTGTATTTAAAACATCCCAATCGTAAAAA
AAATTTTATTGAATCATTATAATAAAGATCACTTTCAACAACGGATCTCTTGGCTCTCGC
ATCGATGAAGAACGTAGCGAAGTGCGATAAGTAGTGTGAATTGCAGATTCCGTGAATCAT
CGAATTTTTGAACGCAAATTGCACTCTCTGGTACTCCGGAGAGTATGCCTATTTGAGGGT
CGGTTTAAACAAAAATCGATTTGTTTTTGAACATGTCGGAATTGGGTTATCTTGAACTTT
GTTCAAGAGGCCTAAAATTTATCATAACTTCGGTATGATTACGTACTAAATTTTGTCGTT
TGAAATACCGAAAACATATTAGATGTAACTATTATTGTAATGGTATTACGTCTATAATTT
TTCGAATTTCGACCTCAAATTAGGTAAGAATACCCGCTGAACTTAA
>OTU300
AAGTCGTAACAAGGTTTCCGTAGGTGAACCTGCGGAAGGATCATTACAGAGAAATTGCCC
TTCTTGGGTAGATCTCCCACCCTTTGTTTATATTACCTTTGTTGCTTTGGCAGGCCCGTC
TTTTGACCGCCGGCTTAGGCTGGTCCGTGCCTGCCGAGGGACCTCTCAAACTCTTATTTT
TTGTGTTGTCCGAGTAATATACAAATTAGTTAAAACTTTCAACAACGGATCTCTTGGTTC
TGGCATCGATGAAGAACGCAGCGAAATGCGATAAGTAATGTGAATTGCAGAATTCAGTGA
ATCATCGAATCTTTGAACGCACATTGCACCCCCTGGTATTCCAGGGGGTATGCCTGTTCG
AGCGTCATTTCAACCCTCAAGCACAGCTTGGTGTTGGGTGTCACCTGGCAATGGTGCACC
TTAAAATCAGTGGCGGTGCCATCTGGCTTCAAGCGTAGTAAATCTTTCGCTTTGGAGGTT
TGAGCGGTTCTTGCCAAATCAACCCCTAATTTTATCAAAGGTTGACCTCGGATCAGGTAG
GGATACCCGCTGAACTTAA
>OTU301
AAGTCGTAACAAGGTCTCCGTTGGTGAACCAGCGGAGGGATCATTACCGAGTCACGCACT
CAAATAACCCTTCTGTGGACCTAAATCAAAACCGTTGCCTCGGCGGGCGGTCCCCTACCC
AAAACCCCACGTGGTGCGGGGTAGGGGACCAGACAGTCCGGCACGCTTAAGGCGTCCGGC
GCCAGCCGCTGGCCCTAAACAATTAAACTCTAGTAACCTTACCTTCTGAGTTTTAATACA
AAAAAATAAGTCAAAACTTTCAACAACGGATCTCTTGGCTCTGGCATCGATGAAGAACGC
AGCGAAATGCGATAAGTAATGTGAATTGCAGAATTCAGTGAATCATCGAATCTTTGAACG
CACATTGCGCCCGCTGGTATTCCAGCGGGCATGCCCGTTCGAGCGTCATTTTAATCCCTT
CCCAGGAGACTCTTTCTATTTCTGTAGTGAGAGTGTCTGCGGGGGCGTTGGCATTGGGCC
CCTTATTTTTAGGCGGCCCGAGCCGAAATGAAGCGGCGGACTCGCGGCAGCCCCTAGCGC
AGTAGAACAACCCTTCTCGCTTAGGAGAGCTGCAGCGACGGACCACAGCCCTTTACATGC
TTTTTCTTCAAAAGCTACATTATAAAAACTTGACCTCGGATCGGGTAGGACTACCCGCTG
AACTTAA
>OTU302
AGTCGTAACAAGGTTTCCGTAGGTGAACCTGCGGAAGGATCATTAACAAATCAATTTGGT
TGTGTTGATATCTGATGTATGTAGTGTTATGCACTCTATATATCAAGTATCCATACACAC
ACCTAACATTTGTGCTCCAGGCATTTCGTCTGGGTGCAATTATATATATTCATTATTGTC
AGTTGTTTTGTCTATTTTAAATTTATAATCATACTTTTAACAATGGATCTCTTGGCTCTT
GCATCGATGAAGAACGCAGTAATGTGCGAAAAGTAATGCGAATTGCATACCTCTGCGAGT
CATCTAGTCTTTGAACGCAAATGGCACTGTCACGACGAGTGATAGTATGTCTGTTTGAGA
ACCACAAAAAACCTCACCACAATATATGTGAGTGGATCATGTCCTCTTATACACTTGTTG
TGTAATTGGATTGAATATAGGATGCTGCGTGGATCACACGCGGAATATGTGATAGTCATT
TTCATATTTCGAGTGATCTCAATATCGTGCACTTTTATGCAAGAATGATGTATGGTGGTG
TGAGGTCTAGTACCAAACTATCCATGTATCACGCTTGCAAACCTTTCAATCGTTGGTCTC
AAATTAGACAAGGTTACCCGCTGAACTTAA
>OTU303
AAGTCGTAACAAGGTTTCCGTAGGTGAACCTGCGGAAGGATCATTACAAATTATGGCGAA
CTTCGCCATCAAATTTCGTATTTAAAACATTCGCTCTTTATAAAAAATTTTATTTATGAT
AAAATTAAAAAAAAGATCACTTTCAACAACGGATCTCTTGGCTCTCGCATCGATGAAGAA
CGTAGCGAAGTGCGATAAGTAATGTGAATTGCAGATTTCCGTGAATCATCGAATTTTTGA
ACGCAAATTGCACTCTCCGGTTTCCCGAGAGAGTATGCCTGTTTGAGGGTCAGCCTAAGT
AAAATCGACTTCGTTTCTGTTTTCGCAGTAACGTTTGTCGGAAATTGGGTTATCTTAAAC
TTTTCGGTTTAAGTGGCTTAAAATTTTATTTTTACGACTCCACGAACGTTTCTAAGATAT
GATCTTTTACGTTCAAGGTATCGAATACTTTTATTAGACGTGGCCGTCACATCGGGTCTC
GTCCATAATTTTTTCTTTTACTGACCTCAGACAGGTAAGAGTACCCGCTGAACTTAA
>OTU304
AAGTCGTAACAAGGTCTCCGTAGGTGAACCTGCGGAGGGATCATTAACGAATGGTCTTGG
TACCTTTCAAAACCCTCAAACCAGTGGACATTAAAAACTTGTGCTTCGGCGCTCCGGCGC
CGTCTTTATGCCGTAATTCTGTCTTTTATGTCTGAATGCAAAACAAAGAATCAAAACTTT
CAACAAAGGATCTCTTGGCTCTCGCATCGATGAAGAACGCAGCGAAGCGCGAAATGTAAT
GTGAATCGCAGAACATTGTGAATCATCGAATCTTTGAACGCACATTGCGCCTCCTGTTAC
AGGGAGGCATGCCTGTCTGAGCGTCATTTAAACCCTATGCCGATGGCACTTTGTCGTCGG
CGTGTTGGGCCCTCGTCGGACCTGGCGTCGACGTGGCCTTGAATCCATTGGTCAAGTTGA
GCGGACGGAGATCCTCTGGGACAAGAGACCGTTCACGAGACCCTAATGGCATAGCTGAAC
TTTTGACCTCAGATCAGGTAGGAACACCGCCTGAACTTAA
>OTU305
AAGTCGTAACAAGGTTTCCGTAGGTGAACCTGCGGAAGGATCATTATCGTGGGGCTTCGG
CCCTCTCGAGATAGAACCCTTGCCTTTTTGAGTACCTTTCGTTTCCTCGGCGGGCTCGCC
CGCCAACGGGGACCACAACAAACCCTTTTGTAATACCTGTAATCGTCTGACAAAACAAAC
AAAAATTAAAACTTTCAACAACGGATCTCTTGGTTCTGGCATCGATGAAGAACGCAGCGA
AATGCGATAAGTAGTGTGAATTGCAGAATTCAGTGAATCATCGAATCTTTGAACGCACAT
TGCGCCCTATGGTATTCCGTAGGGCATGCCTGTTCGAGCGTCATTCAAACCTTCAAGCTC
TGCTTGGTGTTGGGCGTCTGTCCTGCCTCACGGCGCGGACTCGCCTCAAATCTATTGGCG
GCCGGCACGTTGGCTTCGAGCGCAGCAGAAACGCGAACTCGACCCCGGCGGATCGGCTCC
CAGAAGCTACCCCCATGAATTTGACCTCGGATCAGGTAGGGATACCCGCTGAACTTAA
>OTU306
AAGTCGTAACAAGGTCTCCGTAGGTGAACCTGCGGAGGGATCATTACAAGTGACCCCGGT
CTAACCACCGGGATGTTCATAACCCTTTGTTGTCCGACTCTGTTGCCTCCGGGGCGACCC
TGCCTTCGGGCGGGGGCTCCGGGTGGACACTTCAAACTCTTGCGTAACTTTGCAGTCTGA
GTAAACTTAATTAATAAATTAAAACTTTTAACAACGGATCTCTTGGTTCTGGCATCGATG
AAGAACGCAGCGAAATGCGATAAGTAATGTGAATTGCAGAATTCAGTGAATCATCGAATC
TTTGAACGCACATTGCGCCCCCTGGTATTCCGGGGGGCATGCCTGTTCGAGCGTCATTTC
ACCACTCAAGCCTCGCTTGGTATTGGGCAACGCGGTCCGCCGCGTGCCTCAAATCGACCG
GCTGGGTCTTCTGTCCCCTAAGCGTTGTGGAAACTATTCGCTAAAGGGTGTTCGGGAGGC
TACGCCGTAAAACAACCCCATTTCTAAGGTTGACCTCGGATCAGGTAGGGATACCCGCTG
AACTTAA
>OTU307
AAGTCGTAACAAGGTTTCCGTAGGTGAACCTGCGGAAGGATCATTAACGAAAGGTTCCGA
GGGCCCCGCCCTCGCCACCGCAACCCCATGTCGATTTTTTAAGTCTCAAAACCTTCAACA
ACGGATCTCTTGGTTCTGGCATCGATGAAGAACGCAGCGAAATGCGATAAGTAGTGTGAA
TTGCAGAATTCCGTGAATCATCGAATCTTTGAACGCACATTGCGCCCCTCGGCATTCCGG
GGGGCACGCCTGTCCGAGCGTCATTTCACCGTCCAGCACTGCTGGGTGTTGGGAGCCCGT
CGTCGACCCTCCCGCAACGCGTTGGCGGCGCCGTCCTGCCCCTCAGTCGTAGCCGACTTG
GAGGCGCGGCCGGCGCCAGCCTGTGGCCACTCGAACCGTTTGACCTCGGATCAGGCGGGA
GGACCCGCTGAACTTAA
>OTU308
AAGTCGTAACAAGGTTTCCGTAGGTGAACCTGCGGAAGGATCATTATCGGATTCTCGCGG
GAGCGCGACCGACGTGTTTCGTTCCCCTGCTGGGAAACCGGCAACCCCTTGTGAAACCCC
CCTGTTGCTTCGGCAGCCCCTCCCAGGAGTGGTAAGCCTGCCGGCAGCATCACGGAAACT
CAATTCTGAAAACTTGTAATCTAGGTCTGAACACAGCAGTCGAATGACTACAAAACTTTC
AACAACGGATCTCTTGGTTCCCGCATCGATGAAGAACGCAGCGAAACGCGATAGTTAATG
TGAATTGCAGAATTCAGTGAATCATCGAGTCTTTGAACGCACATTGCGCCTTCCGGCATT
CCGGGAGGCACGTCCGTTTGAGCGTCAGCTTAATCCCTCCGGGTAGTGGTTTTGTGCCGC
CGCCGGGGCCTTTGGCGCTGGGAAGTGGCCGCGGTGCTTTGACGCTTCCGGTTTCCCTCG
CTTAAACGTGGAGAAAGCTAGCCGGCAATGCCCCCAACCGCAACGACTTGTAGAATTTCT
AGTGTCGTAATGCGTTTGGAGTTCCCGGCCTCTAAACAAAGGGGGACTCCAGCTCCCCAA
GATGTTTGACCTCAAATCGGACGAGGATACCCGCTGAACTTAA
>OTU309
AAGTCGTAACAAGGTTTCCGTAGGTAAGTACTACTTGCCCACTTACCATCTTTCTATGCT
TGAATAACGTGCTGACTTTTCTCTTTTAGGTGAACCTGCGGAAGGATCATTACCGAGCGT
GACCCCCCGTAAATTTAAAGGGGGGTGCCTCCCGTCCTTTGCAGGCCCCTTGGGGCTTTC
AGACTTTGCTTCGGCGGGGCTGCCCCGCCGGAACACCCTCAAGAAAATCTCGAAAAAACC
GTTCCGTCCGAGGGTTGCGATAATAAATAAAACTTTCAACAACGGATCTCTTGGTTCTGG
CATCGATGAAGAACGCAGCGAAATGCGATAAGTAATGTGAATTGCAGAATTCAGTGAATC
ATCGAATCTTTGAACGCACATTGCGCCCCCTGGCATTCCGGGGGGCACACCTGTTCGAGC
GCCATTTCGACCCTCAAGCACAGCTTGGTGTTGGGCACGGTCCTGCGGGACCCGCCCGCA
ACTCGTAGGCGGCCGCCGCCCGCGCCCCCAGCGTAGCAAGCTCACGCGTTCGCTCGGGGA
CGGCGCGTCTGGCCCGCCGGCAAATTTTTCCAAGGTTTGGCCTCGGATCAGGTGGGGATA
CCCGCTGAACTTAA
>OTU310
AAGTCGTAACAAGGTTTCCGTAGGTGAACCTGCGGAAGGATCATTAACAAATCAGCATAG
GACCGCAAGGTCCTATATACACCCCAAGCCTGTGAAGGGTAACCACCTGGATCGGCTTTG
GTTGCAGTCCTTTGGGCTGTAGGCTAGGCTGTCGCAAGATGGTCGAGCCACATAGACGCT
TGTATGTTTGACAGAGTTCAGTTGCTTATAAAAGATACAACTTTTAACAATGGATCTCTT
GGCTCTTGCAACGATGAAGAACGCAGTGAAATGCGAAAAGTAATGCGATTTGCACGAATC
TGTGAGTCATCAAGTCTTTGAACGCACCTTGCACCATATGAGCAATCGTATGGTATACCT
GTTTGAGAATCGTAAAAACCCATCCTACCGATTAGGTAGGGACTTGTCGATCGAGTGCGT
CTTGTGCGCATCCGTCGATTAAAAGTAGTAGGTCTAGTCAGGCTGGTGGCCTGGGACATT
GTGTGCTAGAGACGTCGCTTCGGCTGACTGTCTTCTCACAGTGCGTCCCTTGCTATACAA
GCTGGTCTGGTCTCGGCCTCCACAGTCATCGTAAGGTGACAACCCCCCTTTTTGATCTCA
AATCAGGTAAGGCTACCCGCTGAACTTAA
>OTU311
AAGTCGTAACAAGGTTTCCGTAGGTGAACCTGCGGAAGGATCATTATTGCAAATTTTGAG
AATGTGTTGGAATGTGAGATGAAACTAGTCAATTACTGTTTACTTGTGCATAACTCTCCA
CAATGGATCTCTGGGCTCTTGCATCGATGAAGAACGCAGCAAAACGCGAAAAGTGTTATG
ACATGCAATCTTGGCGAATCATTTAATTTTTGAACGCACCTTGTACACTGTGAAACGTGT
ATGCTTGTTTGAGTAAATATTATTGAATACTGGGATTTACAATTTACAGTTTGTTGTCCT
GAAAGAGATGAATCGAAAATGCGATTTGGGATAAGATCTGCAAATCCATATTCAGCCGCG
TGAATATCACCCTATTCACCCACCTAACCCTAATCTATTTCTCAAATCAAGCAAGATTAC
CCGCTGAACTTAA
>OTU312
AAGTCGTAACAAGGTTTCCGTAGGTGAACCTGCGGAAGGATCATTATTGATTTCAAAAAT
GGGATGTGCTGGTCTCCTTTTCAAAGGGGAGACATTAGTGCACTCTCAACCTTGATCATC
CACCCTGTGCACATTTTGTAGATGGGGTTGATAACTCGTTTATCACCTTGTCTACGTTTT
TAATACACACTATTTCATTAATGGGATGGCATTTTGAAATATTAATACAACTTTCAACAA
TGGATCTCTTGGTTCTCGCATCGATGAAGAACGCAGCGAATTGCGATATGTAATGTGAAT
TGCAGAATTCAGTGAATCATCGAATCTTTGAACGCATATTGCACCCTCAGGTCTTTTCCA
GAGGGTATGCCTGTTTGAGTGTCATTAACAACATCAATGTAGACGTTTTTATTGAATGCT
CTACACTTGGAAGTTGAAGGCTTTGCTGGCCGTCATAGTCAGCTCCTTTTAAATTCATTA
GCGGGACTTTTGAAGACTTGGCTTCAGTTTGATAATAATGTCTATGCTGTCGCTAAGGAA
CTGTTGTCTGGCTTATAATTGTCCTTTGGACTGTCTCTTATAGAGGCAATAATACCTTTT
GACTTGACCTCAAATCAGGTAGGACTACCCGCTGAACTTAA
>OTU313
AAGTCGTAACAAGGTTTCCGTAGGTGAACCTGCGGAAGGATCATTGCAAAAATGTTTGAG
GAAGTTGTTGTAATGTGATGAAACAAGTTAATTTTTTGTCAAAACACTTTATCTCTTTTA
TAACTCTCCACAATGGATCTCTGGGCTCTTGCATCGATGAAGAACGCAGCAAAACGCGAA
ATGTGTTATGACATGCAAATCTTGAGAATCATGAAATTTTTGAACGCACCTTGTACCGAG
ATGAGAATTTCGGTATGCTTGTTTGAGTATAGAATATGAACTTTTGGTATTGGGGTTTAC
GGACGTGAGAAGCTGTTGCTCTGAAATTAAAGTTGTGATACACGTGTGTACCGTGTGTTT
TGGGATAACATGAACAAGACGCAATGTACTGCCGTGTGTCTGTATGCTTTAGAGTCTTAC
TCACTCTGGCATCCACACCACCTAACACCTGTCTCAAATCAAGCAAGATCACCCGCTGAA
CTTAA
>OTU314
AAGTCGTAACAAGGTTTCCGTAGGTGAACCTGCGGAAGGATCATTACCAATCTCAGTGGG
ATCATGGCTTGCCCATGGTCTTGCGAAACTTTGTATTTAAAACCCAACTCATTAAAAAAA
AATTATACTTATCATTATGATATTTATATAAATAAAGATCACTTTCAACAACGGATCTCT
TGGCTCTCGCATCGATGAAGAACGTAGCGAAGTGCGATAAGTAGTGTGAATTGCAGAATT
CCGTGAATCATCGAATCTTTGAACGCAAATTGCACTCCCTGGCATTCCGGGGAGTATGCC
TGTTTGAGGGTCGGTATAAATAACGATCGAGGTGTTGCTTTTTGTAACATTTTCGGAGCT
GGGTTATCTTAGGTTTTAAGAGACCTGAAATTGACTTTTCTTGCGCATCTTAGACGTATA
ATCTTGTCTTTTGGATGTCAGGAATAACCTATATATTAGGAGTGAACCTGTCATGGAACT
CACGCCTATATTCTCATCTTTCGACCTCAAATCAGGTAGGAACACCCGCTGAACTTAA
>OTU315
AAGTCGTAACAAGGTTTCCGTAGGTGAACCTGCGGAAGGATCATTATTGATTTCAAAAAT
GGGATGTGCTGGTCTCCTTTCAAAGGGGGACATTTAGTGCACTCTCAACCTTGATAATCC
ACCTGTGCACATTCTGTAGATGAGGGGATTAACTTGAATCACCTTGTCTACATTTTTTAA
CACACCCAATTGATTTTAATGGATGGTAGTTTGAAATATTAATACAACTTTCAACAATGG
ATCTCTTGGTTCTCGCATCGATGAAGAACGCAGCGAATTGCGATATGTAATGTGAATTGC
AGAATTCAGTGAATCATCGAATCTTTGAACGCACATTGCACCCTCAGGTCTTTTCCAGAG
GGTATGCCTGTTTGAGTGTCATTAACAACATCAATGTAGACATTTTGTTATGCTCTACAC
TTGGAAGTTGAAGGCTTGCTGGCTGTCATGGTCAGCTCCTTTTAAATTCATTAGCGGGAC
TTTTGAAGACTTGGCTTCAGTTTGATAATAATGTCTATGCTGTCGCTAAGGAACGGTTTT
GTCTGGCTTATAATCGTCCTTTGGACTGTCTCTTAAGGAGGCATAACACTTTTATGACTT
TTGACCTCAAATCAGGTAGGACTACCCGCTGAACTTAA
>OTU316
AAGTCGTAACAAGGTTTCCGTAGGTGAACCTGCGGAAGGATCATTACCAATCTTTTAGCG
AGCCTTGGGCGCTTGTCCATGGTCTCGTGAAACTTTGTATTTAAAACCCGCTCATGTAAA
TTTTTAATATATGTTATTATATTATATAAATAAAGATCACTTTCAACAACGGATCTCTTG
GTTCTCGCATCGATGAAGAACGTAGCGAAGTGCGATAAGTAGTGTGAATTGCAGAATCCG
TGAATCATCGAATTTTTGAACGCAAATTGCACTCTCTGGTATTCCGGGGAGTATGCCTGT
TTGAGGGTTGGTTTAAATAACAATCGATATGTTGCTTTTGTGACATCTCGGAAGTGGGTT
ATCTTAATGATCTTTTTGCTTAAGAGACCTAAAATTGATGTACTTGTGCATCCTGACATG
TATAATTTTTTTTATCTTGCCACTGGATGTCATGTTCTATTAGGTTGTGGCTATGTTAAA
TGGTTTTCATACCTATAGGATTCTTGATTCAACCTCAAATCAGGTAAGGACACCCGCTGA
ACTTAA
>OTU317
AAGTCGTAACAAGGTTTCCGTAGGTGAACCTGCGGAAGGATCATTATAAAATTTTCTACA
TATTTTTAAATATGTAAAAAAAAATCTTATTCAAAACCCACACACTTAAAAAAACCATAA
TAAAAAAATTTTCATGTTCATATTATTATGCATAAAATTTTTTTATATAAATTATATATA
TATAATTAAAAGACAACTTTCAACAACGGATCTCTTGGCTCTCGCATCGATGAAGAACGC
AGCGAATTGCGATAAGTAATGTGAATTGCAGAATTACGTGAATCATCGAATTTTTGAACG
CATATTGCGCTCCCTGGTATTCCGGGGAGCATGCCTGTTTGAGGGCCAGTAAAAATAAAA
AATCGTTATCATGATTCCTTTATTTTTTTATGGAGGGATCGTGGAATTGGGCACTTCGAG
CTTTTTTTTAAAGCTTGATGGTCTTAAATTATTATGATTTTTATATACGGCTTGCGCAAA
TTGAACCAAAGAGCAATTATTTTTTATAAATATTCTCGATGGTGATATTTGTACAGCAAT
GCCGATTTATGGTTTTTTTGGACCTAGTCCAAAAGGATCATAAGACATCATTTTTTAATA
ATGACCTCAAATCAGGTAGGACTACCCGCTGAACTTAA
>OTU318
AGTCGTAACAAGGTTTCCGTAGGTGAACCTGCGGAAGGATCATTAACAAATCAGTGTGTG
TTTGCTGGCTGTATTTAAAATATGGTCGGTGTGGCACATATATGTGCTCCAGGCATTTGT
CTTGGTTGCATCAATATATATATATTCATTATTGTATAGTTGTATTTTCATGTTATTATA
ATATCACAAATACTTTTAACAATGGATCTCTTGGCTCTTGCATCGATGAAGAACGCAGTA
ATGTGCGAAAAGTAATGCGAATTGCATACCTCTGCGAGTCATCTAGTCTTTGAACGCAAA
TGGCACTGTCACGACGAGTGATAGTATGTCTATTTGAGAACCATAAAAAACCTCACCACT
ATAAGTGTGTGGACGTGTCCTCTTCATTTCATGTGAATTGGATTAAATGGATAGTGCTGC
GTGGAAACACCCAGAATATGTGATAGTCATTTTCATATTTTGAGTGAGATCCAGAAAACG
TGCACAGGGAATTGTTGGATGAAAAACTCTCCAACACACTCTTCATATATTGGTCTCAAA
TTAGACAAGGCTACCCGCTGAACTTAA
>OTU319
AAGTCGTAACAAGGTTTCCGTAGGTGAACCTGCGGAAGGATCATTATTGAAATCGTCGCA
AGGCTGTGCGCTTGTCCGCACGCCTGCGCCTTTTTTCAACCTCACACCTGTGCACCTTCG
GGACAGCCGAGCTGTCTCGCAATTTTTCCATTTGCTCCCAGTGTAGAATGTCTTTACTTG
TGTGTAACACATAACAACTTTCAACAACGGATCTCTTGGCTCCCGCATCGATGAAGAACG
CAGCGAAATGCGATAAGTAATGTGAATTGCAGAATTCAGTGAATCATCGAATCTTTGAAC
GCACCTTGCGCTCCTTGGTATTCCATGGAGCACGCCTGTTTGAGAGTCACGTGAATACAT
CACCTCCCTTTGGGGAAGTGTGGACTTGGGTGATTTGCTGGCTGGTCAACAGTTGGCTCG
CCCGAAATGCATTAGTCTGCAGAGCGTCCTGCTGGCCTTTGGCGTAATAATTACATTTCG
TCGCTGTGCCGGGGACTCCGAGCTCTGGACTTACAATGAGTGTACATCCCTCGTGGGTGT
CGCCTTTTGCGCTTTGACCTCAAATCAGGTGGGACTACCCGCTGAACTTAA
>OTU320
AAGTCGTAACAAGGTTTCCGTAGGTGAACCTGCGGAAGGATCATTAAAAGGATGCCGGGA
AACCGGTAGACCCCACCCGTGTCTATATACTCTTGTTGCTTTGGCAGGCCGTGGCCTTCC
ACCGTGGGCTCTGCCTGCGCGTGCCTGCCAGAGGACCAAACTCTGAATTTTAGTGATGTC
TGAGTACTATATAATAGTTAAAACTTTCAACAACGGATCTCTTGGTTCTGGCATCGATGA
AGAACGCAGCGAAATGCGATAAGTAATGTGAATTGCAGAATTCAGTGAATCATCGAATCT
TTGAACGCACATTGCGCCCGGTGGCATTCCGCCGGGCATGCCTGTTCGAGCGTCATTATA
ACCACTCAAGCCTGGCTTGGTGTTGGGGTTCGCGGTACCCGCGGCTCCTAAAACCAGTGG
CGGTGCCGGTGGGCTCTAAGCGTAGTAAATCTCCTCGCTATAGGGTTCCCCCGGTGGCTT
GCCAAAACCCCCAATTTTTACAGGTTGACCTCGGATCAGGTAGGGATACCCGCTGAACTT
AA
>OTU321
AAGTCGTAACAAGGTTTCCGTAGGTGAACCTGCGGAAGGATCATTATTGAATAAACTTGG
TTAGGTTGTTGCTGGCTCTTCGGAGCATGTGCACACCTATTCCATCTTTATACCCCTGTG
CACCCTGTGTAGATCTGAAGAACGTTTCGAGGCAATTGCCTTCGGTCAAGGAATTGCTGT
GTCGCAAGGCCAGCTTTTCTCGTTAGTTCAGATCTATGTTTTCCACATACCCTACTAAAG
AATGTACCTGAATGTTGCTTGTATAATAAACACATACAACTTTCAACAACGGATCTCTTG
GCTCTCGCATCGATGAAGAACGCAGCGAAATGCGATAAGTAATGTGAATTGCAGAATTCA
GTGAATCATCGAATCTTTGAACGCACCTTGCGCTCCTTGGTATTCCGAGGAGCATGCCTG
TTTGAGTGTCGTGAAATTCTCAACCTTTCCAGCTTTGCTTGGATAGGCTTGGATTGTGGA
AGCTGCTGGTTCAACAGGAATCAGCTCTTCTGAAATGCATTAGCAAGATCATTGCCGATC
ATCTCTGGTATGATAATTATCTATACCGCAGAGGACGAGCTCCTGAGATCGTGCTTCTAA
CCGTCCCTCTATTGGGACAGCACACCCATGACCACTTTGACCTCAAATCAGGTAGGATTA
CCCGCTGAACTTAA
>OTU322
AGTCGTAACAAGGTTTCCGTAGGTGAACCTGCGGAAGGATCATTAACAAATCAAAAGTTA
GCTGACTCTTTTGTGTGTCAGTGTAACATATGTGCTCCGAGCATTTGTCTTGGTTGCATC
AACATATATATCATTATTGTATAATTTATTATCATATTTTTAAGTAATATATCACAAATA
CTTTTAACAATGGATCTCTTGGCTCTTGCATCGATGAAGAACGCAGTAATGTGCGAAAAG
TAATGCGAATTGCATACCTCTGCGAGTCATCTAGTCTTTGAACGCAAATGGCACTGTCAC
GACGAGTGATAGTATGTCTATTTGAGAACCATAAAAAACCTCACCACTGTGTAAGTGTGT
GGACCTGTCCTTTTCATTCTTTAGTGATGATTTGGATTAAATGGATAGTGCTGCGTGGGA
AATACACAGAATATGTGATAGTCATTTTCATATTTTGAGTGATCTCTAAAAACGTGCACA
AGGAATTGTTGGATGAAAATCCAATTTGTATATTGGTCTCAAATTAGACAAGGTTACCCG
CTGAACTTAA
>OTU323
AAGTCGTAACAAGGTTTCCGTAGGTGAACCTGCGGAAGGATCATTATAAAATTTTCTACG
TATTTTTTAAATATGTAAAAAAAATCTTGTATTCAAAACCCACACACTTTTAAAACCATA
ATAAAAAAATTTTTATGTTGCATAAAATTTTTTTATATAAATTATTATATATAATATAAT
TAAAAGACAACTTTCAACAACGGATCTCTTGGCTCTCGCATCAATGAAGAACGCAGCGAA
TTGCGATAAGTAATGTGAATTGCAGAATTACGTGAATCATCGAATTTTTGAACGCATATT
GCGCTCTCTGGTATTCCGGGGAGCATGCCTGTTTGAGGGTCAGTAAAAATAAAAAATCGT
TATCATGATTTCCTTTATTTTTTTATGGAGGGATCGTGGAATTGGGCTCTTCAAGCTTTT
TTTTTAAAGCTTGATGGTCTTAAATTATTATGATTTTTTTTATATACGGCTTGCGTGAAT
TGAACCAAAGAGCAATTATTTTTTATAAATATTCTTGATGGTGATATTTGTACAGCAATG
CCGATTTATGGTTTTTTTTTGGACCTAGTCCAAAAGGATCATAAGACATCATTTTTTTAA
TAATGACCTCAAATCAGGTAGGACTACCTGCTGAACTTAA
>OTU324
AGTCGTAACAAGGTTTCCGTAGGTGAACCTGCGGAAGGATCATTATTGAAGCATAAGAGT
GCGCTTTATTGCGGCTTGACCCTTCACATCCATTCACCCTGTGCACTGTAATAATTTATT
ATTATTAAACCCTACTAGTCTAAGAATGTAAAGGACCCTTATAATTAATATAAAACTTTC
AACAACGGATCTCTTGGCTCTCGCATCGATGAAGAACGCAGCGAAATGCGATAAGTAATG
TGAATTGCAGAATTCAGTGAATCATCGAGTCTTTGAACGCACCTTGCGCCTTTTGGTATT
CCGAAAGGCACACCTGTTTGAGCGTCATGAACACCTCAATCCCCATGTTATCTTTTGATG
CATGAGTGGGTTGGATGTTGAGCATTGCTGGCCTGTAACCCAGTCAGCTTGCTTTAAATG
CATCAGCTGGCTTCTGTACTTGATCGGTTTGACTCAATGTGATAACATCTTCATTGGGGA
TTGCATTGTCATAAATGCAGCCGGAAAGTACAAAGCAGCTTTCTAGCCTGCCTCTTTTAG
TGGCACCATTTTACATTTTAGACCTCAAATCAGGTGGGACTACCCGCTGAACTTAA
>OTU325
AAGTCGTAACAAGGTTTCCGTAGGTGAACCTGCGGAAGGATCATTATTGGAACACTCAAG
GTTTTGAAGCTGGCCCTCTAAGGGCATGTGCTCGCCTTGTTTCAATCCACTTACACCTGT
GCACACTCTGTAGTTCTTGGATGGGTTTCTAACCTTGATGAGATCTACGTCTTTTACACA
CACACATTGTATGTTAAGAATGTACTATATGCGTAATAACGCAACAATAACAACTTTCAA
CAACGGATCTCTTGGCTCTCGCATCGATGAAGAACGCAGCGAAATGCGATAAGTAATGTG
AATTGCAGAATTCAGTGAATCATCGAATCTTTGAACGCATCTTGCGCCCTTTGGTATTCC
GAAGGGCATGCCTGTTTGAGTGTCATGAATCTCTCAAACTCAAAAGTTTTATTACTTTGA
GAGTTTGGACTTGGGGGTTTGCTGGCGTGAGTTAGCTCCCCTTAAATGCATTAGCTTGGG
TCTTGCACATGTTGGATCCTTGGTGTGATAATTATCTACGCCATGTTGTCCCTTCAAGCC
CTGCTTCTAATCGTCTCCTCTGTTGAGACAATTTACTTTGACATCTGACCTCAAATCAGG
TAGGACTACCCGCTGAACTTAA
>OTU326
AAGTCGTAACAAGGTCTCCGTTGGTGAACCAGCGGAGGGATCATTACCGAGTTTACAACT
CCCAAACCCCTGTGAACATACCACGTTTGTTGCTTCGGCGGACCACCCCCGACTCGCCTC
GGGGGCCCGCCAGAGGACCCAAATCCAACTGTATTTTGTTTTTTACATTTTTGAAACGTC
ATTCTGAGTGGATTTATCTAAATCAAATCAAAACTTTCAACAACGGATCTCTTGGCTCTG
GCATCGATGAAGAACGCAGCGAAATGCGATAAGTAATGTGAATTGCAGAATTCAGTGAAC
CATCGAATCTTTGAACGCACATTGCGCCCGCCAGTATTCTGGCGGGCATGCCTGTTCGAG
CGTCATTTCAACCCTCAAGCCCCCGGGCTTGGTGTTGGGGATCGGCACCGGACGGCGGCC
CCCCGGGGCCCCCGCCCGCCGTCCCCCAAATCCAGTGGCGGTCACGCCGCGGCCTCTTGC
GCGTAGTAGCAACACCTCGCACCGGAGCCCGACGTGCCCACGCCGTAAAACCCCCGACTT
TTATTCAAGTTGACCTCGAATCAGGTAGGACTACCCGCTGAACTTAA
>OTU327
AAGTCGTAACAAGGTCTCCGTAGGTGAACCTGCGGAGGGATCATTAATGAATGACCCTCT
GGGCCTTCAACCCCAAAAAACCGTGGAATCGACCCGTGCTTCGACGCCCCCGTGGCGTCG
CATTAATGCAACCGACCCGTCTGTGTCTGAATCCTATCTAGAATTAAAACTTTCAACAAA
GGATCCCTTGGCTCTTGCATCGATGAAGAACGTAGCGAAGCGCGAAATGTAGTGTGAATC
GCAGAACCTTGTGAATCATCGAATCTTTGAACGCACATTGCGCCTCCTTCACGGGGGGCA
TGCCTGTCTGAGTGTCATTTAAACCAAATGGGCCCTATCTGGGTCCGTGTTGGGCCTCGC
TCTCTCCAGGGCGTCGCCTCGAGGCCATTGGTCTGATGTGCGGGCGAGTTCCTCTAGGAC
GGACCGCGCCGTGGACCGCGAGATTTTCTGATTTTGACCTCAGATCAGGTAGGGACACCG
CCTGAACTTAA
>OTU328
AAGTCGTAACAAGGTTTCCGTAGGTGAACCTGCGGAAGGATCATTACTGAGTTAGGGTTC
TATTTGGGGCCCAACCTCCAAACCTTTGAGTATTTCACACAAGCATTATTTTTTTGTTGC
TTCGGTGGGCTTAAAAGGCCCACCGATGCACAAAAAACAAAACTCTTATATTAAAAGGAT
GTTGTCTGAAGTTTTAGATACTGAATAAATTAAAACTTTCAACAACGGATCTCTTGGTTC
CCGCATCGATGAAGAACGCAGCGAAATGCGATAAGTAATGTGAATTGCAGAATTCAGTGA
ATCATCGAATCTTTGAACGCATATTGCACCCTTTGGCATTCCGAGGGGTATGTCTGTTCG
AGCGTCATTATAAAACTTCAAGCCTACAAGCTTGGTGTTGGGCTATCATATCCCCATCCA
CTTTGTGGAGGTTATGTGCCTGAAAATCAGTGGCAGTGCCTAAACGACCTCAAGCATAGT
GGACACTCTTTGCTTTGGAGGCTTCATTTCAGGTTTTGCTTGCCTTTTTTTTTTAACTAA
TATTGAAATGTTTGACCTCGAATCAGATAGGGATACCCGCTGAACTTAA
>OTU329
AAGTCGTAACAAGGTTTCCGTAGGTGAACCTGCGGAAGGATCATTAATTACGAAAGCAAT
AGCCCCTTCGGGGGTTATCGCATCCACCCTTTGTCTACGTGTACCTCTGTTGTTTCCTCG
GCGGGCTTGCCCGCCGCTAGGAACCCCTTAAACTCTTGTATTTACAGTATTAAAATCTCT
GATAACTATTTAAATTATTACAACTTTCAACAATGGATCTCTTGGTTCTGGCATCGATGA
AGAACGCAGCGAAATGCGAAAAGTAGTGTGAATTGCAGAATTCCGTGAATCATCGAATCT
TTGAACGCACATTGCGCCCCTCGGTATTCCGTGGGGCATGCCTGTTCGAGCGTCATTTAC
ACCCTCAAGCTCTGCTTGGTGTTGGGCGTCTGTCCCGCTTCATGCGTGGACTCGCCCCAA
AGTCATTGGCAGCGGTCGTGCCAGCTTCTCGCGCAGCACATTTGCGTTTCTTGAAGTTTG
GTGGATCAGCATCCAGTAAGCTCTTTTATGACTTGACCTCGGATCAGGTAGGGATACCCG
CTGAACTTAA
>OTU330
AAGTCGTAACAAGGTTTCCGTAGGTGAACCTGCGGAAGGATCATTATCAAGCATGGGATT
CCATATTCCATCAAGAACCCCCTTCCGAGTTCCTGTACCTGTTGCTTCCGTGGGATATGT
ATCCTCCCTGAGGGGTGGGAGCAAAACCACGGAAGGTATTTGCAAAAACCAAGTGTTACA
TGTTGTCCGTCTGAGCATGATATTCAATAAATTGTTGCAAACGAGTAAAAACTTTCAACA
ACGGATCTCTTGGTTCTCGCATCGATGAAGAACGCAGCGAATTGCGATAAGTAGTGTGAA
TTGCAGAATTCCGTGAATCATCGAATCTTTGAACGCACATTGCGCCTTTTGGCATTCCGA
AGGGCATGCCTGTTCGAGCGTCATCAAATAAAGGGAAGCCCCCAATTGAACCCGCAAGGG
CTCAGTATTGGAAATGGAGTGGTCTCATTATCACACCTATCCGAAATAGAATGGCGAAGT
TGGCTGTTCCAATCGGCGTAGTAATCAAACGCTATGTTCCGCTGTTGTACAGCGCCTCTT
CCGCCACCAAAGCCCTCATACTGCATTGTTTTTGACCTCGAATCAGGTAGGGATACCCGC
TGAACTTAA
>OTU331
AAGTCGTAACAAGGTCTCCGTTGGTGAACCAGCGGAGGGATCATTACCGAGTTTCCAAAA
CTCCCAACCCATGTGAACTTACCTCTCGTTGCCTCGGCGGGATCGCCCCGGGTGCCCCAG
GCCCCGGACCCAGGCGCCCGCCGCAGGACCCCAAACTCTTGTTTAGTGGAAGCTTCTTCT
GAGTGAGAAAACAAATAAATCAAAACTTTCAACAACGGATCTCTTGGTTCTGGCATCGAT
GAAGAACGCAGCGAAATGCGATAAGTAATGTGAATTGCAGAATTCAGTGAATCATCGAAT
CTTTGAACGCACATTGCGCCCGCCAGTATTCTGGCGGGCATGCCTGTTCGAGCGTCGTTT
CAACCCTCGAGCCCCCCCGGGGCTCGGCGTTGGGGATCGACCGTCCTCCGCGGCGGTCGG
CCCTGAAATCGAGTGGCGGTCTCGCCGTAGCCTCCTCTGCGTAGTAGCACACACTCGCAC
CGGACGGCCGGCGCGGCCACGCCGTGAAACCCCCCACCACTGAAAGGTTGACCTCGGATC
AGGTAGGACTACCCGCTGAACTTAA
>OTU332
AAGTCGTAACAAGGTCTCCGTTGGTGAACCAGCGGAGGGATCATTACCGAGTTATACAAC
TCCCAAACCCACTGTGAACCTTACCTCAGTTGCCTCGGCGGGACCGCCCCGGCCGCCGCG
CAAGCGGCGCCGGACTCCAAGGCGCCCGCCGCAGGGACCCAAAACTCTTTTGCATTACGC
CCAACGGCGGGAATTTTTTCTCTGAGTGCATAAGCAAAACAAATGAATCAAAACTTTCAA
CAACGGATCTCTTGGTTCTGGCATCGATGAAGAACGCAGCGAAATGCGATAAGTAATGTG
AATTGCAGAATTCAGTGAATCATCGAATCTTTGAACGCACATTGCGCCCGCCAGCATTCT
GGCGGGCATGCCTGTTCGAGCGTCATTTCAACCCTCGAGCCCCCCCGGGGGCCTCGGTGT
TGGGGGACGGCACACCAGCCGCCCCCGAAATGCAGTGGCGACCTCGCCGCAGCCTCCCCT
GCGTAGTAGCACACACCTCGCACCGGAGCGCGGAGACGGTCACGCCGTAAAACGCCCAAC
TTCTTAGAGTTGACCTCGGATCAGGTAGGAATACCCGCTGAACTTAA
>OTU333
AAGTCGTAACAAGGTTTCCGTAGGTGAACCTGCGGAAGGATCATTACAAAATCGGTCTGT
GGGGGGTAGAGTTAGGTTAGTTGGATTGTGGGTAGAAAGGGTTTTCTCTTTCTATTGCTC
TACTTACTGACCCTCACCCCTCATCATTTGCGCTTGTATTGTTTGACAGAGTAACACACA
CCTATCGATAATAATGACAACTTTTAACAATGGATCTCTGGGCTCTTGCAACGATGAAGA
ACGCAGCAAAATGCGATACGTAGTGCGATTTGCATTATTTGCGAGTCATCAAATCTTTGA
ACGCAACTTGCGCCTGTTTCATACAGGCATGTCTATTTGAGTACCGTAAACCAAATAATA
ATCAATTGCATTGCTCCTAAGAGCTAAAGATGGCATGTATATTGTGAGTTTGAAGCTAGA
GACCATCCGGTCACGCCGGTGTCTTGTTCATCCTCTACTTTTATACCGGTCTCAAATTAG
GCAAGATTACCCGCTGAACTTAA
>OTU334
AAGTCGTAACAAGGTTTCCGTAGGTGAACCTGCGGAAGGATCATTATTGAATTTAATGTA
GAGTTGGTTGTAGCTGGCCTGATTTATTTTTTAAAAAATTATCTTGGGCATGTGCACACC
TTCTCTTTCATCCACACACACCTGTGCACCTGTGAGACAGATGTGGGGACTTAATTGGAC
CCCTCTGTCTACTTAATTCATACAAACTCAATTTATTTTAAAATGAATGTAATTGATGTA
ACGCATCTAATACTAAGTTTCAACAACGGATCTCTTGGCTCTCGCATCGATGAAGAACGC
AGCGAAATGCGATAAGTAATGTGAATTGCAGAATTCAGTGAATCATCGAATCTTTGAACG
CACCTTGCGCTCCTTGGTATTCCTTGGAGCATGCCTGTTTGAGTATCATGAAATCTTCAA
AGTAAATCTTTTGTTAATTCAATTGGTTCTACTTTGGTATTGGAGGTTTTTGCAGTTTCA
CACCTGCTCCTCTTTGTGCATTAGCTGGATCTCAGTGTTATGCTTGGTTCCACTCGGCGT
GATAAGTTATCTATCGCTGAGGACACTGTAACAGGTGGCCAAGGTAAATGCAGATGAACC
GCTTCTAATAGTCCATTGACTTGGACAATATTTTTATGATCTGATCTCAAATCAGGTAGG
ACTACCCGCTGAACTTAA
>OTU335
AGTCGTAACAAGGTTTCCGTAGGTGAACCTGCGGAAGGATCATTAACAAATCGGTTTGAG
TGTGCAATAATATGCTACTCAAATATTTGTGCTCCGAGCATTTGTCTTGGGTGCAACACA
CATATATATCATTATTGTATAGTTGTATTTTTTACATATCACAATCATATCATATACTTT
TAACAATGGATCTCTTGGCTCTTGCATCGATGAAGAACGCAGTAATGTGCGAAAAGTAAT
GCGAATTGCATACCTCTGCGAGTCATCTAGTCTTTGAACGCAAATGGCACTGTCACGACG
AGTGATAGTATGTCTGTTTGAGAACCATAAAAAACCTCACCACTTTATATGAGTGAGTGG
ACGTGTCCTCTTTACATTGTGTGTGTAAATTGGACTAAATTCATAGTGCTGCGTGGAAAC
ACACAGAATATGTGATAGTCATTTTCATATTTTGAGTGAGTCTATATAACGTGCACAAGA
ATAGTGTGTGGGGGGATGGCTTAACAACCCATATCTCTATACACACAAACTATGAAATTG
GTCTCAAATTAGACAAGGTTACCCGCTGAACTTAA
>OTU336
AAGTCGTAACAAGGTTTCCGTAGGTGAACCTGCGGAAGGATCATTATTGATTTTAACGGA
TGTGCTGGCTCCCCTCAGGGGCGCATATGTGCACTCCCAAAAAAACCAATATCCACCCGT
GCACTTTTCAGTAGGCAAAAGACTTTCGCAAGTCTCTTGTTTATGTTTCATTACAAACAC
TTGAGCTTATTTGAATGCTTCATACAATAACATAATTGTAATACAACTTTCAACAATGGA
TCTCTTGGTTCTCGCATCGATGAAGAACGCAGCGAATTGCGATATGTAATGTGAATTGCA
GAATTCAGTGAATCATCGAATCTTTGAACGCACATTGCACCCTCTGGTATTCCGGAGGGT
ATGCCTGTTTGAGTGTCATTAACATGTCAACACAGACAAGTTTTCCATGACCTGCTCTGT
TGCTTGGACGTTGAAGGCCTGCTGGCATTCACTATTGTCAGCTCCTTTTAAATTCATTAG
CAGGAATTATGCAAAACTGGCTTCAGTTTGATAAGATTGAACTGCTGCCAAAGATGCAAT
TGTTTTTCCAGCTTCTAACTGTCCAGTCAACTGGACTGCCTCATCCTTGAGGCAAATCAC
CGATGACAACTTGGCCTCAAATCAGGTAGGATTACCCGCTGAACTTAA
>OTU337
AAGTCGTAACAAGGTTTCCGTAGGTGAACCTGCGGAAGGATCATTACCAATCTTAGCGGG
CCTGGTCTTGTCGATCATGGTTTCGCGAAAATCGTATTTAAAACCCCACTCTTATATAAA
AATGAATCATTTTATTTGTAATAATAAATAAAGATCACTTTCAACAACGGATCTCTTGGC
TCTCGCATCGATGAAGAACGTAGCGAAGTGCGATAAGTAGTGTGAATTGCAGAATTCCGT
GAATCATCGAATCTTTGAACGCAAATTGCACTCCCTGGCATCCCGGGGAGTATGCCTGTT
TGAGGGTCAGTAAAATTAAAATCGGTGCGTTGCATTTTTTTGTAACGCCTCCGGAGTTTG
GGTTATCTTAGCTCTGAGGTTAAGAGGCTTAAAATTGACATCATTTCGCGCACTTTTTAG
ACGTACATAAATTAATTTTTATTCGTCTAACCTGGTGCCGAAGGTTTATTAGATGCGAAC
ATGTTTCGTGGTCTCGTGTCTATAATTATCATGATTTGACCTCAAATCAGGTAGGAGTAC
CCGCTGAACTTAA
>OTU338
AAGTCGTAACAAGGTAACCGTAGGTGAACCTGCGGTTGGATCATTAAAAAAGTTTGGCGT
AAGCCGACATACCTGTTGCATTTATCTAGTATTCTTGGCCTTTATTGGCCAAACAAACCT
ATTATTTATTTTATAAGTCTGTTTTGTTTTTAATTTTAAAAACTTTTGGCAATGGATCTC
TTGGCTCTTGCAACGATGAAGAACGCAGCGAAATGCGATACGTAATGTGAATTGCATATT
TTTGTGAATCATCGAATCTTTGAACGCAACTTGCGCCCTTTCGGGGGCATGTCTGTTTGA
GAATCTGTAAATTTCTTGCCATTTGGCAGATTTGAGCCTTCCAAGAAATATTTGGTGGCT
TTAAATGAAACTTGGCGTCATATTGGCGTGTAAAGAGAGTGAACCTTTATAAGGACTATC
TTTTTTAAACCCTTTGTGAGCCAATCAAATTCTACTTTTAGGTCTCAAATTAGACAAGAG
GACCCGCTGAACTTAA
>OTU339
AAGTCGTAACAAGGTTTCCGTAGGTGAACCTGCGGAAGGATCATTGCAAAAGTGAGTGAG
GAAGTTGTTGTAATGTGAAACGAGTTAATATTTTGTCAAAACAATTTTATCTTTCAGTAT
AACTCTCCACAATGGATCTCTGGGCTCTTGCATCGATGAAGAACGCAGCAAAACGCGAAA
TGTGTTATGACATGCAAATCTTGAGAATCATGAAATTTTTGAACGCACCTTGTACCGAGA
TGAGAATTTCGGTATGCTTGTTTGAGTATAGAATATGAACTTTTGGTATTGGGGTTTACG
GACGTGAGAAGCTGTTGCTCTGAAATGAAAGATGTTATACACGTGTGTACCGTGTGTTTT
GGGATAACATGAACAAGACGCAATGTACTGCCGTGTGTCTGTATGCTTTAGAGTCTTACT
CACTCTGGCATCCACACCACCTAACACCTGTCTCAAATCAAGCAAGATCACCCGCTGAAC
TTAA
>OTU340
AAGTCGTAACAAGGTTTCCGTAGGTGAACCTGCGGAAGGATCATTAATAGGCTTTGTCGA
GTCTTGGGATTTTCATCCTTCGACTCGACATCCTGATCATTCCTATGTGCACTTTTCGAA
GAATGCTTTGGTAGGTCGAAAGACCTACCAAAAGTTTTTTCTATCGACTTATCTTTTGTC
TGAAATAAAAATTCTAATGAAATACAACTTTCAACAACGGATCTCTTGGCTCTCGCATCG
ATGAAGAACGCAGCGAAATGCGATACGTAATGTGAATTGCAGAATTTAGTGAATCATCGA
ATCTTTGAACGCATATTGCACTCCTCGGTATTCCTTGGAGTATGTCTGTTTCAGTATCAT
AAAGTATTATCGAGCCTTTGGCTTTTGCTAATGCTCGGAAGTGGGCTTCGTATATTGATT
TTTCTTTCTACTGGCCTGAAATTCATTCGTGGCCGCATCTTGTCAAAGATAGAGGCGTCA
TAGTTGACTTTCGTCATCTTTCGCTGACTACTTTGAAAGTGCATTTAGACTACGTTAAAT
TTTTCATCTACTTGATCTGAAATCAGATAAGACTACCCGCTGAACTTAA
>OTU341
AAGTCGTAACAAGGTCTCCGTTGGTGAACCAGCGGAGGGATCATTACCGAGTCTTCGTGC
TCAAAACAACCCTTCTGTGGACCTGAATAAAACCGTTGCCTCGGCAGGCGGCCCTACCTA
CGGGCCAGATAGCTCAGCTGTCTCTAGGGAGCAACCCTCTCCTGAGGCGCTGGCGCCAGC
CGCTGGCCCCAAACCAAAACTCTAGTAACTTTTACCTTCTGAGTTTTAATGCAAGAAATA
AAGTCAAAACTTTCAACAACGGATCTCTTGGCTCTGGCATCGATGAAGAACGCAGCGAAA
TGCGATAAGTAATGTGAATTGCAGAATTCAGTGAATCATCGAATCTTTGAACGCACATTG
CGCCCGCTGGTATTCCGGCGGGCATGCCCGTTCGAGCGTCATTTTAATTCCTTCCCAGAA
AGGAGCTTCTGTTTCTACAGAGGTTTCTGTCAGGGGTGTTGGCACCTGTCGCCGCCTAGG
CGACCAGAGCCCAAATGCAGTGGCGGACGTGCAAGCGGCCCCTAGCGCAGTAGCAAACAA
ACTTCGCTCAGGAGGCTCGTAGCAGCGGACCACAGCCTAACAGCAAAGCTCTTTTGTTTT
GCAACAAAAACTTGACCTCGGATCGGGTAGGACTACCCGCTGAACTTAA
>OTU342
AAGTCGTAACAAGGTTTCCGTAGGTGAACCTGCGGAAGGATCATTATTGAAATCCAACTG
GATGTTGCTGGCCTTTCGGGGCATTGTGCACTCCGACCTTTTTCATTACACCTGTGAACT
TACTGTAGGTAACAAAGTTTTCTTTGTTGCCTATGTTTTTTTACAACACACCCTTATTAA
ACATTTGTATTGAATGTATAAACAAAATTTAATACAACTTTCAACAATGGATCTCTTGGT
TCTCGCATCGATGAAGAACGCAGCGAATTGCGATATGTAATGTGAATTGCAGAATTCAGT
GAATCATCGAATCTTTGAACGCACCTTGCACCCTTTGGTATTCCGAAGGGTATGCCTGTT
TGAGTGTCATTATGTTCTCAACTTCAAATCCTTTTTGTTTTTGAAGCTTGGACTGTGGAA
GCTTGCTGGTGTCACTTATCAGCTCTTCTTAAATGCATTAGCGGAACCGTGAAGGACCGG
CTTTGGTTTGATAATCCTATCTATGCTGTTGCCGTGGACTTGTGTTGTTCAGCTTCTAAT
TGTCTTTGGACTGTCTCTTATGTGAGGCATAACACTTTTTAAGACTTGACCTCAAATCAG
GTAGGACTACCCGCTGAACTTAA
>OTU343
AAGTCGTAACAAGGTTTCCGTAGGTGAACCTGCGGAAGGATCATTATCGAGTCGATTCGG
GTACTGTGCTGGCTTCGGCATGTGCACGTCCCTTTTACCACACACACCTGTGAACTTTGG
AGGTGCGTCCCTCGTTCGAGGGGCGTTGCCTATTTTACACACTCTTAGTAAACTAAAGAA
TGTCTCCGCGTCTAACGCGAATTAATTACAACTTTCAACAACGGATCTCTTGGCTCTCGC
ATCGATGAAGAACGCAGCGAAATGCGATAAGTAATGTGAATTGCAGAATTCAGTGAATCA
TCGAATCTTTGAACGCACCTTGCGCTCCCCGGTATTCCGGGGAGCATGCCTGTTTGAGTG
TCATGAAACCCTTCAACCCTCACCGTTGACGCGGTGGGTGGATTGGACTTGGACGCTGCT
GGGGGTTTGTCCCTCGGCTCGTCTCAAATGCAGCAGTCGATTCACTCGACCCAGCCGCTC
GGTGTGATAATTACATCTACGCCGGGCTTGGGGAGAGCGGCTTCAAACCGTCTTCGGACA
ACTTTCATCGCATCTGACCTCAAATCAGGTAGGACTACCCGCTGAACTTAA
>OTU344
AAGTCGTAACAAGGTTTCCGTAGGTGAACCTGCGGAAGGATCATTACTACACGCCCTTAC
GGGCCATGAGTCACCAACGATTCCCGTTTGCATTTTCCGTTCTGGCGAGTGTGGCGGGGA
TCACATCATCTAAGTTTTAGAAACATAATAAATAAATATTACAACTTTCAACAATGGATC
TCTTGGTTCTTGCATCGATGAAAAACGCAGCTAAATGTGACAATTAATGTGACTTGCAGA
GTACGTGAATCATCAAGTATTTGAATGCACATTGCACTTTCTGTTCAAGAAAGTATACCT
GTTTGAGTACCATATTCTTTTCCCTTTAATGGAAACTTGTGTCATCCGTTGCGCTTTTAG
CGGCGACGGCGATACAAATTAAAGAGTCCAACTCGAGACGTAAAAACATTGCAAAATGAT
TGAACGTTGCGCGTTGCTTTACTACAACTTTTTTGAATTGATCTCAAATCAGGCAGGACT
ACCCGCTGAACTTAA
>OTU345
AAGTCGTAACAAGGTTTCCGTAGGTGAACCTGCGGAAGGATCATTACAAATTTATGGCGA
ACCTCGCGCTTCGCGAGGTTCTGCGTCCATTTTCGTATTTAAAACATCCCACTCTTTAAA
AAAAAATTTATCTAATGATAAAATAAAAAAGATCACTTTCAACAACGGATCTCTTGGCTC
TCGCATCGATGAAGAACGTAGCGAAGTGCGATATGTAGTGTGAATTGCAGAATTCCGTGA
ATCATCGAATCTTTGAACGCAAATTGCACTCTCCGGTTTTCCGGGAGAGTATGCCTGTTT
GAGGGTCAGCCTAAAAAAAATCGACATCGTTGCTGTTGTTTCATGGTGACTTTACGTCGG
AGATTGGGTTTTCTTAAACCTTTCGGTTTAAGTGACTTAAAATTTTTGTTTTGCGATTCC
ACGAACGTTTCTAAGATCTTTTTTTTCTTTACACGTTTGAGGTGTCGAATTGTCTTTATT
AGACGTGACCGTTGCATCGGATCGCGTCCATAAATATTTCGTTAACTGACCTCAGATAGG
TAAGAGTACCCGCTGAACTTAA
>OTU346
AAGTCGTAACAAGGTTTCCGTAGGTGAACCTGCGGAAGGATCATTAACAAGCCATGAAGG
GTCATCTTTGAAAAGATTGATCTTGCACCTGGCCAACCCTTGTTTACCTTTAAATCTGTT
GCTTTGGTGGGCCTGCCACAGGGCTGCCGGGGGACTTTTGTTTCCGGGCTAGTGCTCACC
AAAGTCCTATTGAACTCTATGATATTGTTTTTGCTGTCTGAGCATGCAAGTGCAAAATTT
ACTTAAAAACTTTCAACAACGGATCTCTTGGTTCTGGCATCGATGAAGAACGCAGCGAAA
TGCGATAAGTAATGTGAATTGCAGAATTCCGTGAATCATCGAATCTTTGAACGCATATTG
CGCCCTCTGGTATTCCGGAGGGCATGCCTGTCCGAGCGTCATTACTATTCTCAAGCACCA
GCTTGTGTGTTGAGCATCTGTTCTTTAATGAACATGCTTGAAATGCAGTGGCAATGCTGT
ATCTGGTACCCGAGCGTTATAGGGCTTCGTCACCCGCTCTGTTGGCTCCAGTCAGCATTT
AGGCCTTTTTAGTTTTGATCTTGAACTGACCTCGGATCAGGCAAGAATACCCGCTGAACT
TAA
>OTU347
AAGTCGTAACAAGGTTTCCGTAGGTGAACCTGCGGAAGGATCATTCATAAAAAAGTGTTA
ATGGCACTTGTATCCATTACCCACCTTGTGTGCAATGTCGGGGGAGAGGACTTTTTTCCT
CTCCTTCATATACATACTACTTTTCATCATTAGTCTACAATCTATTTTAGAGGATAAAAA
CTCGAAAATACAACTTTCAACAACGGATCTCTTGGCTCTCGCATCGATGAAGAACGCAGC
GAAATGCGATACGTAATGTGAATTGCAGAATTCAGTGAATCATCGAATCTTTGAACGCAT
ATTGCGCCTTTTGGTATTCCGGAAGGCATGCTTGTTTGAGTATCAGAAATCTCCTCAGCT
CTACTGCTGGAATTGAGCAAATTCCCTTAATCTTTTTGATGCGGGGATGCTTGAAATGCA
GAATTCAAACCACAAAATGACGGTTATGCTACAAGCAAATTTCATACTTTATCCCGTCAA
ACGGATAATCTCTTTATTTGCTTGGTGTTGCTGATCGACGAGACGTTGGCTTTGATTGAT
GCAGACAGTGTGAACAACACTACAGAACTCGATCTCAAATCAAGTAAGACTACCCGCTGA
ACTTAA
>OTU348
AAGTCGTAACAAGGTTTCCGTAGGTGAACCTGCGGAAGGATCATTACCAATCTTTAGCGG
ACTTTGGCTTGTCCATGGTCTCGCGAAACCTGTATTTAAAACCAACTCATAAAAAAAATC
ATTACTTATATCATCAAAATGGTATATAAATAAAGATCACTTTCAACAACGGATCTCTTG
GCTCTCGCATCGATGAAGAACGTAGCGAAGTGCGATAAGTAGTGTGAATTGCAGAATTCC
GTGAATCATCGAATTTTTGAACGCAAATTGCACTCCCTGGCATTCCGGGGAGTATGCCTG
TTTGAGGGTCGGTATAAGTAACGATCGATGTGTTGCTTTTTTGTGACATTTCGGAGCTGG
GTCATCTTGGATCTTTGGGTTCAAGAGACCTGAAATTTACATCATCTTGCGCATCTTAGA
CGTATAAATTTTTTGTCTTTGGGATGTCAGGAATAATATTAGGTGTGGACATGCTATTGA
ACTCACGCCTATATATAATCATTTTTCGACCTCAAATCAGGTAGGAATACCCGCTGAACT
TAA
>OTU349
AAGTCGTAACAAGGTTTCCGTAGGTGAACCTGCGGAAGGATCATTGCAAAAGAGTGAGGT
TAAGATGTTGTAATGCAGTGTTAATATTCTTGTCAAAACAATTTTATCTTTCAGTATAAC
TCTCCACAATGGATCTCTGGGCTCTTGCATCGATGAAGAACGCAGCAAAACGCGAAATGT
GTTATGACATGCAAATCTTGAGAATCATGAAATTTTTGAACGCACCTTGTACCGAGATGA
GAATTTCGGTATGCTTGTTTGAGTATAGAATATGAACTTTTGGTATTGGGGTTTACGGAC
GTGAGAAGCTGTTGCTCTGAAATTAAAGTTGTGATACACGTGTGTACCGTGTGTTTTGGG
ATAACATGAACAAGACGCAATGTACTGCCGTGTGTCTGTATGCTTTAGAGTCTTACTCAC
TCTGGCATCCACACCACCTAACACCTGTCTCAAATCAAGCAAGATCACCCGCTGAACTTA
A
>OTU350
AAGTCGTAACAAGGTTTCCGTAGGTGAACCTGCGGAAGGATCATTATCGTACTATAAGAT
CGTAGCTTTTTTTTTGGTTCTTTCTAAAATTTTCCTGTTAAACAGAAGTTACGATCGTCT
AGTACATCCTTAACAGGAGCAAAAATATTTAAAACCAACTCTATGAAATCCAAATTTATT
ATTTTACAATAAAGTAAATAAAAGATCACTTTCAACAACGGATCTCTTGGCTCTCGCATC
GATGAAGAACGTAGCGAAGTGCGATAAGTAATGTGAATTGCAGAACTCCGTGGATCATCA
AATTTTTGAACGCAAATTGCACTTTCTGGCATTCCAGAGAGTATGCCTGTTTGAGGGTCG
TTAAAAATAAATCGTTTTTTGTCGCTTTCGGGTGACATTTTCGGAATTGAGCCATCTTTT
TTGAACCTAGGTTTTTATAAGAGGCTTAAAATTGATCATTTATGACACGACTTTAGTTTA
ATAATAAAACGTAGGTCACGTCATACGCGTTTTACTAGGCGTGGCTAGATTTTGAGTAAT
GAAACAATTTACCGATTAGTTCACGACCTATAATATTTTACGTTATGACCTCAAATCAGG
TAGGAATACCCGCCGAACTTAA
>OTU351
AAGTCGTAACAAGGTTTCCGTAGGTGAACCTGCGGAAGGATCATTACTGATTTAGCAAAC
CGAGCGTTAGCAAGGTTTTGCGATCATTTTGTATTTAAAACCCACTCTTGAACGTATAAA
ATCTATGTATTACAATGATAAAATAAAGATCACTTTCAACAACGGATCTCTTGGCTCTCG
CATCGATGAAGAACGTAGCGAAGTGCGATAAGTAATGTGAATTGCAGAATTCCGTGAATC
ATCGAATCTTTGAACGCATATTGCACTTTCTGGTATTCCGGGAAGTATGCCTGTTTGAGG
GTCAGTTAAATAAAAATCGGTGTTTCGTGGTGACGCGTCGGAATTGAGTCTTCTTATCTT
CGGCTAAGTGACTTAAAATTTTATATGATTTTCGAACGTATTTAAATTGCTTACGTACGT
TTGATATCAAATATTTTATTAGGTTCGGTCATCCTTATGACTCGCGCCTATAATTTCTTC
ATTTAATGACCTCAAATCAGGTAAGAATACCCGCTGAACTTAA
>OTU352
AAGTCGTAACAAGGTTTCCGTAGGTGAACCTGCGGAAGGATCATTACCGAGTGCGAACCC
CCCCATAAAAAAGAGGGGTTACCTCCCGTCCTTTGCTGGGCCACCCCTCTCCAATCGGAT
GGGGGTTGCTTTCAGACCCTTCTGCTTCGGCGGGGGTAACTCGCCGAGACAACCTCAAAA
TATTCTCAGTTAAAAACTGTTCGGTCCGAGAACTTTTTTAAAAAGCGATAAAACTTTCAA
CAACGGATCTCTTGGTTCTGGCATCGATGAAGAACGCAGCGAAATGCGATAAGTAATGTG
AATTGCAGAATTCAGTGAATCATCGAATCTTTGAACGCATATTGCGCCCCTTGGTATTCC
GGGGGGCACACCTGTTCGAGCGCCATTTGAACCCTCAAGCATAGCTTGGTGTTGGGTGAG
GTCCCCATTTAGGGGACCCTCCCGTAACCCGTAGGCGGTCACCGTCCGCAATCCCCCGGC
GTAGCAGGCTCACGCACTCGCTCGGGGATAGGACGAGATCATGCCTTTATAAACAACCCT
TTCAAAAGGTTTGGCCTCGGATCAGGTGGGGATACCCGCTGAACTTAA
>OTU353
AAGTCGTAACAAGGTCTCCGTTGGTGAACCAGCGGAGGGATCATTACCGAGTTTACAACT
CCCAAACCCCTGTGAACATACCTACGTTGCTTCGGCGGACCACCCCAACCCCCTCGGGGC
GAGGGGCCGCCAGAGGACCCAAAACCCAACTGTTTTTTCCGTAACGAAACCTATTCTGAG
TGGAATTATTAAATAAATCAAAACTTTCAACAACGGATCTCTTGGCTCTGGCATCGATGA
AGAACGCAGCGAAATGCGATAAGTAATGTGAATTGCAGAATTCAGTGAACCATCGAATCT
TTGAACGCACATTGCGCCCGCCAGTACTCTGGCGGGCATGCCTGTTCGAGCGTCATTTCA
ACCCTCGAGCCCCCGGGCTCGGTGTTGGGGATCGGCACAAGGCGGAGGCTCCCCCGGGAG
CCCCCCGCCCGCCGTCCCCCAAATGCAGTGGCGGTCACGTCGCGGCCCCCCGTGCGTAGT
AGCAACACCTCGCACCGGAGCCCGTCGTGCCCACGCCGTAAAACCCCCGACTTTTACAAG
GTTGACCTCGAATCAGGTAGGACTACCCGCTGAACTTAA
>OTU354
AAGTCGTAACAAGGTTTCCGTAGGTGAACCTGCGGAAGGATCATTAACGAGTTAGGGTCT
CTCTGGCCCGACCTCCCAACCCTTTGTCTACTTGACCATCGTTGCTTCGGCGAGCCCGTC
CTCACGGACCGCCGGAGGGATCTTTACTGGCCCTCTGGTCCGCGCTCGTCGGTAGCCCAA
CCTTTAAAATCTTTAACTAAACGTGCCTTAATCTAAGTACAATTATTAAATAAAAGCAAA
ACTTTCAACAACGGATCTCTTGGTTCTGGCATCGATGAAGAACGCAGCGAAATGCGATAA
GTAATGCGAATTGCAGAATTCCAGTGAGTCATCGAATCTTTGAACGCACATTGCGCCCTT
TGGTATTCCGAAGGGCATGCCTGTTCGAGCGTCATTATCACCCCTCAAGCCCTCGGCTTG
GTGTTGGACGGTTTGGTGGAGGCCCCCTCGGGGGCTCCTGCCCCTCCCAAAGACAATGAC
GGCGGCCTCGTTGGACCCCCGGTACACTGAGTTCTTCACGGGACACGTATCGGACACATG
GGTTTACGGGACACGGTCTGCCTCCCCTCAGGGAGAATCTTTCTAAGGTTGACCTCGGAT
CAGGTAGGGATACCCGCTGAACTTAA
>OTU355
AAGTCGTAACAAGGTCTCCGTTGGTGAACCAGCGGAGGGATCATTACTGAGTTACCGCTC
TACAACCCTTTGTGAACATACCTCAACTGTTGCTTCGGCGGGCAGGAGGACAACCCCCTC
GGGGGCGGTCCCCCTCCCGGCCGCGCCCTCTCGGGCGTGGCGCCCGCCGGAGGATACCAA
ACTCTATTTTAACGACGTTTCTTCTGAGTGGCACAAGCAAATAATTAAAACTTTTAACAA
CGGATCTCTTGGTTCTGGCATCGATGAAGAACGCAGCGAAATGCGATAAGTAATGTGAAT
TGCAGAATTCAGTGAATCATCGAATCTTTGAACGCACATTGCGCCCGCCAGCATTCTGGC
GGGCATGCCTGTTCGAGCGTCATTTCAACCCTCAAGCCCTGCTTGGTGTTGGGGCCCTAC
GGTCGACGTAGGCCCTTAAAGGTAGTGGCGGACCCTCCCGGAGCCTCCTTTGCGTAGTAA
CTTAACGTCTCGCACTGGGATCCGGAGGGACTCTTGCCGTAAAACCCCCAAAACTTTTAC
AGGTTGACCTCGGATCAGGTAGGAATACCCGCTGAACTTAA
>OTU356
AAGTCGTAACAAGGTTTCCGTAGGTGAACCTGCGGAAGGATCATTATAAAATTTTTACAT
TAATTTGTAAAAAAATTGTATTCAAAACCCATACTCTTAAAATCAAAAAAAATTTTTATT
ATATAAAAATTTTTAAAATAAAAAAATATAAATAAAAGACAACTTTCAACAACGGATCTC
TTGGCTCTCGCATCGATGAAGAACGCAGCGAATTGCGATAAGTAATGTGAATTGCAGAAT
TACGTGAATCATCGAATTTTTGAACGCAAATTGCACTCTCTTTGGAGAGTATGCCTGTTT
GAGGGTCAGTAAAAAAAAAATTATCATGATACTTTTTTTATATCATGGAATTGGATTCTT
TCAAAGGTTTTCCTTTGATAATCTCAAATTTTGTCTTTGTCTAATAATAGGCTATATTAA
ATTGAACTAAAAAGAGCAATTATATTCTAAATAATATTATCTCGAATTTTAGTGATATTT
AATTTAGTCAAATTATGATTTTTTGTCGCTTAAATTGACAAAAGATCGTAAAAATATTAA
TATTTGACCTCAAATCAGGTAAGAGTACCCGCTGAACTTAA
>OTU357
AAGTCGTAACAAGGTTTCCGTAGGTGAACCTGCGGAAGGATCATTACCGATTTGAGCGAG
CCTGGTCTTTTTGATTATGGTCTCGCGAAACTTTGTATTTAAAACCCCACTCTTGTAATT
ATAAAACAATATTATATTATGAATAAATAAAGATCACTTTCAACAACGGATCTCTTGGCT
CTCGCATCGATGAAGAACGTAGCGAAGTGCGATAAGTAATGTGAATTGCAGAATTCCGTG
AATCATCGAATCTTTGAACGCAAATTGCACTCTCTGGTATTCCGGAGAGTATGCCTGTTT
GAGGGTCAGTTTAAATAAAAATCGAAGTGTTGCTTTTTGTGACGCATCGGAATTGGGTTA
TCTTTGATCTTGAATATATAGGTTCTAAGAGACCTAAAATTGATATCTTTGCGCATCTCA
GACGTACATAAGAATATTTTTTTATCCGTCCGGGGTTGCCAACTCATATTGGGTATGACC
ATGTTATTTGTGGCATCGTACCTATAATATTATTCATATTTTGACCTCAAATCAGGTAGG
AGTACCCGCTGAACTTAA
>OTU358
AAGTCGTAACAAGGTTTCCGTAGGTGAACCTGCGGAAGGATCATTATTATTTGGATCGAG
TTTACTTCTCGAACCAGAGGTAAACTTCTGCCAAATATATATTTTGAATCCTATATTCCT
ATAGGAGCAAGATGAACAACATATTTAAAACCCACACTTTGAATGTATTTTTTATATATA
TTTTGAATGATAAAATTTAAAGATCACTTTCAACAACGGATCTCTTGGCTCTCGCATCGA
TGAAGAACGTAGCGAAGTGCGATAAGTAATGTGAATTGCAGAATTCCGTGAATCATCGAA
TCTTTGAACGCATATTGCACTCTCTGGTATTCCGGAGAGTATGCCTGTTTGAGGGTCAGT
TAAATAAAAATCGGGGTTGTTGCTGCTTTTTGTGGTGATACTTCGGAATTGGGTCGTCTT
CGCCTTCGGTTAAGTGACCTAAAATTTTGTACGATTGTTAACGTATTTAAATTTTTTACG
TACGTTTGATATCGAAAATCATTAGATGTGGTCATTATCATGATTCGCGTCTATAATTTT
TCATAAAATGACCTCAAATCAGGTAAGAGTACCCGCTGAACTTAA
>OTU359
AAGTCGTAACAAGGTTTCCGTAGGTGAACCTGCGGAAGGATCATTAACGTGCACGCCGCC
CGCCCGCGGGCCGTCACACCCCCTGCGTCCCTCCGGTTGCTTCGGCGAGGCCTGGCTTGC
GCCCCTCGCCGACAGACCCCCCAACGCTGGCTTTTGAGAATGTCCGGGCCTGAAAATCAA
TCAGAAAACTTTCAACGATGGATCTCTTGGTTCCAGGATCGATGAAGAACGCAGCGAAAT
GCGATAAGTAATGTGAATTGCAGAATTCCGTGAATCATCGAGTTTTTGAACGCACATTGC
GCCCCTTGGCATTCCGAGAGGCACACCTGTTCGAGCGTCATGACAACCATCAAGCCGGGC
TTGGTCTTGGGCGCGGCCCCCCCCCCGGCCCGCCTGAAAGACGTTGGCGGCTCGGCCCGA
CCCGCGTGTGACGACCTCACCGTTCCGGGTCGTGGCGCGCGCCCGCCCCCTCCGTTTTCC
CTCTGGTTGACCTCGGATCAGGTGGGGATACCCGCTGAACTTAA
>OTU360
AAGTCGTAACAAGGTCTCCGTTGGTGAACCAGCGGAGGGATCATTACAGAGTTTCTACTC
TCAAACCCATGTGAACTTACCTATCGTTGCCTCGGTGGTATGCTTCATTGTTCTCTTCGG
AGGGCACTGTAGCGGCCGCCGGTGGACATTTAAACTCTTGTTATTTTTGTATCTCTGAGT
TAATTATTAAATAATTAAAACTTTCAACAACGGATCTCTTGGCTCTGGCATCGATGAAGA
ACGCAGCGAAATGCGATAAGTAATGCGAATTGCAGATCTCAGTGAGTCATCGAATCTTTG
AACGCACATTGCGCCTACTAGTATTCTAGTAGGCATGCCTGTTCGAGCGTCATTACAACC
CTTAAGCCTTGCTTAGTGTTGGGATTCTACCTTTTACCGGTAGTTCCTTAAATACAGTTG
GCGGAGTGCAGTTAGGCTCTGAGCGCAGTAATTTTATTCCTCGCTTTAGACGTCTGCTAT
ACTACGGCCACAAACCTAATTGAATTCTTCAATGGTTGACCTCGGATCAGGTAGGGATAC
CCGCTGAACTTAA
>OTU361
AAGTCGTAACAAGGTTTCCGTAGGTGAACCTGCGGAAGGATCATTTTTGGATTCTACCAA
TAGTGCCGATGGCATTCGTGCTGTCGACCTGCAAACAACAACTCTTGAACACTGCTTTGT
GTCTGATACCATATTAATACAAAACAACTTTCAACAACGGATCTCTAGGCTCTTGCATCG
ATGAAGAACGTGGCAAAATGCGAAAAGTAATGTGAATTGCAGAATTCCCGTGAATCATCA
AATTTTTGAACGCATCTGGCACTCTCTGGCTATCCAGAGAGTATACCTGTTTGAGCATCA
TTCAACCATTTCAGGTGGTCTCCTGATCAAGAGGTCTTTGCCGATTGATAGGATGGAGTT
ACTTGGAGAGTATGAGCTTTGCCTCTGGCTGGCTTTAAAAGTATAGCTGGTGTTGATTGA
GCAGCCAATTGAATTTTTGGCACTTTATTGACGTTGACCAGTTGAGCAATGGTTAAACAT
TGCTGTTGAGTTGTCACTCTCGAATGTCGACCAGACAATCTGGTGTCAACCCGACAATAT
TCAATTGAATCTCAAATCAGGCAAGAGTACCCGCTGAATTTAA
>OTU362
AAGTCGTAACAAGGTTTCCGTAGGTGAACCTGCGGAAGGATCATTATTAATTTTAAGCGG
ACCGAACTTTTTTTGGTGAGGTCTTGCGAAAATTTATATTTAAAACATTCCACTCATAAA
AAAAAATCATTATGAATCATTATAATAAAGATCACTTTCAACAACGGATCTCTTGGCTCT
CGCATCGATGAAGAACGTAGCGAAGTGCGATAAGTAGTGTGAATTGCAGAATTCCGTGAA
TCATCGAATTTTTGAACGCAAATTGCACTCTCTGGTACTCCGGAGAGTATGCCTATTTGA
GGGTCGGTTTAAATAAATATCGGGGTGTTCTTGTCGAACACGTCGGAATTGGGTGATCTT
GAACCTTCGAGTTTGAGTGACCTAAAATTTATCATCACTTCGGTATGATTGCGTACTTAA
ATTTGTCGCTTGAAATGCTGAAAACGCATTTATTAGACGTAACCATCCATTGTGATGGCA
TTATGTCTATAATTTTCGATTTTCGACCTCAAATTAGGTAAGAGTACCCGCTGAACTTAA
>OTU363
AAGTCGTAACAAGGTTTTCGTAGGTGAACCTGCGGAAGGATCATTACTGAAGTTCAAGGG
GGAGTGCTGGCCCGTTTTCGGGCACGTGCACCCTCCTACCCTTCATTCCACACACACCTG
TGCACCTTTCGAGGCGAGGACTCCCGTGCTCGGAGCCGGACGCTTGATCGCGTCCCGAGG
ACTCGCCTACTCTTTTCACAAACTCTCATGTATGACCCGGAACGTAGTCGCGGCGTAGCC
GCAAAACTCATTACACAACTTTCAACAACGGATCTCTTGGTTCTCGCATCGATGAAGAAC
GCAGCGAAATGCGATAAGTAATGTGAATTGCAGAATTCAGTGAATCATCGAATCTTTGAA
CGCACCTTGCGCTCCTTGGCATTCCGAGGAGCACGCCTGTTTGAGTGTCATGTTAAACTC
TCGGCCCTTTTCGGGGTTGGACTTTGGACGCTGCGGGAGCCGCCTTCCGCTCGTCTCAAA
TGCATTAGCGGGGGTTTCGGTACCCATTGCTGGCGTTTAGTAATGCTTGCGCCGCGCGGG
GTTCTTCGACCGCTCACTAGCCTTTTGGCGCCACGGCGTCGAACTTTGACTTTTTGGCCT
CAAATCAGGTGGGATTACCCGCTGAACTTAA
>OTU364
AAGTCGTAACAAGGTCTCCGTAGGTGAACCTGCGGAGGGATCATTACCGAATGGCCCACT
CGGGCCTTCAAACCTCAAACCAGTGGAAGCGATACGTGCTTCGGCGCCCCTGCGCCGTCT
CCATGCGGGAATTTGTCTCGTCTGAATCTAAATTTTGAATCAAAACTTTCAACAAAGGAT
CTCTTGGCTCTCGCATCGATGAAGAACGTAGTGAAGCGCGAAATGTAGTGTGAATCGCAG
GACATTGTGAATCATCGAATCTTTGAACGCACATTGCGCCTCTCTTTACGGGGAGGCATG
CCTGTCTGAGCGTCATTTAAACCGATAGACCCGCATGGGTCTGTGTTGGGCGTCGCCCTC
GGGCGTCGCCTCGAATCGATCGGTCGAGCGTGGCGGACGTGATCCTTTAGGACTGACCGT
CTCGGGACCCTAAATCTCAGATTTGACCTCAGATCAGGTAGGGACACCGCCTGAACTTAA
>OTU365
AAGTCGTAACAAGGTTTCCGTAGGTGAACCTGCGGAAGGATCATTAAAATTTTTTTCTCT
CCATTTACTGGAGGGTTAATTTGTATTCAAATTCCACTCTTAAAATTTTAATAAATTTAT
ATAATAAAAAAATAAATAATAAGACAACTTTCAACAACGGATCTCTTGGCTCTCGCATCG
ATGAAGAACGCAGCGAAATGCGATACGTAGTGTGAATTGCAGGTTTACGTGAATCATCGA
ATCTTTGAACGCAAATTGCACTTTCCAGTATTCTGGAAAGTATGCCTGGTTGAGGGTTAT
TTAAATAACATTCGTGAATTTTTTTTCGCGGATTTGAGTTTTCCGGTGTTACAAATGCTG
GTGACTTTAAAATGATTTATTTCTTGGTACAAGTCAAGACGTTCTATTCAAACGTGGTTC
GTTGAAAACTTTACCTCAATACGTATTATGCTTTGCGCACGCGTGATTTCGTGTGTTTAG
TATATACTTTTTTTTAATGACCTCAGCTCAAGCAAGGATACCCGCTGAACTTAA
>OTU366
AAGTCGTAACAAGGTCTCCGTTGGTGAACCAGCGGAGGGATCATTACCGAGTTTACAACT
CCCAAACCCCTGTGAACATACCTATTTGTTGCCTCGGCGGTGCCTGTTCCGACAGCCCGC
CAGAGGACCCCAAACCCTGATTACATTTAAGAAGTCTTCTGAGTAAACCGATTAAATAAA
TCAAAACTTTCAACAACGGATCTCTTGGTTCTGGCATCGATGAAGAACGCAGCGAAATGC
GATAAGTAATGTGAATTGCAGAATTCAGTGAATCATCGAATCTTTGAACGCACATTGCGC
CCGCTAGTATTCTGGCGGGCATGCCTGTCCGAGCGTCATTTCAACCCTCAAGCCCCCGGG
CTTGGTGTTGGGGATCGGCGAGCCTCCGCGCCCGCCGTCCCCTAAATCTAGTGGCGGTCT
CGCTGTAGCTTCCTCTGCGTAGTAGCACACCTCGCACTGGGAAACAGCGCGGCCACGCCG
TTAAACCCCCAACTTCTGAACGTTTGACCTCGGATCAGGTAGGAATACCCGCTGAACTTA
A
>OTU367
AGTCGTAACAAGGTTTCCGTAGGTGAACCTGCGGAAGGATCATTAACAAATCAATTTGGT
TGTGTTGATATATTGGGTGAGTATGTAGTGTGTTATGCGCTATATATGTATCTCTTGTAT
CATACACACACCTAACATTTGTGCTCCAGGCATTTCGTCTGGGTGCAATTATATATATTC
ATTATTGTCAGTTGTTTGTCTATTTTAAATTTATAATCATACTTTTAACAATGGATCTCT
TGGCTCTTGCATCGATGAAGAACGCAGTAATGTGCGAAAAGTAATGCGAATTGCATACCT
CTGCGAGTCATCTAGTCTTTGAACGCAAATGGCACTGTCACGACGAGTGATAGTATGTCT
GTTTGAGAACCACAAAAAACCTCACCACAATATATGTGAGTGGATCATGTCCTCTTATAC
GCGCTTGTTGTGTAATTGGATTGAATATAGGATGCTGCGTGGATCACACGCGGAATATGT
GATAGTCATTTTCATATTTCGAGTGATCTTTAATAACGTGCACTTTTATGCGAATGTGAT
GTATGGTGGTGTGTGAGGTCTAGTACCAAACTATCCCATGTATCACGCTTGCAAACTTTC
AATCGTTGGTCTCAAATTAGACAAGGTTACCCGCTGAACTTAA
>OTU368
AAGTCGTAACAAGGTCTCCGTAGGTGAACCTGCGGAGGGATCATTACCGAAAGGCGCCTT
CCGGGCGCCGCGTCGGCTCAAACCGGTGGAAGCGACCCGTGCTTCGGCGCTCCGGCGCCG
TATCGACGCATGAATCCGTCCGACGTCTGAATGGGAACATTTGAATCAAAACTTTCAACA
AAGGATCTCTTGGCTCTCGCATCGATGAAGAACGTAGTGAAGCGCGAAATGTAGTGTGAA
TCGCAGGACATTGTGAATCATCGAATCTTTGAACGCACATTGCGCCTCCCTCAGGGGGGA
GGCATGCCTGTCTGAGCGTCGTTTGAACCCATGAGCCCCTCTGGGGGCACGTGTTGGGCT
TCGCGGGTAACGCGCGTCGCCTCGAACGGATCGGTCGAGAGGGCGGACGAGATCCAATAG
GACCTGAGCCGCACCGAGACCCTAAAATTCGGAATCGACCTCAGATCAGGTAGGGACACC
GCCTGAACTTAA
>OTU369
AAGTCGTAACAAGGTTTCCGTAGGTGAACCTGCGGAAGGATCATTATTGATTCACGGGAA
AAGGGATGTGCTGGCAAAAGATGCTCTCTTTTCGCATTGTGCACTCCTGTATTCCCTCCT
TTTGAATTTGTCCCTGTGCACTCTTTGTAGACGGGAATTTGGAGTCTCTTCATTTTCCTG
TCTATGCTACTTTGTTACACCCCGAAAATTAGTTATTTTAAATGTTTGGCTTGTGCAGAC
AAGCTAAAAAAATATAATCACAACTTTCAACAATGGATCTCTCGGTTCTCGCATCGATGA
AGAACGCAGCGAATTGCGATATGTAATGTGAATTGCAGAATTCAGTGAATCATCGAATCT
TTGAACGCATCTTGCACCCCCTGGTATTCCAGGGGGTATGCCTGTTTGAGTGTCATTTTT
CACTCTCAGTGCACTGGAAGTGTCTGCTCGGTGTTTCCTTTGCATTGGACGATGAAGGCT
GCTGGGTACCACCAGCTTCTTTGAAATACATTAGCAGGAAATAAGCGGAGTCGGCTTCGG
TTTGATATGATCTATGCTGTTGCCGAGGAGCTTTGTTGTTCTGCTGGCTTGTCTTTATAT
GAGACTGTCCACCCCGTGGACACTTTATTCAACTTGACCTCAAATCAGGTAGGATCACCC
GCTGAACTTAA
>OTU370
AAGTCGTAACAAGGTTTCCGTAGGTGAACCTGCGGAAGGATCATTATTGGAACCCCCTCA
CCCCAAGTGGGGTCGGCCAGGCCCAAAGTCGAGCCGTAAGAGCCGGCTCCACTCTCTCAC
ACAACCCCTTTTGTACACCTCCAGAGGTTGCCTCCCCTCGGGAAGGGGGGGGGGTCGCCT
ACCCCCCACATGACGCCATGTACACAGAGAGTCGTCACTGATGAAATTGATAACACACAA
CTTTCAACAACGGATCTCTTGGCTCTCGCATCGATGAAGAACGCAGCGAAATGCGATAAG
TAATGTGAATTGCAGAATTCAGTGAATCATCGAATCTTTGAACGCAACTTGCGCCCCTTG
GCATTCCGAGGAGCATGCCTGTTCGAGTGTCTTGTTGACCAGTCGAGGGACCTCCCTTTC
TGGGCCCTCGGATGTTGGATGTTTTTGTGGCCACTCGGCCACTCATCCCAAATGCATCGG
ACACCGTCTCACCAAGGCGAGGAAATAAAATTCCCATTGCCAGACGCGAGGTCGGTGGAC
CCCAGTGCACCCCCTTCTTCTTTCTGACCTCGAATCAGGCAGGACTACCCGCTGAACTTA
A
>OTU371
AAGTCGTAACAAGGTCTCCGTAGGTGAACCTGCGGAGGGATCATTACTGAGTGAGGGTTT
AACCGCCCGACCTCCAACCCTTTGTGAATCGTACTCGTTGCTTCGGGGGCGACCCTGCCG
TCCGCGGCTGAGCGCCCCCGGGGTCAATCAAACACTGCATTCTCTGCGTCGGAGTATTAG
TAAATCTAATCAAAACTTTCAACAACGGATCTCTTGGTTCTGGCATCGATGAAGAACGCA
GCGAAATGCGATAAGTAATGTGAATTGCAGAATTCAGTGAATCATCGAATCTTTGAACGC
ACATTGCGCCCCGTGGTATTCCGCGGGGCATGCCTGTTCGAGCGTCATTTCACCACTCGA
GTCTGACTCGGTATTGGGCGCCGCGGTCTGTCCGCGCGCCTCAAAGTCGCCGGCTAGGTG
GGTCTGTCCCCGAGCGTTGTGGCCTCACAGTCTCGCTTGGGAGCGCGGATCCATCAAGGC
CGTTAAACACCCCATCAAAGGTTGACCTCGGATCAGGTAGGGATACCCGCTGAACTTAA
>OTU372
AAGTCGTAACAAGGTCTCCGTTGGTGAACCAGCGGAGGGATCATTACCGAGTTTTCAACT
CCCAAACCCACTGTGAACATATACCATTGTTTATTCGTTGCCTCGGCGGGTTCTATCCCT
GGAAACAGGGCAAGCCCCCGCCGGGTGACACCAAAACCCTGAATGTGTTTAGTTACACAG
CAGTATTACTCTGAGTCACATCATTATAAATGAATCAAAACTTTCAACAACGGATCTCTT
GGTTCTGGCATCGATGAAGAACGCAGCGAAATGCGATAAGTAATGTGAATTGCAGAATTC
AGTGAATCATCGAATCTTTGAACGCACATTGCGCCCGCCAGTATTCTGGCGGGCATGCCT
GTTCGAGCGTCATTTCAACCCTCAGGTCCCCCTTTTCGGAGGGGGAGACACCCTGGTGTT
GGGGGACGGCCTGGCCTTCTGCGCCGCGCCGCCCCCGAAATGAATTGGCGGCCTCGTCGC
GTGCCACCCCTGCGTAGTAGCACAACCTCGCAACGGGAGCCCGACGCGGCCACTGCCGTA
AAACGCCCAACTTTTAAGAGTTGACCTCGAATCAGGTAGGAATACCCGCTGAACTTAA
>OTU373
AAGTCGTAACAAGGTCTCCGTTGGTGAACCAGCGGAGGGATCATTACCGAGTTTACAACT
CCCAAACCCCTGTGAACATACCATACTGTTGCCTCGGCGGATCACCGCGCCCCGTAAGAC
GGGACGGCCCGCCAGAGGACCCAAAACCCTGTCTTAATTTGTATCTTCTGAGTACCACTA
TAAATAAATCAAAACTTTCAACAACGGATCTCTTGGTTCTGGCATCGATGAAGAACGCAG
CGAAATGCGATAAGTAATGTGAATTGCAGAATTCAGTGAATCATCGAATCTTTGAACGCA
CATTGCGCCCGCCAGTATTCTGGCGGGCATGCCTGTCCGAGCGTCATTTCAACCCTCAAG
CCCCCGGGCTTGGTGTTGGGGATCGGCACAGCGGCCTCGCCAGAGGACGCGCCGGCCCCT
AAATCTAGTGGCGGTCTCGCTGCAGCCTCCATTGCGTAGTAGCTAACACCTCGCAACTGG
AACGCGGCGCGGCCAAGCCGTTAAACCCCCCAACTTTTTCTGAATGTTGACCTCGGATCA
GGTAGGAATACCCGCTGAACTTAA
>OTU374
AAGTCGTAACAAGGTCTCCGTTGGTGAACCAGCGGAGGGATCATTACAGAGTTGTAAAAC
TCCCAAACCCATGTGAACATACCTGTTGCCTCGGCGGCCTACCCGGCAGCTACCCTGTAG
TTACCCTGTAGACCGCCGGCGGAATTCAAAACTCTTGTTTCAGTTGTCATCTCTGAGAAT
AAAACAAATAAATCAAAACTTTCAACAACGGATCTCTTGGTTCTGGCATCGATGAAGAAC
GCAGCGAAATGCGATAAGTAATGTGAATTGCAGAATTCAGTGAATCATCGAATCTTTGAA
CGCACATTGCGCCCATTAGTATTCTAGTGGGCATGCCTGTTCGAGCGTCATTAATTCCAC
TTAAGCCTAGCTTAGTGTTGGGAGACTGCTCCAGTGGTGCTACCCTGTAGCTACCCTGCA
GCTCCTTAAAGACAGCGGCGGAGTCGTGGTTATCCTCTGAGCTTAGTAATTATTCTAGCT
TTCGAGTACATCACTTCCCTTGCCGTTAAACCACCAAATTTCAATGGTTGACCTCGGATC
AGGTAGGAATACCCGCTGAACTTAA
>OTU375
AAGTCGTAACAAGGTCTCCGTTGGTGAACCAGCGGAGGGATCATTAACGAGCGTAAAAAC
TCCAAACCTTTGTGAATCTACCATTCGTTGCTTCGGCGGGCGGCTCCCGGGGGGAGCCTT
AAAGCCATCGCGGTGCCCGCCGACAGCCCCATACTCTTCTGTATTTCAGGCTTTTACCTT
CTGAATGCACAAACAAACAAGTAAAAACTTTCAACAACGGATCTCTTGGTTCTGGCATCG
ATGAAGAACGCAGCGAAATGCGATAAGTAATGTGAATTGCAGAGTTCAGTGAATCATCGA
ATCTTTGAACGCACATTGCGCCCGTCAGTATTCTGACGGGCATGCCTGTCCGAGCGTCAT
TTCAACCCTCAAGCACCGCTTGGCGTTGGCGGATTGCGTGCCCTCGCGGCGCTGCAACCG
CCCAAATACAGTGGCGGTCCCGCTGCGGCTCCCTTTGCGTAGTAACTCACCTCGCACTGG
ACCGGGCGGCGGCCTGCCGTAAAACCCCAACTTACGAAATGTTGACCTCGGATCAGGTAG
GAATACCCGCTGAACTTAA
>OTU376
AAGTCGTAACAAGGTTTCCGTAGGTGAACCTGCGGAAGGATCATTACCGAATGAACGTGC
GTCCTCATTGTGGTAGACTCGCCGGGTGAAATCAACCGAGGGGGGAGGAGGTTGATAGCA
TCCCTGGCGGGGTTAGATGTCGGACGCCGCTGGGAAGGCCTGGTCTACCACGCCTTTCAC
CAAACAAACAAACCTGTCGTCGTATGTTGGGGTGGCATCGGTTGTTGCCCTTAAATATAT
AAATATATAACTTTCAACAACGGATCTCTTGGCTCTCGCATCGATGAAGAACGCAGCGAA
ATGCGATAAGTAATGTGAATTGCAGAATTCAGTGAATCATCGAATCTTTGAACGCACCTT
GCGCTCCTTGGCATTCCGAGGAGCATGCCTGTTTGAGTGTCGTTGAATTCTCAGAACCCT
GCCCGATCTTTCTTGGATCGGGGAGCGGGGTCTGGATTGGTGGAGGTCTTGCAGGTGATC
AGATCATCACTCTGCTCCTCTGAAATGCATTGGTGTTGCTTGCGCGCACGCATGTCGTCG
GTATGATACGTCTTACCTGCTTCCGAATGTGCGCGTGCACCATTCAATTAATTCTCTTAC
AATTTGACCTCAAATCAGGCAGGACTACCCGCTGAACTTAA
>OTU377
AAGTCGTAACAAGGTCTCCGTAGGTGAACCTGCGGAGGGATCATCATTGAACAACTATTT
GCCAGGAGCTGGTTCAGAGGGGGGAGGGGTTTCCCGAACCTTGATGGCTGCCTCCTGGTC
AAACAACCAATCTACATGACTAGGAAAACATACACTGGTTTGGGCACACACAAGTTCTTG
TCTGACAAGTGGCTTGCTGATTTGGAGCATGATAACTAATACAACTTTCAACAACGGATC
TCTTGGCTCTCACATCGATGAAGAACATAGCAAAGTGTGAAAATTAATGTGAATTGCAGA
ATTCTGTGAATCATCGAGTTTTTGAACGCATCTTGCACTTCTTGGTATTCCAAGGAGTAT
GTCTGGTTGAGTAATGTGAATATCTAATCAAACCATCGTGTTTGGAGCTGAGTGGGTTAT
CTCGCCTCTTTGCAGGGGACGAGATTCACTTGAAATGCAAGGGGACAGAGGCTTGTCTGT
GTGGAGACTTGCTGTTCCATCTATCAATGACTTGATGAGGTTGGCTTGGTGGGGGGTTCA
TAAAGTCTTGGTGGACTGGGGCTTGGTCTCGTTAACAACACACACACACACTCTCGTCTT
CAACTAGGGAACTGCTGTCCTGCGGACGGCCCTCAATCTTCATTCTCAACTCAGATAGGA
CTACCCGCTGAATTTAA
>OTU378
AAGTCGTAACAAGGTTTCCGTAGGTGAACCTGCGGAAGGATCATTATTATTTGGGTCGGG
TTTACTTCTTTTGTTAACTTGTTTCAGTCGCTGTCCTAGTATATTTAAGAAGTAAACTTT
TACCAAATAATCCTATATCTCCTATAGGAGCAAGATGACATTATATTTAAAACCCACACT
TTTGAATGTATTTTTGTATTATTTTTTGAATGATAAAATTAAAAGATCACTTTCAACAAC
GGATCTCTTGGCTCTCGCATCGATGAAGAACGTAGCGAAGTGCGATAAGTAATGTGAATT
GCAGAATTCCGTGAATCATCGAATCTTTGAACGCATATTGCACTCTCTGGTATTCCGGAG
AGTATGCCTGTTTGAGGGTCAGTTAAATAAAAATCGGGGTTGTTGCTGCCATTCGTGGTG
ACGCTTCGGAATTGGGTCTTCTTCACCCTTCGGTTAAGTGACCTAAAATTTTACGTGATT
TTCGAACGTATTTGAATTTTTTTACTTACGTTCGTGATGTCGAATACTAGATGCGATCAT
TTTCCATGACTCGCGTCCATAATTTTTCATCTAATGACCTCAAATCAGGTAAGAGTACCC
GCTGAACTTAA
>OTU379
AAGTCGTAACAAGGTTTCCGTAGGTGAACCTGCGGAAGGATCATTAACAAGCCTGTGGAG
GTCATCCCGAAAGGGGTGAATCTCTCACCCGGCCACCCTTGTTTACTTACACCTGTTGCT
TTGGTGGATTCATGTCCACCAAGGTTTTAACTAAAATCTGTGAGTTTTTTTTTGCTGTCT
GAGTGTGAAAGCACAAATTCGAAAAAAACTTTCAACAACGGATCTCTTGGTTCCGGCATC
GATGAAGAACGCAGCGAAATGCGATAAGTAATGTGAATTGCAGAATTCCGCGAATCATCG
AATCTTTGAACGCATATTGCGCCCTTTGGTATTCCGGGGGGCATGCCTGTCCGAGCGTCA
TTATCCACAACTCAAGCACGGCTTGTTTGTTGAGCAATTGTTCCGTTAAAAAGGGAACAG
GCTTGAAATGCAGTGGCGGAGCGATACTGTGCTTGATGGCCCGAGTGTTATAGGGCTTTG
TCATACACTCCTGTGGCCCAGCTGGTGTTTCTGCCGACCTTTTTTTATTTTTTTAGTTAG
GTTGACCTCGGATCAGGTAAGGGTACCCGCTGAACTTAA
>OTU380
AAGTCGTAACAAGGTATCCGTAGGTGAACCTGCGGATGGATCATTAGCAAACGCATCCTA
TGCGCGAGCACCCTTGTGGTATAGAGAGATTGATTGGTGCGGCTACTTGGCCGCATCCTA
CAAACCCTTTAATCCATTTATCATTACTGCTGAAGCAACCTTGCGGGCTCTTGAGCCCTC
AAGTAAAACACCCAATGCTATATACAACTGCTAGCAACGGATCACTCGGCTCTCGCGTCG
ATGAAGAACGTAGCGAACTGCGAAATTTAATGCGACCCGCAACACGTGAGTCATCGAGTC
TTTGAACGCATATTGCACCCGACGGGCCTTCCCGGCCTTGTCGGGTCTGCCTGTCTGAGT
ATCAGCACGGACCCAACAGCTGCCAAAGATTACTCTTGTGGCGGTTGGTGGAGATCGTTG
TTCTCTCTCTTTCTTTCTAGGAGGAGAAGGAGGGCGACGGACCTGAGCTGTCCGGCATCA
TTACTGTGTGCCGGTCGCTTGAAATAAAGGGCAACAACGTCGTTGGTCTTGCTCGTCAGC
AATGTTAGTCATCCTCGGATGTTCCGTGCTGCCTGCAAGCCGCGACCCTTACATTGCCTC
GGCGCATACTCTTTACTCTCTTTTTACCCTTGATCTCAGATCAGGCAGGATGACCCGCTG
AACTTAA
>OTU381
AAGTCGTAACAAGGTTTCCGTAGGTGAACCTGCGGAAGGATCATTAGTGATATGGCGAAC
CGAGCGTTAGCGAGGTTTCGCGATCAAACTTGTATTTAAAACCCACACTTGAACGTATTT
TTATATATATTTTTTGTATGATAAATTAAAAGATCACTTTCAACAACGGATCTCTTGGCT
CTCGCATCGATGAAGAACGTAGCGAAGTGCGATAAGTAATGTGAATTGCAGAATTCCGTG
AATCATCGAATCTTTGAACGCATATTGCACTCTCTGGTATTCCGGGGAGTATGCCTGTTT
GAGGGTCAGTCAAATAAACATCGGGGTTGTTGCTGCCTTTCGCGGTGACGCTTCGGAATT
GGGTCGTCTTTGCCTTCTTTTCGGTTAAGTGACCTAAAATTTTGCATGATTTTTCGAACG
TATTTGAATTTTTTTACGTACGTTTGTGATATCGAATACTAGGTGCGGTCATTTCCATGA
TTCGCGTCTATAATTATTTCATCAAATGACCTCAAATCAGGTAAGAGTACCCGCTGAACT
TAA
>OTU382
AAGTCGTAACAAGGTTTCCGTAGGTGAACCTGCGGAAGGATCATTAATGAGAAAATGATG
TGGATTAGGGTTGTTGCTGGTCTTTTAGGACATGTGCACACTCTTTTCTCACATATTCCA
AACATACCTGTGCACAAACTGTAGCTTTGTATTTCAAGCTACGAATTTTTTGTCTTCACA
CTTTTTAAAAAAGTTGTTAAAGTATATCATGCATTATAATATAACTTTCAGCAATGGATC
TCTTGGCTCTTGCATCGATGAAGAACGCAGCGAAATGCGATAAGTAATGTGAATTGCAGA
ATTCAGTGAATCATCGAATCTTTGAACGCATCTTGCGCTCCTTGGTATTCTGAGGAGCAT
GCCTGTTTGAGTGTCATGACGTTTATCAACTGCTTGTTCATTTTTTTTTTAAATGAACAA
GTGAAGTTGGACATTGGAGGAAATTTATTGCTGGTGTTCAGGGTGTTTAAACATCTGTTT
ATTGGCTCCTCTTGAATATATATCAGCTTCCCTGTAGCAACCCTTTTTGGCATGATAAAT
AATATTTATGCTGATTTGAAGCAAACAGGGCTTGCCAAATAAATAAATAAATAAACTTTG
ACCTCAAATCAGGTAGGATTTACCCGCTGAACTTAA
>OTU383
AAGTCGTAACAAGGTTTCCGTAGGTGAACCTGCGGAAGGATCATTATTGATTTTTAAAGG
ATGTGCTGGCTCTTCCCGGGGCATGTGCACTCTTAACAAAAACCAATATCCACCTGTGCA
CCCTTAGTAGGCAGGAAAAAGACCTTATCCGAGGCCCTTTTTTTTTGTCTATGTTTCTAT
CACAAACACTTGATCTATTTGAATGCTAATACCACAAATAATATTTTGTAACACAACTTT
CAACAATGGATCTCTTGGTTCTCGCATCGATGAAGAACGCAGCGAATTGCGATATGTAAT
GTGAATTGCAGAATTCAGTGAATCATCGAATCTTTGAACGCACATTGCACCCTCTGGTAT
TCCGGAGGGTATGCCTGTTTGAGTGTCATTAATATATCAACACAGGCAAGTTTTTCAAGA
CTTGCTCTGTTGCTTGGATGTTGAAGGCTTGCTGGCAGTGAACATTTTCAGTCAGCTCCT
TTTAAATTCATTAGCAGGAACCTTGCAGGACTGGCTTTCAGTTTGATAAGATTAAACTGT
TGCCAGAATGTGCTTCTGTTGTTCCAGCTTCTAATTGTCTGGTAAAACTGGACTGTCTCG
CTTCGAGGCATTACCTTTTGATAACTTGGCCTCAAATCAGGTAGGATTACCCGCTGAACT
TAA
>OTU384
AAGTCGTAACAAGGTTTCCGTAGGTGAACCTGCGGAAGGATCATTACTGATTTAGCGAAC
CGAGCGTTAGCAAGGTTTTGCGATCATTTATATTTAAAACCCACTCTTGAACGTATAAAA
TTTTTATATTATAATGATAAAATAAAGATCACTTTCAACAACGGATCTCTTGGCTCTCGC
ATCGATGAAGAACGTAGCGAAGTGCGATAAGTAATGTGAATTGCAGAATTCCGTGAATCA
TCGAATCTTTGAACGCATATTGCACTTTCTGGTATTCCGGAAAGTATGCCTGTTTGAGGG
TCAGTTAAATAAAAATCGGTGTTGTTGCTGCCTTTCGTGGTGACGCGTCGGAATTGAGTC
TTCTTATCTTCGGCTAAGTGACTTAAAATTTTATATGATTTTCGAACGTATTTAAATTGC
TTACGTACGTTTGAGATATCGAATATTTTATTAGGTTCGGTCATTATGACTCGCGCCTAT
AATTTTTTCATTAAATGACCTCAAATCAGGTAAGAATACCCGCTGAACTTAA
>OTU385
AAGTCGTAACAAGGTTTCCGTAGGTGAACCTGCGGAAGGATCATTACAGTAATTGGCGAG
CCGAGCTTTTTTTAGCGAGGTTTCGCGATCGCTTATATTTAAAACCCACACTTTACATAT
TATATATATTTTTCTTGAATGATAAAATTAAAAGATCACTTTCAACAACGGATCTCTTGG
CTCTCGCATCGATGAAGAACGTAGCGAAGTGCGATAAGTAATGTGAATTGCAGAATTCCG
TGAATCATCGAATCTTTGAACGCATATTGCACTCTCTGGTATTCCGGAGAGTATGCCTGT
TTGAGGGTCAGTTAAATAAAAATCGGGGTTGTTGCTGCTTTTTTGTGGTGACATTCCGGA
ATTGGGTCGTCTTCACCTTTGGCGTAAGTGACCTAAAATTTTACGTGATTTTCGAACGTA
TTTGAATTTTTTTACTTACGTTTGCAAATATCGAATATTAGATGCGATCATTTTTCATGA
TTCTCGCGTCCATAATTTTTCATCTAATGACCTCAAATCAGGTAAGAGTACCCGCTGAAC
TTAA
>OTU386
AAGTCGTAACAAGGTTTCCGTAGGTGAACCTGCGGAAGGATCATTATTGATTTTAAAGGA
TGTGCTGGCATTTATGCATGTGCACTCTTAAACCAATATCCACCCTGTGCACACTTGTAG
GCATTCTTTTGTCTATGTTTCTTTACAAACAACTATTGATGTATTTGAATGCTATTTGAT
AAATTGTAATACAACTTTCAACAATGGATCTCTTGGTTCTCGCATCGATGAAGAACGCAG
CGAATTGCGATATGTAATGTGAATTGCAGAATTCAGTGAATCATCGAATCTTTGAACGCA
CATTGCACCCTCTGGTATTCCGGAGGGTATGCCTGTTTGAGTGTCATTAATATCTCAACC
CAGACAGGTTTCACAACCTGTTCTGTTGCTTGGATGTTGAAGGCTTGCTGGCTTTTCAAG
TCAGCTCCTTTTAAATTCATTAGCAGAAATGATAGGCAAAACTGGCTTCAGTTTGATAAA
ATACTTTTATCTGTACTGCTGTCGCTAGTGAAAGATACCTAACATATTTCAGCTTCCAAT
TGTCCCATGTGGGACTGTCTTCTTGAAGGCATAACCAATTTGACACTTGACCTCAAATCA
GGTAGGACTACCCGCTGAACTTAA
>OTU387
AAGTCGTAACAAGGTTTCCGTAGGTGAACCTGCGGAAGGATCATTAACAGGATAGACCCG
GCTCGCCGGTGCTCTGCCTACCTTGCATAATCTACCTTTGTTGCTTTGGCGGGGCGCCTC
CCGGCCAGCGGCTCCGGCTGCTGCGCCCCCGCCAGAGGACCCCAACTCTTGTTTTTAGTG
ATGTCTGAGTACTATATAATAGTTAAAACTTTCAACAACGGATCTCTTGGTTCTGGCATC
GATGAAGAACGCAGCGAAATGCGATAAGTAATGTGAATTGCAGAATTTAGTGAATCATCG
AATCTTTGAACGCACATTGCGCCCTTTGGTATTCCGAAGGGCATGCCTGTTCGAGCGTCA
TTACAACCACTCAAGCCTTTGCTTGGTCTTGGGGTTCGCGGTCTCGCGGCTCCTAAAATC
AGTGGCGGTGCCGGTCGGCTCTACGCGTAGTAATACTCCTCGCGACAGGGTCCGGACGGT
GTCTTGCCAGCAACCCCCAAATTTTTCAGGTTGACCTCGGATCAGGTAGGGATACCCGCT
GAACTTAA
>OTU388
AAGTCGTAACAAGGTCTCCGTAGGTGAACCTGCGGAGGGATCATTATCGAATGGTCTCTT
GACCTTTGACCCACAAACCCCGTGGCAGAATCCTGTGCTTTGGCGCATATGCGCCACGAT
TATGCATGTAATTGTCTTTTGTCTGAAGAGATTGAAGCAAACAAAACTTTCAACAACGGA
TCTCTTGGCTCTCGCATCGATGAAGAACGCAGCGAAGCGCGAAATGTAATGTGAATTGCA
GAACATTGTGAATCATCGAATCTTTGAACGCACATTGCGCCCCCTTTAACCGGGAGGCAT
GCCTGTCTGAGCGTCGATTTTAACTATAAACCATCTTTGGTTTGTCCTGGGCCTTGCAGT
ATGGCATCGCCTTGAAGGAATCAGTCTCTTGAGCGGACAGGATCCTGTAGGGCTGACCGT
TCTCCGACTCTAAATAATCTCGACCCGACCTCAGATCAGGTAGGACTACCGCCTGAACTT
AA
>OTU389
AAGTCGTAACAAGGTTTCCGTAGGTGAACCTGCGGAAGGATCATTAACGAATCTAAAGTC
GATACGTTGTGCTGGTGGCAACACATGTGCACGCGTGTCGCATACATCCACACACCTGTG
AACCCTAGACTCTGTGGTCGATCGAACGCTGGACTCATGTCCATGTGTGTGGGGATCTTT
GCGTCCTCCGTTCGCCTGGGGTACTTTTACACACGCCGAATGTGATAGAATGTAATCTGT
GCATAACGCGCAAATATACAACTTTCAACAACGGATCTCTTGGCTCTCGCATCGATGAAG
AACGCAGCGAAATGCGATAAGTAATGTGAATTGCAGAATTCAGTGAATCATCGAATCTTC
GAACGCACCTTGCGCCCTTTGGTATTCCGAAGGGCACGCCCGTTTGAGTGTCATTGTAAT
CTCACCTCTACGATTTCTTATCGTGGTCGTGGACTTGGATGTCGTCGGCTCGCGTCGACC
CGTCTGAAATGTATGAGTGTATCCTGCCGTGCAGCGTATCTGGTGTGATAAGCATCTTCA
TCAGAGTAATGCCTCCTTTGGCGCGTCTGTGGTGTGGGCTCTGCGCTTCGAACGGTCCCT
CACGGGACAATCTTTGACGATTTGACCTCAGATCGGGCGGGACTACCCGCTGAACTTAA
>OTU390
AAGTCGTAACAAGGTTTCCGTAGGTGAACCTGCGGAAGGATCATTAACGAATATCTATGG
CGTTGGTTGTAGCTGGCTCCTAGGAGCATTGTGCACGCCCGTCATTCATATCATCTTTCC
ACCTGTGAACCATTTGTAGGCCTGGATACCCCTCGCTTTGGCAACAAAGCGGATGCAAGG
ATTGCTGTGTCGACAAGGCCGGCTCTCTTTGAATTTCCAGGTTCTATGTCTTTTACACAC
CCCATTCGAATGATTTAGAATGTAGTCAATGGGCTTTCATGCCTATAAAAAACTATACAA
CTTTCAGCAACGGATCTCTTGGCTCTCGCATCGATGAAGAACGCAGCGAAATGCGATAAG
TAATGTGAATTGCAGAATTCAGTGAATCATCGAATCTTTGAACGCACCTTGCGCTCCTTG
GTATTCCGAGGAGCATGCCTGTTTGAGTGTCATTAAATTCTCAACCTCACCAGTTTTGTA
ACGAGACAGGTGAAGGCTTGGATGTGGGGGTTTTGCAGGCTGCCTCAGTGCTGGTCTGCT
CCCCTGAAATGCATTAGCGAGCTCATATTGAGCTTCCGTCTATTGGTGTGATAATTATCT
ACGCCGTGGATTGGACTCATGCTTGCTTCTAACCGTCCGCAAGGACAATTTACTTGACCA
ATTTGACCTCAAATCAGGTAGGACTACCCGCTGAACTTAA
>OTU391
AAGTCGTAACAAGGTTTCCGTAGGTGAACCTGCGGAAGGATCATTAACAAATCTTTGAGC
GAAAGCTCACTAACCTTTGTGAATAGGCTTGCGCAAGCAAGTTAGATGGGTCGAGGGGGC
GAAGAGTGACTAAAGCAATTTAGCGTCTCGTAGCCACATTAATATTGTCTGATTACGTTT
GGAAGTCGCAAGATTTCTAATAATAATACAACTTTTAACAATGGATCTCTTGGCTCTTGC
AACGATGAAGAACGCAGTGAATTGCGATAAGTAATGTGACTTGCATTCATTTGTGAATCA
TCGAATCTTTGAACGCACCTTGCACTTTAAGAGTCGATCTTAAAGTATACCTGTTTGAGT
ATCATAAACATTTATCCAATTTATTGGGATTTGATGGTTCAATTGCTCTGGCGATTGTCT
GTTTAAATGTAGTAGGGAATCGAGGATAAGCGCGCTTATTTCTTGAATGAGGATATTTAC
TCTTGTAGTAAAGTAATCATGAAAGAGTAGGAGGCGGATCATTGAGACTCTTGACCTCTC
TTCGGAGAACTTTGTACAAATGTGATCTCAAATCAGGCAAGACTACCCGCTGAACTTAA
>OTU392
AAGTCGTAACAAGGTTTCCGTAGGTGAACCTGCGGAAGGATCATTATTGAGATGGACCAC
GTTCTCTTACGAGACGCGGTCATTTTCCCATTTTTAACACCGTGCATTGTTTTTTTTACA
CGCAATTATGTACTGGATGTCATTACACACACAACTATTAAAACTTTCAGCAATGGATCT
CTTGGCTCTCGCATCGATGAAGAACGCAGCGAAATGCGATACGTAATGTGAATTGCAGAC
TCAGTGAATCATCGAATCTTTGAACGCATCTTGCGCTCTCTGGCATTCTGGAGAGCATGT
CTGTCTGAGTGTTACGCTCTCTCATTCCCGTTCATTTGTCTAGCGGCAAGTGGACAGTGG
AATGGATCGTGGCTGTTGCCGTTGGAGTCGACGGCTCAGCTTAAATTGATACGGCAACCG
TTCGCGGCTTGATCCGATTAGTAAGCGATTACGCCCATCGGAAACGCGATTTGAGTTGGC
TGTTTAAATTTATATTGCTATATAACAAACATATAACCTCAGATCAGGCAGGATTACCCG
CTGAACTTAA
>OTU393
AAGTCGTAACAAGGTCTCCGTTGGTGAACCAGCGGAGGGATCATTACTGAGTTACCGCTC
TATAACCCTTTGTGAACATACCTAACTGTTGCTTCGGCGGGCAGGGGGTCCGGCGCGTCC
GGACGCCCTCCCGGCTCCCGCCCCCGTGGCGGGGCGCCCGCCGGAGGTCACCAAACTCTG
CTGCGACGACGTCTCTTCTGAGTGGCACAAGCAAATAATTAAAACTTTCAACAACGGATC
TCTTGGTTCTGGCATCGATGAAGAACGCAGCGAAATGCGATAAGTAATGTGAATTGCAGA
ATTCCGTGAATCATTGAATCTTTGAACGCACATTGCGCCCGCCAGCATTCTGGCGGGCAT
GCCTGTTCGAGCGTCATTTCAACCCTCAAGCCCGGCTTGGTGTTGGGGCCCTACGGCGTA
CGTAGGCCCTTAAAGGTAGTGGCGGACCCTCCCGGAGCCTCCTTTGCGCAGTAACTAAAC
GTCTCGCACTGGGATCCGGAGGGACTTCTGGCCGTAAAAACCCCCATTCTCCAAAGGTTG
ACCTCGGATCAGGTAGGAATACCCGCTGAACTTAA
>OTU394
AAGTCGTAACAAGGTTTCCGTAGGTGAACCTGCGGAAGGATCATTAAAAAAATGATAGAC
GGGGGACGGGTCACTTTGTTTGACTCTGTCCCTCGTGTATTCAACCAACCCGCTCTTGTA
TTTGCATCAAAATTTCATTTTCAAATGAAAACCAAAAACAAAATCATTTTAAATAAATGT
AAGAATAAACTTTCAACAACGGATCTCTTGGCTCTCGCATCGATGAAGAACGCAGCGAAA
TGCGATACGTAGTGTGAATTGCAGAACTTTGTGAACCATCGAATCTTTGAACGCATATTG
CGCCCTTGTTTAGAGGGCATGTCTGTTTGAGGGCCACCTTAATCGAATAATGCACGTATG
TGGTGCACGTTGATGGACTTTCCGACGAATCTCTTATGACGACGTCGGTGGTTCGTAATG
AAGACGCGACACGCGGAGGCTTTCGATCGAGTGTAGTAAACATGCAATGATTTCGACGCT
TGATGGTTGGGAGTCTTCGGTCGTGACATGGGCGTGGCGACGAACTGCCACTCTTCCCCT
CGGGAAGACTACAATTTTCTCGTGGGCCTCAAATCAGACAAGAATACCCGCTGAACTTAA
>OTU395
AAGTCGTAACAAGGTTTCCGTAGGTGAACCTGCGGAAGGATCATTACAGAGCTTCTAAGC
TTAAGGGGATAAAACCTCTGAGCGAGAACTCCACCCTTTGTTTACATACCTTTGTTGCTT
TAGCAGGCCCGCTCCCGAGCCGCCGGCAATAGCTGGTCCGCGCCTGCTAGAGGACCTAAA
ACTCATGTTAATAATATTGTCTGAGTACTATAATAATAGTTAAAACTTTCAACAACGGAT
CTCTTGGTTCTGGCATCGATGAAGAACGCAGCGAAATGCGATAAGTAATGTGAATTGCAG
AATTCAGTGAATCATCGAATCTTTGAACGCACATTGCGCCCTCTGGTATTCCGGGGGGCA
TGCCTGTTCGAGCGTCATTACAACCCTCAAGCTCTGCTTGGTATTAGGCTTCACCTGCTA
CAGGCGGGCCTCAAAATTAGTGGCGGTGCCTTCTGGCTTCAAGCGTAGTAATATTTCTCG
TTTGGGAGTACCGGTTGCGTACCTGCTATAAAACCCCAATTTTTAAAGGTTGACCTCGGA
TCAGGTAGGGATACCCGCTGAACTTAA
>OTU396
AAGTCGTAACAAGGTCTCCGTTGGTGAACCAGCGGAGGGATCATTACAGGAATCGCAAGA
TCTCCCTGCAACCCTCGTGAACCTACCGAAACGTTGCCTCGGCGGTGCCTTTGTGTCCGC
CGGCGGCCCTCAACTCTGTTTCCAGTGGCCTCTCTGAGTCTTTATACAATATATCAAAAC
TTTCAACAACGGATCTCTTGGTTCTGGCATCGATGAAGAACGCAGCGAAATGCGATAAGT
AATGCGAATTGCAGAATTCAGTGAGTCATCGAATCTTTGAACGCACATTGCGCCCGCCAG
TATCCTGGCGGGCATGCCTGTTCGAGCGTCATTTCAACCCTCAGGCTTTGCCTGGCGTTG
GGGACCTGCGCCTTGCAGCCCCCGAAAGACAACGGCGGTCCCGTCGTGGCACCGAGCGTA
GTACACATCTCGCTACGGGCGTCCGCGCGGCGGCTTGCCGGAAAACCCCCCTTTTTGTGG
TTGACCTCGGATCAGGTAGGAATACCCGCTGAACTTAA
>OTU397
AAGTCGTAACAAGGTCTCCGTTGGTGAACCAGCGGAGGGATCATTACTGAGTGTTACAAC
TCCCAAACCCTTTGTGAACACTACCATTCGTTGCTTCGGCGGGACCGCCCCGGCGCCTCT
GCGCGCCGGAACCAGGCGCCCGCCGGGGGCCCGAAACTCTTGTTTTGTCAGTGGTATTTT
CTCTGAGTGGCATAAGCAAATAAATTAAAACTTTCAACAACGGATCTCTTGGTTCTGGCA
TCGATGAAGAACGCAGCGAAATGCGATAAGTAATGTGAATTGCAGAATTCAGTGAATCAT
CGAATCTTTGAACGCACATTGCGCCCGCCAGTACTCTGGCGGGCATGCCTGTTCGAGCGT
CATTTCAACCCTCGGGCCCCGCATTCGTGCGGGCCCCGGCGTTGGGGACCGGCCTCCGCA
TCGGACGGCCGCCCCCGAAACCCAGTGGCGGTCCCGCCGCGGCCTTCTCTGCGTAGTAGC
ATACACCTCGCACTGGAGAGCGGCGCGGCCACGCCGTAAAAGAAACGAACTTTCTGAAGG
TTGACCTCGGATCAGGTAGGAATACCCGCTGAACTTAA
>OTU398
AAGTCGTAACAAGGTTTCCGTAGGTGAACCTGCGGAAGGATCATTACTGAGTTAGGGTCT
TTCTGGCCCGACCTCCAACCCTTTGTTTATTATACCATGTTGCTTTGGTAGGCCTGCCCT
TTGGGGCTGCCGGGGGCATCACAGCCCCTGACTCGTGCCTGCCAGGAGCCTTCTTAAACT
CTGTGTTCAACTGTGCTGTCTGAGTCCCAATATGAAAATAATGCAAAACTTTCAACAACG
GATCTCTTGGTTCTGGCATCGATGAAGAACGCAGCGAAATGCGATAAGTAATGCGAATTG
CAGAATTCAGTGAGTCATCGAATCTTTGAACGCATATTGCGCCCTTTGGTATTCCGAAGG
GCATGCCTGTTCGAGCGTCATTATCACCGTATCAAGCTTGGCTTGTAGTTGGGCCTGGTG
TCACCTAGTGACAGGTCCGAAAGACAATGACTGGTGTCATTCTGACTCTATATGCAACGA
GCTGATCACAGCACGCATCTGGTTGTCGGGTGGCCTGGTTTTTGCCCCCTTTCTTTCTCA
AGGTTGACCTCGGATCAGGTAGGAATACCCGCTGAACTTAA
>OTU399
AAGTCGTAACAAGGTAACCGTAGGTGAACCTGCGGTTGGATCATTACTAAATGATGAGTT
TATAGACTTGAGCTGAATTTTCTGCTCGTCTATAAACTTTTTTCAACCCATTGTGAAATT
GTGACTGTAATTTGGGCTATTTTCACGTAGCCCAAAATTTTTAAACCATTTTATTTTTTT
AGCCTGATTTCTAAGTTAAATGATTAACAACTTTTGACAACGGATCTCTTGGCTCTCGCA
ACGATGAAGAACGCAGCGAAATGCGATACGTAATGTGAATTGCAGAATTCCGTGAATCAT
CAAATCTTTGAACGCACATTGCACTCTATTTCGGTAGAGTATGCCTGTTTGAGAATCTAA
AGTATTTCTTTTTCTATTTTATTTTACGATTCAATAGAAAAGATTTGAAGTTTTCTTTTG
TTAAAAAAGAATCCTTTGAAATAGATCGCTGTTACCTAAAAGATTTCCAATGGTACAGAA
AAGTATGTGAATGAAACTAATGTTTCTCATTATGCTGATTATGTCCTTGGGTTTAAAATC
TATTAGAGATAGCCCATAACCTAGGAATTATTTCGATAATTCGAACCTTGGTCTCAAATC
AGGTAGGAGTACCCGCTGAACTTAA
>OTU400
AAGTCGTAACAAGGTTTCCGTAGGTGAACCTGCGGAAGGATCATTATAAAATTTTCTACA
TATTTTAAATATGTAAAAAAAAATCTTGTATTCAAAACCCACACACTTTTAAAACCATAA
TAAAAAAATTTTTATGTTGCATAAAAATTTTTTTATATATAAATTATATATAAATATAAT
TAAAAGACAACTTTCAACAACGGATCTCTTGGCTCTCGCATCGATGAAGAACGCAGCGAA
TTGCGATAAGTAATGTGAATTGCAGAATTACGTGAATCATCGAATTTTTGAACGCATATT
GCGCTCTCTGGTATTCCGGGGAGCATGCCTGTTTGAGGGTCAGTAAAAATAAAAAATCGT
TATCATGATTTCCTTTATTTTTTTATGGAGGGATCGTGGAATTGGGCTCTTCGGGCTTTT
TTTTAAAGCTTGATGGTCTTAAATTATTATGATTTTTATATATACGGCTTGCGCAAATTG
AACCAAAGAGCAATTATTTTTTATAAATATTCTCAATGGTGATATTTGTACAGCAATGCC
GATTTATGGTTTTTTTTGGACCTAGTCCAAAAGGATCATAAGACATCATTTTTTTAATAA
TGACCTCAAATCAGGTAGGACTACCCGCTGAACTTAA
>OTU401
AAGTCGTAACAAGGTTTCCGTAGGTGAACCTGCGGAAGGATCATTATAAAATTTTCATAT
ATTTATTTTAAATATATAAAATTATAAATATTCAAAACCCACACTCTTGTAACCATTTAT
AAAATATATTATATCTCGCATATAATAATAATTAAAAAACAACTTTCAACAACGGATCTC
TTGGCTCTTGCATCGATGAAGAACGCAGCGAATTGCGATAAGTAATGTGAATTGCAGAAT
TACGTGAATCATCGAATCTTTGAACGCATATTGCACTCTCTGGTAATCCGGGGAGTATGC
CTGTTTGAGGGTCAGTAAATAATAAATTATCACAATCGTTGGTTGTGGAATTGGGCTCTT
ATTTCGAATAGATTTATGGCCTTAAATTTACGCCATGTGCTTAATTCGAACCAAACGGAG
CAATTAAACATTCTCTCGTTAGACGGATTACTCACAAGCCATTACGATTTTTTGGACGAC
AAAAAGCACTTTCACGAGCGCGAAGCCCAAGATCGTAATTCATCCTGACAAATGACCTCA
AATCAGGCAAGAATACCCGCTGAACTTAA
>OTU402
AAGTCGTAACAAGGTCTCCGTTGGTGAACCAGCGGAGGGATCATTATAGAGTACCTTACT
CTCTACCCTTTGTGAACTATTATACCCTGTTGCTTCGGCGGCGCCCTTACGGGTGCCCGC
CGGAATAATCAGAATCTCTGTTTTCGAACCCGACGATACTTCTGAGTGTTCTTAGCGAAC
TGTCAAAACTTTTAACAACGGATCTCTTGGCTCCAGCATCGATGAAGAACGCAGCGAAAC
GCGATATGTAATGTGAATTGCAGAATTCAGTGAATCATCGAATCTTTGAACGCACATGGC
GCCTTCCAGTATCCTGGGAGGCATGCCTGTCCGAGCGTCGTTTCAACCCTCGAGCCCCAG
TGGCCCGGTGTTGGGGATCTGCCACGGCAGGCCCCTAAATCCAGTGGCGGACCCGTCGGG
CCCTCTCCTTTACGTAGTAGCATCAGCCTCGTATCGGGAGCCTGCGGCGTCCTCGCCTCT
AAACCCCCCAACAAGCCCGCCTCGGCGGCACCAAGGTTGACCTCGGATCAGGTAGGAATA
CCCGCTGAACTTAA
>OTU403
AAGTCGTAACAAGGTTTCCGTAGGTGAACCTGCGGAAGGATCATTGCAAAAATGTTTGAG
GAAGTTGTTGTAATGTGATGAAACAAGTTAATTTTTTGTCAAAACACTTTATCTCTTTTA
TAACTCTCCACAATGGATCTCTGGGCTCTTGCATCGATGAAGAACGCAGCAAAACGCGAA
ATGTGTTATGACATGCAAATCTTGAGAATCATGAAATTTTTGAACGCACCTTGTACCGAG
ATGAGAATTTCGGTATGCTTGTTTGAGTATAGAATATGAACTTTTGGTATTGGGGTTTAC
GGACGTGAGAAGCTGTTGCTCTGAAATTAAAGTTGTGATACACGTGTGTACCGTGTGTTT
TGGGATAACATGAACAAGACGCAATGTACTGCCGTGTGTCTGTATGGTTTAAATACTAGA
ATGTATTTAGCCATCCAAACCACCTAACACCTGTCTCAAATCAAGCAAGATCACCCGCTG
AACTTAA
>OTU404
AAGTCGTAACAAGGTTTCCGTAGGTGAACCTGCGGAAGGATCATTAATGGTGCTTGCAGA
AATGCTTGCACGGCGGCGGCCTTAAAACGCGCCAAATGGCACCCTTTGTTTACGAGTACC
GTTCGTTTCCTCGGTGGGCTTGCCTGCCATGAGGACCAACAAAAACCTTTTGTAGTAGCA
GTATCTTCAGTAAAAACAAATATTAAAACTTTCAACAACGGATCTCTTGGTTCTGGCATC
GATGAAGAACGCAGCGAAATGCGATAAGTAGTGTGAATTGCAGAATTCAGTGAATCATCG
AATCTTTGAACGCACATTGCGCCCTTCGGTATTCCGTTGGGCATGCCTGTTCGAGCGTCA
TTTAATCATTCAAGCTCTGCTTGGTGTTGGGTGTTTGTTCCGCCTCAGCGCGTGGACTCG
CCTTAAATTCATTGGCAGCCGGTATGTTGGCTTCGTGCGCAGCACATTGCGTCGCGATTC
TGGCAGGCCTCCTCCCATTAAGCTTCTTTTAAGTTTGACCTCGGATCAGGTAGGGATACC
CGCTGAACTTAA
>OTU405
AAGTCGTAACAAGGTTTCCGTAGGTGAACCTGCGGAAGGATCATTACCGAACGATGTGCA
CCTTCTTGTGGTGGACCATTGCATTGCATTGCTGCTTGTGGCATGCCATGCCCTTTGGTC
TGCTACGTCTTTCATCAATCAAACCTGTTCATTGTATGGTGGAGTGGCAACCTTTTGTGG
GGTGGTTGCTCCTTAAATGTGGAAATGTCAATATAACTTTCAACAACGGATCTCTTGGCT
CTCGCATCGATGAAGAACGCAGCGAAATGCGATAAGTAATGTGAATTGCAGAATTCAGTG
AATCATCGAATCTTTGAACGCACCTTGCGCTCCTTGGCATTCCGAGGAGCATGCCTGTTT
GAGTGTCGTTAAATTTCTCAGAACCCCTCCCTGTCCTTTGGCGAGTGGGTTTGGATTGGT
GGAGGATGCACTGCTGCTGCCTCTCTATAGGGCCAACTTTGCTCCTCTGAAATGGAACGG
CGTTATGGCAGAAAAACCGGTCGTCGGTATGATACTCCTTACTGGCTCCCAAACCATGCC
TAGCTGCGCCAGACAAAGACAATCCATTGTCTTTGTAGACAAATTTGACCTCAAATCAGG
CAGGACTACCCGCTGAACTTAA
>OTU406
AAGTCGTAACAAGGTCTCCGTTGGTGAACCAGCGGAGGGATCATTACAGAGTTGAAAAAC
TCCCAAACCCTTGTGAACATACCTTTAACGTTGCTTCGGCGGGTGGCCCCCTCACAGGGG
CCGCACAGCCCGCCGGAGGTATACAAACTCTTGTATTTTTGTTTTCTCTGAGTTGTCTTT
TAAATAAGTCAAAACTTTCAACAACGGATCTCTTGGTTCTGGCATCGATGAAGAACGCAG
CGAAATGCGATAAGTAATGTGAATTGCAGAATTCAGTGAATCATCGAATCTTTGAACGCA
CATTGCGCCCGCTAGTATTCTAGCGGGCATGCCTGTTCGAGCGTCATTTCAACCCTCAAG
CACTGCTTGGTGTTGGGGTCCTACAGTCTCTGTAGGCCCTGAAAACTAGTGGCAGGCTCA
CTATAACTCCGAGCGTAGTAGAAACACCTCGCTAAGGACGTTTTGGTGGGATCTAGCCGT
TAAACCCCTAATTTTCTGAATGTTGACCTCGGATCAGGTAGGAATACCCGCTGAACTTAA
>OTU407
AAGTCGTAACAAGGTTTCCGTAGGTGAACCTGCGGAAGGATCATTATAAAATTTTTACAT
TAATTTGTAAAAAAAAAATTGTATTCAAAACCCATACTCTTAAAATCAAAAAAAATTTTT
ATTATATAAAAATTTTTAAAATAAAAAATATAAATAAAAGACAACTTTCAACAACGGATC
TCTTGGCTCTCGCATCGATGAAGAACGCAGCGAATTGCGATAAGTAATGTGAATTGCAGA
ATTACGTGAATCATCGAATTTTTGAACGCAAATTGCACTCTCTTTGGAGAGTATGCCTGT
TTGAGGGTCAGTAAAAAAAAAATTATCATGATACTTTTATATCATGGAATTGGATTCTTT
CAAAGGTTTTTTTCCTTTGATAATCTCAAATTTGTCTAATATAGGCTATATTAAATTGAA
CTAAAAAGAGCAATTATATTCTAATAAATATTATCTCGAATTTTAGTGATATTTTATTTA
GTCAAATTATGATTTTTTGTCGCTTTTTAAATAAAATGACAAAAGATCATAAAATATTAT
TAATATTTGACCTCAAATCAGGTAAGAGTACCCGCTGAACTTAA
>OTU408
AAGTCGTAACAAGGTTTCCGTAGGTGAACCTGCGGAAGGATCATTAAAAGGTCTGGTCGA
ATCTTTGGTATCTTCCATCGATTTCGACTTCCTGATCATTCCCTTTATGTGCACTTTTGA
AAAAATGCTTTGGTAGGTCGAAAGACTTACCAAAAGTTTTATCAAAATAGCTTTATTTTT
TGTCTGAAATAAAAATATTTAATTTTTAAATACAACTTTCAACAACGGATCTCTAGGCTC
TCGCATCGATGAAGAACGCAGCGAAATGCGATACGTAATGTGAATTGCAGAATTCAGTGA
ATCATCGAATCTTTGAACGCATCTTGCACTCCTTGGCATTCCTTGGAGTATGTCTGTTTC
AGTATCATTAATATCTATCGAACTCTTGAGTTTTTCTCAGGTGAATCGAAATTGAGCTTT
GTAGTAGCTTTTACTAGCTTTAAATTCAGTCGTGGCCGCATCTTTAAAGATACTGGCGTC
ATAGTTGACTCCTTGGAGCTCATCTTTCGTCTAGTTTTTTTAAAATTTGCTTAAGACTAC
GTAAATTTTTTTTTCATACTTGATCTGAAATCAGGCAGGACTACCCGCTGAACTTAA
>OTU409
AGTCGTAACAAGGTTTCCGTAGGTGAACCTGCGGAAGGATCATTTTTGAAGGCTACACGC
CGACATTGTGAAACGCCAGAAGCGCGCAAGCGTGGAAGGCACTGCTTGGGTGGAGCCTAG
CTCTACCCAACTTTTAAACTTTTACCAATTTATCTGAAAACTTGAAAATTTAAAACTTTC
AACAACGGATCTCTTGGTTCTCACATCGATGAAGAACGCAGCAAAGCGCGATAGGTAATG
CGAATTGCAGACGTGAGTCATTGAATCTTTGAACGCACATTGCGCTTCTAGGATCTCCTA
GTAGCATGCTTGTTGGAGCGCCGAACTTTCTCTCTAATCTACTTCTTGTGGATTACGAGG
TGTTGCTCCTTATTGGAGTCAAAGAAATGGAACAGCACACGTTAATAACTCTGTGCAGTA
ATATTTTTTATGGCCCCCAATCAAGCAAGATTACCCGCCGAACTTAA
>OTU410
AAGTCGTAACAAGGTTTCCGTAGGTGAACCTGCGGAAGGATCATTACAAATCTTTGTGAG
GCTACGCCTGCGGGCGTAGTATCTCTACATTAGCACAAGGTCGCAAGGCCTTGATGTTTA
CGCTTGTATGTTTGACAGAGTTAGTTGAGACAATAATAAAGACAACTTTTAACAATGGAT
CTCTTGGCTCTTGCAACGATGAAGAACGCAGTAAAGTGCGATATGTAGTGCGATTTGCAT
GAATCTGTGAGTCATCTAATCTTTGAACGCAACTTGCGCCTTTTACGAGGCATGTTTGTT
TGAGTGCCGTAATCCTCTGCAGCAATGCGATTTGACTCTTGTCTTTGTTGACCGAGTTTA
AAGGGAGCTAGAGGATGGTCAGTTTTAGACTAGCCCGAGTGCTAAGCATTCTTGGGTCTA
GGCTGGATTGCTCTTTTCATCTATTTTTTATTTTGGCCTCAAATCAAGCAAGACTACCCG
CTGAACTTAA
>OTU411
AAGTCGTAACAAGGTTTCCGTAGGTGAACCTGCGGAAGGATCATTATTGAATAAACTTTT
CAAAGTTTTTTTCATATTCCCTGTTTATATTAAATACGTTCCTTCCATCGGACAGGTCTA
TTAGGACCCTCCAGCTTGAGCAAATGCTTTTGCTGGGGAGTTTGCCGGTGGCGTTTCTAA
AAACTTTTGCTATATTATGAAATGTCTGAATCTATTTTTTAAATTAAATAAAACTTTCAA
CAACGGATCTCTAGGCTCTTGCATCGATGAAGAACGCAGTGAAATGCGATAAGTAATGTG
AATTGCAGAATCTCGTGAATCATCGAATCTTTGAACGCACATTGCGCCCTATGGTATTCC
GTAGGGCATGCCTGTCTGAGCGTCAACTCCCACCCTCTCAAGTCTTTTTTTTTGTTAAAA
GAGATTTGGATTGCTTTGAGGAAGTATCAATTTTTTTTTTTTTGCTGCTCCTCAGAAATT
TATAGGCAGTATGGTCAAACCTGAACCAGGCGTAATAATTCTATAAAATCGTCTAATGAA
GGAAAGTCTGTATTAGTCTTTAACCCCCATTTTTTTTTTTTTGGGTGACCTCAGATCAGG
TAGGGATACCCGCTGAACTTAA
>OTU412
AAGTCGTAACAAGGTTTCCGTAGGTGAACCTGCGGAAGGATCATTATCGTAGGGCTTTTG
TCCTGTCGAGATAGCGTCCTTGCCTATTTTTTGGAGTACCTTTTCGTTTCCTCAGCAGGC
CTGCCTGCTACTGGGGACCCTTTAAACTCTTTGTAAATACAGCATCTGTCTGAAAAAACA
AACAAAAATCAAAACTTTCAACAATGGATCTCTTGGTTCTGGCATCGATGAAGAACGCAG
CAAAATGCGATAAGTAGTGTGAATTGCAGAATTCAGTGAATCATCGAATCTTTGAACGCA
CATTGCGCCCTTTGGTATTCCTTAGGGCATGCCTGTTCGAGCGTCATTTTCACCTTCAAG
CGCAGCTTGGTGTTGGGCGTCTGTCCTGCTGTCGGCACGGACTCGCCTCAAAATGATTGG
CAGCCACTTCAGCGGCTTTGAGCGCAGCAGAATTGCGTCTCTGGCGGCGAAAGGTGGCAT
CCATAAGCACACCTTTTTGTTTTGACCTCGGATCAGGTAGGGATACCCGCTGAACTTAA
>OTU413
AAGTCGTAACAAGGTTTCCGTAGGTGAACCTGCGGAAGGATCATTATTGAGTTTGACTGT
TGGGGATTGTGCTGGCCCTCTGGGGCATTGTGCACATCCCCTTCATTCCACACACCATGT
GCACCCTCTAGGTGGGCTCTCCGGGAATGGAGCCGCCTGCCCCCTTTTTTACATGCGCTT
TTTTTGTGTATTTGGGATGTCTACTTTAAATAGTAACAACTTTCAACAACGGATCTCTTG
GCTCTCGCATCGATGAAGAACGCAGCGAAATGCGATAAGTAATGTGAATTGCAGAATTCA
GTGAATCATCGAATCTTTGAACGCACCTTGCGCTCCCTGGTATTCCGAGGAGCATGCCCG
TTTGAGTGTCATGAAAACCCCTCAACCCCCTGTTGCCTTTTTTGGTACCCTGGGTTGGAC
TTGGATGTTTGCTGCAGCCTGCTTCTGTGGCTCGTCTCAAATGCATTAGTTGACTCTGCT
GGTCTCACCCTTTGACGTGATAGCATCGCCGTCAGGGTTGAGGCCCCTGCACCATGAGTG
GCTTGCCAACCGTCCCTTTTTGGGGGACAGTGTTTTTAACAAAAACCCCCTTTGACCTCA
AATCGGGTAGGACTACCCGCTGAACTTAA
>OTU414
AAGTCGTAACAAGGTTTCCGTAGGTGAACCTGCGGAAGGATCATTATTAAAAGTTTATGC
CCTTAAGGGTATATACCTTCCAACCCTTTGTTTTAATTAACTTGGTTGCTTTGGCAGGTT
GGTTTTTTTTTTAACCTGCCAGAGGAAATTAAAACTCTGAATATTTTGTTGTCCGAGTTA
TAATAAAAAATTATAAAAAAAAACTTTCAACAACGGATCTCTTGGTTCTGGCATCGATGA
AGAACGCAGCGAAATGCGATAAGTAATGTGAATTGCAGAATTCAGTGAATCATCGAATTT
TTGAACGCATATTGCGCCCTCTGGTATTCCGGGGGGTATGCCTGTTCGAGCGTCATTAAT
ATTCTCAAGCATAGCTTGGTATTGGGCTTTTACATTATTTGATGGGCCTAAAAATTAGTG
GCGATGCCTTCTCCTTTAGGCCTTTTAAGCGTAGTAATTTTCGTCTTGAAAGGTTTGGAT
TTTTAAGGATTATCAGCCAAAAAATATATTTTTTTTAGATTGACCTCGGATCAGGTAGGA
ATACCCGCTGAACTTAA
>OTU415
AAGTCGTAACAAGGTCTCCGTTGGTGAACCAGCGGAGGGATCATTATAGAGTTTTCATAA
CTCCCAACCCTTTGTGAACCTTATTCATTATCTCTGCCTCGACAGGTGGTCCCAGGGCGG
GGCCAAGCGCCTGTGTTTAAACTAAAGACAGGCACCTGTCAGAGGTAGTACAAGACTCTG
TTTCTTTAACAAGTATCTGAGTGACTTATAAAATAAGTAAAAACTTTCAACAACGGATCT
CTTGGTTCTGGCATCGATGAAGAACGCAGCGAAATGCGATAAGTAATGTGAATTGCAGAA
TTCAGTGAATCATCGAATATTTGAACGCACATTGCACCCGTTAGTACTCTAGCGGGTATG
CCTGTTCGAGCGTCATTTCAACCCTCAAGCTCAGCTTGGTGTTGGGAGCCTATAGTACTA
TAGGCCCTGAATTGTAGTGGCGGACTCATAGCTGGCTCCGAGCGTAGTAGTTACTAAACT
CGCTGAGGAACGCCTGTGAATCCAGCCATTGACTATTATCATTTACTCAAGTGGTTGACC
TCGGATCAGGTAGGAATACCCGCTGAACTTAA
>OTU416
AAGTCGTAACAAGGTTTCCGTAGGTGAACCTGCGGAAGGATCATTACTAGTTTAGGGTAC
CTAGTGCCCAAACTTCAACCCTGTGATTTACCAACTTGTTTCTTTGCCGGCCTCAAACCG
GCAAAAGAATTCTCGAACTCATTGATAAAAAGTTGCAATCTGAAATATTTGATCAAAAAT
CAAAAGCAAAACTTTCAACAACGGATCTCTTGGTTCTGGCATCGATGAAGAACGCAGCGA
AATGCGATAAGTAATGTGAATTGCAGAATTCAGTGAATCATCGAATTTTTGAACGCATAT
TGCGCCCTTTGGCATTCCGAAGGGCATGCCTGTTCGAGCGTCATTGCAACTCTCAAACCT
CGGTTTGATGTTGGGCCTTGTCGTCATGACATGCCTCAAATTTAGTGATGGTAACCTTTC
TCCACAGGCGCACAGATGCTGCCATGATGGTGTTACAGGCGGCCACTCAACCCCAAAATT
CTGAATGTTGACCTCGGATCAGGTAGGGATACCCGCTGAACTTAA
>OTU417
AAGTCGTAACAAGGTCTCCGTAGGTGAACCTGCGGAGGGATCATTACAGAGTTCATGCCC
TTCGGGGTAGATCTCCCACCCGTGTTATTATACTATTGTTGCTTTGGCGGGCCCGCCTCG
GCCACCGGCTCCGGCTGGTGAGCGCCCGCCAGAGGACCCCAAACTCTGAAATTTAGTGTC
GTCTGAGTACTATTTTAATAGTTAAAACTTTCAACAACGGATCTCTTGGTTCTGGCATCG
ATGAAGAACGCAGCGAAATGCGATAAGTAATGTGAATTGCAGAATTCAGTGAATCATCGA
ATCTTTGAACGCACATTGCGCCCCTTGGTATTCCGGGGGGCATGCCTGTTCGAGCGTCAT
TACAACCCTCAAGCTCTGCTTGGTATTGGGCGTCCCCGGCAGCGGGGTGCCCTAAAATCA
GTGGCGGTGCCGTCTGGCTCTAAGCGTAGTAAATCTCTCGCTCTGGAGACCCGGCGGATG
CTTGCCAGTAACCCCCAATTTTTTTAAGGTTGACCTCGGATCAGGTAGGGATACCCGCTG
AACTTAA
>OTU418
AAGTCGTAACAAGGTTTCCGTAGGTGAACCTGCGGAAGGATCATTACCGATTTTTAGCGT
GCCTGGTCACTGACCATGGTCTCGCGAAATTTTGTATTTAAAACACCCACACTTTGTAAT
AAAATTAAATCATTAAATTATGATAAAAATAAGATCACTTTCAACAACGGATCTCTTGGC
TCTCGCATCGATGAAGAACGTAGCGAAGTGCGATAAGTAATGTGAATTGCAGAATTCCGT
GAGTCATCGAATCTTTGAACGCAAATTGCACTCTCTGGTATTCCGGGGAGTATGCCTGTT
TGAGGGTCAGTTTAAACAAAAATCGATGTGTCGCTTTTGTGACGCTTCGGAGTTGGGTCA
GCTTGATCTCTGGGTTAAGAGGCCTAAAATTGATACCTTTCCGAGCATCTTGGACGTATG
TAAAATCTTTCAAGTGCCGGATCCTTTTTATTAGGTATGACCATGTTTGTTCGTGGCTCT
TGTACCTATAACGTATTTTCATATTTTGACCTCAAATCAGGTAGGGACACCCGCTGAACT
TAA
>OTU419
AAGTCGTAACAAGGTCTCCGTAGGTGAACCTGCGGAGGGATCATTACTGAATGGCCTCTG
TGGCCTTCAAACCCTCAAACCCGTGGAAGAGAAAATGTGCTTCGGCGCCTCTGGGCGCCG
CCCTTAATGTATTTGGCAGTCTTGTGTCTGAGATGAAGATTAATGATTAAAACTTTCAAC
AAAGGATCTCTTGGCTCTCGCATCGATGAAGAACGCAGCGAAGCGCGAAATGTAGTGTGA
ATCGCAGAACATTGTGAATCATCGAATCTTTGAACGCACATTGCGCCTCCCGTTGGGGAG
GCATGCCTGTCTGAGCGTCGTTTAAACCAATAAATCCATTTGGGTTTGTGTTGGGCCTCG
CCCCTTGGGCGTAGCCTCAAAGTAATTGGTCTTATGAGCGGGCTTGGTTCCCCTAGGACA
TGGCCGTTTTGAGACCTAAAGCTGAACTTTTGACCTCAGATCAGGTAGGGACACCGCCTG
AACTTAA
>OTU420
AAGTCGTAACAAGGTTTCCGTAGGTGAACCTGCGGAAGGATCATTACCAACCTTTGGTGA
GCCTTGGACTCTTCCATGGTCTCGCGAAACCTGTATTTAAAACCCGCACGTATAACTAAA
AAAACATGTATGATAATAATTTAAGATCACTTTCAACAACGGATCTCTTGGCTCTCGCAT
CGATGAAGAACGTAGCGAAGTGCGATAAGTAGTGTGAATTGCAGAATCCGTGAATCATCG
AATTTTTGAACGCAAATTGCACTCTCTGGTATTCCGGAGAGTATGCCTGTTTGAGGGTCA
GTTTAAATAAAATCGATGTGTCGCTTTTGACATTTCGGAGCTGGGCTATCATAACCATAC
CAGGTTTTTAAGAGGCCTGAAATTCATATCTTTTTGTGCATCCTGGACGTGTATAATTCA
TTTATCCGTTTTCGGGTGTCAATTTTTATTAGGTGTGGTCACGATGTATGATCTCGTACC
TATAATCTTTCATATTTTGACCTCAAATCAGGTAAGAATACCCGCTGAACTTAA
>OTU421
AAGTCGTAACAAGGTTTCCGTAGGTGAACCTGCGGAAGGATCATTACACACTGTGCCATA
TCTACAGATGTTCGCACCTGTAGGTATAGCCAGCTAACCCTTGTCTATTTCTACCATTTG
TGAATCCCTCGGCAGGGACGCCTGCCGCCGGGACCCCTAAACTCTTCTGTATAAAAAGCA
TTAAAAATTTCTGAACCTAATTAAAATTATTACAACTTTCAACAATGGATCTCTTGGTTC
TGGCATCGATGAAGAACGCAGCGAAATGCGATAAGTAGTGTGAATTGCAGACTTTAGTGA
ATCATCGAATCTTTGAACGCACATTGCGCCCCTTGGTATTCCATTGGGCATGCCTGTTCG
AGCGTCATTTAACCCTTCAAGCATTGCTTGGTGTTGGGTGTTTGTCTATGCCGATGGCGT
GGACTCGCCCTAAAAGTATTGGCAGCGGTTTGCCGGCCTCTCGCGCAGCACTTTGCGCTC
TTTGAGGTTTTGGCGGGCTTGACTTCCATCAAGATCTTTACTATTTTGACCTCGAATCAG
GTAGGGATACCCGCTGAACTTAA
>OTU422
AAGTCGTAACAAGGTTTCCGTAGGTGAACCTGCGGAAGGATCATTACAGAGAACGTATTC
CGAAAGGGGTACATTCCCATTTTAACACCCTCGTAACTTATTGTCAGAAGTATTTATTAT
AATTAAAACTTTCAACAACGGATCTCTTGGTTCTGGCATCGATGAAGAACGCAGCGAAAT
GCGATAAGTAATGTGAATTGCAGAATCAGTGAATCATCGAATCTTTGAACGCACATTGCA
CCTCTTAGTATTCTGGGAGGTATGCTTGTTCGAGCGTCATTATAACCCTCAAGCCTAGGC
TTGGTATTGGATGTCATCTAGCTCTGGTGCATCTCAAAAGCAGTAGTAGGTACCATTTAG
CTTCAAGCGTAGTTAATTTTATCGCTCATGGAGTGTGTTTGAGTACCTGACTTGACCCCA
AAGACTTCAAAGTTGACCTCGGATCAAGTAGGAATACCCGCTGAACTTAA
>OTU423
AAGTCGTAACAAGGTTTCCGTAGGTGAACCTGCGGAAGGATCATTATTGAATAAACTTTT
TAAGTTTTTTTCATATTCCCTGTTTATATTAAATACGTTCCTTCCATCGGACAGGTCTAT
TTCAGGACCCTCTAGCTTGAGCAAATGCTTTTGCTGGGGAGTTGCCGGTGGCATTTCTAA
AAAAAAAACTTTTTGTCGTATTATGAATAGTCTGAATATATATTTTTAAAATGAAATAAA
ACTTTCAACAACGGATCTCTAGGCTCTTGCATCGATGAAGAACGCAGTGAAATGCGATAA
GTAATGTGAATTGCAGAATCTCGTGAATCATCGAATCTTTGAACGCACATTGCGCCCTAT
GGTATTCCGTAGGGCATGCCTGTCTGAGCGTCAACTCCCACCCTCTCAAGTCTTTCTTTT
GTTAGGAGATTTGGATTGCTTTGGGGAAGTATCAAAAAAATCTTTTTGCTGCTCCTCAGA
AATTTATAGGCAGTATGGTCATACCTGAACCAGGCGTAATAATTTTATAAAATCGTCTAA
TGAAGGAAAAGTCTGTACTAGTCTTTAACCCCCCTCATTTTTTTTTGGGTGACCTCAGAT
CAGGTAGGGATACCCGCTGAACTTAA
>OTU424
AAGTCGTAACAAGGTTTCCGTAGGTGAACCTGCGGAAGGATCATTATTGATTTTTAAAAG
ATGTGCTGGCTCCTCATGGGGCAATGGTGCACTCTTTAACAAAACCAATATCCACCCTGT
GCACCTTTTGTAGGCAGGGCTTTTTCAAGCTCTGTCTATGTTTCTTAACAAACTCTGAAT
CAATTGAATGCCTATACATATACTTTAATGTGATTGTAACACAACTTTCAACAATGGATC
TCTTGGTTCTCGCATCGATGAAGAACGCAGCGAATTGCGATATGTAATGTGAATTGCAGA
ATTCAGTGAATCATCGAATCTTTGAACGCACATTGCACCCCCGAGTATCCTGGGGGGTAT
GCCTGTTTGAGTGTCATTAACCTCTCAACACGGACAAGGTTTGAAACATCTTGTTCCGAT
GCTTGGATGATGAGGGATTGCTGGCGGACTGTCAGCTCCTTTTAAATGCATTAGCAAGGG
AACTATGCAGAACTGGCTCCAGTCTGATAAAATGTCATTATTTTAATACTGCTTGCCAGG
GAGCCAACCCGTTCCAGCTTCAAGTGGTCTGATTAAAAAGGACTGTCTCCTTTGAGGCAA
ATCACATCTTGACACTTGACCTCAAATCAGGTAGGATTACCCGCTGAACTTAA
>OTU425
AAGTCGTAACAAGGTTTCCGTAGGTGAACCTGCGGAAGGATCATTACTGAGTTTTGGGGC
ATTTTGCAGTCTTCTCCTTTTGAGAGTTTGCATCTGCCCTTCATCTCTTCCCCCTTTGAT
ATTATTTTTATAGTTGCTTTGGTAGTTGCACGTTCGTGCAGCTGCCAAGGGTTGCTTTTA
AACTTCTGTTTATCAATAGTGATGTTTCAGTCGTCTGATTTTTAATTACTTAATAGTATA
TAAAACTTTCAACAATGGATCTCTTGGTTCTGGCATCGATGAAGAACGCAGCCAAATGCG
ATAAGTAATGTGAATTGCAGAATTCCGTGAATCATTGAATCTTTGAACGCACATTGCACC
TTCTGGTAATCCGGAAGGTATGCCTGTTTGAGTGTCATTACATCATTCAAATCACTTGGT
ATTGTTATCAAGTGTATTTGGCTTTGGAAACTGCTATGGGCAATGTCTTTGCTCGTGTCA
TTTCTTAAACGAATAGGTCTTTAACAATCTTAGCCTTAGTTGCAGTTGATGCTTATTAAC
TTAAGGATATTGAGTGTTATATGGCCATGTGATTGCTTGCACTAGTTGCAAAACATTTTG
AAGTTTGACCTCAAATCAGGTAGGACTACCCGCTGAACTTAA
>OTU426
AAGTCGTAACAAGGTCTCCGTTGGTGAACCAGCGGAGGGATCATTACCGAGTTATACAAC
TCCCAAACCCCTGTGAACATACCTATGTCGTTGCTTCGGCGGGAACAGACGGCCCCGTAA
CACGGGCCGCCCCCGCCAGAGGACCCCAAACTCTGTTTTTATTATGTTTCTCTGAGTAAA
ACAAGCAAATAAATTAAAACTTTCAACAACGGATCTCTTGGCTCTGGCATCGATGAAGAA
CGCAGCGAAATGCGATAAGTAATGTGAATTGCAGAATTCAGTGAATCATCGAATCTTTGA
ACGCACATTGCGCCCGCCAGTATTCTGGCGGGCATGCCTGTCCGAGCGTCATTAACAACC
CTCAGGCCCCCGGGCCTGGCGTTGGAGGTCGGCGGAGCCCCCCGTGGGCACACGCCGTCT
CCCAAATTCAGTGGCGGTCTCGCTGCAGCCCACTGCGTAGTAGAAACACCTCGCAACTGG
AAGGCAGCGCGGCCACGCCGTAAAACCCCCAACTTCTGAATGTTGACCTCGGATCAGGTA
GGAATACCCGCTGAACTTAA
>OTU427
AAGTCGTAACAAGGTTTCCGTAGGTGAACCTGCGGAAGGATCATTACCGTGTAGACCTTC
GGGTCCGTCGCACCCCCCCTGTGAACTTCTGGTTTCTTCGGCGGATTCGTCCGTCGGAAG
GTAACATGATTCTGATTTATGGTTATTGTCCGAGTGAGATTTGAAAATCAGCACAAAAAC
TTTCAACAACGGATCTCTTGGTTCCGGCATCGATGAAGAACGCAGCGAAATGCGATAAGT
AATGTGAATTGCAGAATTCAGTGAATCATCGAGTCTTTGAACGCACATTGCACCCTTTGG
TATTCCGAAGGGTACGCCTGTTCGAGCGTCATTCAATGTCAAGTGTTCCACTTGGAATTT
GAATCTTGCGGCGGCGAGGTTTGAAAGGGATACCTAAAGTGGGATGTATCCGACCTTTGT
GATGACTCACAAGAAGGGTTCTGGGTTGCCCAAATTTACAAACGTTGACCTCGGATCAGG
CGGGGATACCCGCTGAACTTAA
>OTU428
AAGTCGTAACAAGGTTTCCGTAGGTGAACCTGCGGAAGGATCATTATCGAATTCAGAGGT
TGATGCTGGCTTCATTGCACTGTGCTCGCCTCTTTGATAATATTCATACACCCGTGCACT
TTTGAGGGACCCCTGGCCCCTCTTATTTACAAACCCCCTTTGCAAACAGTGAACGTGAAT
TGTGCCTTTTGGCCTTAATATGAATACAACTTTTAACAACGGATCTCTTGGCTCTCGCAT
CGATGAAGAACGCAGCGAATTGCGATAAGTAATGTGAATTGCAGAATTCAGTGAATCATC
GAATCTTTGAACGCACCTTGCACTCCTTGGTATTCCGAGGAGTACGCCTGTTCGAGTGTC
ATGAAATTCTCAAATTGAGGTTCTTTTTTCTGAATCTTGGTTTGGTTTTGGGCCTTGCTG
TGTCACTACGGCTGGTCTTAAAAGTATTAGCTGAATCTTGGTGTAGGCCTGGTTTGACTC
GGCGTGATAATTTACTGATCGCTGAGGACATTCTTTGGAATGGCCAGACGTATCCTCGAA
TCGCTTCTAATCGGGAACTTGTTCCTAATTTTTTCATGTTTGGCCTCGAATCAGGTGGGA
CTACCCGCTGAACTTAA
>OTU429
AAGTCGTAACAAGGTCTCCGTTGGTGAACCAGCGGAGGGATCATTACAGGACTCGCAAGA
CTCCCGTAAACCACTGTGAACTTACCTACAACCCGTTGCCTCGGCGGGTGCTCCGGGCGC
GTCTTCGGGCGCTCCGGGGCGCTCCAGCCCGCCGGCGGCCCCTAAACTCTGTCTCTGTAA
CGTTGGCATCTCCGAGCAGACTATAAACGAGTCAAAACTTTCAACAACGGATCTCTTGGT
TCTGGCATCGATGAAGAACGCAGCGAAATGCGATAAGTAATGTGAATTGCAGAATTCAGT
GAATCATCGAATCTTTGAACGCACATTGCGCCCGCCAGCACTCTGGCGGGCATGCCTGTC
CGAGCGTCATTTCAACCCTCAGGCCCCGCCTGGCGTTGGAGCCCTGCGCAGCGCAGGCTC
CCAAAGACAGCGGCGGGCGCGCCCCGGAACCGAGCGCAGTAATGCTTTCTCGTTCTGGTC
CGGCGCGCGCTCCGGCCGTAAAACCCCCAACTTTCTAAGTGGTTGACCTCGGATCAGGTA
GGAATACCCGCTGAACTTAA
>OTU430
AAGTCGTAACAAGGTTTCCGTAGGTGAACCTGCGGAAGGATCATTAAAATAATAATGAAT
TTGCTGGGGCGGATTTTCTGCCCCGCGTATTCAACCAACCCGCTCTTGTATTTGGATCAA
CATCAAACAAACAAAAAATTTTATATATAATAAAAAACAAACTTTCAACAACGGATCTCT
TGGCTCTCGCATCGATGAAGAACGCAGCGAAATGCGATAAGTAGTGTGAATTGCAGAACT
TTGTGAACCATCGAATCTTTGAACGCAAATTGCGCCTTCTTTCGGAAGGCATGTCTGTTT
GAGGGCACCATTTAACAAATAATGTGCAGGTTGCGTGTATGCGCAGCAGGCACACGTCGA
TGAGCTTTCCGAAAACGTCATAGTTTTCGGTGGCGCATAATGAATAGCGTGGGCCTTTTT
TTTCAATGCGAGTGTAATAAACTTGATGTGAACGACACTTGTTGCGGAAAAATGTGGCGC
GCAATGGGTGTGGCGAATTTACCCCTGCCCCAATGCCACTCTTTCTTTTCGAAAGATAAT
TTATCTTCAGGGCCTCAAATCAGACAAGAGTACCCGCTGAACTTAA
>OTU431
AAGTCGTAACAAGGTCTCCGTTGGTGAACCAGCGGAGGGATCATTACCGAGTTTACAACT
CCCAAACCCCTGTGAACATACCTCTTCGTTGCCTCGGCGGGACTCGCCCCGGCGCCCCTC
GGGCCCGGACCCAGGCGCCCGCCGGAGGACCCAAACTCTTGTCTCTTGCGAGTATCTTCT
GAGTGACACAAGCAAATAAAATCAAAACTTTCAACAACGGATCTCTTGGTTCTGGCATCG
ATGAAGAACGCAGCGAAATGCGATAAGTAATGTGAATTGCAGAATTCAGTGAATCATCGA
ATCTTTGAACGCACATTGCGCCCGCCAGTATTCTGGCGGGCATGCCTGTTCGAGCGTCAT
TTCAACCCCTCAGGCCCCCGGGCTTGGTGTTGGGGATCGGCCCGCCCCTGGCGGCGGCGC
CGGCCCCGAAATCGAGTGGCGGTCTCGCTGCAGCCTCCTCTGCGTAGTAGCACACACCTC
GCACCGGGACGCAGCGCGGCCACGCCGTGAAACCCCCAACTCTCTCAAGGTTGACCTCGA
ATCAGGTAGGACTACCCGCTGAACTTAA
>OTU432
AAGTCGTAACAAGGTTTCCGTAGGTGAACCTGCGGAAGGATTATTATTAATTTTAAGCGG
ACCGAGCTTTTCTTTTGGTGAGGTCTTGCGAAAATTGTATTTAAAACACCCGCTCGTAAA
AAAAAATTTAACTAAAAATTTTTATAATTGAAGATCACTTTCAACAACGGATCTCTTGGC
TCTCGCATCGATGAAGAACGTAGCGAAGTGCGATAAGTAGTGTGAATTGCAGAATTCCGT
GAATCATCGAATCTTTGAACGCAAATTGCATTCTCTGGTACTCCGGAGAGTATGCCTATT
TGAGGGTCGATTTAAATACAAATCGGTGTGTTCTTATCGAACACGTCGGAATTGGGTGAT
CTCGAATCTTCGAGTTTGAGTGACCTAAAATTTATCACCACTTCGGTATGATTGCGTACT
TAAATTCGTCGCTTCAAATGCCGAAAACGTATTTACTAGATGTAACCATCCATTATAGTC
ATGTGATGGCATTACGTCTATAATTTTCGATTTTCGACCTCAAATTAGGTAAGAGTACCC
GCTGAACTTAA
>OTU433
AAGTCGTAACAAGGTTTCCGTAGGTGAACCTGCGGAAGGATCATTAATGATTTTTTAAGC
AAACCAAACTTTTTTTTTATAAAAAGTGAGGTTTTGCGAATGTATTTAAAACCCCCCACT
CTTTAAAAAATATATATATTTCATTCATATCAAATGAATAAAAAAAGATCACTTTCAACA
ACGGATCTCTTGGCTCTCGCATCGATGAAGAACGCAGCGAAATGCGATAGGTAGTGTGAA
TTGCAGATGTAACGTGAATCATCGAATCTTTGAACGCAAATTGCACTCTCTGGTATTCCG
GGGAGTATGCCTGTTTGAGGGTCGCCAAATCAACATCGAAATTCATTTGCTTTTTATTGC
AAATGTTTATCGGATTTGAGCCGTCTTTTATTTTTTTTAAAGTGGCTTAAAATGTATTTT
TTGGTATCGAAAAACGTTATTTTACGATCAAGTTGATCAAAAAACAAACGTTTCTCGAAT
GCCGTCTTTTAATGTAATACGTTTGACTGTGTTTACTATCATGGTTTCATTCGTATACGA
TTTTTTAATTTTTGACCTCAAATCAGGTAAGAACACCCGCTGAACTTAA
>OTU434
AAGTCGTAACAAGGTCTCCGTAGGTGAACCTGCGGAGGGATCATTAATGAACTTTAAAAA
TTGTTCTGGGTCGCTTGCATTACCCCTCCCGTCACATTCGATGGGTGGGGTGGTCCAAGT
CCAGTACAAAAACCCTCTGCCCTGTGGAATTGAGTATAAAGTGCTTCGGTCCTATTTGGG
CCGCTTTTATGCAGAAAGCTAGTTCTGTCTGAATGAAAAAAGAAATCTGAAAACTTTCAA
CAATGGATCTCTTGGCTCTTGCATCGATGAAGAACGCAGCAAAGCGCGAAATGTAGTGTG
AATTGCAGGACATCGTGAATCATCGAATCTTTGAACGCACATTGCGCCTCCTGTCAAAGG
TAGGCATGCCTGTCTGAGCGTCATTAAATTCATATAGGCCTACCATATGTTCTTGGTGGG
CCTGTGTTGGGCTTCGCCACTCATGGGGCGTTGCCTGCATGACATTGGTCTCTATTGAGC
GGATGAGAACCCTTTGGGTGCGACCGTTCGGAGGGGCAATTAAAAACCAAGATTTGGCCT
CAGATCAGGTAGGATCACCGCCTGAACTTAA
>OTU435
AAGTCGTAACAAGGTTTCCGTAGGTGAACCTGCGGAAGGATCATTAACGATCTCGGCGCG
AATTTTTCGCGTCACGTATTTAAAACCCCCACGCTTTTTTAAAAAAATTTATTTAAAAAA
AATAAAAATTTGATCACTTTCAACAACGGATCTCTTGGCTCTCGCATCGATGAAGAACGT
AGCGAAGTGCGATAAGTAATGTGAATTGCAGAATTCCGTAGATCATCGAATTTTTGAACG
CAAATTGCACTCTTCGGATTACCGAAAGAGTATGCCTGTTTGAGGGTTGGTAAAAATAAA
AATCGAATAGTTACCTTTTTGTAACGTTTCGGAATTGAGTCATCTTAAGATCTTTTTTTT
AAGAGGCTTAAAATTGATCCTTAATCGGTATGATTTTGAGCGTATTTAAATATTCGTTCA
ATGAGTACCGTTTTATTGGGCGTGACTATCGTTAATTCATAGCATCGTGCTCATAATGTA
TCAAATCTTCTCAACCTCAAATAGGTAGGATTACCCGCTGAACTTAA
>OTU436
AAGTCGTAACAAGGTTTCCGTAGGTGAACCTGCGGAAGGATCATTACCAATTTTTTAGCG
GGCCTTGGGCTTGTCCATGGTCTCGCGAAACTCTGTATTTAAAACCCGCTCATGTAAATT
TTTTTAAACGGTATGTTATTATATATAAATAAAGATCACTTTCAACAACGGATCTCTTGG
CTCTCGCATCGATGAAGAACGTAGCGAAGTGCGATAAGTAATGTGAATTGCAGAATCCGT
GAATCATCGAATTTTTGAACGCAAATTGCACTCTCTGGTATTCCAGGGAGTATGCCTGTT
TGAGGGTTGGTTTAAATAACAATCGGTATGTTGCTTTTGTGACATCTCGGAGTTGGGTCA
TCTTAATTTTCTTAAGGGACCTAAAATTAAAGTACTTGCGCATTTCGACGTGTATAATTT
TTTTTATCTAGTCACCGAATGCCATGTTTTATTAGGTGTGACTATGTTAGGTGGTTTCAT
ACCTATAAGATTCTTGATTTCAACCTCAAATCAGGTAAGGACACCCGCTGAACTTAA
>OTU437
AAGTCGTAACAAGGTCTCCGTTGGTGAACCAGCGGAGGGATCATTACAGAGTCACCCGAC
TCCCAAACCACTGTGAACATACCGATACGATATGCTCCGGCGGGCCGCCCCAGGGAGGGG
CCCCGGCCGCAAGGCGCCCGCCGGAGCCAGCAAGTTACAAGTCTCTAGCAGCAGTCTTCT
GAGTTTATTTTTTACAAAGTGTCACAACTTTCAACAATGGATCTCTTGGCTCCGGCATCG
ATGAAGAACGCAGCGAAATGCGATAAGTAATATGAATTGCAGAATTCAGTGAATCATCGA
GTCTTTGAACGCACATTGCGCCCGCCAGTACTCTGGCGGGCATGCCTGTCCGAGCGTCAT
TTCAACCCTCGAGCCCAGCTCGGCGTTGGGGCGCGCGGGGGGAAAAACGACGGCGCCGCT
CTCCCACCAGAGGCGGCGCCGGCCCAACCCCCCCGCCGCCCCCAAATACAGCGGCGGCCG
CCGACGGGAAATCCCCCTGCGTAGTAGCAAGCCTCTCGCACCGGGAAGCCGCGGCCGGCC
CGCCTCCAACCCCCAACCAAGCGCTCGCCCCCTCGCGGGCCAGCGCCAACAAACCAGGTT
GACCTCGGATCAGGTAGGAATACCCGCTGAACTTAA
>OTU438
AAGTCGTAACAAGGTTTCCGTAGGTGAACCTGCGGAAGGATCATTACCGAGTTAGGGTCT
TTTGGCCCGACCTCCAACCCTTTGTTTATTATACCATGTTGCTTTGGTGGGCCTGCCTTT
CGGGGCTGCCGGGGGCATCACCGCCCCTGACTCGTGCCTGCCAGAAGCCTTCTCAAATTC
AGTGTTCAACGGTGCTGTCTGAGTCCCAATATCAAAATATCAAAAACTTTCAACAACGGA
TCTCTTGGTTCTGGCATCGATGAAGAACGCAGCGAAATGCGATAAGTAATGCGAATTGCA
GAATTCAGTGAGTCATCGAATCTTTGAACGCATATTGCGCCCTTTGGTATTCCGAAGGGC
ATGCCTGTTCGAGCGTCATTATCACTATATCAAGCTTGGCTTGCTGTTGGACCTCTTGTC
ACCTGGTGACAGGTCCGAAAGACAATGACCGGTGTCATAGACTCCATATGCAACGAGCTT
CTAACAGCACGCATCTGGTGGTTGTGTGACCCGTGGGCAGCCTCTGGCACCCCCTCTTTT
TCAAGGTTGACCTCGGATCAGGTAGGAATACCCGCTGAACTTAA
>OTU439
AAGTCGTAACAAGGTTTCCGTAGGTGAACCTGCGGAAGGATCATTAATAAAGGCTTGTCG
AGTTTAAAAACTCGACATTCCTGATCATTCCTTTGTGCACTTTTGATAATGCTTTGGTAG
ATTTTTCGAAATCTACCAAAAAGTTTTATTTAAAGCCTTTTTTTATGTCTGAAATGAAAA
ATTTAATTCAAATACAACTTTCAACAACGGATCTCTTGGCTCTCGCATCGATGAAGAACG
CAGCGAAATGCGATACGTAATGTGAATTGCAGAATTCCGTGAATCATCGAATCTTTGAAC
GCATATTGCACTCTTTGGTATTCCGAAGAGTATGTCTGTTTCAGTATCAAAAGCATCTCG
AACTCGACACCTTGTGTGTAGAGAGTCGGTAATGGCTATCGTAGATTTATCTACTTGGCT
TAAACTCAATCGTGGCCAGAATCTTTTCTCAAGATAGAGGCGTCATAGTTGGCTCTTTCG
AGTTCATCTTTCGCTTTCTATAGAGTTAAATGGGTCACGTAAAAACACTTTTTCTCATAC
TTGATCTGAAATCAGGCAAGATTACCCGCTGAACTTAA
>OTU440
AAGTCGTAACAAGGTCTCCGTAGGTGAACCTGCGGAGGGATCATTATCGAATGGTCTCTT
GACCTTTGACCCACAAACCCCGCGGCAGAATCCTGTGCTTTGGCGCATATGCGCCATGAT
TATGCATGTAATTGCCCTTTGTCTGAAGAGAAACGAAGCAACTAAAACTTTCAACAACGG
ATCTCTTGGCTCTCGCATCGATGAAGAACGCAGCGAAGCGCGAAATGTAATGTGAATTGC
AGAACATTGTGAATCATCGAATCTTTGAACGCACATTGCGCCCCCTTTAACCGGGAGGCA
TGCCTGTCTGAGCGTCGACTTTAACTATAAACCATCGTTGGTTTGTCCTGGGCCTTGCAG
CATGGCATCGCCTTGAAGGAATCAGTCTCTTGAGCGGACAGGATCCTGTAGGACTGACCG
TTCTCCGACTCGAAAAAGATCTCGACCCGACCTCAGATCAGGTAGGACTACCGCCTGAAC
TTAA
>OTU441
AAGTCGTAACAAGGTTTCCGTAGGTGAACCTGCGGAAGGATCATTATTGAATAACTTGGT
TGTTGATGCTGGCTCGCAAGGGCATGTGCTCGCACCAGATTATTTATCAATCTCTTGTGC
ACCTATTGTAGTCTTTTGTGGGAGCGGGGTCGGATTGAGGTTAACGCCTTGGTCTAGTTC
TGCTTTCTACGGAGGCTATGTTTTATACACCTTTAATCAAGTATCAGAATGTTTTCTTAT
TGACTGCAAAGTCAGTAAATCTATACAACTTTCAGCAACGGATCTCTTGGCTCTCCCATC
GATGAAGAACGCAGCGAAATGCGATAAGTAATGTGAATTGCAGAATTCAGTGAATCATCG
AATCTTTGAACGCACCTTGCGCCCTTTGGTATTCCGATGGGCATGCCTGTTTGAGTGTCA
TTAAATTCTCAACCTTACCAGCTTTGTCTGTTGTAAGGCTTGGATGTGAGGGCTTGCCGG
CTTCCTTCAGTGGATGGTCAGCTCCCTTCAAATTCATTAGTGGGTTCCGTTGTGGACGGT
CACTTGGTGTGATAATTATCTACGCCGCTCGACTCTGAAGCAAACCTATGGATGCCTGCT
TATAACCGTCCCCTTGTGGACAATGTACCTTGACAATTTGACCTCAAATCAGGTAGGACT
ACCCGCTGAACTTAA
>OTU442
AAGTCGTAACAAGGTTTCCGTAGGTGAACCTGCGGAAGGATCATTATTGAAATCCTTAGG
ATGTTGCTGGCCTTTCGGGGCATTGTGCACTCCGCCTTCTTCATCTCACCTGTGAACTTA
TTGTAGGCCAGATGTTTGTGAAATATCTGTGTCTATGTTATTTTTACACACACCAAGTTT
ATTAGAATGTCTAATGTTAAGACCTTTACTGGTCAAAGATATAATAACAACTTTCAACAA
TGGATCTCTTGGTTCTCGCATCGATGAAGAACGCAGCGAATTGCGATATGTAATGTGAAT
TGCAGAATTCAGTGAATCATCGAATCTTTGAACGCACCTTGCGCCCTTTGGTATTCCGAA
GGGCATGCCTGTTTGAGTGTCATTAAATTCTCAACTTCAGAACATTATTGTTCCTTGAAG
CTTGGACTTTGGAGGCTTTGCCGGCCAGAAATATGGTCAGCTCCTCTTAAATGCATTAGC
AGAACCTTCTTGCAAAAAGGGACTGGCTTCAGTTTGATAAATCCTATCTATGCTGTTGCC
AATTAACCTTCTGTGTTCAGCTTCTAATGGTCCTTTTGGACTGTCTCTATTGAGGCATAC
ACTTTTAAGCTTGACCTCAAATCAGGTAGGACTACCCGCTGAACTTAA
>OTU443
AAGTCGTAACAAGGTTTCCGTAGGTGAACCTGCGGAAGGATCATTACCAATCTTTAGCGG
ACTATGGGCTTGTCCATGGTCTCGCGAAACCTGTATTTAAAACCAACTCTTAAAAAAATT
ATTACTTATATCATCAAAATGGTATATAAATAAAGATCACTTTCAACAACGGATCTCTTG
GCTCTCGCATCGATGAAGAACGTAGCGAAGTGCGATAAGTAGTGTGAATTGCAGAATTCC
GTGAATCATCGAATTTTTGAACGCAAATTGCACTCCCTGGCATTCCGGGGAGTATGCCTG
TTTGAGGGTCGGTATAAGTAACGATCGATGTGTTGCTTTTTTTGTGACATTTCGGAACTG
GGTCACCTTGAATCCTCTTAGGTTCAAGAGACCTGAAATTGACATCATCTTGCGCATCTT
AGACGTATAAATTTTTTTTGTCTTGGGATGTCAGGAATAATATTAGGTGTAGACATGTTA
TTGAACTCACGCCTATATATAATCATTTTTCGACCTCAAATCAGGTAGGAATACCCGCTG
AACTTAA
>OTU444
AAGTCGTAACAAGGTTTCCGTAGGTGAACCTGCGGAAGGATCATTAATGATTCTTGAAGG
ATGTGCTGGCAATTTATAATTGCATGTGCACTCTGATGTCTTATTCACCCGTGCACATTC
GGTAGACAGGGATAGTAATTCTATCTATTGTCTATGATTTTATACACACTGTTAAAGTAA
AATTGAATGTATTACAAATATAATACAACTTTCAACAATGGATCTCTTGGTTCTCGCATC
GATGAAGAACGCAGCGAATTGCGATATGTAATGTGAATTGCAGAATTCAGTGAATCATCG
AATCTTTGAACGCATATTGCACCCTCTGGTATTCTGGAGGGTATGCCTGTTTGAGTGTCA
TTAATCTATCAACTCTACACAAATTTAAAATCTTGTGTTAGTGCTTGGATAATGAAGGTT
GCTGAAATTATCAGCTCTTTTAAAATGCATTAGCAGGACATTGTATCAGCTTTGGTTTGA
TAAAATTTATCTGTGCTATTGCTGAAACATGGGTTCAGCTTCAAATTGTCTTGCTTTGTG
AGACTGTCCAGCTGCTGGGCATTATTTTGACTTGACCTCAAATCAGGTAGGATTACCCGC
TGAACTTAA
>OTU445
AAGTCGTAACAAGGTTTCCGTAGGTGAACCTGCGGAAGGATCATTACCGAGTGAGGGTTC
CTGTCACGGGCCCGACCTCCCACCCTGTGTCTACCACACCTTGTCGTTGCTTCGGCGGAC
CGGTTGGACCACCCTCCTCTCGTGGGGGGGGCGGTCACGACCGCCGGGGGTGCTTCACCC
CGGGAGAGCGTCCGCCGATGGCCTCACCACAACTCTTTGTCCCCAAACCGGTCGTCTAAA
GAATTACTTGATATGAATCAAACACAAAACTTTCAACAACGGATCTCTTGGTTCTGGCAT
CGATGAAGAACGCAGCGAAATGCGATAAGTAATGCGAATTGCAGAATTTCCGTGAGTCAT
CGAATCTTTGAACGCACATTGCGCCCATTGGTATTCCGATGGGCATGCCTGTTCGAGCGT
CATTATCCTCCCTCAAACCTTGGGTTTGGTGTTGGACTCTGGGGGGCGTGCTTGGCCCCC
CTGGTCTCAAAGACAATGACGGCGTCCGTGGGAGCCTCGGTGCAACGAGCTTTTTCGAAG
CACGCGTCGAGTGTCGTCCCGGCGGGCCGGTCGAGCCTTTTTTTCTTTTGAAGGTTGACC
TCGGATCAGGTAGGAATACCCGCTGAACTTAA
>OTU446
AAGTTGTAACAAGGTTTCCGTAGGTGAACCTGCGGAAGGATCATTAACAAATCCTGCTGC
AGTGCCCTCTTTGGGGGTGCTGTAGTATATTAACTCGGTCCAGGCCGCAAGGTTTGGGCT
GATAAATTAATGTGTGTAATGTTGACAATGTGTGTGTGATTAATTAGTAGACAACTTTTA
ACAATGGATCTCTAGGCTCTTGCAGCGATGAAGAACGCAGTAAAGTGCGAAAAGTGATGC
GATTTGCACGAATCTGTGAGTCATCTAGTTTTTGAACGCAAATGGCACTCTTGTGTAAGC
AGGAGTATGTCTGTTTGAGAATCCCAAAACCGATCAACACCTGTGGGGGTTGGCATTGGC
GTTCCGTGCAGCAATGTGCGGTTTGCTGGAATGAATTCAGGTTGATGGGCTCCGGCTGAG
CTCCAAATGTGCTAAAAGACTGTGGTCTTTCGTCATTTGGGTGCGCAGTTGCAAGGCTCT
AGTAAACAACTTTAATAAAACTATATCTAATAGGATCTCAAATCAGGCAAGATTACCCGC
TGAACTTAA
>OTU447
AAGTCGTAACAAGGTTTCCGTAGGTGAACCTGCGGAAGGATCATTACAAATTATGGTGAA
CCTCGCGATAGCGAAGTTTTGCATCCATTATTTTTATATTTAAAACAATTCGCTCTTTAC
GAAAAAAATTATTTTAATGATAAAATTAAAAAGATCACTTTCAACAACGGATCTCTTGGC
TCTCGCATCGATGAAGAACGTAGCGAAGTGCGATAAGTAATGTGAATTGCAGATTTCCGT
GAATCATCGAATTTTTGAACGCAAATTGCACTCTCCGGTTTTCCGAGAGAGTATGCCTGT
TTGAGGGTCAGCCTAAATAAAATCGACTTCGTTTCTGTTTTCGCAGTAACGTTTGTCGTA
AATTGGGTTATCTTAAACTTTTCGGTTTAAGTGGCTTAAAATTTTATTTTACGATTCTAC
GAACGTTTCTAAGATCTCTTTTTCACGTTCAAGATATCGAACACATATTAGACGTGGCCG
TCACATCGGATCTCGTCCATAATTTTCTTTTACTGACCTCAGACAGGTAAGAGTACCCGC
TGAACTTAA
>OTU448
AAGTCGTAACAAGGTTTCCGTAGGTGAACCTGCGGAAGGATCATTCATAAATAAGTGTTT
ATATGGCACTTTTATAAATCCATATTCATCTTGTGTGCAATGTTTTTTTTTACAACATTT
TAAACCAACAAATTATTTTTTTGGAAACATTTTAAAAAAAATACAACTTTCAACAACGGA
TCTCTTGGCTCTCGCATCGATGAAGAACGCAGCGAAATGCGATACGTAATGTGAATTGCA
GAATTCAGTGAATCATCGAATCTTTGAACGCACATTGCGCTCTCTGGTATTCCGGAGAGC
ATACTTGTTTGAGTATCAGTAAACACCTCAGCTCTCTTTTCGGAGAATTGGACCTGAGCG
ATCCCAACGGGAAATTTTTTTTCTTGGCGGGTTGCTTCAAATAAAAGTGTGGCCGACATT
TCTTCTGAGCAAAAAGGCATTTCTTATTTAGTCCGCCTAAAAAACGGATTATTACTTTGC
TGCTTGCTTACACAAAGGTTGATTTTTGTCTCGCTACTGATGCAGGAGATTTTCTTTTGA
AATATTGACTCGATCTCAAATCAAGTAAGACTACCCGCTGAACTTAA
>OTU449
AAGTCGTAACAAGGTTTCCGTAGGTGAACCTGCGGAAGGATCATTATTGATTTCAAAACT
GGGATGTGCTGGTCTCCTTTCAAAGGGGGACAATTAGTGCACTCTCAACCTTGATAATCC
ACCCTGTGCACATTCTGTAGGCGAGAGGGTTGATTTCAATCATCTTGTCTACATTTTTAA
CACACTCAATATATATTAATGGATGGTCGTTTGAAATATTAATACAACTTTCAACAATGG
ATCTCTTGGTTCTCGCATCGATGAAGAACGCAGCGAATTGCGATATGTAATGTGAATTGC
AGAATTCAGTGAATCATCGAATCTTTGAACGCACATTGCACCCTCAGGTCTTTTCCAGAG
GGTATGCCTGTTTGAGTGTCATTAACAACATCAATGTAGAACATTTTTGTTATGCTCTAC
ACTTGGAAGTTGAAGGCTTGCTGGCCAGTCATGGTCAGCTCCTTTTAAATTCATTAGCGG
GACTTTTGAAGACTTGGCTTCAGTTTGATAATAATGTCTATGCTGTCGCTAAGGAACGTT
TATGTCTGGCTTATGATTGTCCTTTGGACTGTCTCTTATGGAGGCATAACCCACTTTGAC
TTTTGACCTCAAATCAGGTAGGACTACCCGCTGAACTTAA
>OTU450
AAGTCGTAACAAGGTTTCCGTAGGTGAACCTGCGGAAGGATCATTAACGTGCCGTGAGGG
TCGCCTTTAAACAGGTATGACCTTTCACTTGGCCACCCTTGTTTATCTTTAACCTGTTGC
TTTGGTGGGCCCGCCCCAAAAAGGCCGCCGGGAAATCTATACTTTCCGGGCCCGTGCTCA
CCGAAGTCTTAATTGAACTCTTGATTATAATTTTGCTGTCTGAGCATTAGAAGAAGCAAA
TTTTTAAAACTTTCAACAACGGATCTCTTGGTTCTGGCATCGATGAAGAACGCAGCGAAA
TGCGATAAGTAATGTGAATTGCAGAATTCCGTGAATCATCGAATTTTTGAACGCATATTG
CTCCCTCTGGTATTCCGGAGGGAATGCCTGTCCGAGCGTCATTAGCAACCCTCAAGCACG
GCTTGTGTTGAGCTTAAATATATGTTCCTTTGTGAACAGGCTTAAAATGCAGTGGCGATG
CCGAATTTGGTGCCCAAGTGTTATCGGGCTCTGTCACACGCTTTGGTGGCCCAGTCGGCA
CTTTTTGCCTGGCTTTTTAATTATATTCTAAATCAGGATTGACCTCGGATCAGGTAAGAG
TACCCGCTGAACTTAA
>OTU451
AAGTCGTAACAAGGTTTCCGTAGGTGAACCTGCGGAAGGATCATTAAAATAATAACGAAT
TTGCTGGGGCGGATTTTCTGCCCCGCGTATTCAACCAACCCGCTCTTGTATTTGGATCAA
CATCAAACAAACAAAAAATTTTATATATAATAAAAAACAAACTTTCAACAACGGATCTCT
TGGCTCTCGCATCGATGAAGAACGCAGCGAAATGCGATAAGTAGTGTGAATTGCAGAACT
TTGTGAACCATCGAATCTTTGAACGCAAATTGCGCCTTCTTTCGGAAGGCATGTCTGTTT
GAGGGCACCATTTAACAAATAATGTGCAGGTTGCGTGTATGTGCAGTTTGTGTGTATGCG
CAGCAGGCACACGTCGATGAGCTTTCCGAAAACGTCATAGTTTTCGGTGGCGCACAATGA
ATAGCGTGGGCCTTTTTTTTCAATGCGAGTGTAATAAACTTGATGTGAACGACACTTGTT
GCGGAAAAATGTGGCGCGCAATGGGTGTGGCGAATTTACCCCTGCCCCAATGCCACTCTT
TCTTTTCGAAAGATAATTTATCTTCAGGGCCTCAAATCAGACAAGAGTACCCGCTGAACT
TAA
>OTU452
AAGTCGTAACAAGGTCTCCGTTGGTGAACCAGCGGAGGGATCATTACCGAGTTTACAACT
CCCAAAACCCCGTGTGAACGCTACCATCGTTGCCTCGGCGGGACCGCCCCTGGACAAGGC
GCCCCGCCGGAGGAAAACCCCAGACCCTCGTGTTTAGGCCGCCACTGGGCGGTCCGCATC
ACCTCTGAAAACCCCCTGCGCTCCCCGGAGCGGAGGGAAATGAATCAAAACTTTCAACAA
CGGATCTCTTGGCTCTGGCATCGATGAAGAACGCAGCGAAATGCGATAAGTAATGCGAAT
TGCAGAATTCAGTGAATCATCGAATCTTTGAACGCACATTGCGCCCGCCAGTATTCTGGC
GGGCATGCCTGTCCGAGCGTCATTTCAACCCTCGAGCCCCCCCGGGGGCCCGGTGTTGGG
GGACGGCCCCGCCCACCGCGGGCGCCGCCCCCGAAATCCAGTGGCGGTCCCGCCGCGTCC
TCCCATGCGCAGTAGCTCTTGCTCGCAGAGGGAGCGCGGCGAGGCCACGCCGTAAAACCC
CATACTTCTGAAAAGGTTGACCTCGGATCAGGTAGGACTACCCGCTGAACTTAA
>OTU453
AAGTCGTAACAAGGTTTCCGTAGGTGAACCTGCGGAAGGATCATTACCGTGGGGCTTCGG
CCCTATTGAGATAGAACCCTTGACCTTTTATCGAGCACCGTACGTTTTCCCTGGCAGGTC
CGCCCGCCATTAGGGACACTATAAACTCTTGTAGTCTAGCAGTACCTGTCTGAAAAACAA
AACAATAAATTAAAACTTTCAACAACGGATCTCTTGGTTCTGGCATCGATGAAGAACGCA
GCGAAATGCGATAAGTAGTGTGAATTGCAGAATTCAGTGAATCATCGAATCTTTGAACGC
ACATTGCGCCCTTTGGCATTCCTTAGGGCATGCCTGTTCGAGCGTCATTTACACTCTCAA
GCACTGCTTGGTGTTGGGCGTTTGTCTAAGCCCCCCTTTCCGGGGACATAGACTCGCCTT
AAAGTTATTGGCGGCCGGTTTGTAGGCTTCAAGCGCAGTACAATTGCGAGTGAAATCTGC
GGATCTGCGACCAAAAGGTACATTCTCCATTTTGACCTCGGATCAGGTAGGGATACCCGC
TGAACTTAA
>OTU454
AAGTCGTAACAAGGTTTCCGTAGGTGAACCTGCGGAAGGATCATTAATGATTTTTAAGCA
AACCAAGCTTTTTTTATAAAAAGTGAGGTTTTGCCGAATGTATTTAAAACCCCCCACTCT
TAAAAAAAATATATATATTTCATTCATATAAAATGAATAAAAAAAAGATCACTTTCAACA
ACGGATCTCTTGGTTCTCGCATCGATGAAGAACGTAGCGAAATGCGATATGTAGTGTGAA
TTGCAGATTTGTGAATCATCGAATCTTTGAACGCAAATTGCACTCCTTGGTATTCCGAGG
AGTATGCCTGTTTGAGGGTCGTCAAATCAACATCGAAATTCATTTGCTTTTTGTAAATGT
TTATCGGATTTGAGCCGTCTTTTTTTATTTTTTTAAAGTGGCTTAAAATGTATTTCTTGG
TATCGAAAAACGTTATTTTACGATCAAATTGATTAAAAAAAACAAACGTTTCGAATGCCG
TTTTTTAATGTAATACGTTTGACCTGTGGTGTTTAGTCATAGTTTCATTCGTATACGATT
TTTTAATTTTTGACCTCAAATCAGGTAAGAACACCCGCTGAACTTAA
>OTU455
AAGTCGTAACAAGGTTTCCGTAGGTGAACCTGCGGAAGGATCATTAAAAATTTTGGGAAA
ATGTTTAAATTTTTCCATTGCTTTATTCAAAAATTTTCATTCTGTAATTTATTTTTTAAA
TGAATTCTAAAAAAATTAAGATAACTTTCAACAACGGATCTCTTGGCTCTTGCATCGATG
AAGAACGCAGCGAAATGCGATAAGTAATGTGAATTGCAGAATTCCGTGAATCATCAAATC
TTTGAACGCAAATTGCACTTCTTGGTATTCCGAGGAGTATGCTTGCTTGAGGGTTGGTCT
ACAAAAAAATCGTGAAAATTTTTTTCGCGGATCTGGGTCTTCCGAGCCTCGACTTTGGTG
ACCTAAAATTTATCTTAACAATCTTTAGGTACTATTAGAAATGTTTATCTTACAATATTG
TAAGTTCATTGATAATTATACCGAGTGTTGTGTCGCGTTATTCGCCTAGTTTCTTAAGTA
GGTGAAATAATTCAATCTTTTTAATCCTACCTCAAGTCAAGTAAGAATACCCGCTGAACT
TAA
>OTU456
AAGTCGTAACAAGGTTTCCGTAGGTGAACCTGCGGAAGGATCATTACCATACCACAGCAA
GGGTTTATATTCTTTTCAACCCCTTTGTGAACTTAAAAACCATTTTCGCTTCGGTAGCAT
GCATAATTAGAGATAATTATGCTGTCAGCCTACCGGTAGCACCTCTTTTATAAACTTGTC
TTTTTATAAACTTGTCTGATAAATTTTTGAATGAAAAATTAAAACTTTCAACAACGGATC
TCTTGGTTCTCGCATCGATGAAGAACGCAGCGAAACGCGATAGTTAATGTGAATTGCAGA
ATTCAGTGAATCATCGAGTCTTTGAACGCATATTGCGCCTATTGGTTTTCCTTTAGGCAT
GTCTGTTTGAGCGTCATTATAACATTTCAGCACAAGCTGGTTATGAGCTTTTTATTTGAA
AAAAAAAAAAGGCTTTAAAGTTGCATGTTCTGCAAGTTGCTTTGCTAAACTAAAAAACAT
AGTAATTTTCTTTGTTTTTTAAAGGCTTCGCATGTTTTGCCTGAATAAAATTTTATTTTG
AAGGTTTGACCTCAGATCAGACAAGAATACCCGCTGAACTTAA
>OTU457
AAGTCGTAACAAGGTTTCCGTAGGTGAACCTGCGGAAGGATCATTAAAAAATTTTTTCTC
TCCATTTACTGGAGGGTTAATTTGTATTCAAATTCCACTCTTAAAATTTTAATAAATTTA
TATAATAAATAAATAATAATGATAACTTTCAACAACGGATCTCTTGGCTCTCGCATCGAT
GAAGAACGCAGCGAAATGCGATACGTAGTGTGAATTGCAGGTTTACGTGAATCATCGAAT
CTTTGAACGCAAATTGCACTTTCCAGTATTCTGGAAAGTATGCCTGGTTGAGGGTTATTT
AAATAACATTCGCGAATTTTTTTTTCGCGGTTTTGAGTTTTCCGGTGTTACAAATGCTGG
TGACTTTAAAATGATTTATTTCTTGGTACAAGTCAAGACGTTCTATTCTAATGTGGTTCG
TTGAAAACTTTACCTCAATACGTATTATGCTTTGCGCGCGCGTGATTTCGTGTCGTGTCT
AGCATATACTTTTTTTTTAATGACCTCAGCTCAAGCAAGGATACCCGCTGAACTTAA
>OTU458
AAGTCGTAACAAGGTCTCCGTTGGTGAACCAGCGGAGGGATCATTACAGGACTCGCAAGA
CTCCTACAACCCTGTGAACCTACTATACGAACGTTGCTTCGGCGGGTGCGCCCCGGGGAT
TCGTTCCCGCGGCGCGTCAGCCCGCCGGCAGCCTACAAATTCTGTTTCTTTGCGTTGGCA
TCTCGAGAAAAACAAATAAGTTAAAACTTTCAACAACGGATCTCTTGGTTCTGGCATCGA
TGAAGAACGCAGCGAAATGCGATAAGTAATGCGAATTGCAGAATTCCGTGAGTCATCGAA
TCTTTGAACGCACATTGCGCCCGCTAGTATTCTGGCGGGCATGCCTGTTCGAGCGTCATT
GCAACCCTCAGGCCCAGCCTGGCGTTGGAGGACTGCGCTGCAGCCTCCCAAAGCAAGCGG
CGGCGGCGCCCCAAAACCGAACGCAGTAGTTACTTCTCGTTCTGGGTGTGGGACGTTGAC
CTGCCGGAAAACCCCATCTTTTTAGTGGTTGACCTCGAATCAGGTAGGAATACCCGCTGA
ACTTAA
>OTU459
AAGTCGTAACAAGGTTTCCGTAGGTGAACCTGCGGAAGGATCATTACAAATCTTTGGGGA
CTGGTCGCCGTGAATAACGGTGTACTGGTTTCACATTAGCACAAGGTCGCAAGGCCTTGA
TGTTTACGCTTGTTTGTTTGACAGAGTTAGTTGAGAATAATAAAGACAACTTTTAACAAT
GGATCTCTTGGCTCTTGCAACGATGAAGAACGCAGTAAAGTGCGATATGTAGTGCGATTT
GCATGAATCTGTGAGTCATCTAATCTTTGAACGCAACTTGCGCCTTTTACGAGGCATGTT
TGTTTGAGTGCCGCAATCCTATGCAGCAATGCGATTTGACTCTTGTCTTTGTTGACCGAG
TTTAAAAAAAGCTAGAGGATGGTCAGTTTAGACTAGCCCGAGTGCTAAGCATTCTTGGGT
CTAGCGCTAGATTGCTCATTACATTTATTTTTTATTTTGGCCTCAAATCAAGCAAGACTA
CCCGCTGAACTTAA
>OTU460
AAGTCGTAACAAGGTCTCCGTTGGTGAACCAGCGGAGGGATCATTACCGAGTTTACGCTC
AAACCCACGTGGACCCGAAATGTTGCTTCGGCGGGCGCCGCCCGCCAAAGGTCTACGCCA
TTAGGCTCTGACAGCGGCTCTGCCGCACCCTGTCCTCTGAATCTGCTTCCAAAAAATCAA
AACTTTCAACAACGGATCTCTTGGTTCTGGCATCGATGAAGAACGCAGCGAAATGCGAAA
AGTAATGTGAATTGCAGAATTTAGTGAATCATCGAATCTTTGAACGCATATTGCGCCCGC
CGGCACTCTGGCGGGCACGCCTGTTCGAGCGTCGTTTCACCACTCGGGCTTCTGGTCCGG
TGTCGGGGCACTGCGATCTTATGCGCAGGCCCCAAGATGCAGCGGCGGACAAGCCGCGGT
CCTGGGCGTAGTAGCACAACAGTCTCGCTCCGGCGGCCGCGACGTGGCCCTGCCTTGTCT
TGTCCCTTTAAACCACAAGTCGACCTCGGATCAGGCGGGACTACCCGCTGAACTTAA
>OTU461
AAGTCGTAACAAGGTTTCCGTAGGTGAACCTGCGGAAGGATCATTATTGATTCACGGGAA
AGGGATGTGCTGGCGAAAGAGCCTCTCTTTTGCATTGTGCACTCCTGCACTCCCTCCTTC
TGAAATTTGTCCCTGTGCACCCTTTGTAGATGGGAATTTGGAGTTCCTTCATTTTCCTGT
CTATGCTCTTTTGTTACAACCCAAAATTTAGTTGTTTTAAATGTTTGGCTTGTATAGCCA
GCTAAAAATATAATCACAACTTTCAACAATGGATCTCTCGGTTCTCGCATCGATGAAGAA
CGCAGCGAATTGCGATATGTAATGTGAATTGCAGAATTCAGTGAATCATCGAATCTTTGA
ACGCATCTTGCACCCCCTGGTATTCCAGGGGGTATGCCTGTTTGAGTGTCATTTTTCAAT
CTCAATGCAACGGAAGTGTCCGCTGGGCGTTCCCTTGTATTGGACAATGAAGGTTGCTGG
GTACCGCCAGCTTCTTTGAAATGCATTAGCAGGAAATAAGTAGAGTCGGCTTCGGTTTGA
TATGATCTATGCTGTTGCCGTCCGAACTTGCATGTTCTGCTGACTTGTCTTTGTATGAGA
CTGTCCATCCTGTGGACACTTTATCTAACTTGACCTCAAATCAGGTAGGATTACCCGCTG
AACTTAA
>OTU462
AAGTCGTAACAAGGTTTCCGTAGGTGAACCTGCGGAAGGATCATTACAGAGTTCATGCCC
TCACGGGTAGATCTCCCACCCTTGAATACTATACCTTTGTTGCTTTGGCGGGCCGCTTCG
GCTACCGGCTCTGGCTGGTAAGTGCCCGCCAAAGGACCCCTAAACTCTGAATCTTAGTGT
CGTCTGAGTACTATATAATAGTTAAAACTTTCAACAACGGATCTCTTGGTTCTGGCATCG
ATGAAGAACGCAGCGAAATGCGATAAGTAATGTGAATTGCAGAATTTAGTGAATCATCGA
ATCTTTGAACGCACATTGCGCCCCTTGGCATTCCGAGGGGCATGCCCGTTCGAGCGTCAT
TATAACCCCTCAAGCCTAGCTTGGTGTTAGGGCCTGCTGTTACCGGCAGCCCTTAAAATC
AGTGGCGGTGCTATCTGGCTCTAAGCGTAGTAATACTTCTCGCTACAGGGTCCCGGTGGA
TGCTTGCCATCAACCCCTAATTTTCTATGGTTGACCTCGGATCGGGTAGGGATACCCGCT
GAACTTAA
>OTU463
AAGTCGTAACAAGGTCTCCGTAGGTGAACCTGCGGAGGGATCATTACCGAGTTGTGGAAA
CACAATCTCCCTTTCTTGTTGTTTGACCGGTTGCCTTGCCTTCGGGCAGGATTATTCTGA
ATCAGTGTCGTCTGAGTACTTTTATAATACTATAAAACTTTCAACAACGGATCTCTTGGT
TCTGGCATCGATGAAGAACGCAGCGAAATGCGATAAGTAATGTGAATTGCAGACACCGTG
AATCATCGAATCTTTGAACGCACATTGCGCCCTTTGGTATTCCGAAGGGCATGCCTGTTC
GAGCGTCATTACACTCTTCTTCGGAGTCTTGACAGTGGCCGACGCCTTGTCTAAAACCCT
TGGTGGTAACTATCAATCACGCATAGTAATCTCTGCGAAGGTGGATAGGTAAACACTGAA
AACTTCTTGTTTGACCTCGGATCAGGTAGGGATACCCGCTGAACTTAA
>OTU464
AAGTCGTAACAAGGTCTCCGTTGGTGAACCAGCGGAGGGATCATTACAGAGTTGAAAAAC
TCCCAAAACCATTGTGAACGTCACCGTTACTGTTGCTTCGGCAGGTGGCTCCCACTCGGG
TGCCGCGCCCTCCCCTCAGGGGTTGGTAGCCTGCCGGAGGCGTCTCAACTCTCGATTTCA
GTTGGCATCTCTGAGTAACTTAAAAATAAGTCAAAACTTTCAACAACGGATCTCTTGGTT
CTGGCATCGATGAAGAACGCAGCGAAATGCGATAAGTAATGTGAATTGCAGAATTCAGTG
AATCATCGAATCTTTGAACGCACATTGCGCCCGCTAGTATTCTGGCGGGCATGCCTGTTC
GAGCGTCATTTCAACCATCAAGCCCTAGGCTTGTGTTGGGGCCCTGCGGCCGTCCGCAGC
CCCCGAAAAGCAGTGGCGGGCTCGCTATCACACCGAGCGTAGTAGTATATCTTCGCTAGG
ACGTGGTTGTGGGTTCCGGCCGTGAAACACCCAAACTTATCAAGGTTGACCTCGGATCAG
GTAGGAATACCCGCTGAACTTAA
>OTU465
AAGTCGTAACAAGGTCTCCGTAGGTGAACCTGCGGAGGGATCATTACCGAGTTCTCGCCC
TCGCGGGTAGATCTCCCATCCACTGTTATCACTACTATTGTTGCTTTGGCGGGCCGCCAG
GTCAGGCCTGGCCGCCGGCGCAAGCTGGCGCGCGCCCGCCAGAGGCTCCAAAAACACTTA
ATATTGGTGCTGTCTGAGTACTATAACAATAGTTAAAACTTTCAACAACGGATCTCTTGG
TTCTGGCATCGATGAAGAACGCAGCGAAATGCGATAAGTAATGCGAATTGCAGAATTCAG
TGAGTCATCGAATCTTTGAACGCACATTGCGCCCTGTGGCATTCCACAGGGCATGCCTGT
TCGAGCGTCATTTCAACCCTCAAGCCCTGCTTGGTGTTGGGCCCTGCCCGTGTGCGGCCG
GCCCTAAAGACAGTGGCGGCGCCGCTCGGCCCTAAGCGTAGTACAGCTCTCGCTCCAGGG
TCGTGCGGTGGCCTGCCAGAACCCCCAACTCTGTGGTTGACCTCGGATCAGGTAGGGATA
CCCGCTGAACTTAA
>OTU466
AAGTCGTAACAAGGTATCCGTAGGTGAACCTGCGGATGGATCATTACAGAAATAGGAACC
AGCCTCTAGCTGATACCTTTGTGGTTTATGTTTGTCAGTTGGCGGCTGGGGAGCGAGGCC
GCCAACGTTAAACCTTATCATGTATCTATGCAGTGTCTGATTACAAACCTTTTAATCTAT
ACAACTGCTAGCAACGGATCACTCGGCTCTCGCGTCGATGAAGAACGTAGCAAAGTGCGA
AAATTAATGCAACACGCAACACGTGAGTCATCGAGTCTTTGAACGCATATTGCACCCGAC
AGGCTCGCTTGTCGGGTCTGCCTGTCTGAGTATCAGCACGGACCCAGTTGTTGTACGAGG
TTGTATATTCGGCCTTGTCGCGGCAGCTGGTGCTCGCCCGCCATTCTGTGTGGGCGGAAA
TAGGGTTTCGGGTGCGGCGCGTCTCGACGCGCTCGCCCGCTCCCTGAAATACATTGGCTA
CCGGCACTATTGCTGCGCGCCCCGCTTCTAGCATTGTAATCATCCTCGGATGTGTCCTTG
CTTCACGGCGTGGCGGAACGGCGGTGCTGCGCGAGCCAGCGCGCGTGCAAACCCTAAAAC
CTAAACCCTTGATCTCAGATCAGGCAGGATGACCCGCTGAACTTAA
>OTU467
AAGTCGTAACAAGGTTTCCGTAGGTGAACCTGCGGAAGGATCATTAACGAGTAAAAAGTC
GCTCGACCGTGCTGGCGGAGACGCATGTGCACGTCGGTCGCAAACCTCATCCACACACTT
GTGAATCTATGGCCTTTGGGTCTCTGACCCGGGGCAACCTTTTTTACCCACTCTGTTCGT
AAAGGAATGTCATACGTGTGATAAACACAAATGAAACAACTTTCAACAACGGATCTCTTG
GCTCTCGCATCGATGAAGAACGCAGCGAAATGCGATAAGTAATGTGAATTGCAGAATTCA
GTGAATCATCGAATCTTCGAACGCACCTTGCACCCTTTGGTATTCCGAAGGGTACACCCG
TTTGAGAGTCATTGTAATCTCACCTCAGAGTCTTTTCTCTGGTGTGGACTTGGACGTTGC
CGTGTCACGGCTCGTCTCGAACCTCTCAGTGTGACCCGTTTGTAGGTGTCTACAGTGTGA
TAGGTATCTTCACTGTCCTAGTCTCTTCGGAGACACACCCTCAGATGTGGACCCATGCTA
CCAACTGTCTTCGGACAATCAATGACGATTTGACCTCAAATCGGGTGGGACTACCCGCTG
AACTTAA
>OTU468
AAGTCGTAACAAGGTTTCCGTAGGTGAACCTGCGGAAGGATCATTAACAAGTCCGTGTGC
GCCCATTCTCTTTTCTTCTCTTGGGAAAGGAGGTGGGGCAGCACATTTGCTCCGTGCGTC
GCAAGACGTGCGTGAACATTATTTCACCGTTTGACCGATCATCGAGAAAAAGAAAGCAAA
CTTTTAACAATGGATCTCTAGGCTCCTGCATCGATGAAGAACGCAGTAAAGTGCGAAAAG
TAGTGCGATTTGCATGTTCTGTGAGTCATCGAGTCTTTGAACGCATATGGCGCCGTGCAG
TCCGCTGTGCGGCATGCCTGTTTGAGAATCACAACTTTACTAACGTGTTGGGCTCTCATC
ATTGACTGCCTTGAAGCTTTGCTCGTGCCGCGATCAATTTGAGCCGACACGCAACAGCCA
AACGATCTCAAATCAGGCAAGATTACCCGCCGAACTTAA
>OTU469
AAGTCGTAACAAGGTTTCCGTAGGTGAACCTGCGGAAGGATCATTATTATTTAGGTGGGG
GTTTGCTGCTCATAACTGTTGCTCTTGTGGTGTCTCGAATTTGCAGTAAACTCTTACCTG
AATAAAATTCCTATTTCGAAATAGGAGCGAGATAAACTTTATATTTAAAACCTGACCTTA
AATATTTTTGTCTGTATTTTGAATGATAAAATTAAAGATCACTTTCAACAACGGATCTCT
TGGCTCTCGCATCGATGAAGAACGTAGCGAAGTGCGATAAGTAATGTGAATTGCAGAATT
CCGTGAATCATCGAATCTTTGAACGCATATTGCACTTTCTGGTATTCCGGGAAGTATGCC
TGTTTGAGGGTCAGTTAAATAAAAATCGGCATTGTTGCTACCTCTCGTGGTGACGCGTCG
GAGCTGAGTCGTCTTATCTTCGGCTAAGTGACTTAAAATTTTGCATGATTTTCGAACGTA
TTTAAATTGCTTACGTACGTTTGAGATATCGAATGTTTATTAGGTTCGGTCATCCTCATG
AACCGCGCCTATAATTTTTTCATTAAATGACCTCAAATCAGGTAAGAATACCCGCTGAAC
TTAA
>OTU470
AAGTCGTAACAAGGTCTCCGTAGGTGAACCTGCGGAGGGATCATTACACAAATATGAAGG
CGGGCTGGAACCTCTCGGGGTTACAGCCTTGCTGAATTATTCACCCTTGTCTTTTGCGTA
CTTCTTGTTTCCTTGGTGGGTTCGCCCACCACTAGGACAAACATAAACCTTTTGTAATTG
CAATCAGCGTCAGTAACAAATTAATAATTACAACTTTCAACAACGGATCTCTTGGTTCTG
GCATCGATGAAGAACGCAGCGAAATGCGATAAGTAGTGTGAATTGCAGAATTCAGTGAAT
CATCGAATCTTTGAACGCACATTGCGCCCTTTGGTATTCCAAAGGGCATGCCTGTTCGAG
CGTCATTTGTACCCTCAAGCTTTGCTTGGTGTTGGGCGTCTTGTCTCTAGCTTTGCTGGA
GACTCGCCTTAAAGTAATTGGCAGCCGGCCTACTGGTTTCGGAGCGCAGCACAAGTCGCA
CTCTCTATCAGCAAAGGTCTAGCATCCATTAAGCCTTTTTTTCAACTTTTGACCTCGGAT
CAGGTAGGGATACCCGCTGAACTTAA
>OTU471
AAGTCGTAACAAGGTTTCCGTAGGTGAACCTGCGGAAGGATCATTATTGATTTCAAAAAC
GGGATGTGCTGGTTCTCTTTTAAAAGGGAGGACATTGGTGCACTCTCAACCTTGATAATC
CACCCTGTGCACATTCTGTAGATGAGGGGATTAATCACCTCGTCTACATTTTTAACACAC
TCAATTTTATTAAATGGATGGTAGTTTGAAATATTAATACAACTTTCAACAATGGATCTC
TTGGTTCTCGCATCGATGAAGAACGCAGCGAATTGCGATATGTAATGTGAATTGCAGAAT
TCAGTGAATCATCGAATCTTTGAACGCACATTGCACCCTCAGGTCTTTTCCAGAGGGTAT
GCCTGTTTGAGTGTCATTAACAACATCAATGTAGACGTTTTATTATGCTCTACACTTGGA
AGTTGAAGGCTTGCTGGCTGTCATAGTCAGCTCCTTTTAAATTCATTAGCGGGACTTTGA
AGACTTGGCTTCAGTTTGATAATAATGTCTATGCTGTCGCTAAGGAACGTTTGTCTGGCT
TATAATCGTCCTTTTGGACTGTCTCTTATGGAGGCATAAAACACCATTTGACTCTTGACC
TCAAATCAGGTAGGACTACCCGCTGAACTTAA
>OTU472
AAGTCGTAACAAGGTTTCCGTAGGTGAACCTGCGGAAGGATCATTATTGATTTTCAAATG
GGATGTGCTGGTTCTCCTTTCAAAGGGGGGACAATTGTGCACTCTCAACCTTGATATCCA
CCTGTGCACATTCTGTAGGCGGGGGATTGTTTATTCAAACCCTTGTCTATGTTTTTGTTA
CACACAATTTATCTTATGGATGGTTAGTTGGAAATACTAATACAACTTTCAACAATGGAT
CTCTTGGTTCTCGCATCGATGAAGAACGCAGCGAATTGCGATATGTAATGTGAATTGCAG
AATTCAGTGAATCATCGAATCTTTGAACGCATATTGCACCCTCAGGTCTTTTCCAGAGGG
TATGCCTGTTTGAGTGTCATTAACACATCAATGTAGACTTTCTTGCTCTACACTTGGAAG
TTGAAGGCTTGCTGGTTGTCATGATCAGCTCCTTTTAAATTCATTAGCGGGACTTTTGAA
GACTTGGCTTCAGTTTGATACAACGTCTATGCTGTCGCTAAGGAACGGTTTAGTCTGGCT
TATAATTGTCCTTTGGGACTGTCTCTAGTGGACATAACAAACTTTGACTCTTGACCTCAA
ATCAGGTAGGACTACCCGCTGAACTTAA
>OTU473
AAGTCGTAACAAGGTTTCCGTAGGTGAACCTGCGGAAGGATCATTAACGAGTTCAGTCCC
GGGATTGATGCTGGCGGCCCCTCTCGGGGAGGCATGTGCTCGTCCTGTGGGCCATCCACA
CTCACAACCCCTTTGTGCACCATGAGAGGTGTGGGTCCTCCCTTAACCCGGGGGGGATCA
ACACTTCGAACGCATATACACACACTTCTATTCAGTTCTGTAGAATGTAATGACCGGGTA
GCCGGTCGAACCTATATACAACTTTCAACAACGGATCTCTTGGCTCTCGCATCGATGAAG
AACGCAGCGAAATGCGATAAGTAATGTGAATTGCAGAATTCAGTGAATCATCGAATCTTT
GAACGCACCTTGCGCTCCTTGGTATTCCGAGGAGCATGCCTGTTTGAGTATCATGAAATC
ATCAATCCCCCGAGCTTTGTTGTTTCGGAGGCATTGGACCTTGGGGGTTGTTGCCGGGCC
CCTTGCGGGGTCGGCTCCCCTTGAATGCATTAGCTGGGCACTTGACGGAACCCCGGCGGT
TCACGGTGTGATAATTCTTTTATACACCCATGGGACCCCGGAAACCGGTCTAGCTTCCAA
CCGTCCGCGAGGACAACACTTTGAAATCCGATCTCAAATCAGGTAGGACTACCCGCTGAA
CTTAA
>OTU474
AAGTCGTAACAAGGTTTCCGTAGGTGAACCTGCGGAAGGATCATTATTGATTTAAAGATG
TGCTGGCATTTCTTCACAGGTTTGCATGTGCACTCTAAAATCTCCTTCTCTTACCCCATT
GTGCACACTCCAGTAGGCAGACAGAAATCCACAGAGCAATCTGTGCAATCTGATTTGTCT
ATGCTTTTACCAAACACCAATAACATGTCAGAATGATCTATGTAGTAAGCTTTAAATAAG
CTGAAATCTAATACAACTTTCAACAATGGATCTCTTGGTTCTCGCATCGATGAAGAACGC
AGCGAATTGCGATATGTAATGTGAATTGCAGAATTCAGTGAATCATCGAATCTTTGAACG
CACCTTGCACCCTCTGGCATTCCGGAGGGTATGCCTGTTTGAGTGTCATTAATCTCTCAA
CACAAGAAATTTGCTTCTTGTGCTTGGACATTGAAGGTCTTGCTGGTGCAACAACTGTCA
GCTCCTTTTAAATGCATTAGCAAGGCAGTGTTAGGACTAGCCTCAGTTTGATAAGTTTTT
ATCTATGCTGTCGCTGGGTTTCCTCTTTATGCTTTGCTTCAAATTGTCTTTGGACTGCCT
GTCAAGGCAATAACATCCTTATTGATCGACCTCAAATCAGGTAGGACTACCCGCTGAACT
TAA
>OTU475
AAGTCGTAACAAGGTCTCCGTAGGTGAACCTGCGGAGGGATCATTACCGAGCGGCCCCCG
TGGCCCTTTACCCCCAAGACCGTGGACTCTAGACACGTGCTTTGGCGCCGGGAGCGCCTC
CTCTATGCTAGAATCCTGGCATGAAGTCTGAATCTGGGAATGAGAAACCAAAACTTTCAA
CAAAGGATCTCTTGGCTCTCGCATCGATGAAGAACGTAGTGAAGTGCGAAATGTAATGTG
AATCGCAGAACCTTGTGAATCATCGAATCTTTGAACGCACATTGCGCCTCCCCTCACGGG
GAGGCATGCCTGTCTGAGCGTCGTTTAAAACCAATGGACCCCCCCGATCCTCGCGAAGCG
GGTGGGAGGGACCGTGATGGGCCTCGCCGTCGATGGCGTCGCCTCGAATCGATGGGTCGA
GGGCGATGGATGAGATCCGTTAGGACCCGGCCGTCGCCCCGACCGTAGACCTCTGATCCG
ACCTCAGATCAGGTAGGGACACCGCCTGAACTTAA
>OTU476
AAGTCGTAACAAGGTTTCCGTAGGTGAACCTGCGGAAGGATCATTACAGATTCGATAGGA
TGTGCTGGCCCCTCGGGCACGTGCACTCCATCAACCCCTCATACCCCTGTGCACCTCGGA
CGCGCACCTCCCCGCCTCTGGGGCCGCGGCGCGTATCATTTACAAAACCTCTGCGAACAG
AGACCCGTGAGGTCGAAGCGATAATAACTTGTACAACCGCCAGCAACGGATCTCTTGGCA
TCCCAATCGATGAAGAACGTAGCGAATTGCGATAAGTAATGTGAATTGCAGAATTCAGTG
AATCATCGAATCTTTGAACGCACCTTGCACCCTTCGGCCCCCGGAGGGTATGCTCGGTTG
AGTGTCTTGAACATCTCAAACCTTTTGATTTCTTCCCGGCCCCCCTTGTTCGTCACGGCA
TCGTCTTGCGAGACGACGTGAGGTGGAGGGGAGGTCAAAGTCAATCGGGATTGGACTTGA
GCGTCGCCGGCCATCGGTCGGCACGCTCGAAATGAATTAGCTGGACCGGTGCCGTCCATC
CTTGGCGTGATAAGCATTGATCGTCATGTGGATCGGCACGCCGGGCCGCTCACAGTCGTC
CTCGGACAACGCTTGATCTTTACACCTCAGCTCGAGTAGGACTACCCGCTGAACTTAA
>OTU477
AAGTCGTAACAAGGTTTCCGTAGGTGAACCTGCGGAAGGATCATTATAAAATTTTCGTAT
ATTTATTTTTTAAATATATAAAAATCATACATGTATTCAAAACCCACACGCTTGTAACCA
ATTTTAACAAAACATTATACCTCGCGTATAATGATAATTAAAAAACAACTTTCAACAACG
GATCTCTTGGCTCTCGCATCGATGAAGAACGCAGCGAATTGCGATAAGTAATGTGAATTG
CAGAATTACGTGAATCATCGAATCTTTGAACGCATATTGCACTCTCTGGCAATCCGGAGA
GTATGCCTGTTTGAGGGTCAGTAAATAACAAATTATCACAATCGTTGGTTGTGGAATTGG
GCCCTTATTTCGAACAGACTTATGGCCTTAAATTTACGCCATGTGCTTAATTCGAACCAA
GCGGAGCAATTAAACATTCTCTCGTTATACGGATTAATCGCAAGCGTCACGATCCCTTGG
ACGACGAAAAGCGCTTTCGCGAGCGCGAAGCCCAAGATCGTAAATCAATTATTGACAAAT
GACCTCAAATCAGGCAAGAATACCCGCTGAACTTAA
>OTU478
AAGTCGTAACAAGGTTTCCGTAGGTGAACCTGCGGAAGGATCATTATCGAGTTTTGAACA
GGTTGTAGCTGGCCTCTTATGAGGTATGTGCACGCCTGGCTCATCCACTCTTCAACCCCT
GTGCACTTTTCATGGAACAGGCAGAGGCTGAGAATATTTCTCGGTTCAATGTTTGCTCTG
TGTAATTTTTATACCAACTCTTGTTGTATATGAATGTCTTCTTGCAGATAATGCAAACTA
TAAAATAACTTTCAGCAACGGATCTCTTGGCTCTCGCATCGATGAAGAACGCAGCGAAAT
GCGATAAGTAATGTGAATTGCAGAATTCAGTGAATCATCGAATCTTTGAACGCACCTTGC
GCTCCTTGGTATTCCTTGGAGCATGCCTGTTTGAGTATCATGGAATTCTCAACTCCCAAG
TTTCTTTGAAGCATGGTGAGCTTGGACTTGGAGGATAAGTGCTGGCTATTAATCTAGTCA
GCTCCTCTGAAATGCATTAGCATAGATTTTGCAATCATCTTCAGTGTGATAATTGTCTGC
GCTGTCGATGTAAAGCAATCTATATTTATGCTTATAGTCGTCTTTTAAAGACACTTCTTT
GACTTCTGATCTCAAATCAGGTAGGACTACCCGCTGAACTTAA
>OTU479
AAGTCGTAACAAGGTCTCCGTAGGTGAACCTGCGGAGGGATCATTATCGAATGGTCTTTT
GACCTTCTACCTCTCAAACATGTGGAAGCAATAAATGTGCTTCGGGGTCCATATGGACCC
CGCTTTTATGCTGGAATATGCATGTGTCTGAATCTGATACAAAGAATCAAAACTTTCAAC
AAAGGATCTCTTGGCTCTCGCATCGATGAAGAACGCAGCGAAGCGCGAAATGTAGTGTGA
ATCGCAGAACATTGTGAATCATCGAATCTTTGAACGCACATTGCGCCTCTCGTGAGGGAG
GCATGCCTGTCTGAGTCTCATTTAAACTATAAATCCATTTGGGTTTGTGTTGGGTGTTTG
CCCATTTTGGCATCGCCTCAAAGTCATCTGTCTAATGAGCGGATGAGATCCTCTTGGACT
GACCGTTTGTATGACAATAAAATTATATCTTGACTTGAGCTCAGATCAGGTAGGACTACC
GCCTGAACTTAA
>OTU480
AAGTCGTAACAAGGTCTCCGTTGGTGAACCAGCGGAGGGATCATTAGCGTGTTGTTGTTT
GACACCCGCTGACCCCCCTGTGAACTGCGCGGCGTGGGCCGCTCTTGTTGCCTCGGCCAG
ATGCCCCAGGGCGGGGCCCCCGGCCTGGGAGACCAGGCACTGGCCGGCGGCGCGAACTTC
TGGAATCGAGATCGAGGGAAGCTCTGAGTGACCGAGATGTGAATCGCGACAAGAAAACTT
TCAACAACGGATCTCTTGGTTCTGGCATCGATGAAGAACGCAGCCAAATGCGATAAGTAA
TACGAATTGCAGAATTCCGTGAATCATCGAATCTTTGAACGCACATTGCGCCCGCCAGTA
CTCTGGCGGGCATGCCTGTTCGAGCGTCATCTCTCCCCTCAGGACGCGTCTCCTGGTGTT
GGGGCCGCCCCGCGCGACCGGCGGGGGCCCCGAAAGAGAGTGGGCGGGCTCCCTCGCAGG
CCCGGGCGTGGTAATCACGGCTCGCCTAGGGTCCTCGGGGGGGCGCCCCAGCCGAGAAGC
TCGCCTCCCCCCCCGCGGGGAGGCGTCACGCAGCCGACCTCGAATCAGGTAGGACTACCC
GCTGAACTTAA
>OTU481
AGTCGTAACAAGGTTTCCGTAGGTGAACCTGCGGAAGGATCATTAACAAATCATTTTACT
CTTTTCTGTGCTGTAAGGTACAGAAAAAGTAATATATGCGCTTGTACCAGTGATGGTACA
AATGCAAAACGCTTTTATTGTTTTATTGTCATAGTATCTATTAATTTAAAAACAACTTTT
AACAATGGATCTCTTGGCTCTTGCAACGATGAAGAACGCAGTAATGTGCGAAAAGTAATG
CGAATTGCATACCTCTGCGAGTCATCATGTCTTTGAACGCAAATGGCACTGCCACGTCAA
GTGGTAGTATGCCTGTTTGAGAACCATAAAACCAATCACAACTAGTTAGTTGTGGATCTG
GCTTGTCACACATTGTGGTGTCAAGCTGAAATTGATTACGTTGTGTGTGATGATTCACCA
GTGTGTTAGTGAACAGTCGTTCCATTCACTAGTGTTTTATCGCCATTCAAGCAACGTTCT
TGTACTTGAGTATTTACGTACTTGCGTACAACCCCAAAATATTTGGTCTCAAATCAGGCA
AGGCTACCCGCTGAACTTAA
>OTU482
AAGTCGTAACAAGGTTTCCGTAGGTGAACCTGCGGAAGGATCATTATTGAAAAACAGAGT
GCGCTTCATTGCGGCTCGCTTCATATCCACACACCCTGTGAACCGTAACACCTTTATTAT
GCTCTACCAGTTGAAGAATGTATAATTATTTAAAGTAAATAACTTTCAACAACGGATCTC
TTGGCTCTTGCAACGATGAAGAACGCAGCGAAATGCGATAAGTAATGTGAATTGCAGAAT
TCAGTGAATCATCGAATCTTTGAACGCACCTTGCGCCTTTTGGTATTCCGAAAGGCACAC
CTGTTTGAGTGTCGTGTAACCCTCAACCTTGGAGTTTTTTTTTAACCAAAACCCCAAAGG
CTTGGATGCTGAGTGTTGCTGTGATATTCACAGCTCACTTTAAATTTATGAGCGGTCCCT
TTGCTACTTGGATTGACTCGGTGTAATAACATATCCATCGAGGATGCTTTTAAGCAGCCA
AAAAGTGTAAGGGTAGCTTCTAATGGCATTATGCATCGATATTTAGACCTCAAATCAGGT
GGGACTACCCGCTGAACTTAA
>OTU483
AAGTCGTAACAAGGTTTCCGTAGGTGAACCTGCGGAAGGATCATTACAAATCATGGCGAA
CCTCGCGGTTTCGCGAGGTCATGCGTCCATTTTTTTTCGTATTTAAAACATCCCACTCTT
TAAAAAAATATATTTATCCAATGATAAAAATAAAAAGATCACTTTCAACAACGGATCTCT
TGGCTCTCGCATCGATGAAGAACGTAGCGAAGTGCGATATGTAATGTGAATTGCAGAATT
CCGTGAATCATCGAATCTTTGAACGCAAATTGCACTCTCCGGTTTTCCGGGAGAGTATGC
CTGTTTGAGGGTCAGCCTAAAATACATCGACATTGTTGCTGGTTGCTTGTTGCTTCGTGG
TGACTTTTGTCGGAGATTGGGTCATCTTAAACCTCTCTTTTTTGGTTTAAGCGACTTAAA
ATTTTTCTTTACGATTCCGTGAACGTTTCTAAGATTTTTATTTTCTTATACGTTTCAGGT
TATCGATCAATCATTATATTAGACGTGGCCGTCGCATCGGATCGCGTCCATAATAAGACT
TTCGTTAACTGACCTCAGACAGGTAAGAGCACCCGCTGAACTTAA
>OTU484
AAGTCGTAACAAGGTTTCCGTAGGTGAACCTGCGGAAGGATCATTAGTGATTATCTGGGA
TGTGCTGGCTCTATCTGAGTATAATGTGCACTCCTTTACAAATCCTAATCTCCACTCATC
TGTGCACCTCCGTAGACTTGAGGATGGTGTTGACAACCGTCTATGCTTTCCTTGTCTATG
TTTTCAATACACACGTCTTTTGTCTATGAATGGGTCATGTATAATGAAATACAACTTTCA
ACAACGGATCTCTTGGTTCTCGCATCGATGAAGAACGCAGCGAATTGCGATATGTAATGT
GAATTGCAGAATTCAGTGAATCATCGAATCTTTGAACGCACATTGCACCCTTCTGGTTTT
TTCCGAAGGGTATGCCTGTTTGAGTGTCATGAATCTATCAACGTAGTCAAGCTTTGTCTT
GTGCTATGATTGTATGAATGAAGGTTGCTGGAAATTTGTCAGCTCCTTTTAAATTGATTA
GCGAGAATGCTTTCAGCTCTGGTTTGATAAGTTTTTCTATGCCTTTGCTGATGCTATCAT
CTTTCGCTTCTAATCGTCCGTTTGGACTGTCTTTTGGAGACATGTCTTGATTTTGACCTC
AAATCAGGTAGGACTACCCGCTGAACTTAA
>OTU485
AAGTCGTAACAAGGTTTCCGTAGGTGAACCTGCGGAAGGATCATTAATAATTTTTTTAAC
CCTCCCTTTCGGGGGAGGGTTATTTGTATTCAAATTTCACTCTTCAAAAAACATTAATTT
TATTATAAACAATAATAATAAAGAAAACTTTCAACAACGGATCTCTTGGCTCTCGCATCG
ATGAAGAACGCAGCGAAATGCGATACGTAGTGTGAATTGCAGGTTTATGTGAATCATCGA
ATCTTCGAACACAAATTGTACTTCTCAGTAATATGGGGAGTATGCCTGGTTGAGGGTCAT
TTAAATAACAATCGCGAATTTTCGCGGATTTGGGTTTTTTCCGGTGTTTTTTTTTTTTTA
CGCTGATGACCTTAAAATAATTTTTTTTCGGTACAAGTCAAAACGTGCTATGTGACGTGG
TTCGTTGAAAACTTGACCTCATACATATATTATGTTTGCGTTGATCTCATTGGAGTGATC
GATGTTAAGCATATATTTTTTTTTATGACCTCAACTCAAGCAAGGATACCCGCTGAACTT
AA
>OTU486
AAGTCGTAACAAGGTTTCCGTAGGTGAACCTGCGGAAGGATCATTAAAAAATGATGCTGG
TTTCAGCCAGCAAAATCATCAATACCCAATGTGCATTTATTGAATGTTTTGGCTTTTGGC
AGGATCTCTCTTGAGGTCCTGCCAAAGGAGATCTTTTTTCATTTCCTGATTGCTTGACTG
ACTTGATAAATAAAAAATCTAATACAACTTTCAACAACGGATCTCTTGGCTCTCGCATCG
ATGAAGAACGCAGCGAAATGCGATACGTAATGTGAATTGCAGAATTAAGTGAATCATCGA
GTCTTTGAACGCATATTGCACTCTCTGGTATTCCGGAGAGTATGCCTGTTTCAGCATCAT
AAAACCTCCTCAACCCTTCCTTCTTGGAGGGGTTGGATTTGGGCATTTTGCAAATATAAT
TATTTGCTTGCCTGAAATTCAATCGCGGATCGCCTTGATAGCCCAAATTAAAAGGTGTCA
TAGTTGGAGTGAAATCCATCTTTCACCGAATTCTTTGTGCTGTTGGGCTTGAGATGCGTT
TTCTGCTGACTTGTTCAGTGGAAAAACCAAAATTTTTTTCAATTTTGATCTGAAATCAGG
TAGGATTACCCGCTGAACTTAA
>OTU487
AAGTCGTAACAAGGTTTCCGTAGGTGAACCTGCGGAAGGATCATTACCAATCTTTAGCGG
ACTTTGGCTTGTCCATAGTCTCGCGAAAACCTGTATTTAAAACCCAACTCATAATAATAT
AATAATACTATCATTATGATAATAAATAAAGATCACTTTCAACAACAGATCTCTTGGCTC
TCGCATCGATGAAGAACGTAGCGAAGTGCGATAAGTAATGTGAATTGCAGAATCCGTGAA
TCATCGAATTTTTGAACGCAAATTGCACTCTCTGGTACTCCGGGGAGTATGCCTGTTTGA
GGGTCGGTATAAATAACTATCGATTTTGTTGCTTTTTGTAACATATCGGAGCTGGGTTAT
CTTAGGTTTTTTAAGAGACCTGAAATTGAATTTTTTCTTGCATCTTAGACGTATAATTTT
GTCTTTGGATGTCAGGATAATTATTAGGTGTGGTCATGTTATTGATCTCATGCCTATATT
ATACTTCATTATTCGACCTCAAATCAGGTAAGAATACCCGCTGAACTTAA
>OTU488
AAGTCGTAACAAGGTTTCCGTAGGTGAACCTGCGGAAGGATCATTACAAATCTTTGGGGG
CTAGCCGCTGTGAATAACGGCGTGCTGGTCTCACATTAGCACAAGGTCGCAAGGCCTTGA
TGTTTACGCTTGTTTGTTTGACAGAGTTAGTTGAGAAATATAATAGACAACTTTTAACAA
TGGATCTCTTGGCTCTTGCAACGATGAAGAACGCAGTAAAGTGCGATATGTAGTGCGATT
TGCATGAATCTGTGAGTCATCTAATCTTTGAACGCAACTTGCGCCTTTTACGAGGCATGT
TTGTTTGAGTGCCGCAATCCTCTGCAGCAATGCGATTTGACTCTTGTCTTTGTTGACCGA
GTTTAAAGGGAGCTAGAGGATGGTCAGTTTAGACTAGCCCGAGTGCTAAGCATTCTTGGG
TCTAGCGCTGGATTGGCCGTTACAACTATTTTTTATTTGGCCTCAAATCAAGCAAGACTA
CCCGCTGAACTTAA
>OTU489
AAGTCGTAACAAGGTTTCCGTAGGTGAACCTGCGGAAGGATCATTATAGTAGGGGGGTCG
CCCCCGCTAGAGAGATAACACCCTTGACTTTTCAAGCACCTTCTGTTTCCTCGGCGGGCT
CGCCCGCCAGTGGACAACACAAAACTCTTTTGCAATAGCAGTACCTTCTGATAAAGCAAA
CAAAAAGTTAAAACTTTCAACAACGGATCTCTTGGTTCTGGCATCGATGAAGAACGCAGC
GAAATGCGATAAGTAGTGTGAATTGCAGAATTCAGTGAATCATCGAATCTTTGAACGCAC
ATTGCGCCCTTTGGTATTCCTTAGGGCATGCCTGTTCGAGCGTCATTTCAAACTTCAAGC
CCCGCTTGGTGTTGGGTGTTTGTCCTTTGGGACTCACCTCAAATGCATTGGCAGCCGGTA
CGTTGGCTTCGAGCGCAGCAGAAACGCGCCTGGCGTCTGACGGTACCTGGCTATCCAGGA
AGCCTCCCCCCCAAGTTTGACCTCGGATCAGGTAGGGATACCCGCTGAACTTAA
>OTU490
AAGTCGTAACAAGGTTTCCGTAGGTGAACCTGCGGAAGGATCATTAGAGAGATAACTCTG
GGCTCATGGGGGGAAGCACCTGCCAATCCCTGTGAGCCCATCTTTATCAAACCCTATTCT
TCTTGAAGAATTGTGTAGCTGCTGGGACATTCTTTGTCTGATGGTATGCTCACAAACAAA
TGGATGGGATTCCCTAATCCCAAAGAACTTGAAATAACTTAAAACCTTTGACAATGGATC
TCTTGGTTCTGGTATCGATGAAGAACGCAGTGAAATGCGATAGCTAATGTGAATTGCAGA
ATCTAGTGAACCATTGAATCTTTGAATGCACATTGCACCCTCAGGGCTCCTTGTGAGTTC
CATGAGGGTATGCCTGTCTGAGTGTTAATAACCAAACATCAGGTGGAGCCTTTGCTGTTC
TGTCTGGACTCGGGAGATGTTCATCTGTATACTTTTGTGTGTAGGATGACTCCTGTGATG
TGTGTTACAACCTTCTGACTGTCATGGTGGGGATTGTTTATCTGTCAACAGAGTGTGACA
CTTGGACAAGACCTGTTACTGACAAAGAGACTTGACCTCAGATCAGGTAGGGATACCCGC
TGAACTTAA
>OTU491
AAGTCGTAACAAGGTCTCCGTAGGTGAACCTGCGGAGGGATCATTATGGAATGTTTCGGA
GTTGGGCATGTCCCGAGCCGACCAGTGGATATGAAATGCTTTGGTATGACTTAGCTCTTG
AGTTTGCTGTGCAGTTCTGAAACAAAACGATCTGAGGGTGAAAACTTTCAACAAAGGATC
TCTTGGCTCTCGCATCGATGAAGGACGCAGCGAAGCGCGAGATGTAGTGTGAATCGCAGA
GCATTGTGAATCATCGAATCTTTGAACGCATATTGCGCCTCTGTTAACATGGAGGCATGT
CTGTCTGAGCGTCTTACATATCGAATAAGCCTCAAGAGGCTTGTTTTGGGCCCTTCGTCT
CAGGACGTGGCTTTAAAAGGATTTTTGGGTCTCTGTAACATGGGCTAGAGTCTACCATGA
CCAAACCATGCGGTGAGATTCAGAGTGATTTAGTCTCGATGGCATCAGATCAGATAGGAT
TACCGCCTGAACTTAA
>OTU492
AAGTCGTAACAAGGTTTCCGTAGGTGAACCTGCGGAAGGATCATTAACAAGCTGTGGGAG
ATCATGCGATCTCACACCTGGCCAACCTTGTTAATCTTAAAAACATGTTGCTTTGGTGGG
CCCTGCCGGCAGACGTTTGGTTTCCCGGACCAGTGCTCACCAAGGTCATTTTAAAACTCC
AGTTGTTGTTTCTGCTGTCTGAGCATGCAAGTTCAAAATTTAGTTAAAACTTTCAACAAC
GGATCTCTTGGTTCTGGCATCGATGAAGAACGCAGCGAAATGCGATAAGTAATGTGAATT
GCAGAATTCCGCGAATCATCGAATCTTTGAACGCATATTGCGCCTTCTGGTATTCCGGAG
GGCATGCCTGTCCGAGCGTCATTACGTTTCTTCAAGCCCGGCTTGTGTGTTGAGCATCTG
TTCTTTTGATGGACATGCTTGAAATGCAGTGGCAATGCTGCATCTGGTAGCCCAAGCATT
ATAAGGCCCATCTGCTTCGTTGGCTCCAGTCAGCATTTAGCCTCTAAACCCTATAACCAC
TAAATCGATCCGACCTCGGATCAGGCAAGAATACCCGCTGAACTTAA
>OTU493
AAGTCGTAACAAGGTTTCCGTAGGTGAACCTGCGGAAGGATCATTAAAAAAGGGTCGCAA
GACCTATTTTTAAAACCTACCACCACCTATCATTTGTGGCCTGTCTATAGGTGAGATGGA
GGAGGTATGGTTTTTTAAAATCCAATTTATTATATATATCGTCTCGACGAAACAAAAAAT
TCTAAAAACTTTCAACAATGGATCTCTTGGCTCTCGCATCGATGAAGAACGCAGCGAATT
GCGATAAGTAGTATGAATTGCAAATTCTGTGAATCATCGAATCTTTGAACGCATATTGCG
CTCTCTGGTACTCCGGAGAGCATGCCTGTTTGAGGGTAATTAAAAGAAATCTTTGACCTT
TTTCTTGGTCAAGGGATATGGGCATTCCGTGTTTAGCGGTGGCCTAAAATATATGGTCAG
TCTCATCGAGTCGAGATGCGTAATAGTTATTATTTCGCAAAACATTTGATGAACTATCCA
AGCTTTGATCTATTCAACAATGTTGGGTGCGGTCAAACCAAATATTTTGAACATTACCTC
AAATCAGGTAGGAATACCCGCTGAACTTAA
>OTU494
AAGTCGTAACAAGGTAACCGTAGGTGAACCTGCGGTTGGATCATTACTGATTTCTGCCGA
GGTAGGTTGAGTCCTTCGGGACTCCCTATCAAAGCGATACACCACTTGTGCACCATAATG
TCTTTTGGGTCATGGAAGTCATCTTTGACGACCGTGGCCCAGCTTTATAAACCAATTAAT
TTTTTGTCTGAAATAATCTAGTAATAGAAACAACTTTTGACAACGGATCTCTTGGCTCTC
GCAACGATGAAGAACGCAGCGAAATGCGATACGTAATGTGAATTGCTTTCCGTGAATCAT
CGAATCTTTGAACGCACATTGCACTCTTTTAGAGTATGCCTGTTTGAGAATCTATAGTAT
TTATTTTTAACTATTGCTTTTTTGGAAGCATAGGAAAAAGATATGGAGTTTCCCTTGAAA
GGGGGTACTCTGAAATAGATTGCCTCTGTTTTGATGGACTCGACGAAGTTTTTCAATCCT
ACAGAAAAGTATTTGAATGGAACTGTGGTTTCTCAATATGCTGAATACGTAGGCGAAAGA
TGGAGAATCCTTCAGGCAGATGTTCATAAACTAAAAGTTGATCTTAGGATTAACTTGAAC
CATGGTCTCAAATCAGGTAGGAAGACCCGCTGAACTTAA
>OTU495
AAGTCGTAACAAGGTTTCCGTAGGTAAGTTGGAAGCTTTTCATCTTATACACCCATGCTT
TGAATAACATGCTGACTTTTCCCTTTAGGTGAACCTGCGGAAGGATCATTACCGAGTGCG
AACCCCCCCATAAAAAAGGGGGTTACCTCCCGTCCTTTGCTAGGCCACCCCCCTCCAATC
GGATGGGAGTTGCTTTCAGACCCTTCTGCTTCGGCGGGGTAACTCGCCGGGACAACCTCA
AAATATTCTCAGTTAAAAACCGTTCGGTCCGAGAACTTTTTTAAAAAGCGAATAAAACTT
TCAACAACGGATCTCTTGGTTCTGGCATCGATGAAGAACGCAGCGAAATGCGATAAGTAA
TGTGAATTGCAGAATTCAGTGAATCATCGAATCTTTGAACGCATATTGCGCCCCTTGGTA
TTCCGGGGGGCACACCTGTTCGAGCGCCATTTGAACCCTCAAGCATGGCTTGGTGTTGGG
TGAGGTCCCCTAAATGGGGACCCTCCCGTAACCCGTAGGCGGTCACCGTCCGCATTCCCC
CGGCGTAGCAGGCTCACGCACTCGCTCGGGGATAGGATGAGACCCATGCCTTTATAAAAC
AACCCTTTCAAAAAGGTTTGGCCTCGGATCAGGTGGGGATACCCGCTGAACTTAA
>OTU496
AAGTCGTAACAAGGTCTCCGTTGGTGAACCAGCGGAGGGATCATTACTGAGTATTTTTGC
TCATAACCATTGTGAATTTATCTGTTGCTTTAGCAGGGAGCTAGCTTAGCTGCTCTTAGG
GTAGTTATGCTACTAATTGTTAAGCCTTTTGTTATTGGCTTATGCCCTGCTAAAGGATTT
TTATCCACTGTATTCTTGTGGTATTCTGAGTTAAATTTTAAAGTTATAAACTTTCAACAA
CGGATCTCTTGGTTCTGGCATCGATGAAGAACGCAGCGAAATGCGATAAATAATGTGAAT
TGCAGAATTCCGTGAATCATCGAATCTTTGAACGCATCTTGCGCCTATTAGTATTCTAGT
AGGCATGCCTATTCGAGCGTCGTTTCTATATTCAACTATATCCTTAGTTGGTGTTAGAAG
TTAGGGTATTTTATACTAGCTTCTTAAATTGAATTGCTAGTTATATTTGGCGTTCTTTTA
CAGAGTATATTTTTTGTTTAAGAACACATTTATATTAGTATGCTATTATTTTTTTTAGTT
GACCTCGAATTAGGTAGGAATACCCGCTGAACTTAA
>OTU497
AAGTCGTAACAAGGTTTCCGTAGGTGAACCTGCGGAAGGATCATTAATAAAATTAACAGT
TCTAGCCTGTAAAAACGGCTATGAACTTCTATACCTTTTGTGAACCAAAACCTTTTCGCT
TCGGTAGCAAGCTTCTTTAGTTAGCTATAAGTCTACCGGTGGCACTCAATTAAAAACTAA
TCTTTTTGAACATATTTTGTCTGAATACCAAAATTTTCGAATGAAAATTAAAACTTTCAA
CAACGGATCTCTTGGTTCTCGCATCGATGAAGAACGCAGCGAAACGCGATAGTTAATGTG
AATTGCAGAATTCAGTGAATCATCGAGTTTTTGAACGCACATTGCGCCTAATGGTATTCC
ATTAGGCATGTCTGTTTGAGCGTCATTACAACATCTCAGCACAAAAAGCTGGTTTTTATG
GGCTTGTTTTAAAAAAAACAGGCTTTAAAGTTGTGTATGCTCTGCAGGCTTACTTTTGCC
AAACCAAAACATAGTATTGATTTCTTTGTTTCTAGTGAGGCTTTTGTATGCTCTGCCTGA
ATAAAAAAAAAAATTCTAAAGGTTTGACCTCAGATCAGACAAGGATACCCGCTGAACTTA
A
>OTU498
AAGTCGTAACAAGGTCTCCGTAGGTGAACCTGCGGAGGGATCATTATCGAACGGGGCCCT
CGTGCCCCTCGACTCACAAACCAGGTGGAAGTGACCCGTGCTTCGGCGCTCCGGCGCCGC
CTCGACGCGTAAGTCTGTCGTATGTCTGAATCACATAAGAATCAAAACTTTCAACAAAGG
ATCTCTTGGCTCTCGCATCGATGAAGAACGTAGTGAAGCGCGAAATGTAGTGTGAATCGC
AGAACATTGTGAATCATCGAATCTTTGAACGCACATTGCGCCTCCCTCCACGGGAGGCAT
GCCTGTCTGAGCGTCATTACAACCGATAGGCCCGTCAGGGTCCGTGTTGGGCCTCGTGCT
TCGGCGCGTCGCCTCAAAGGCATTGGTCGTACGAGCGGACGTGATCCATTAGGACTTGAC
ACCGTTTGGGGACCCTAAATCTAAGACTTGACCTCAGATCAGGTAGGGACACCGCCTGAA
CTTAA
>OTU499
AAGTCGTAACAAGGTCTCCGTTGGTGAACCAGCGGAGGGATCATTACCGAGTTTACAACT
CCCAAACCCAATGTGAACGTTACCAAACTGTTGCCTCGGCGGGATCTCTGCCCCGGGTGC
GTCGCAGCCCCGGACCAAGGCGCCCGCCGGAGGACCAACCAAAACTCTTTTTGTATACCC
CCTCGCGGGTTTTTTTATAATCTGAGCCTTCTCGGCGCCTCTCGTAGGCGTTTCGAAAAT
GAATCAAAACTTTCAACAACGGATCTCTTGGTTCTGGCATCGATGAAGAACGCAGCGAAA
TGCGATAAGTAATGTGAATTGCAGAATTCAGTGAATCATCGAATCTTTGAACGCACATTG
CGCCCGCCAGTATTCTGGCGGGCATGCCTGTCCGAGCGTCATTTCAACCCTCGAACCCCT
CCGGGGGGTCGGCGTTGGGGATCGGCCCTGCCTCTGGCGGTGGCCGTCTCCGAAATACAG
TGGCGGTCTCGCCGCAGCCTCTCCTGCGCAGTAGTTTGCACACTCGCATCGGGAGCGCGG
CGCGTCCACAGCCGTTAAACACCCAACTTCTGAAATGTTGACCTCGGATCAGGTAGGAAT
ACCCGCTGAACTTAA
>OTU500
AAGTCGTAACAAGGTTTCCGTAGGTGAACCTGCGGAAGGATCATTAAAAAAAATTTTTTT
GTATTCAAATTCCACATTCAAAATTTATAATAAATCTATATAATAAAATAATAATAAGAC
AACTTTCAACAACGGATCTCTTGGCTCTCGCATCGATGAAGAACGCAGCGAAATGCGATA
CGTAGTGTGAATTGCAGGTTTACGTGAATCATCGAATCTTTGAACGCAAATTGCACTTTC
CAGTATTCTGGAAAGTATGCCTGGTTGAGGGTCATTTAAATAACATTCGTGAATTTTTTT
TCGCGGATTTGAGTTTTCCGGTGTTACAAATGCTGGTGACTTTAAAATGATTTATTTCTT
GGTACAAGTCAAGACGTTCTATTCAAACGTTTGTTGAAAACTTGACCTCAATACGTATTA
TGCTTTGCGCGCGTGATTTCGTGTCGTGTCTAATACTTTTTTTTTTAATGACCTCAGCTC
AAGCAAGGACACCCGCTGAGCTTAA
>OTU501
AAGTCGTAACAAGGTTTCCGTAGGTGAACCTGCGGAAGGATCATTAAAAAAGGGTCTTTA
GACCCATTTTAAAACCTACTACCACCTATCATTTGTGGCCTGTCTATGGGTGAGATGGAG
GAGGTATGGTTTTTTAAAATCCAATTATTATAAATAAAATATCGTCTAATGACGAAATAA
AAAATTTCTAAAAACTTTCAACAATGGATCTCTTGGCTCTCGCATCGATGAAGAACGCAG
CGAATTGCGATAAGTAGTATGAATTGCAAATTCTGTGAATCATCGAATCTTTGAACGCAT
ATTGCGCTCTCTGGTACTCCGGAGAGCATGCCTGTTTGAGGGTAATTAATAAAATCTCTA
ACCTTTTTCTTGGTTAAAGGATATGGGCATTCCGCGATTAGCGGTGGCCTAAAATATATG
GTTAGTCTCATCGAGTTGAGATGCGTAATAATTATTATTTCGCAAAAACATTTGATGAGC
TACCAAGTTTTGACTGGTTCAACTATGTTGGGTACGGTTAAAACAAATATTTTTGACATT
ACCTCAAATCAGGTAGGAATACCCGCTGAACTTAA
>OTU502
AAGTCGTAACAAGGTCTCCGTTGGTGAACCAGCGGAGGGATCATTACAGAGTCGCAACAC
TCCGTAAACCATTGTGAACGTTACCTTAACCGTTGCTTCGGCGGGCGGCGCCCGGGCCTC
ACCGCCCGCGGCGCCCCCCGGCCCCCCGTGGGCGCCCGCCGGAGGTACACCAAACTCTTG
CATTGTATGGCCTCTCTGAGTATTCTGTACTGAATAAGTCAAAACTTTCAACAACGGATC
TCTTGGTTCTGGCATCGATGAAGAACGCAGCGAAATGCGATAAGTAATGTGAATTGCAGA
ATTCAGTGAATCATCGAATCTTTGAACGCACATTGCGCCCGCCAGTATTCTGGCGGGCAT
GCCTGTTCGAGCGTCATTTCAACCATCAAGCCCCCGGGCTTGTGTTGGGGACCTGCGGCT
GCCGCAGGCCCCGAAAACCAGTGGCGGGCTCGCTGTCACCCCGAGCGTAGTAGTTTACAC
CTCGCCCAGGGCGTGCCGCGGGTTTCCCGGCCGTTAAACCCCCCATACCACAAGGTTGAC
CTCGGATCAGGTAGGAAGACCCGCTGAACTTAA
>OTU503
AAGTCGTAACAAGGTTTCCGTAGGTGAACCTGCGGAAGGATCATTACAAATGACCAGGCA
AAAGATTTATCTGCTGCCGTACGGTCGATCTACTTTTTACCGTAACTCGCAAGAGTTTCG
TGTACACCCTTTGTGAACCTTTAAACTTTGCTTCGGCAGCGCTCTGTGGTTAAACCTACA
GAGGTAAGGCTGTCGATAGCCCATATTAAAACCAGTTGATAAAATTCTTGCAGTCTGAAA
CTTTTTGAAAAATCAAATTACAAGTTAAAACTTTCAGCAACGGATCTCTTGGTTCTCGCA
TCGATGAAGAACGCAGCGAAACGCGATAGGTAATGTGAATTGCAGAATTCCGTGAATCAT
CGAATCTTTGAACGCACATTGCGCCTTCTGGTATTCCGGGAGGCATGCCTGTTTGAGCGT
CAGCAAAAACCCTTCAGCAGACTTTTGTTTGTTAGGTATTGAGCATGGAGGAAAAGAACT
TTAATGTTCTGCTCCTGCTTTAAACTTGCTGCACGACCGCAAGCTATTGCTAGGTCTATG
GAAGTGGTATTTTCATATTTTTCCAATACGATTAAGCTAGCTTTGTGGCGTTAAACCAAT
GTTGCCCACTAAAGCAACTGAAGTTTGACCTCAAATCAGACAAGGATACCCGCTGAACTT
AA
>OTU504
AAGTCGTAACAAGGTCTCCGTTGGTGAACCAGCGGAGGGATCATTACCGAGTTTTCAACT
CCCAAACCCCATGTGAACTTATACCATTTACAACCGTTGCTTCGGCGGGTTCTCGCCCCG
GGCTTTACACCCCGGAACCAGGCGGCCCGCCGGGGGACCCAAACTCTAGATTTTTATTTT
AGCATGTCTGAGTGGAATCATTACAAAATGAATCAAAACTTTCAACAACGGATCTCTTGG
TTCTGGCATCGATGAAGAACGCAGCGAAATGCGATAAGTAATGTGAATTGCAGAATTCAG
TGAATCATCGAATCTTTGAACGCACATTGCGCCCGCCAGTATTCTGGCGGGCATGCCTGT
TCGAGCGTCATTTCAACCCTCAAGCCCCAGCGGTTTGGTGTTGGGGACCGGCGAGTACAG
AGGCTTTGGGGACTTGTCCCCTTCCCTCGGCGCCGCCCCCGAAATGAATTGGCGGTCTCG
TCGCGGCCTCCTCTGCGTAGTAGCACAACCTCGCATCAGGAGCGCGGCGCGGCCACTGCC
GTAAAACGCCCAACTTTTTTTAAGAGTTGACCTCGAATCAGGTAGGAATACCCGCTGAAC
TTAA
>OTU505
AAGTCGTAACAAGGTTTCCGTAGGTGAACCTGCGGAAGGATCATTAAAGTATTCTTCGGT
GCAGCCAGCGCTTCCACAGCGCGGCAGCCCAAACCTTACACACTGTGATTAGTTTTTTTA
CTATTTACTTTGGCTGCGCAAGTGGCCAAAGGTCTTAAACACAAAGATTTATATCTTTTT
TTACAAAATTTAGTCAATGAAGTTTTAATACTATAATCTTCAAAACTTTCAACAACGGAT
CTCTTGGTTCTCGCAACGATGAAGAACGCAGCGAAATGCGATACGTAATGTGAATTGCAG
GTTTTCGTGAATCATCGAATCTTTGAACGCACATTGCACCCTCTGGTATTCCGGAGGGTA
TGCCTGTTTGAGCGTCATTTCTCTCTCAAACCTTAGGGTTTGGTATTGAGTGATACTCTC
TTCTGGGTTAACTTGAAATAGTGTACTGGCAAGAGTGTGCTTTTGTGGCCTCTTGACTGA
GATAATGTATTAGGTTCTACCAACTCGTTATAGCAGCTCAATTGTCCCTTTGGCATATCA
GCTCGGCCTGACAACTCCTTCTAAAGTTTGACCTCAAATCAGGTAGGACTACCCGCTGAA
CTTAA
>OTU506
AAGTCGTAACAAGGTCTCCGTTGGTGAACCAGCGGAGGGATCATTACCGAGTTTTCAACT
CCCAAACCCACTGTGAACTTATACCTTTACTGTTGCTTCGGCGGGTCTCGGCCCCGGCGC
TGCCCCTCCTCTTACCGGGAGGGGTGAGCCGGACAACACGGCCCCCGCCGGAGGACCCAA
ACTCTTGAATTTTCGCGACTGGCTCGCGGCAGTTTGTATTCTGATTAATTCAAAACAAAA
TGAATCAAAACTTTCAACAACGGATCTCTTGGTTCTGGCATCGATGAAGAACGCAGCGAA
ATGCGATAAGTAATGTGAATTGCAGAATTCAGTGAATCATCGAATCTTTGAACGCACATT
GCGCCCGCCAGTATTCTGGCGGGCATGCCTGTTCGAGCGTCATTTCAACCCTCAAGCACT
GCTTGGTGTTGGGGGCCGGCGAGGTCGTCTTTCTCGACGCGCCGCCCCCGAAATGACTTG
GCGGCCCCGTCGCGGCCCTTCCTCTTGCGTAGTAGCACACACCTCGCATCGGGAGCCCGA
CGGCGGCCACTGCCGTAAAACACCCAACTTTCTCAGAAGTTGACCTCGGATCAGGTAGGA
ATACCCGCTGAACTTAA
>OTU507
AAGTCGTAACAAGGTTTCCGTAGGTGAACCTGCGGAAGGATCATTAACAAGCCGTGGAGG
TCCCCTCTGCAAAGGGGTGATCCTCTCACCTGGCCACCCTTGTTTACTTACACCTGTTGC
TTTGGTGGACCCGCCGCGAGGCCGCCGGGAAACTTTGGTTTCTGGGTCCGTGTTCACCAA
GGTTTTAACTAAGTCCAAGGTTGTTTTTGCTGTCTGAGTGGGAAAGCGCAATACTGAAAA
AAACTTTCAACAACGGATCTCTTGGTTCCGGCATCGATGAAGAACGCAGCGAAATGCGAT
AAGTAATGTGAATTGCAGAATTCCGCGAATCATCGAATCTTTGAACGCATATTGCGCCCT
CTGGTATTCCGGGGGGCATGCCTGTCCGAGCGTCATTACAGCACTCAAGCCCGGCTTGTT
TTGTTGAGCAATTGTTCTTTCTTATGAACAAGGCTTCAAATGCAGTGACGAGCGATAACC
GAGTTTGGTGCCCGAGTGTTATGAGGGCTTTGTCATACACTCTTGTGGGCCAGCCGGCGT
TCTGTCAAGTCGATATAATTATCGTTAGGTTGACCTCGGATCAGGTAAGAGTACCCGCTG
AACTTAA
>OTU508
AGTCGTAACAAGGTTTCCGTAGGTGAACCTGCGGAAGGATCATTAACAAATCGTATTTTG
TATTGATGATGTATATCATTGGTACAAAAACATATGTGCGCCAGCATACGTGCTGGAATG
CAATATTCATGTTTATGTGTATGTGTGTGTGTAGTGTGTAACTTAAATATCTAAACATAC
TTTTAACAATGGATCTCTTGGCTCTTGCATCGATGAAGAACGCAGTAATGTGCGAAAAGT
AATGCGAATTGCATACCTCTGCGAGTCATCTAGTCTTTGAACGCAAATGGCACTGTCACG
ACGAGTGATAGTATGTCTGTTTGAGAACCACAAAACCCATCACCATTAGATAATGGTGGA
CGTGTCCATATATATCTTATGGATGAAATGGATAGTGCAGCGGAATGATCCCGAATATGT
GACAAGTTATCATCGTATTTAAGGGTTGTTCAAAACGCGCACATGTATAATGTACGTGCC
GTCATGGCACATACCCTAATTAATGGTCTCAAATTGGACAAGGCTACCCGCTGAACTTAA
>OTU509
AAGTCGTAACAAGGTTTCCGTAGGTGAACCTGCGGAAGGATCATTACAAATCTTTGCGAG
TGCTGCGTGCATAACTGTGCGTAGCATCTCACAACATTAGCACAAGGTCGCAAGGCCTTG
ATGTTTACGCTTGTTTGTTTGACAGAGTTAGTTGAGACAATAATAAAGACAACTTTTAAC
AATGGATCTCTTGGCTCTTGCAACGATGAAGAACGCAGTAAAGTGCGATATGTAGTGCGA
TTTGCATGAATCTGTGAGTCATCTAATTTTTGAACGCAACTTGCGCCTCTTACGAGGCAT
GTCTGTTTGAGTGCCGTAATCCTCTGCAGCAATGCGATTTGACTCTTGTCTTTGTTGACC
GAGTTTAAAGGGAGCTAGAGGATGGTCAGTTTGGACTAGCCCGAGTGCTAAGCATTCTTG
GGTCTAGCGCTGGATTGCCCATTTCATCTATTTTTTATTTTGGCCTCAAATCAGGCAAGA
CTACCCGCTGAACTTAA
>OTU510
AAGTCGTAACAAGGTTTCCGTAGGTAAGTGGAGAAGCTTTCCTTACCATCTTTCTATGCT
TGAATAACGTGCTGACTTTTCTCTTTTAGGTGAACCTGCGGAAGGATCATTACCGAGCGT
GACCCCCCGTAAATTTAAAGGGGGGTGCCTCCCGTCCTTTGCGGGCCCCTTGGGGCTTTC
AGACTTTGCTTCGGCGGGGCTGCCCCGCCGGAACACCCTCAAGAAAATCTCTTACAAAAC
CGTTCAGTCCGAGGTTGCGATAATAAGCAAAACTTTCAACAACGGATCTCTTGGTTCTGG
CATCGATGAAGAACGCAGCGAAATGCGATAAGTAATGTGAATTGCAGAATTCAGTGAATC
ATCGAATCTTTGAACGCACATTGCGCCCCTTGGTATTCCGGGGGGCACACCTGTTCGAGC
GCCATTTCGACCCTCAAGCACAGCTTGGTGTTGGGCGCGGTCCTGCAGGACCGGCCCGTA
ACTCGTAGGCGGCCGCCGCCCGCGCCCCCAGCGTAGCAAGCTCACGCGTTCGCTCGGGGA
CGGCGCGGCTGGCCCGCCCGCAAATCTTTCCAAGGTTTGGCCTCGGATCAGGTGGGGATA
CCCGCTGAACTTAA
>OTU511
AAGTCGTAACAAGGTTTCCGTAGGTGAACCTGCGGAAGGATCATTAAAATAATAATGAAT
TTGGCGGGGCGGATTTTCTGCGGAATTTCGGCCCCGCGTATATTCAACCAACCCGCTCTT
GTATTTGGATCAACGTCAAACAAACAAAAACTTTATATTATAATAAAAAACAAACTTTCA
ACAACGGATCTCTTGGCTCTCGCATCGATGAAGAACGCAGCGAAATGCGATAAGTAGTGT
GAATTGCAGAACTTTGTGAACCATCGAATCTTTGAACGCAAATTGCGCCTTCTTTCGGAA
GGCATGTCTGTTTGAGGGCACCATTTAACAAATAATGTGCAGGTTGCGTGTATGTGTATG
CGCAGCAGGCACACGTCGATGAGCTTTCCGAAAACGTCACAGTTTTCGGTGGCGCATAAT
GAATAGCGTGGGCCTTTTTTTTCAATGCGAGTGTAATAAACTTGATGTGAACGACACTTG
TTGCGGAAAAATGTGGCGCGCAATGGGTGTGGCGAATTTACCCCTGCCCCAATGCCACTC
TTTCTTTCGAAAGACAATTTATCTTCAGGGCCTCAAATCAGACAAGAGTACCCGCTGAAC
TTAA
>OTU512
AAGTCGTAACAAGGTCTCCGTTGGTGAACCAGCGGAGGGATCATTACCGAGTTTACAACT
CCCAAACCCCTGTGAACATACCTATGTTGCTTCGGCGGGATCGCCCCGGCGCCCTCGGGC
CCGGACCCAGGCGCCCGCCGGAGGACCCAAACTCTTGTCTTCATGAGAATCTTCTGAGTG
ATACAAGCAAATAAATTAAAACTTTCAACAACGGATCTCTTGGTTCTGGCATCGATGAAG
AACGCAGCGAAATGCGATAAGTAATGTGAATTGCAGAATTCCGTGAATCATCGAATCTTT
GAACGCACATTGCGCCCGCCAGTATTCTGGCGGGCATGCCTGTTCGAGCGTCATTTCAAC
CCTCAAGCCCCCGGGCTTGGTGTTGGGGATCGGCCGCCCTCCGGCGCGCCGGCCCCGAAA
TCTAGTGGCGGTCTCGCTGTAGCCTCCTCTGCGTAGTAGCACACCTCGCACCGGAACGCA
GCCTGGCCACGCCGTTAAACCCCCCACTTCTGAAGGTTGACCTCGGATCAGGTAGGAATA
CCCGCTGAACTTAA
>OTU513
AAGTCGTAACAAGGTTTCCGTAGGTGAACCTGCGGAAGGATCATTAACGATCTCGGCGCG
ATTTTTTTTCGCGTCCCGTATTTAAAACCCCCACTCTTTTTTTAACAAATAAAAATAATT
ATTTAAATATAATTAAATGATCACTTTCAACAACGGATCTCTTGGCTCTCGCATCGATGA
AGAACGTAGCAAAGTGCGATAAGTAATGTGAATTGCAGAATTCCGTAGATCATCGAATTT
TTGAACGCAAATTGCACTCTTCGGATTACCGAAAGAGTATGCCTGTTTGAGGGTTGGTAA
AAATAAAAATCGAATAGTTATTACCTTTTGTAACGTTTCGGAATTGAGTCATCTTAAGAT
CCTTTTTTTTTTAAGAGGCTTAAAATTGATCCTTAATCGGTATGATTTTGAGCGTATTTA
AATATTCGTTCAATGAGTACCGTTTTAATGGGCGTGTCTATCGTAAATTCATAGCATCGT
GTCCATAATGTATCAAATCTTTTCAACCTCAAATAGGTAGGATTACCCGCTGAACTTAA
>OTU514
AAGTCGTAACAAGGTTTCCGTAGGTGAACCTGCGGAAGGATCATTACCAATCTTAGCGGG
CCTGATCTTCGTTGATCGTGGTTTCGCGAAAATCGTATTTAAAACCCCACTCTTTATATA
AAATGAATCATTATATATTTGTAATAATAAATAAAGATCACTTTCAACAACGGATCTCTT
GGCTCTCGCATCGATGAAGAACGTAGCGAAGTGCGATAAGTAATGTGAATTGCAGAATTC
CGTGAATCATCGAATCTTTGAACGCAAATTGCACTCCTTGGCATCCCGGGGAGTATGCCT
GTTTGAGGGTCAGTAAATTTAAAATCGGTGCGTTGCATTTTTTTTTTTTTTGTAACGTCT
CCGGAGTTTGGGTTATCTTAGCTCTGAGGGTTAAGAGGCTTAAAATTGACATCATTTCGC
GCGCTTTTAGATGTACATAAATTAATTTTTATTCGTCTAATCTGGTGCCGAAGGTTATTA
GACGCGACCATGTTTCGTGGTCTCGTGTCTATAATTTTATCATGATTTGACCTCAAATCA
GGTAGGAGTACCCGCTGAACTTAA
>OTU515
AAGTCGTAACAAGGTCTCCGTAGGTGAACCTGCGGAGGGATCATTACTGAATGGCCTCTT
AGGCCTTCAAACCCTCAAACCTGTGGAAGTAAAATTGTGCTTCGGCGCCGCTGGGCGCCG
TCTTTAATGCATATGACAGTCTTGTCTGAAATGTAAATCAAAGATTTAAAACTTTCAACA
AAGGATCTCTTGGCTCTCGCATCGATGAAGAACGCAGCGAAGCGCGAAATGTAGTGTGAA
TCGCAGAACATTGTGAATCATCGAATCTTTGAACGCACATTGCGCCTCCCCTTGGGGGAG
GCATGCCTGTCTGAGCGTTGTTAAATCAATCAACCCATCTGGGTTTGTGTTGGGCCTTTG
CCTCCTTTGGCATTGCCTTGAAGCCATCGGTCTCTATGAGCGGGCTGGTTCCCCTAGGAC
ATAGTTGCTTTTGAGACCCAAAACTTGAACTTTGACCTCAGATCAGGTAGGGACACCGCC
TGAACTTAA
>OTU516
AAGTCGTAACAAGGTTTCCGTAGGTGAACCTGCGGAAGGATCATTATAAATCATGGCGAA
CCTCGCGTTTCGCGAGGTCTTACGTCCATTTTTCGTATTTAAAACATCCCACTCTTTAAA
AATATTTATCTAATGATAAAAATAAAAAGATCACTTTCAACAACGGATCTCTTGGCTCTC
GCATCGATGAAGAACGTAGCGAAGTGCGATATGTAGTGTGAATTGCAGAATTCCGTGAAT
CATCGAATTTTTGAACGCAAATTGCACTCTCTTCGGAGAGTATGCCTGTTTGAGGGTCAG
CCTAAAAAAAATCGACATCGTTGCTGTTCTGCGGTGACGTTCGTCGGAAATTGGGTTATC
TTGAATCTTTTTGGTTTAAGCGACTTAAAATTTTCTTTACGATTCTATGAACGTTTCTAA
GATTTATTTCTTACACGTTTTTAAGGTATCGATCTTATTAGACGTGGCCATCACATCGGA
TCGCGTCCATAATCTTTCATTAACTGACCTCAGACAGGTAAGAGTACCCGCTGAACTTAA
>OTU517
AAGTCGTAACAAGGTTTCCGTAGGTGAACCTGCGGAAGGATCATTACAAATCATGGGGGT
GGGTAGTTGGTGGAGGGGGAGGGTTTAGCCGGGCAGTTTTGCTTTGGCTAACTCCCACCC
AACATCCTACCTAACCCACACATTGGCACAGGGCCGCAAGGCTCTGATGTTTACGCTTGT
TTGTTTGACAGATTTATTTGAGACTGAAATATAGACAACTTTTAACAATGGATCTCTTGG
CTCTTGCAACGATGAAGAACGCAGTAAAGTGCGATATGTAGTGCGATTTGCATGAATCTG
TGAGTCATCTAATCTTTGAACGCAACTTGCGCCTCTCTGAGGCATGTCTGTTTGAGTGCC
GCATACTCTCTGCAGCAATGCGACATGACTGTTTGTCTGCGTCCCTCGGGATCATGACTC
GGTCTAAACAAAGCCAGATAGTGGCCCGTGTGGCTAGCCCGAGTGCTAAGCATTCTCTAG
CTAGTTGCACTGACCATAAACACTATTCTATCTTTGGCCTCAAATCAGGCAAGACTACCC
GCTGAACTTAA
>OTU518
AAGTCGTAACAAGGTTTCCGTAGGTGAACCTGCGGAAGGATCATTAATGATTACAGGATG
TGCTGGCATCAATCTGATGCATGTGTCACTCCAATATTATTATCACATCCATTGTGCACC
AGTTGCTTTTGAAGGAATAAGACTTGATTTAAGTCTTTTTATTCTTCAATGGCATTTTTA
TTATATGCCTCATTTATAATGAATGATCATTTTAACAAAGAAACAACTTTCAACAATGGA
TCTCTTGGCTCTCGCATCGATGAAGAACGCAGCGAATTGCGATATGTAATGTGAATTGCA
GAATTCAGTGAATCATCGAATCTTTGAACGCACATTGCACCCTCTGGAATTCCAGAGGGT
ATGCCTGTTTGAGTGTCATTAATTCCATCAATGCAGTCTTGCTTTGTCGGACTGTCTTGG
ACATTGAGGGTTGCTGGATACGTTTCAGCTCCTTTCAAATCTATTAGCAAGATCAAATTG
CAACATTGGTTTCAGTGTGATAATCTGTCTTTGCTGTTACTAGTGATGCTTCTTTAATGA
TCAGCTTTCAAACTGTCCCTTTGAATAAGGACAATAGCACTCTCTAAAGGGGGGCTATTT
TGTAATCTCTGACCTCAAATCAGGTAGGACTACCCGCTGAACTTAA
>OTU519
AAGTCGTAACAAGGTTTCCGTAGGTGAACCTGCGGAAGGATCATTAACAAGCCGTGAGAG
ATCATTGATCTCACACCTGGCCAACCTTGTTTATCTTAAACCTGTTGCTTTGGTGGGCCT
GCCACAAGGCTGCCGGGAGACTTTTATGTTTCCGGGCTAGTGCTCACCAAAGTCCCTTTA
AAACTCTAGTTGTTTTTTCTGCTGTCTGAGCATGCAAATGCAAAATTTAGTTAAAACTTT
CAACAACGGATCTCTTGGTTCTGGCATCGATGAAGAACGCAGCGAAATGCGATAAGTAAT
GTGAATTGCAGAATTCCGCGAATCATCGAATTTTTGAACGCATATTGCGCCCTCTGGTAT
TCCGGAGGGCATGCCTGTCCGAGCGTCATTACTATCTTCAAGCACGGCTTGTGTGTTGAG
CATCTGTTCTTTTAATGGACATGCTTGAAATGCAGTGGCAAATGCTGTATCTGGTGGCCC
AAGCGTTATAGGGCTTTGTCACACGCTTTGTTGGCTCCAGTCAGCATTTAGGCCCATAAC
CCCTAAATTAAAAATCTGAACTGACCTCGGATCAGGCAAGAATACCCGCTGAACTTAA
>OTU520
AAGTCGTAACAAGGTTTCCGTAGGTGAACCTGCGGAAGGATCATTAACGATCTCGGCGCG
AATTTTTCGCGTCCCGTATTTAAAACCCCCACGCTTTATTAAAAAAAATTTATTTATTTA
AAAAAAATAAAAAATTTGATCACTTTCAACAACGGATCTCTTGGCTCTCGCATCGATGAA
GAACGTAGCGAAGTGCGATAAGTAATGTGAATTGCAGAATTCCGTAGATCATCGAATTTT
TGAACGCAAATTGCACTCTTCGGATTACCGAAAGAGTATGCCTGTTTGAGGGTTGGTAAA
AATAAAAATCGAATAGTTACCTTTTTGTAACGTTTCGGAATTGAGTCATCTTAAAGATCT
TTTTTTTTAAGAGGCTTAAAATTGATCCTTAATCGGTATGATTTTGAGCGTATTTAAATA
TTCGTTCAATGAGTACCGTTTTATTGGGCGTGACTATCGTAAATTCATAGCATCGTGCCC
ATAATGTATCAAATCTTCTCAACCTCAAATAGGTAAGATTACCCGCTGAACTTAA
>OTU521
AAGTCGTAACAAGGTTTCCGTAGGTGAACCTGCGGAAGGATCATTACAGAGTTCATGCCC
TCACGGGTAGATCTCCCACCCTTGAGTACTATACTTAGTTGCTTTGGCAGGCTGCTTCGG
CAGCTGGCTTCGGCCAGTCACGCCTGCCAAAGGATACCTAAACTCTGAATTATTGTGTCG
TCTGAGTACTATATAATAGTTAAAACTTTCAACAACGGATCTCTTGGTTCTGGCATCGAT
GAAGAACGCAGCGAAATGCGATAAGTAATGTGAATTGCAGAATTCAGTGAATCATCGAAT
CTTTGAACGCACATTGCGCCCCTTGGTATTCCGGGGGGCATGCCTGTTCGAGCGTCATGA
TAACCCTCAAGCCTAGCTTGGTGTTGGGGCCTGCCTGTCGGCAGCCCTTAAAATCAGTGG
CGGTGCTATTTTGCTCTGAGCGTAGTAAATCTTCTCGCTATAGAGTCTTGGTAGCCACTT
GCCAACAACCTAAACTTCTATGGTTTGACCTCGGATCAGGTAGGGATACCCGCTGAACTT
AA
>OTU522
AAGTCGTAACAAGGTCTCCGTAGGTGAACCTGCGGAGGGATCATTAACGACTCGAGAGAC
TCACACTCATGTGGGCCTTTTGAAAACCCCCAAACAATGTGGACAAGCACAAGTGCTTCG
GCGCTCACCGCGCCGACACAACGATCAAGTATGACTTGAGTCTGAATTGCAATGCAATTG
AATCAAAACTTTCAACAAAGGATCTCTTGGCTCTCGCATCGATGAAGAACGCAGCGAAGC
GCGAAATGTAGTGTGAATCGCAGAACATTGTGAATCATCGAATCTTTGAACGCACATTGC
GCCTCTCTTGAGGCATGCCTGTCTGAGCTTCATTCAAACACATAAACACCCTTGAGGGTT
TGTCGTGGGCCTCGTCGATGGACGTCGCCTCAAATGAATCTGTCCCTTGGAGCGGATGAG
ATCCCTTCGGACTGACCGTTCTCTGGACAACATCAATATGAACATGAAATCAGATCAGGT
AGGACTACCGCCTGAACTTAA
>OTU523
AAGTCGTAACAAGGTTTCCGTAGGTGAACCTGCGGAAGGATCATTACAAATCAGAGTGGT
TGGTGAGAGTGGGGGGGGGATAGGTTGAGGGAGGATGGATGGGGTAAAACCTGTTTATCA
CGCTTGCCTACCCACCCACATCCCACCACGACATATGCACGGGGCCGCAAGGCTCTGATG
TTTACGCTTGTTTGTTTGACATAATCTATGATACAATAATTAATGACAACTTTTAACAAT
GGATCTCTTGGCTCTTGCAACGATGAAGAACGCAGTAAAGTGCGATATGTAGTGCGATTT
GCATGAATCTGTGAGTCATCTAATCTTTGAACGCAACTTGCGCCTCTCTGAGGCATGTTT
GTTCGAGGGCCGCATTCTTTCTGCAGTACAATTCTGTAATGCGAGCTGACCCTTGTCTCT
AGTAAAATAAGGACTTGGTCTAAACAAAGTCAGAAGTGACAGTGGTCATGTCTAGCCGAG
TGCTAAGCATTCTTGGCTCTAGATGTGTTCTACTTGTCATCCAATACTTTTATTCTTTGG
CCTCGAATCAAGCAAGACTACCCGCTGAACTTAA
>OTU524
AAGTCGTAACAAGGTTTCCGTAGGTGAACCTGCGGAAGGATCATTAACGAATCTGTGTGT
GTGTCTGCTGCGTCCGCGGCGGCACTACATTCACGCGTGTGTGTTGTCTGTGTTGTTGGT
GGTGGTGGTGGTGGCAAAGGAAAATGACAACTTTTAACAATGGATCTCTTGGCTCTTGCA
ACGATGAAGAACGCAGTGAAATGCGAAAAGTAGTGCGATTTGCATGAATCTGTGAGTCAT
CGAATCTTTGAACGCACCTTGCACTCGCTGGGCGACTGGCGAGTATGCCTGTTTGAGAAT
CGCAATGTTCTTCTTGTCTCTGGGAAGGGGCAGAGGTGGGGCGTCTGGGTGGTGGCTGGT
GCCGCCGCCCAGTGCTCTTGAATGCAGTGGGTGTGGCCCGGTGGTGGTGGCTGTGTGTTG
GTGTACCGGGCTGCTGGCTGGCTGTTGCTGGCTGGTGGTCTGTTCGCAGCGTGCTGCCGT
GTGCCTGCCTGTCGTGTCGTGCGTGGTGCGTCGTGATCATGAGATCATGATCTCACACAC
GCACACGCACACACTCGCTCTTGTTGTATGCACGATCTCAAATCAGGCAAGACTACCCGC
TGAACTTAA
>OTU525
AAGTCGTAACAAGGTCTCCGTTGGTGAACCAGCGGAGGGATCATTACCGAGTACTATAAC
TCATAACCCTTTGTGAACCTTTATACCTGTTGCTTCGGCGGCGCGCCTCCCGGGGCGTGC
CCGCCGGTATCATCAGAATCTCTGTTCGAACCCGACGATATTTCTGAGTGTTCTAAGCGA
ACTGTTAAAACTTTCAACAACGGATCTCTTGGCTCCAGCATCGATGAAGAACGCAGCGAA
ACGCGATATGTAATGTGAATTGCAGAATTCAGTGAATCATCGAATCTTTGAACGCACATG
GCGCCTTCCAGTATCCTGGGAGGCATGCCTGTCCGAGCGTCGTTTCAACCCTCGAGCCCC
CGTGGCCCGGCGTTGGGGATCTGCCCAGGCAGTCCCCGAAAACCAGTGGCGGACCCGTTA
CAGGCCCTTCCCTTGCGTAGTAGCATTCGCCTCGCATCGGGAGCCGGCGGGCTTCCAGCC
TCTAAACCCCCATCAAGTCCGCCCCGGCGGCACCAAGGTTGACCTCGGATCAGGTAGGAA
TACCCGCTGAACTTAA
>OTU526
AAGTCGTAACAAGGTTTCCGTAGGTGAACCTGCGGAAGGATCATTACCGAGTATGCCCTC
TAGGGCGGACCTCCCACCCTCTGTATTTTGACCTTTGTTGCTTTGGCGGGCCGCTCTAGC
TACTGGCTTAGGCTGGTAAGTGCCCGCCAGAGGAAACTTAAACCCTAACAATTGGTGTCT
GTCTGAAAAATCTAAATATTAAAACTTTCAACAACGGATCTCTTGGCTCTGGCATCGATG
AAGAACGCAGCGAAATGCGATAAGTAATGTGAATTGCAGAATTCAGTGAATCATCGAATC
TTTGAACGCACATTGCGCCCCTTGGTATTCCGAGGGGCATGCCTGTTCGAGCGTCATTAT
CACCCCTCAAGCGTGGCTTGGTATTGGGGCCTGCCGTAACTGGCAGCCCTTAAAATCAGT
GGCGGTGCCATTAAGCTCTAAGCGTAGTAATTCTCCTCGCTATAGTGTCTGGTGGTCGCT
AGCCAGAACCCCTAAATTTTTATGATTGACCTCGGATCAGGTAGGGATACCCGCTGAACT
TAA
>OTU527
AAGTCGTAACAAGGTCTCCGTTGGTGAACCAGCGGAGGGATCATTACTGAGTACCACACT
CTCTACCCTTTGTGAACTATTATACCTGTTGCTTCGGCGGCGCCCGCGAGGGTGCCCGCC
GGTCTCATCAGAATCTCTGTTTTCGAACCCGACGATACTTCTGAGTGTTCTTAGCGAACT
GTCAAAACTTTTAACAACGGATCTCTTGGCTCCAGCATCGATGAAGAACGCAGCGAAACG
CGATATGTAATGTGAATTGCAGAATTCAGTGAATCATCGAATCTTTGAACGCACATGGCG
CCTTCCAGTATCCTGGGAGGCATGCCTGTCCGAGCGTCGTTTCAACCCTCGAGCCCCCGT
GGCCCGGCGTTGGGGATCTGCCACGGCAGGCCCCTAAAACCAGTGGCGGACCCGAAGGGC
CCTCTCCTTTGCGCAGTAGCATCAGCCTCGCATCGGGAGCCCCCGGCGTCCTGCCTCTAA
ACCCCCCACAAGCCCGCCCCGGCGGCACCAAGGTTGACCTCGGATCAGGTAGGAATACCC
GCTGAACTTAA
>OTU528
AAGTCGTAACAAGGTTTCCGTAGGTGAACCTGCGGAAGGATCATTAACAAAATGCAAAGT
CGACTCTCTCTGTGCTGGTGTTCACACATGTGCACGTCTGGGTCGCAAATCCACACACCT
GTGCACCTATGACTCTGAGTGCTTTCCCCCCACACGAGGGAGTTTGATCACCGTCAAACA
GGCACTCGAGGGTTTTTGTCTCACACAATCCGAATGTCAAGGAATGTATATTGTGCACAG
TGTGCAAAAAATGCAACAACTTTCAACAATGGATCTCTTGGCTCTCGCATCGATGAAGAA
CGCAGCGAAATGCGATAAGTAATGTGAATTGCAGAATTCAGTGAATCATCGAATCTTTGA
ACGCACCTTGCACCCTTTGGTATCCCAAAGGGTACACCCGTTTGAGTGTCATTGTAACCT
CACCACACCGACCTGTTGTCAGTGTTGTGGACTTGGATGTTGCCGTGCCATGACGGCTCA
TCTGAAATCCCTGAGTGCATCCCGATATGTGGTGTGTTCGGTGTGATAAATCTTCACCGA
AATTTACCTTCCAGGTCACATCCGTTTCGACATGGCTCTGTGCTTCCAACTGTCTTGTTT
GAGACAATCTCTGACAATTTGACCTCAAATCGGGTGGGACTACCCGCTGAACTTAA
>OTU529
AAGTCGTAACAAGGTCTCCGTAGGTGAACCTGCGGAGGGATCATTATCGAACGGCCCGAG
AGGGCCCTCAAAACCCTCAAACCCGTGGATGTCATCCGTGCTTCGGCGCCTTTGGCGTCG
CCTTTATGCCTTCCGTCCGTCTGTGTCTGAATGTCATGTAGAATCAAAACTTTCAACAAA
GGATCTCTTGGCTCTTGCATCGATGAAGAACGTAGCAAAGCGCGAAATGTAGTGTGAATT
GCAGAACATTGTGAATCATCGAATCTTTGAACGCACATTGCGCCTCTCGTGAGGCATGCC
TGTCTGAGCGTCTTTTAAACCAAATGGGGCCCGATCGGGCTCCGTCCTGGGCGGTCGACC
CCGAGAGGGGACGTCGCCTCGAACGCATCGGTCTTATGAGCGGGTGGGTTCCTCTAGGAC
GAACCGCTTCGCGAGGCCGTGACTATCCACGTTAGACCTCAGATCAGGTAGGAACACCGC
CTGAACTTAA
>OTU530
AAGTCGTAACAAGGTTTCCGTAGGTAAGTGGAGAAGCTTTCCATCTTTCTATGCTTGAAT
AACGTGCTGACTTTTCTCTTTTAGGTGAACCTGCGGAAGGATCATTACCGAGTGTGACCC
CCCCGTAAATTTTTTTAAAGGGGGGTGCCTCCCGTCCTTTGCGGGCCCTTTGGGGCTTTC
AGACTTTGCTTCGGCGGGGCTGCCCCGCCGGAACACCCTCAAGAAAATCTCTTACAAAAC
CGTTCAGTCCGAGCAGTAATAAAAAAACAAAACTTTCAACAACGGATCTCTTGGTTCTGG
CATCGATGAAGAACGCAGCGAAATGCGATAAGTAATGTGAATTGCAGAATTCAGTGAATC
ATCGAATCTTTGAACGCACATTGCGCCCCTTGGTATTCCGGGGGGCACACCTGTTCGAGC
GCCATTTCGACCCTCAAGCACGGCTTGGTGTTGGGCGCGGTCCTGCAGGACCGGCCCGTA
ACTCGTAGGCGGCCGCCGCCCGCGCCCCCAGCGTAGCAAGCTCACGCGTTCGCTCGGGGA
CGGCGCGGCTGGCCCGCCAGCAAATCTTTCCAAGGTTTGGCCTCGGATCAGGTGGGGATA
CCCGCTGAACTTAA
>OTU531
AAGTCGTAACAAGGTTTCCGTAGGTGAACCTGCGGAAGGATCATTAGTAGAGGAGAGAGT
GCGATGTGCGTGGTGCCGAGTGCGATAGTGCTCGGTGCTATGCGCTGAGCGAGCCTGTGG
GCGTGAGCCTGCGGTGGGGGAGGTGATGAAAGTCACTTGCCCTGTGAGCAAGTATGATGT
ATCATGCATGACAACAACAACTATGACAACTCGCAACAATGGATCTCTTGGCTCCTGCAT
CGATGAAGAACGCGGCGAAATGCGAAACGTGATGCGATTTGCACGACCTGTGAGTCATTG
AGTTTTTGAACGCACCTGGCACGGGACGCGAGTCCCGTATACCTGTCTGAGCAGCGGATG
AAGTGTGAAGGTTGAGCGATCGGGGGGCGAGAGCGCCTCGTCGCTTGAAAGGGTGGCTGA
GTGTGTGATGGCGCTTCGGCGACGACGCACGCAGCAAAAGAGCGTGGTATCATCCCACCT
CTCTATCCATGCTCTCAGATCAGGCAGGACTACCCGCTGAACTTAA
>OTU532
AAGTCGTAACAAGGTTTCCGTAGGTGAACCTGCGGAAGGATCATTACCGAGTTCATGCCC
TTCGGGGTAGATCTCCCACCCTTTGTATACTATACCTTTGTTGCTTTGGCGGGCCGCCTA
GCTACTGGCTTCGGCTGGTAAGTGCCCGCCAGAGAACCCAAAACCCTGAATTATTAGTGT
CGTCTGAGTAAAATATTTAATATTTAAAACTTTCAACAACGGATCTCTTGGCTCTGGCAT
CGATGAAGAACGCAGCGAAATGCGATAAGTAATGTGAATTGCAGAATTCAGTGAATCATC
GAATCTTTGAACGCACATTGCGCCCCTTGGTATTCCGAGGGGCATGCCTATTCGAGCGTC
ATTATCACCCCTCAAGCCTAGCTTGGTGTTGAGACCTGCTGTCAAGGCAGTCTCTAAAAT
CAGTGGCAGTGCTGTCAGGCTCTAAGCGTAGTAAATTCATCGCTATAGACACCTGGTGGC
CACTCGCCAGAACCCCCCCATTTTTTAATGATTGACCTCGGATTAGGTAGGGATACCCGC
TGAACTTAA
>OTU533
AAGTCGTAACAAGGTTTCCGTAGGTGAACCTGCGGAAGGATCATTACCGATTTTAGCGAA
CCTGGTCGCTTTTGACCAAGGTTTCGTGAAACTTGTATTTAAAACCCACACTTTTTAATA
TAAAATTATCGTATCAATATTATGATAAAAAAAAGATCACTTTCAACAACGGATCTCTTG
GCTCTCGCATCGATGAAGAACGTAGCGAAGTGCGATAAGTAATGTGAATTGCAGAATTCC
GTGAGTCATCGAATCTTTGAACGCAAATTGCACTTCCTGGTATTCCGGGAAGTATGCCTG
TTTGAGGGTCAGTTTAAATAAATATCGTGGTGTTGCTTTTTGTGACGCTTCGGAATTGGG
TAATCTTGATCCTCTGGGTTAAGTGACCTAAAATTGATGTATCTCTGTGCATCTCGGACG
TACATAAGAATTTTTTTTCCTATCCGTCAGGGTTGCCAGGTCTTTATTAGGTATGATCAC
GTTGCTTGTGAAATCTGTACCTATAACATAACTCATATTTTGACCTCAAATCAGGTAGGA
ATACCCGCTGAACTTAA
>OTU534
AAGTCGTAACAAGGTTTCCGTAGGTGAACCTGCGGAAGGATCATTAATATTTGGATAGAT
TTACTGCTGATTCTTCCCTTCTCTTCTCTTTTTTCTTCTTTCTATGGCGGTAAATCTTAT
CCAAATATTCGAAAGAAGCAAGATATTCTTATATTTAAAACCCACTCTTGAATGTATAAA
ATTTATATATTAATGATAAAAATAAAGATCACTTTCAACAACGGATCTCTTGGCTCTCGC
ATCGATGAAGAACGTAGCGAAGTGCGATAAGTAATGTGAATTGCAGAATTCCGTGAATCA
TCGAATCTTTGAACGCAAATTGCACTTTCTGGTATTCCGGAAAGTATGCCTGTTTGAGGG
TCAGTTAAATAAAAATCGGTGTTGTTGCTGCCTTTCGTGGTGACGCGTCGGAATTGGGTC
GTCTTACCTTCGGTTAAGTGACTTAAAATTTTTGCATGATTTTTGAACGTATTTAAATTT
TTTGGTACGTTTGAGATATCTAATGTTTATTAGGTTCGGTCATCCTCATGATTCGCGCCT
ATAATTTTTCATTAAATGACCTCAAATCAGGTAAGAATACCCGCTGAACTTAA
>OTU535
AAGTCGTAACAAGGTTTCCGTAGGTGAACCTGCGGAAGGATCATTACCAATCTTAGCGGG
CCTGATCTTTATTAACCATGGTTTCGCGAAAATCGTATTTAAAACCCCACTCTTATAAAA
TGAATCATTTTTTTTTGTATAATAAATAAAGATCACTTTCAACAACGGATCTCTTGGTTC
TCGCATCGATGAAGAACGTAGCGAAGTGCGATAAGTAATGTGAATTGCAGAATTCCGTGA
ATCATCGAATCTTTGAACGCAAATTGCACTTTTTGGTATCCCGAGAAGTATGCCTGTTTG
AGGGTCAGTATAATAAAAATCGGTATGTTGCTTTTTTTTGTAACGTTCCGGAGTTTGGGT
TATTTATCTTAAACAAAATTTTAGTTTAAGAGACTTAAAATTAACTATCTTTTTGCGCAT
TTTTAGATGTACAATAAATTATTTATTTCGTCTATATTATCATGCCAAAATTTTATTAGA
TGCGACCATATCGAGTGGTTTCGTGCCTATAAATTTATCATAATTTGACCTCAAATCAGG
TAAGAATACCCGCTGAACTTAA
>OTU536
AAGTCGTAACAAGGTTTCCGTAGGTGAACCTGCGGAAGGATCATTAAAAAAATGATAGAC
GGGGGACGGGGTCGCTTTGTTGACTCTGTCCCTCGTGTATTCAACCAACCCGCTCTTGTA
TTTGCATCAAAATTTCATTTTCAATGAAAAAACCAAAAAATCATTTTAAATAAATGTAAG
AATAAACTTTCAACAACGGATCTCTTGGCTCTCGCATCGATGAAGAACGCAGCGAAATGC
GATACGTAGTGTGAATTGCAGAACTTTGTGAACCATCGAATCTTTGAACGCATATTGCGC
CCTTGTTTAGAGGGCATGTCTGTTTGAGGGCCACCTTAATCGAATAATGCACGCGCGTTT
GTTTGGACGTGTGTGCACGTTGATGGACTTTCCGACGAATCTTTTATGACGACGTCGGTG
GTTCGTAATGAAGACGCGACAGGTGGAGGCTTTCGATCGAGTGTAGTAAACATGCAATGA
TTTCGACGCTTGATGGTTGGGAGTCTTCGGTCGTGACATGGGCGTGGCGACGAACCGCCA
CTCTTCCCCTCGGGAAGACTACATTTTTCTCGTGGGCCTCAAATCAGACAAGAATACCCG
CTGAACTTAA
>OTU537
AAGTCGTAACAAGGTTTCCGTAGGTGAACCTGCGGAAGGATCATTATTGAATTAATCTAG
AGTTGGTTGTTGCTGGCCTCTCTTCCCCTTGGGGGGGAAGGGGAGGCATGTGCACGCCTT
CTCTTTCATCCACACACACCTGTGCATTTGTGAGATGGAGGGCTGGAACTTTCTTTTCTA
ACCTTCCGTCTGCTATTACACAAACTCAATTTAATTTAAACTGAATGTAATTGATGTAAC
ACATCTAATACTAAGTTTCAACAACGGATCTCTTGGCTCTCGCATCGATGAAGAACGCAG
CGAAATGCGATAAGTAATGTGAATTGCAGAATTCAGTGAATCATCGAATCTTTGAACGCA
TCTTGCGCTCCTTGGTATTCCTTGGAGCATGCCTGTTTGAGTATCATGAAATTCTCAAAG
TAAATCTTTTGTTAATTCGATTGGTTTACTTTGGATTTGGAGGCTTTGTGGATTTTTACA
ATCCACTCCTCTTGAATATATTAGCTGGATCTCAGTATATACTTGGTTCCACTCGGTGTG
ATAAGTATCACTCGCTGAGGACACCACCTGTCAAAAGGTGTGGCCAAGGAATACAGATGA
ACTGCTTCTAATGGTCTATTGGATTAGACAATTTATTTTAAGATCTGATCTCAAATCAGG
TAGGACTACCCGCTGAACTTAA
>OTU538
AAGTCGTAACAAGGTTTCCGTAGGTGAACCTGCGGAAGGATCATTAACGAGATAGGCCCT
CACGGGTCGACCTCCCACCCTTTGTCTACCATACCTCTTGTTGCTTTGGCGGGCCGCATC
GCTACCGGCTTCGGCTGGTAAGTGCCCGCCAGAGGAAAACATAAACCTTTATTTTTGATG
TCTTGTCTGAATAAATTATAATATTTAAAACTTTCAACAACGGATCTCTTGGCTCTGGCA
TCGATGAAGAACGCAGCGAAATGCGATAAGTAATGTGAATTGCAGAATTCAGTGAATCAT
CGAATCTTTGAACGCACATTGCGCCCCCCGGTATTCCGAGGGGCATGCCTGTTCGAGCGT
CATTATCACCCCTCAAGCTCAGCTTGGTGTTGGGGCCTGCTGTAGAGGCAGCCCTTAAAA
TCAGTGGCGGTGCCGTCAGGCTCTAAGCGTAGTACATATCTGTCGCTATAGGGTCCTGGT
GAACACCTGCCAAAACCCCCCATTTTTTCATGATTGACCTCGGATCAGGTAGGGATACCC
GCTGAACTTAA
>OTU539
AAGTCGTAACAAGGTAACCGTAGGTGAACCTGCGGTTGGATCATTAAAAAAATCTTGGTC
TCTGGGGTATAATTTACTGTATAGTTTACTGTATAGTTTACTGTATAGTTTACTCTGTGT
AGTTTACCCCATGATGGCTATTAACACCTGTGCACTTTGATGTATCTTGGGTATTCTTAC
CCAAAAACTGATAAACCCCTATTGATTATGTCTGAAAATTTATATTAAATATAAACAACT
TTTGACAACGGATCTCTAGGCTCTCGCAACGATGAAGAACGCAGCGAAATGCGATACGTA
ATGTGAATTGCAGAATTCCGTGAATCATCGAATCTTTGAACGCATATTGCACTCCTTTGG
GAGTATGCCTGTTTGAGAATCTATAGTATTTCTTTTTCTAGTTTACTGGATTAGATTTGG
CGCGTCTCTTTTTGAGTGCGCTTAAAACTATAGCTAGTCGCCGAAAGAGCGCCAAAGCAA
AACTGTTTGAAGCTCATTAGAGTAACCTACACTATTGTTTTGGGGAAACGCCCTCAAGCA
TCTAGCTTAACCATTAGGAGGTTAATTAACATTAACCCGAACCTTGGTCTCAAATCAGGT
AGGAGGACCCGCTGAACTTAA
>OTU540
AAGTCGTAACAAGGTTTCCGTAGGTGAACCTGCGGAAGGATCATTAACAAGTCCGTGCGC
TGTCGTGCACATCCATCCATGTGCTCGTGCAGCTGCACATTTGTGCCGTGTGCATGCGCT
GTGTGCACATTGTGACATTTTTGTGCCGTGTGCATGCGCTGTGTGCACACTGACATTTCT
GCGAGTCGTCTGATTGAATGTGCAATTGAATGTCAACTTTTAACAATGGATCTCTAGGCT
CCTGCATCGATGAAGAACGCAGCAAGAGTGCGAAACGTGATGCGATTTGCATGCCCTGTG
AGTCATCGAATCTTTGAACGCATATGGCGCCCCCTGGCACTGCCACGGGGCATGCCTGTT
TGAGAATCATTTTCACGCATCCGCGTTGTCCATCCACTCGTTCGCTGATTGGTGGACGGG
GCGGGACATGGACGGTCAGCACTGACTGCCTCGAATGCATGCACGGTGCGTCGTGACGGA
ATGGCAGCATTGTGGATCGACGAGCGTGCACATCCTTCTTTGACAGTGATCTCAAATCAG
GCAGGGTCACCCGCTGAACTTAA
>OTU541
AAGTCGTAACAAGGTTTCCGTAGGTGAACCTGCGGAAGGATCATTATTATTTGGGTAGGG
TTTACTTTTCGCTTCTTCTTTTTGTCGATCTCGATCTCATCTACTGAAAAAAAAAGTAAA
CTTTTACCAAATAAAAGTATATTGAAACTTTTATTCTGCTCCCTACCCAGTAGGGAGGAG
CAAGATGAACTTTATTTAAAACCATTCACTCTTTACAAAAATATATTTAATGTGTATATT
ATAATTAAATGATCACTTTCAACAACGGATCTCTTGGCTCTCGCATCGATGAAGAACGTA
GCGAAGTGCGATAAGTAGTGTGAATTGCAGAATTCCGTGAATCATCGAATTTTTGAACGC
AAATTGCACTCTCCGGTTTTCCGGGAGAGTATGCCTGTTTGAGGGTCAGCCTAAATAAAA
TCGGCTTCGTTGCTGTGTTTTTTTCGCGGTAATGTTTGTCGGAAATTGGGTCATCTTAAA
ACTCTTTTTTTTAAGTGGCTTAAAATTTTTTTTACGATTCTACGAACGTTTCTAAGAATG
TATTCTTTTTCACGTTCAAGGTATCATCCTTGTATTAGACGTGGCCGTCACATCGGACCT
CGTTCATAAGTTTTTCTTTTACTGACCTCAGACAGGTAAGAGTACCCGCTGAACTTAA
>OTU542
AAGTCGTAACAAGGTCTCCGTAGGTGAACCTGCGGAGGGATCATTACTGAGTTTTTAACT
CCAAACCATTGTGAACTTACCACTGTTGCCTCGGCGGCGACTCTTGTTAGTGCTTCGGTA
CTGGCAGGTTAACCGCCGGTGGACTACTAAACTATGTTAATTCTTGTCAATCTGAATAAA
AAACTTAATAAGTTAAAACTTTCAACAACGGATCTCTTGGTTCTGGCATCGATGAAGAAC
GCAGCGAAATGCGATAAGTAATGTGAATTGCAGAATTCAGTGAATCATCGAATCTTTGAA
CGCACATTGCGCCCATTAGTATTCTAGTGGGCATGCCTGTTCGAGCGTCATTTCAACCCT
TAAGCCTAGCTTAGTATTGGGAATCTGCTTAACCGCAGCTCCTTAAATATAGTTGGCAGA
GCACAGCTGTACTCTGAGCGTAGTAATTTATTATCTCGCTTTCTGAAGACAGCCGTACGA
TCGCCACAAACCTATTTATTTTTTAATGGTTGACCTCGGATCAGGTAGGAATACCCGCTG
AACTTAA
>OTU543
AAGTCGTAACAAGGTCTCCGTTGGTGAACCAGCGGAGGGATCATTACCGAGTTTACAACT
CCCAAACCCATGTGAACCTTACCATTCGTTGCCTCGGCGGACGCCTCCCTCGCGGGGCGG
CCGCCAGAGGACCCAAACCCTCTGAATTCGTTTCGCGGTATCTTCTGAGTAACACAAGCA
AAAATAAAATCAAAACTTTCAACAACGGATCTCTTGGCTCTGGCATCGATGAAGAACGCA
GCGAAATGCGATAAGTAATGTGAATTGCAGAATTCAGTGAATCATCGAATCTTTGAACGC
ACATTGCGCCCGCCAGTATTCTGGCGGGCATGCCTGTCCGAGCGTCATTTCAACCCTCGA
GCCCCTCCCCGGGGGGGCTTGGTGTTGGGGATCGGCCCGCCCACGGCGGCGCGCCGGCCC
CGAAATCTAGTGGCGGTCTCGCTGTAGCCTCCTCTGCGTAGTAGCACACCTCGCACCGGG
ACGCAGCGCGGCCACGCCGTTAAACCCCCCACTTCTGAAGGTTGACCTCGGATCAGGTAG
GAATACCCGCTGAACTTAA
>OTU544
AAGTCGTAACAAGGTTTCCGTAGGTGAACCTGCGGAAGGATCATTATTGAATTATTAATG
GGATGTGCTGGTAATGTTTTCAAAGTTACATGTGCACTCTCAAATCCATTTATTCACCTG
TGCACCTTAGGTAGGCATTCATGATTGATAACATCAATCAAGAGTGTTCTATGTTTTTTA
TCACACCCTCAATAATGAGAAGGAATGTGTTAACATATTAATACAACTTTCAACAATGGA
TCTCTTGGTTCTCGCATCGATGAAGAACGCAGCGAATTGCGATATGTAATGTGAATTGCA
GAATTCAGTGAATCATCGAATCTTTGAACGCATCTTGCACCTTCTGGTATTCCGGAAGGT
ATGCCTGTTTGAGTGTCATGAATATCTCAACACAATGAGATTATTGTCTTCTTGTGCTTG
GACATTGAGGGCTGCAGGAGAACTCTAACTGTTGTTGAGTTTAGTCTGCTTCTTTGAAAT
GTATTAGCCTTTTCAAAAGTACGAAATTGGCTTCAGTTTGATAATAATTATATCTATGCT
GTTGCTGAGAAGTACTGTTAGGCTTTTAATGTGTCCATTAGGACTGTCTTATCATAAGGC
ATTATTATGAATCTTGACCTCAAATCAGGTAGGACTACCCGCTGAACTTAA
>OTU545
AAGTCGTAACAAGGTTTCCGTAGGTGAACCTGCGGAAGGATCATTATTGATTTTCAACGG
ATGTTGCCGGCTCTCCTCCGTGGGGGGCATGTGCACTCCTAACTAAAACCAATATCCACC
TGTGCACCCTCAGTAGGCAAGAGAAGACCCCCAAACAAGGGCCTTTTTTTGTCTATGTTT
CTATCACAAACGCTTGATCTATTTGAATGCTAACACAACAAATAATATTTGTAAAACAAC
TTTCAACAATGGATCTCTTGGTTCTCGCATCGATGAAGAACGCAGCGAATTGCGATATGT
AATGTGAATTGCAGAATTCAGTGAATCATCGAATCTTTGAACGCACATTGCACCCTCTGG
TATTCCGGAGGGTATGCCTGTTTGAGTGTCATTAATATGTCAACTCAGGCAAGTTTGTCA
TGACTTGCTCTGCTGTTTGGATGTTGAAGGCTTGCTGGCATTGACGTGTTCTGTCAGCTC
CTTTTAAATTCATTAGCAGGAACCTTGCAGGACTGGCTTCAGTTTGATAAGATTGAACTG
TTGTTAGAATGCGCTTTTGCTGTTCCGGCTTCTAATTGTCTGGTAGAACTGGACTGTCTC
GCTCTGAGACATTCACAATTGACAACTTGGCCTCAAATCAGGTAGGATTACCCGCTGAAC
TTAA
>OTU546
AAGTCGTAACAAGGTTTCCGTAGGTGAACCTGCGGAAGGATCATTAAAATAATAATGAAT
TTGGCGGGGCAGATTTTCTGTGGAATTTCAGCCCCGCGTATATTCAACCAACCCGCTCTT
GTATTTGGATCAACGTCAAACAAACAAAAACTTTATATTATAATAAAAAACAAACTTTCA
ACAACGGATCTCTTGGCTCTCGCATCGATGAAGAACGCAGCGAAATGCGATAAGTAGTGT
GAATTGCAGAACTTTGTGAACCATCGAATCTTTGAACGCAAATTGCGCCTTCTTTCGGAA
GGCATGTCTGTTTGAGGGCACCATTTAACAAATAATGTGCAGGTTGTGTGTATGCGCAGC
AGGTACACGTCGATGAGCTTTCCGAAAACGTCACAGTTTTCGGTGGCGTATAATGAACGG
CGTGGCCTTTTTTTCAATGCGAGTGTAATAAACTTGCTACTTGCTGCGGAAAAATGTGGC
GCGCAATGGGTGTGGCGAATTTACCCCTGCCCCAATGCCACTCTTTCTTTTCGAAAGACA
ATTTATCTTCAGGGCCTCAAATCAGACAAGAGTACCCGCTGAACTTAA
>OTU547
AAGTCGTAACAAGGTTTCCGTAGGTGAACCTGCGGAAGGATCATTATCGATTCTTTAAGG
ATGTGCTGGCTTCTCCCATAGGGAAGCATTGTGCACTCTGAAAAACCACTTTCACCTGTG
CACTCTATTGTAGACAAGGAGGATGATTCTCTGTCTATGATTTTTTTCACACATTTTTAT
TGGTATTATGAAAAATAAACAATACAACTTTCAACAATGGATCTCTTGGTTCTCGCATCG
ATGAAGAACGCAGCGAATTGCGATATGTAATGTGAATTGCAGAATTCAGTGAATCATCGA
ATCTTTGAACGCACATTGCACCCTCTGGTAATCCAGAGGGTATGCCTGTTTGAGTGTCAT
TAACAACATCAAATCCAGATTTTTGCTGTGATTTGGATCTTTGAAGGCTTTGCTGACTGA
CAAAGTTAGCTCCTTTTAAATGCATTAGCAGATTGCAAACAACTGGCCTCAGTTTGATAG
ACTGGATTATCCTTGCTGTCGCTAGAAATTGTTTGATTGCTTCGAATTGTCTTTAGACTG
CCATTAGGCAATACATTTTAAGTCTTGACCTCAAATCAGGTAGGATTACCCGCTGAACTT
AA
>OTU548
AAGTCGTAACAAGGTTTCCGTAGGTGAACCTGCGGAAGGATCATTACCGTGGTAGGCTTC
GGCCTCATTCACACCCCTTGTGTCACTTCTGGTTTCTTTGGCGAGGTCACTCGTCAAACG
TTAACGCTGGCAATGCGATACTGTCCGAGTGCGATTGAATTATCAAAACTTTCAACAACG
GATCTCTTGGTTCCAGCATCGATGAAGAACGCAGCGAAATGCGATAAATAATGTGAATTG
CAGAATTCCGTGAATCATCGAGTCTTTGAACGCACATTGCACTCCTTGGTATTCCGAGGA
GTACGCCTGTTCGAGCGTCATTACACTCTCAAGCACTGCTTGGATTTGAATCACTGTCGG
GGCAGGATTCCAATAGCGTCGGCAATGGACCATCTGTGATGACTCACTGCGCGTCCATTC
GCCCACCGACTTCTTCCAGTTGACCTCGGATCAGGCGGGGATACCCGCTGAACTTAA
>OTU549
AAGTCGTAACAAGGTTTCCGTAGGTGAACCTGCGGAAGGATCATTATTGATTTTGAGAAG
ATGTGCTGGCGTTTCAATGCGCATGTGCACTCTTCAAAAAAACCAATATCCACCTGTGCA
CTCTCTGTAAGCAAATGCATGCAAATGCTGTTTGCTTATGTCCCTTTACAAACCATCCTT
GATTTATTTGAATGTTATCTCATAACAAACTAATACAACTTTCAACAATGGATCTCTTGG
TTCTCGCATCGATGAAGAACGCAGCGAATTGCGATATGTAATGTGAATTGCAGAATTCAG
TGAATCATCGAATCTTTGAACGCACATTGCACCCTCTGGTATTCCGGAGGGTATGCCTGT
TTGAGTGTCGTTAATATCTCAACACAGACAGGTTTGACCACCTGTTCTGATTGCTTGGAT
GTTGAAGGCTTGCCGGTATTCATTCATTGCCAGCTCCTTTTAAAATCATTAGCAGAAAAC
AATGCAACCAATCTGGCTTCAGTCTGATAATGCACTTATCTGTTTTTGCTGTTGCTGGTG
AAAAGTGATTGATTTCAGCTTCCAGCTGTCCACCTTGATGGACTGTCTCATCAGAGGCAT
ATTGATTTCACACTTGACCTCAAATCAGGTAGGACTACCCGCTGAACTTAA
>OTU550
AAGTCGTAACAAGGTTTCCGTAGGTGAACCTGCGGAAGGATCATTACCGAGAACTGCCCG
AGAAATTGGGTAGACCTCCAACCCTATGTCGATTTTTTTTTTCTTCTCTCCAGCGGACTC
TTAACTGAGACGTTAGGGGAGGGAAAAGGAACTCTTGAATTTTGACACTTTGTTTGTCTG
AGTGGGCACTTTTTAAAAAATCAAAACTTTCAACAACGGATCTCTTGGTTCTGGCATCGA
TGAAGAACGCAGCGAAATGCGATAAGTAATGTGAATTGCAGAAATACGTGAATCATCGAA
TCTTTGAACGCACATTGCGCCCTCTGGTATTCCGGGGGGCATGCCTGTTCGAGCGTCATC
AAATCCTTCCAAACTCGTAAGATTTTGGGTGTTGGATAGGGTAATGTGCCACTGTGCATG
TTGCCTAATCTCAAAAGCATTTCAGGCGAAGCCATTTCTCGTCTCCAACGTATAGTAATA
ATAAGCTTAACGATTGGGGGATTGACCGAGTTCTGGATTACCGCGCAAGCCTTAGGGGAT
TAACTCACTGTTGTCCTCGGGATTGAAAAACTGAATTGTGACCTCGGATCAGGTAGGGAT
ACCCGCTGAACTTAA
>OTU551
AAGTCATAACAAGGTTTCCGTAGGTGAACCTGCGGAAGGATCATTACCAATCTTAGCGAG
CCTGATCTTTATTGATCATGGTTCGCGAAAATTGTATTTAAAACCCCACTCTTATTAAAT
GAATCATTTTATTTGTAAATAATAAATAAAGATCACTTTCAACAACGGATCTCTTAGCTT
TCGCATCGATGAAGAACGTAGCGAAGTGCGATAAGTAATGTGAATTGCAGAATTCCGTGA
ATCATCGAATCTTTGAATGCAAATTGCACTCTCTTCGGAGAGTATGCCTGTTTGAGGGTC
AGTGTAATGAAAATCGGGGTGTTGCTTTTTTTGTGATGCTTCGGAGTTTGGGTTATCCTT
AGCCTTCGGGCTTAAGAGGCTTAAAATTGAGTCACTTTTTGGTCACACTTTTTAGGCGTA
CATAAATTTGTTTTTATTCGTCTATTCGTGCCAGAAAACTTACTAGGTGCGAATCATGTT
TAATGATTCTGTGCCTATAATTTATCATGATTTGACCTCAAATCAGATAGGAGTACCCGC
TGAACTTAA
>OTU552
AAGTCGTAACAAGGTTTCCGTAGGTGAACCTGCGGAAGGATCATTACCGAGTGAGGGTCT
TTAATGGCCCAACCTCCCAACCCCTTGAATATCATCAAGTGTTTTATTGTTGCTTCGGTG
GGTCAAATGTGCCCACCGAAGCCCAACATAAATCTTAGTAATAGTGTTGTCTGAGTTATT
GAAAATAATAAAAACTTTCAACAACGGATCTCTTGGTTCCCGCATCGATGAAGAACGCAG
CGAAATGCGATAAGTAATGTGAATTGCAGAATTCAGTGAATCATCGAATCTTTGAACGCA
CATTGCGCCCTTTGGCATTCCGAAGGGCATGCCTGTTCGAGCGTCATGATCAAATCTCAA
GCCTTGCTTGGTATTGGGTCTTCGTCTCTCTCGTCTTTGTACGGGTATTGACGTGCCTGA
AAATCAATGGCAGTGCCTTATTAGACTCAAGCGTAGCAGACTGACACGCTTTAGAGAACT
TTTGTAGGTCCTGTCGATAAAAATTATAAGTTGGACCTCGGATCAGGTAGGGATACCCGC
TGAACTTAA
>OTU553
AAGTCGTAACAAGGTTTCCGTAGGTGAACCTGCGGAAGGATCATTACAGAGAACCTCGCC
CTTTTGGGTGAATCTCCAACCCTATGTTATATTACTTTGTTGCTTTGGCGAGCCGCTTAG
GCCACCGGCTTGCGCTGGTGAGTGCTCGCCAGAGAACCCTAAACTCTAAGTTATTAGTGT
CGTCTGAGTACTATAAAATAGTTAAAACTTTCAACAACGGATCTCTTGGTTCTGGCATCG
ATGAAGAACGCAGCGAAATGCGATAAGTAATGCGAATTGCAGAATTCAGCGAGTCATTGA
ATTTTTGAACGCACATTGCGCCCTGTGGTATTCTGCAGGGCATGCCTGTTCGAGCGTCAG
TACAACCCTCAAGCTTAGCTTGGTCTTGAGTCCCGCCAGTAACTCGGCAGGCTTTAAAAT
TAGTGGCGGCGCCATTAGGCTCTTAGTGTAGTAATACTTCTCGCTATTGAGTCCTTGTGG
TATGCTGGCCAGCAACCCCAACTTTCTAAGTTTGACCTCGGATCAGGTAGGGATACCCGC
TGAACTTAA
>OTU554
AAGTCGTAACAAGGTTTCCGTAGGTGAACCTGCGGAAGGATCATTATTGAATATACAACA
TGGGGATGTTGCTGACTTGTTCATTTTTTTTTTTGGGACTGGTATGTGCACTCCTCTAAT
ATTCATTATCCACCTGTGCACATAGAGTAGGCATGGATTCAGTTCCTTGCCTATGTTTCT
TTTATAAACATATTTTGTAAAAGATTGTTTATATAAAAATATTACAACTTTCAACAATGG
ATCTCTTGGTTCTCGCATCGATGAAGAACGCAGCGAATTGCGATATGTAATGTGAATTGC
AGAATTCAGTGAATCATCGAATCTTTGAACGCATCTTGCGCCCTTTGGTTACTCCGAAGG
GCATGCCTGTTTGAGAGTCATTTATCATTCTCAACTTTAGAGTTTGTTACAGAACTCTGA
AGCTTTTGGATATGGAGGGATGTTGCTGGCACTTTTATGCTGGCTCCTCTTAAATACATT
AGCAAGCAAAAAAACCTTGTCAAAAAGGGGTTTGTTGGCTCTGGTTTGATAAGAAATATA
TATATCTATGCCATTGCTGAGAAAGAAACCTTGATTAATTGTTTTTTTGAGCTTCCAATT
TGTGTGACACACACATTGAAAACTTGACCTCAAATCAGGTAGGACTACCCGCTGAACTTA
A
>OTU555
AAGTCGTAACAAGGTTTCCGTAGGTGAACCTGCGGAAGGATCATTATCGTTAAACCGAGG
CGTGAGGGCTGTCGCTGACCCTCCCCGGTCGTGCACGCCCGAGCCCTCTCACAATCCACC
TCACCCTTTGTGCATCACCGCGTGGGTCCCCTTTGCCGGAGGGCCCGCGTCTTTACACAA
AACTCGATACAGTGTAGAATGTTTATTTTCGCGGTCACACGCGATCAATAATACAACTTT
CAACAACGGATCTCTTGGCTCTCGCATCGATGAAGAACGCAGCGAAATGCGATACGTAAT
GTGAATTGCAGAATTCAGTGAATCATCGAATCTTTGAACGCACCTTGCGCCCCTTGGCAT
TCCGAGGGGCACACCCGTTTGAGTGTCGTGAAATCTTCAAAAGCCCTCTCTTTTGAGGAT
TTTTGGACTTGGAGGTTTGATGCTCGCTTTCGCCTTTTAGAAAGCGAGCTCCTCTCAAAT
GAATCAGTGGGGTCTGCTTTGTCGGTCCTTGACGTGATAAGATCTTTCTACGTTTCGGAT
TCGACATCGTCCCGCTTCCAATCGTCCCATGGACAAAAGGATGGTGCTCCGGTCGCGGGT
CATCGCTCGCGGCTGGACCCACGAAACAAAAACCTTGACCTCAAATCGGGTGAGACTACC
CGCTGAACTTAA
>OTU556
AAGTCGTAACAAGGTTTCCGTAGGTGAACCTGCGGAAGGATCATTAGAGGAAGGTTGATT
GATTGTTGGGGATACTAGTGAGAATATCATTCATTTGAAATTCATATCATTAGAAAAGAT
TTATTACAAATTTACAAACACTGTAAAATACATGAGCACCTTGCTGCAATGGATCTCTCG
GCTCCTGCATCGAAGAAGAACGCAGTCCATTGCGAAAAGTCATGCGACCTGCACATTTTG
AGAAGCATTACTCTTTGAACGCACCTTGCGCGTGTCATTCGTGACACGAGGTCCTGTTTG
AGCGAGCTTAATAAGATATTATATGATCATTTCACATTCACTTGTGAGACGATTCAAAGA
CAAGCGAAAGCCCGAACGACTCTAGGGCAGTAGAGTTAGTAAGGTAGTGAGACAAAATCA
CACTCCCCTACGAACGAATCTAACGCACTTGTATGAGCATGCTAACCCCATACGCATACA
CCAACTAGAAAAACTCCTCAAATCAGGATAGAGGACCCGCTGAACTTAA
>OTU557
AAGTCGTAACAAGGTTTCCGTAGGTGAACCTGCGGAAGGATCATTATTGATTTCAAAAAC
GGGATGTGCTGGTTCTCCTCTCAAAGGGAGGACATTAGTGCACTCTCAACCTTGATAATC
CACCCTGTGCACATTCAGTAGACGGAGTGTGATAACTCTGTCTACTTTTTTTAACACACT
CTAATTGATTTAACGGATGGTATTATTGAAATATTAATACAACTTTCAACAATGGATCTC
TTGGTTCTCGCATCGATGAAGAACGCAGCGAATTGCGATATGTAATGTGAATTGCAGAAT
TCAGTGAATCATCGAATCTTTGAACGCATATTGCACCCTCAGGTCTTTTCCAGAGGGTAT
GCCTGTTTGAGTGTCATTAACAACATCAATGTAGACATTTTGTTATGTTCTACACTTGGA
AGTTGAAGGCTTGCTGGCTGATCGTAGTCAGCTCCTTTTAAATTCATTAGCGGGACTTTT
GAAGACTTGGCTTCAGTTTGATAACAATGTCTATGCTGTCGCTAAGAAACATTTTTGTCT
GGCTTATAATGGTCCTTTTGGACTGTCTCTTCAGGAGGCATAACACCTTTTTGACTTGAC
CTCAAATCAGGTAGGACTACCCGCTGAACTTAA
>OTU558
AAGTCGTAACAAGGTTTCCGTAGGTGAACCTGCGGAAGGATCATTAACGATGTTCAACGG
ATGTGCTGGCGAGTAACGTCGCATGTGCACTCCTTAACACACCCACACACCTGTGAACCT
CGAACCGTGGCCTCCGATCTGGAGGTGCGCGTTCAAATTTTACAAAATCCTGTTGATTGA
GCTCTGGAAAGTTGTGCGCTATAGTTGAAACAACCATCAGCAACGGATCTCTTGGCATTC
CAATCGATGAAGAACGTAGCGAATTGCGATAAGTAATGTGAATTGCAGAATTCAGTGAAT
CATCGAATCTTTGAACGCACCTTGCACCCTCTGGTATTCCGGAGGGTATGCCCGGTTGAG
TGTCATGAATATCTCAACTCCAGCGCCTTGTCAAAGGGTTGCATTGACTTGTGGCCGGCC
TTTTGTGGCCGCCGCTGTGGTCTTTGTGATCCGAGGTGTTGGAGCTTGGACTTGAGTTTT
GTTGGCCCAGTGTCGACTTGCTCGAAATGCATCAGCGATGCGTGATCCCTTGGGTCCATC
TCGGCGTGATAAGTTGATCGCTGCAAAGGGCTTCTTGGGGTGTGGCTCGCTTCTAATTGT
CTTCGGACAGATCTGACGTTTACACCTCAACTCGGGTAGGACTACCCGCTGAACTTAA
>OTU559
AAGTCGTAACAAGGTTTCCGTAGGTGAACCTGCGGAAGGATCATTACCAAGCCGTGAAGG
TCGCCCTGAAAAGGGAATGATCTTTCACCTGGCCACCCTTGCTTACTTAACCTGTTGCTT
TGGTGGGCCCGCCGCAAGGCCGCCGGGGAACCTAGTTCCCGGGCCTGTGCCCACCAAAGT
CTTACCGAACTCTGCAAGATTTTTGCTGTCTGAGCGTGAAAGCGCAACCATTAAAACTTT
CAACAACGGATCTCTTGGTTCTGGCATCGATGAAGAACGCAGCGAAATGCGATAAGTAAT
GTGAATTGCAGAATTCCGTGAATCATCGAATCTTTGAACGCATATTGCGCCCTCTGGTAT
TCCGGAGGGCATGCCTGTCCGAGCGTCATTACTATCTTCAAGCACAGCTTGGTTGTTGAG
CCCAATTGTCCTCTAATGGACAGGCTTGAAATGCAGCGGCGATGCCATGTTTGGTGCCCG
AGTGTATGGGGCTTTGTCACACACTTTTGTGGCCCAGCTGGCGTTAGTCTTGACCGTTAA
AACTAAGATTTGACCTCGGATCAGGTAGGGATACCCGCTGAACTTAA
>OTU560
AAGTCGTAACAAGGTTTCCGTAGGTGAACCTGCGGAAGGATCATTATTGTTTTGGGGGGT
TAACCGCCCCTTTGCAACGATGCAACCCTTTGTTCTTGCCGTAACGTTTGTTTCCCTTGG
CACCTCCGGGCGCCGGATGGGACCCCACAACCCTTTGCAATCCAGTATTTTCAGTCGCAG
AAATGATCAAAACTTTCAACAATGGATCTCTTGGCTCTGGCATCGATGAAGAACGCAGCG
AAATGCGATAAGTAGTGTGAATTGCAGAATTCAGTGAATCATCGAATCTTTGAACGCACA
TTGCGCCCTTTGGTATTCCTTAGGGCATGCCTGTTCGAGCGTCATTTAGCACATTCAAGC
TCAGCTTGGTGATGGGCGCCTGTCCTGCCTCTCGCGCGCGGACTCGCCTTAAAAACAGTT
GGCAGCTTTATCTTTCGGTCCTAAACGCAGCAGACTTGCGTCGGAACCTGCGGAAAAAGG
CTCTCCAATAAGCAAAACGGTACGCTGGACCTCGGATCAGGTAGGGATACCCGCTGAACT
TAA
>OTU561
AAGTCGTAACAAGGTTTCCGTAGGTGAACCTGCGGAAGGATCATTAAAAGTAAATGCGTA
TACATATCATGTATCAACTGCATAAACCCACTCCGAGTATCTTGCCTGTTGCTTCCATGG
GGCGTGACATTCGTCCCTCTCGTGATCTTCAATCCCAGGAGAGTCCCCATGGGAGGTAAT
CATTCAATCCATGCTTCAAATGTCTTCTGTCTGAACTGTTTATAATCAATGTTAAAACTT
TCAACAACGGATCTCTTGGTTCTCGCATCGATGAAGAACGCAGCGAAATGCGATAAGTAG
TGTGAATTGCAGAATTCAGTGAATCATCGAATCTTTGAACGCACATTGCGCCTCCTGGCA
TTCCGGGAGGCATGCCTGTTCGAGCGTCATAAAATACCTCTCAAGCATATTTGCTTGGTT
GTGGAAGAAGAGTATGCCAGCATTCTCCCTTCTGAAATTGAAAGGCGGATCATAGCATAT
TCCGTGGCGTAGTAAGTTTATCTTGTCGCTCGGAGTGTGCGCAATTGTCCTGCCATCAAA
CCCCCAATTCTTCAAGGTTGACCTCGGATCAGGTAGGGATACCCGCTGAACTTAA
>OTU562
AAGTCGTAACAAGGTCTCCGTAGGTGAACCTGCGGAGGGATCATTACCGAGTGAGGGCCT
CTGGCCCGACCTCCAACCCTTTGTCAATCAATACCTCGTTGCCTCGGGGGCGACCCGGAC
CTCGCGTCCGGGCCCCCCGGTGGACCACATTCAAACTCTTGCATCTCTGCGTCGGAGTCT
CGAGCAAATCGATTAAAACTTTCAACAACGGATCTCTTGGTTCTGGCATCGATGAAGAAC
GCAGCGAAATGCGATAAGTAATGTGAATTGCAGAATTCAGTGAATCATCGAATCTTTGAA
CGCACATTGCGCCCTCTGGTATTCCGGGGGGCATGCCCGTTCGAGCGTCATTACACCACT
CAAGCCTGGCTTGGTATTGGGCCCCGGGGAGCGACCCGGGCCCGGAAATCTTCGGCTGGA
CGACCCGATTCTCAGCGTTGTGGCAATCAATTCGCCGACGAGGAGGGGAGGCCGCGCCGT
CAAACATTCATTCAAGGTTGACCTCGGATCGGGTAGGGATACCCGCTGAACTTAA
>OTU563
AAGTCGTAACAAGGTTTCCGTAGGTGAACCTGCGGAAGGATCATTATTGCAAATTTTGAG
AATGTGTTGGAATGTGAGATGAAACAAACTAGTCAAACAATTTTTTTACTTGTGCATAAC
TCTCCACAATGGATCTCTGGGCTCTTGCATCGATGAAGAACGCAGCAAAACGCGAAAAGT
GTTATGACATGCAATCTTGGCGAATCATTTAATTTTTGAACGCACCTTGTACACTGTGAA
ACGTGTATGCTTGTTTGAGTAAAATTATGAAATCGTGGGATTTACAGCTTTGTTGTCCTG
AAAGAGATGGAATCGAAAATGCGATTTGGGATAAGATCTGCAAATCCATATTCAGCCGCG
TGAATATTTACTGGGTATTCACCCACCTAACCCTAATCTATTTCTCAAATCAAGCAAGAT
TACCCGCTGAACTTAA
>OTU564
AAGTCGTAACAAGGTTTCCGTAGGTGAACCTGCGGAAGGATCATTATAAAATTTTCTACA
TATTTTAAATATGTAAAAAAAATCTTGTATTCAAAACCCACACACTTAAAAAAACCATAA
TAAAAAAATTTTTATGTTCATATTATTATGCATAAAATTTTTTTATATAAATTATATATA
TATATAATTAAAAGACAACTTTCAACAACGGATCTCTTGGCTCTCGCATCGATGAAGAAC
GCAGCGAATTGCGATAAGTAATGTGAATTGCAGAATTACGTGAATCATCGAATTTTTGAA
CGCATATTGCGCTCTCTGGTATTCCGGGGAGCATGCCTGTTTGAGGGTCAGTAAAAATAA
AAAATCGTTATCATGATTTCCTTTATTTTTTATGGAGGGATCGTGGAATTGGGCTCTTCG
AGCTTTTTTTAAAGCTTGATGGTCTTAAATTATTATGATTTTTTATATACGGCTTGCGCG
AATTGAACCAAAGAGCAATTATTTTTTATAAATATTCTCGATGGTGATATTTGTACAGCA
ATGCCGATTTATGGTTTTTTTTGGACCTAGTCCAAAAGGATCATAAGACATCATTTTTTT
TAATAATGACCTCAAATCAGGTAGGACTACCCGCTGAACTTAA
>OTU565
AAGTCGTAACAAGGTTTCCGTAGGTGAACCTGCGGAAGGATCATTATCGAGTTAGGGTCC
TTGTGGCCCGAACCTCCAACCCTTTGTTTACATACCTGTTGCTTTGGCAGAGCGTGGGCT
TTGTTGCTCACCGTCGACCTTGGCCGGCGAGTCTCTGTCAGAGATCCAAACCAAAACCAT
TTTTAATATTTGAAGTCTGAGTGAATACACAATAGCTAAAAACTTTCAACAACGGATCTC
TTGGTTCTCGCATCGATGAAGAACGCAGCGAAATGCGATAAGTAATGTGAATTGCAGAAT
TCCGTGAATCATCGAATCTTTGAACGCACATTGCGCCCTCTGGTATTCCGGAGGGCATGC
CTGTTCGAGCGTCATTATCACCCTCAAGCTTTGCTTGGTATTGGATCTTTCGTCCCCTTT
CACAGGGGGGCGGGTCCGAAAGATAGCGGCGGTGCGGCCGGTCCTCGAGCGCAGTAACAT
ACTATCGCCCAGATGGACCCGGACGTGCCTGCCGGACAACAACCCAAATTTTATCTTATG
GTTGACCTCGGATCAGGTAGGGATACCCGCTGAACTTAA
>OTU566
AAGTCGTAACAAGGTCTCCGTAGGTGAACCTGCGGAGGGATCATTATCGAACGGTCTCTG
GACCTTCTACCCTTCAAACCCGTGGAAGCGAACCATGTGCTTCGGCGTCCCGCCTTTGGG
ACGTCGCATTTATGCGGAAATCTGCGTGTCGTCCGAGTCACATAAAATAATCAAAACTTT
CAACAAAGGATCTCTTGGCTCTCGCATCGATGAAGAACGTAGCGAAGCGCGAAATGTAGT
GTGAATCGCAGAACATTGTGAATCATCGAATCTTTGAACGCACATTGCGCCTCTCGGAAA
CGGGAGGCATGCCTGTCTGAGTCTCATTTAGTCCGATAAACCCGTCGAGGTTTGTGGTTG
GGCGTTCGCCTTTGGGCGTGGCCTCAAAGTCATCTGTCTTGTGAGCGGGAGAGATCCTCT
TGGACCCGACCGTTTGTTTGACCGTGTCATCTCCGATTCGAGCTCAGATCAGGTAGGACC
ACCGCCTGAACTTAA
>OTU567
AAGTCGTAACAAGGTTTCCGTAGGTGAACCTGCGGAAGGATCATTATTGTACTAGAGTCA
CCAACTTGGCGCAAACCAAGCTGGTCATACTAGTACATTCGTACTATTTCTGGGTTTTTT
TTAATTAAAAAACCCCAATCCTTACAATTTTTATAAATTCAAAAAATATATATATATAAA
AATAGATCACTTTCAACAACGGATCTCTTGGCTCTCGCATCGATGAAGAACGTAGCGAAG
TGCGATAAGTAGTGTGAATTGCAGAATTCCGTGAATCATCGAATTTTTGAACGCAAATTG
CACTCTTCTTTCGAAGAGTATGCCTGTTTGAGGGTCGTTAAAATAACAAATCGGTACGTT
ACCTTCGGGACGTTTCGGAATTGGGCCATCTTAAATAATGATTATTAAGAGGCTTAAAAT
TGATCCCATTCGGTATGATTTGAGCGTGATTAATATTAATTCGCTTAATCGATATCGAAA
CTTTTTTCTATTAGGTTGTGATTATCGCAGAGTTCATAGTTTCGCACCTATAGATTATTA
ATTAAATGACCTCAAATCAGGTAGGAATACCCGCCGAACTTAA
>OTU568
AAGTCGTAACAAGGTTTCCGTAGGTGAACCTGCGGAAGGATCATTAACAAATCATGCTGC
TTGCGGGGCGACCCGCAGCACACATCCATCCAAGCCCGGAAGGGTCTACGCTGTGGACCC
GGAACGGCTCTGGTAGCAGCCCTCGCGGCTGTAGGTCAGGCCTTTCCGCAAGGAGGGCCA
GGCCACATAGATGCTTGAATGTTTGACAGAGTGACAGTTGTGCTTTAATAAATACAACTT
TTAACAATGGATCTCTTGGCTCTTGCAACGATGAAGAACGCAGTGAAATGCGAAAAGTAA
TGCGATTTGCATGAATCTGTGAGTCATCAAGTCTTTGAACGCACCTTGCACCATGTGAGC
AATCGCATGGTATACCTGTTTGAGAATCGTAAAAACCAGTCTCACCCTAGTGAGGATTTG
TTGTCGAGTTCATCCTTGGACTCTCCGACTAAAAGCAGTAGGTCTGGCCAGGCTAGTGGC
CTCGGACATTGTGTGCTAGAGACGTTGCCTCGGCTACTGTCTTGTCACGATGCGTCCTTG
GCTATCCAAGCTGGCCTGGTTCGGGCCTCCACAGTGTGCCGCCGTCAGGCGGCGTACAAC
CCCACATTTTGATCTCAAATCAGGTAAGGCTACCCGCTGAACTTAA
>OTU569
AAGTCGTAACAAGGTTTCCGTAGGTGAACCTGCGGAAGGATCATTATTAATTTTAAGCGG
ACCGAGCTTTTCTTTGGTGAGGTCTTGCGAAAATTGTATTTAAAACACCCGCTCGTAAAA
AAAAATTTAATTAAAATTTTTATAATTAAAAATCACTTTCAACAACGGATCTCTTGGCTC
TCGCATCGATGAAGAACGTAGCGAAGTGCGATAAGTAGTGTGAATTGCAGAATTCCGTGA
ATCATCGAATCTTTGAACGCAAATTGCACTCTCTGGTACTCCGGAGAGTATGCCTATTTG
AGGGTCGGTTTAAATAAATATCGGGGTGTTCTTGTCGAACACGTCGGAATTGGGTGATCT
CGAACCTTCGAGTTTGAGTGACCTAAAATTTATCATCACTTCGGTATGATTGCGTACTTA
AATTCGTCGCTTGAAATACCGAAAAGTATTTATTGGACGTAACCATCCATTGTGATGGCA
TTATGTCTATAATTTTTGATTTTCGACCTCAAATTAGGTAAGAATACCCGCTGAACTTAA
>OTU570
AAGTCGTAACAAGGTTTCCGTAGGTGAACCTGCGGAAGGATCATTCATAAATAAAGTGTT
TATATGGCACTTTAAAATCCATATTCATCTTGTGTGCAATGTTTTTTTAACATTTTAACC
CAGTTTGTCTGACAAATTATTTTTTATAGAATTGACTTTTCAAAAAAAAAATACAACTTT
CAACAACGGATCTCTTGGCTCTCGCATCGATGAAGAACGCAGCGAAATGCGATACGTAAT
GTGAATTGCAGAATTCAGTGAATCATCGAATCTTTGAACGCACATTGCGCTCTCTGGTAT
TCCGGAGAGCATACTTGTTTGAGTATCAGTAAACACCCTCAGCTCTCCCTTCTTGTTGCA
AGCAAGAGAAAAATGGTAAAAGAAAGGGAGAATTGGACTTGAGCAAAAAAATCCCAACGG
GAAACTTTTTTTCCTGGCGGGTTGCTTAAAATGCAGGTGTGGCTGGACATTTCTTCTGAG
CAAAAAAGCATTACTCATTCAGTCCGCCTAAAAAACGGATTATCACTATTGCCGCAAGCT
TACACAACGGTTGAATTTTTTGTCCGCTTTGCGCCAACTGATGCAAGAGAAAATATTGAC
TCGATCTCAAATCAAGTAAGACTACCCGCTGAACTTAA
>OTU571
AAGTCGTAACAAGGTTTCCGTAGGTGAACCTGCGGAAGGATCATTAATGATGTTCCACGG
GGATGTGCTGGCATTTGTCCTCAGTGGCAAATGCATGTGCACTCCTTGATTTACATACCT
TTACACCTGTGAACCTCGAGCCCGTGCCGAAAGGTGCGAGTTCAACCTTTTAATAAACTC
AATTGATGAAGCTCTGGAATGTGTCCACTTAATAAAAACAACCATCAGCAACGGATCTCT
TGGCATTCCAATCGATGAAGAACGTAGCGAATTGCGATAAGTAATGTGAATTGCAGAATT
CAGTGAATCATCGAATCTTTGAACGCACCTTGCGCCCTCTGGTATTCCGGAGGGCATGCC
CGGTTGAGTGTCATGAATATCTCAACCTCAATGCTTTGTTAAATGTCCATTTGATGTGTC
CCTTGGTCTAGCGGGATCTTGGTGGCCATCTCTGTGACTGAAGCGTTGAGGATTGGACTT
GAGCTCTGTTGGTGTTACAAGCATCGACTGGCTCAAAATTCATCAGTGACGTTGTGATCG
CTGTAAAGGACTTCCTTGGGCCGACTCGCTTCTAACCGTCTTAGGACAATTTTGACATTT
ACACCTCAACTCGGGTAGGACTACCCGCTGAACTTAA
>OTU572
AAGTCGTAACAAGGTCTCCGTTGGTGAACCAGCGGAGGGATCATTACCGAGTTTTCAACT
CCCAAACCCCTGTGAACATACCTATCGTTGCCTCGGCGAGAGTAGCCCCAGGCGTTGGCG
CAAGCCTTCGCCCTGGTATCAGGCGCTCGCCGGAGGACCCAACTAAACTCTTGTATTCTA
AAGAATCTTCTGAGTAACCAAAACAAATAAATTAAAACTTTTAACAACGGATCTCTTGGT
TCTGGCATCGATGAAGAACGCAGCGAAATGCGATAAGTAATGTGAATTGCAGAATTCAGT
GAATCATCGAATCTTTGAACGCACATTGCGCCCACTAGTATTCTGGTGGGCATGCCTGTT
CGAGCGTCATTTCAACCCTCAAGCTCTGCTTGGTGTTGGGGATCGGCGTCGCGGCCTTCG
GGCTGCTGCCGTCCCCTAAATCTAGTGGCGGTCCCGCTGTAGCCTCCTCTGCGTAGTAGT
TTTCTCCTCGCACTGGCAGCTTAGTGGTGACCTCGCCGTAAAACCCCCAACTTCTGAAAG
GTTGACCTCGAATCAGGTAGGAATACCCGCTGAACTTAA
>OTU573
AAGTCGTAACAAGGTTTCCGTAGGTGAACCTGCGGAAGGATCATTACCAAAACATAGCTG
TCTGGCCGCAAGGTCGTGACGCTTCAACCCTTTGTGAACCAAAAAACCTTTCGCTTCGGC
AGCAGCCCGGTTGGAAACGACCTGGTTGTCAGCCTGCCGCTAGCACCAACCTTCAAAACT
TGCAGTTAAACAATGTCTGACAACCAAATTTTCGAATGAAAATTAAAACTTTCAACAACG
GATCTCTTGGTTCCCGCATCGATGAAGAACGCAGCGAAACGCGATAGTTAATGTGAATTG
CAGAATTCAGTGAATCATCGAGTCTTTGAACGCACATTGCGCCCATTGGTATTCCATTGG
GCATGTCTGTTTGAGCGTCATTACAACCCTCGGTACCAACCGGTTTTGAGCAAGCCAGGG
TCCCCGACCCGGCTGGCTTTAAAGTTGTAAGCTCTGCTGGCTGCCCGGCCTGACCAGAAC
ATAGTAAAACACTACTTGTTCACGGTTGAGGTCGAAGCGGTACGGCCTGAACAACACCTA
CCATTTCTAAGGTTTGACCTCAGATCAGACAAGGATACCCGCTGAACTTAA
>OTU574
AAGTCGTAACAAGGTTTCCGTAGGTGAACCTGCGGAAGGATCATTACAAGTTCTGTAGGT
CTGTCGCAAGACATGACTCTATATACGCGTGTTGTGTTTGACAGAGTTATATGAGAGAAA
GTATAGAAAACTTTTAACAATGGATCTCTTGGTTCTCGCAACGATGAAGAACGCAGTAAA
GTGCGATATTTAGTGCGATTTGCATGAATCTGTGAGTCATCGAGTTTTTGAACGCATCTT
GCGCCCGTAAGGGCATGTCCTTTTGAGTACCGACTAACAAAATGTTGACTAATGCCTATG
GCTTGGTTAGAATAGAGATTACGCTCTTGTAAGAGGTGGTGTCAAGTTGAGCATTCAACT
ACCCTCCTTAAGCAATCTAATCCCGGTCTCAGAGTGGCAAGATTACCCGCTGAACTTAA
>OTU575
AAGTCGTAACAAGGTTTCCGTAGGTGAACCTGCGGAAGGATCATTACTGAACTGTCGACA
CGAGCTGTTGCTGGTCTCCAAATGGGACATGTGCACGCTCTGTCAACACATCCACTCACA
CCTGTGCACCCTCTGTAGTCCTGTAGCCTGGGGGGCTCCGCCCCCCTGGTGTGGTTCTAC
GTCTTTACACATACTCTGTAACAAGTCTCATGGAATGTACATCGCGTATAACGCAATACA
ATACAACTTTCAGCAACGGATCTCTTGGCTCTCGCATCGATGAAGAACGCAGCGAAATGC
GATAAGTAATGTGAATTGCAGAATTCAGTGAATCATCGAATCTTTGAACGCACCTTGCGC
TCTTTGGCTATTCCGAAGAGCATGCCTGTTTGAGTATCATGAACATCTCAACTCTCATGG
CTTGCCATGATGAGCTTGGACTCTGGGGGCCTTGCTGGCCTATGGTCTGCTCCCCTCAAA
TGTATCAGCCTCCCAGTGTTTGGCGGCATCGCAGGTGTGATAACTATCTACGCTTGCTAT
TGCCCGTCATATAACCCCCAGTCATGGAGGTTCGCTGGAGCTCATAAATGTCTCTCTTCA
GTGAGGACAACTTTGTGAACGTTTGATCTCAAATCAGGTAGGACTACCCGCTGAACTTAA
>OTU576
AAGTCGTAACAAGGTCTCCGTTGGTGAACCAGCGGAGGGATCATTACCGAGTTTACAACT
CCCAAACCCCTGTGAACATACCTATCGTTGCCTCGGCGGTGCCCGCTCCGGCGGCCCGCC
AGAGGACCCCAAACTCTTGTTTTATACAGTATCTTCTGAGTAACACGATTAAATAAATCA
AAACTTTCAACAACGGATCTCTTGGTTCTGGCATCGATGAAGAACGCAGCGAAATGCGAT
AAGTAATGTGAATTGCAGAATTCAGTGAATCATCGAATCTTTGAACGCACATTGCGCCCG
CCAGTATTCTGGCGGGCATGCCTGTTCGAGCGTCATTTCAACCCTCAAGCCCCCGGGCTT
GGTGTTGGGGATCGGCGTGCCCTCGCGGCGCGCCGTCCCCGAAATCTAGTGGCGGTCTCG
CTGTAGCTTCCTCTGCGTAGTAGCACACCTCGCACTGGAAAGCAGCGCGGCCACGCCGTT
AAACCCCCCACTTCTGAAAGGTTGACCTCGGATCAGGTAGGAATACCCGCTGAACTTAA
>OTU577
AGTCGTAACAAGGTTTCCGTAGGTGAACCTGCGGAAGGATCATTAACAAATCAATTTGGT
TGTGTTGATATTTGATTTATGTAGTGTTATGCGCTATATATATCTAATATCATACACACC
TAACATTTGTGCTCCAGGCATTTCGTCTGGGTGCAATTATATATATTCATTATTGTCAGT
TGTTTGTCTATTTTAAATTTATAATCATACTTTTAACAATGGATCTCTTGGCTCTTGCAT
CGATGAAGAACGCAGTAATGTGCGAAAAGTAATGCGAATTGCATACCTCTGCGAGTCATC
TAGTCTTTGAACGCAAATGGCACTGTCACGACGAGTGATAGTATGTCTGTTTGAGAACCA
CAAAAAACCTCACCACAATATATGTGAGTGGATCATGTCCTCTTGTACACTTGTTGTGTA
ATTGGATTGAATATAGGATGCTGCGTGGATCACACGCGGAATATGTGATAGTCATTTTCA
TATTTCGAGTGATCTTTAATAACGTGCACTTTTATGCGAATGTGATGTATGTGGTGGTGT
GAGGTCTAGTACCAAACTATCCGTTTATATCACGCTTGCAACCTTTCAATCGTTGGTCTC
AAATTAGACAAGGTTACCCGCTGAACTTAA
>OTU578
AAGTCGTAACAAGGTCTCCGTTGGTGAACCAGCGGAGGGATCATTACTGAGTTCGACTCC
AAAACCATTGTGAATTTGCCTCTCTACTTTGGTGAGCAGCCCCCGGGGGGGTTTGACACG
CTCACCAAAGATTTTTAAAACTCGAATTTTTTCAAGAATTTTCTGAGTCTCAAAAAAAAT
GAATCAAAACTTTCAACAACGGATCTCTTGGTTCTGGCATCGATGAAGAACGCAGCGAAA
TGCGATAAGTAATGTGAATTGCAGAATCCGCGAATCATCGAATCTTTGAACGCACATTGC
ACCCGGTAGTATTCTGCCGGGTACGCCTGTCTGAGCGTCATTTCTGCACCCAAGCCCCGC
TTGGCGTTGGAGATCTGCCCCGCCGCAGTCTCTGAAAATTATTGGCAGCCCTGTCTCTTG
CCCCTCGCGTAGTAAAATTACACGCAACGGTCTTGGACAGGTTGAGCCACAAACTGCACT
AAACGCACTGAAAGTTGACCTCAGATCAGGTGGGAATACCCGCTGAACTTAA
>OTU579
AGTCGTAACAAGGTTTCCGTAGGTGAACCTGCGGAAGGATCATTAACAAATCAAGGATTG
TGTATGGGTTTTTGCATACGTGTTGTATGCAGATCTCATGCATGATACACATTTGTGCTC
CAAGTTCGTCTTGGGTGCATCTAAAAAATATTCATGATATTATTGTATTAGTGTGTTTTG
TAAAACAAGAAAATCTATAAATACTTTTAACAATGGATCTCTTGGCTCTTGCATCGATGA
AGAACGCAGTAATGTGCGAAAAGTAATGCGAATTGCATACCTCTGCGAGTCATCTAGTCT
TTGAACGCAAATGGCACTGTCACGACGAGTGATAGTATGTCTGTTTGAGAACCACAAAAA
CACTCACCACTTTATTGTGTGTAGACTTGTCCCTTTTACATGCTTTGTATGTGTGTAATG
GGATTAAATGAATGATGCTGCGTAGATTACACAGAATATGTGATAATATCGTCATATTCA
GAGTGATCTTTTGTACGTGCATGTATCAGCATATTATTGTATGGTAAAACATATGATGTA
TGCACTTTAAAAACATGGTCTCAAATTAGACAAGGTTACCCGCTGAACTTAA
>OTU580
AAGTCGTAACAAGGTCTCCGTTGGTGAACCAGCGGAGGGATCATTACCGAGTTTACAACT
CCCAAACCCCTGTGAACCATACCTGTCGTTGCTTCGGCGGTCTCGCCCCGGCGCCTCCAG
TGCCCGGATTCAGGCGCCCGCCGGAGGCCCCAGAAACCATTGTGTATTTCGTGGCATTAT
CTGAGTGGCACAAGCAAAAAAATAAATCAAAACTTTCAACAACGGATCTCTTGGCTCTGG
CATCGATGAAGAACGCAGCGAAATGCGATAAGTAATGTGAATTGCAGAATTCAGTGAATC
ATCGAATCTTTGAACGCACATTGCGCCCGCCAGCATTCTGGCGGGCATGCCTGTTCGAGC
GTCATTTCAACCCTCGCCGACCGGTTGCGCCCTCGCGGTGTGCCGGCCAGCGGTGTTGGG
GACCGGCGACGGGGGGACCACCTGGTCTCCGCGCGCCGCCCCCGAAATACAGTGGCGGTC
TCGCTGCAGCCTCCCATGCGTAGTAGCAAAACCTCACATGCGGAGCGCGGCGCGGCCACG
CCGTAAAACCCCCGACTCTCCTGAGTTTGACCTCGGATCAGGTAGGAATACCCGCTGAAC
TTAA
>OTU581
AAGTCGTAACAAGGTTTCCGTAGGTGAACCTGCGGAAGGATCATTATCGAAATTTAAAGG
ATGTGCTGGCACTCTTCGGTGTGCATGTGCACTCCATAAATCATCCACGTCCACCTGTGC
ATCCAATGTAGAGTCTTGTTTATGGACTCTATGCAATTTTTTTGATTCATTCCTTTTTGA
CATTGTACGAAAAGATGTTTATAATCTAATACAACTTTCAACAATGGATCTCTTGGTTCT
CGCATCGATGAAGAACGCAGCGAATTGCGATAAGTAATGTGAATTGCAGAATTCAGTGAA
TCATCGAATCTTTGAACGCATATTGCACCTTCTGGTATTCTGGAAGGTATGCCTGTTTGA
GTGTCATGAATATCCTCAACTTGGCAGGAATGCCATGATTGGATGACTGGAGGTTGCTGG
TAAAGCTTTTCTTGCTCAGCTCCTTTTAAATAAATTAGCTCATATCATACGATATATCAG
CTTCGGTTTGATAAAATTAATGACTGTTGCTGAGATAGTGCTGTTTGAGCTTTTAAATGT
CTCAATTTGAGACTGCTCTTTAAAAGAGCAACATTCATCAAGTTTGACCTCAAATCAGGT
AGGGCTACCCGCTGAACTTAA
>OTU582
AAGTCGTAACAAGGTCTCCGTAGGTGAACCTGCGGAGGGATCATTAACGAATGGTCTTGG
TACCTTTCAAAACCCTCAAACCAGTGGACATTAAAAACTTGTGCTTCGGCGCTCCGGCGC
CGCCTTTATGCTGTAATTCTGTCTCTTATGTCTGAATGCAAAGCAAAGAATGAAAACTTT
CAACAAAGGATCTCTTGGCTCTCGCATCGATGAAGAACGCAGCGAAGCGCGAAATGTAAT
GTGAATCGCAGAACATTGTGAATCATCGAATCTTTGAACGCACATTGCGCCTCCTGTTAC
AGGGAGGCATGCCTGTCTGAGCGTCATTTAAACCCCATGCCGGTGGCATTACTTTTGTCA
TTGGCGCGTTGGGCCCTCGTCGGACCTGGCGTCGACGTGGCCTTGAATCCATTGGTCAAG
TTGAGCGGACGGAGATCCTCTGGGACAAGAGACCGTTCACGAGACCCCCAATGTCGTCTG
AACTTCTGACCTCAGATCAGGCAGGAACACCGCCTGAACTTAA
>OTU583
AAGTCGTAACAAGGTTTCCGTAGGTAAGTGGAGAAGCTTTCCATCTTACACCCCCCATAG
TCCATAGTTGCATGAATGCAGACAGCGGACGCGGACAAAACTAGTAGTTTAATTTAACCT
ACTACTTGCCCACTTACCATCTTTCTATGCTTGAATAACGTGCTGACTTTTCTCTTTTAG
GTGAACCTGCGGAAGGATCATTACCGAGTGTGACCCCCCCGTAAATTTTTTTAAAGGGGG
GTGCCTCCCGTCCTTTGCGGGCCCTTTGGGGCTTTCAGACTTTGCTTCGGCGGGGCTGCC
CCGCCGGAACACCCTCAAGAAAATCTCTTACAAAACCGTTCAGTCCGAGGTTGCGATAAT
AAGCAAAACTTTCAACAACGGATCTCTTGGTTCTGGCATCGATGAAGAACGCAGCGAAAT
GCGATAAGTAATGTGAATTGCAGAATTCAGTGAATCATCGAATCTTTGAACGCACATTGC
GCCCCTTGGTATTCCGGGGGGCACACCTGTTCGAGCGCCATTTCGACCCTCAAGCACGGC
TTGGTGTTGGGCGCGGTCCTGCAGGACCGGCCCGTAACTCGTAGGCGGCCGCCGCCCGCG
CCCCCAGCGTAGCAAGCTCACGCGTTCGCTCGGGGACGGCGCGGCTGGCCCGCCAGCAAA
TCTTTCCAAGGTTTGGCCTCGGATCAGGTGGGGATACCCGCTGAACTTAA
>OTU584
AAGTCGTAACAAGGTTTCCGTAGGTAAGTTGAAAGCTTTTCTCTTTCTATGCTTTGAATA
ACATGCTGACTTTTCCCTTTAGGTGAACCTGCGGAAGGATCATTACCGAGTGCGAACCCC
CCCATAAAAAAGGGGGGTTACCTCCCGTCCTTTGCTGGGCATCCCCTTTCCAGTCAGATG
GGGGTTATTTTTCAGACCCTTCTGCTTCGGTGGGGTAACCCGCCGGAACAACCTCCAAAT
ATTCTCAATTCAAAACCGTTCAGTCCGAGAACTTTTTTGAAAAGCGAAAAAACTTTCAAC
AACGGATCTCTTGGTTCTGGCATCGATGAAGAACGCAGCGAAATGCGATAAGTAATGTGA
ATTGCAGAATTCAGTGAATCATCGAATCTTTGAACGCATATTGCGCCCCTTGGTATTCCG
GGGGGCACACCTGTTCGAGCGCCATTTCAACCCTCAAGCTTTAGCTTGGTGTTGGGTGAG
GTCCTAGAAAGGGACCTTCCCATAACTCGTAGGCGGTCATCATCCGTACTCCCCTAGCGT
AGCAGGCTCATGGCACTCGCTAAGGGATGGGGTGAAAACCATGCCTTTCATAAAACAATC
AAAGGTTTGGCCTCGAATCAGGTGGGGATACCCGCTGAACTTAA
>OTU585
AAGTCGTAACAAGGTTTCCGTAGGTGAACCTGCGGAAGGATCATTACCAATCTCTCAGTG
GGACCTTGGTTTGCCCATTGTCTCGCGAAACTTTGTATTTAAAACCAACTCATAAAAAAT
AATACTTATAATATCAAATGGTATAAATAAAGATCACTTTCAACAACGGATCTCTTGGCT
CTCGCATCGATGAAGAACGTAGCGAAGTGCGATAAGTAATGTGAATTGCAGAATCCGTGA
ATCATCGAATTTTTGAACGCAAATTGCACTCTCTGGTATTCCGGGGGAGTATGCCTGTTT
GAGGGTCAGTATAAATAACGATCGATGTGTTACTTTTGTGACATTTCGGAGCTTGGGTTA
TCTTAAAATTTTTTTAGGTTTAAGAGACCTGAAATTGACTTTTTTGCGCATCTTAGACGT
ATAATTTTTGTCTTTTGATGTCGGGATAATATTATATTAGGTGTGGTCATGTTATTGATC
TCATGCCTATATATACTTCATTTTTCGACCTCAAATCAGGTAGGAATACCCGCTGAACTT
AA
>OTU586
AAGTCGTAACAAGGTTTCCGTAGGTGAACCTGCGGAAGGATCATTATCGTAGGGCTTTTG
TCCTGTCGAGATAGCGTCCTTGCCTATTTTTTGGAGTACCTTCTGTTTCCTCGGCAGGCT
TGCCTGCCACTGGGGACCCTTTAAACTCTTTGTAAATACAGTATCTGTCTGAAAAAACAA
ACAAAAAAAATCAAAACTTTCAACAATGGATCTCTTGGTTCTGGCATCGATGAAGAACGC
AGCAAAATGCGATAAGTAGTGTGAATTGCAGAATTCAGTGAATCATCGAATCTTTGAACG
CACATTGCGCCCTTTGGTATTCCTTAGGGCATGCCTGTTCGAGCGTCATTTTCACCTTCA
AGCACAGCTTGGTGTTGGGCGTCTGTCCCCCGCGGACTCGCCTCGAAACTATTGGCAGCC
ACTCCAGCGGCTTTGAGCGCAGCAGAATTGCGTCTCTTGCGGCGAGGCGGGGCATCCATA
AGCATACTTTTTTATTTTGACCTCGGATCAGGTAGGGATACCCGCTGAACTTAA
>OTU587
AAGTCGTAACAAGGTTTCCGTAGGTGAACCTGCGGAAGGATCATTATCGTGGGGGCTTCG
GCCCCCTCGAGATAGAACCCTTGCCTTTTTTGAGTACCTTCGTTTTCCTCGGCAGGCTCG
CCTGCCAATGGGGACCCCAATAAACCTTTGTAATACCTGCAATCGTCTGACAAAACAAAC
AAAAATTAAAACTTTCAACAACGGATCTCTTGGTTCTGGCATCGATGAAGAACGCAGCGA
AATGCGATAAGTAGTGTGAATTGCAGAATTCAGTGAATCATCGAATCTTTGAACGCACAT
TGCGCCCTATGGTATTCCGTAGGGCATGCCTGTTCGAGCGTCATTCAAACCTTCAAGCTC
TGCTTGGTGTTGGGCGTCTGTCCCGCCTCACGGCGCGGACTCGCCTCAAATCTATTGGCG
GCCGGCACGTTGGCTTCGAGCGCAGCAGAAACGCGAACTCGAGACCGGCGGACTGGCTCC
CAGAAGCTAACCCCCATGAATTTGACCTCGGATCAGGTAGGGATACCCGCTGAACTTAA
>OTU588
AAGTCGTAACAAGGTTTCCGTAGGTGAACCTGCGGAAGGATCATTATAAAATTTTTCTAC
ATATTTGTAAAAAATTTATATACAAAACTTGTATTCAAAACCCACACTCTTTTAAAACCC
ATATAAAAAAATTTATGTTCATATACATAATTTTTTTTATAATATATTATTTATATAATA
AATAATAAAAAGACAACTTTCAACAACGGATCTCTTGGCTCTCGCATCGATGAAGAACGC
AGCGAATTGCGATAAGTAATGTGAATTGCAGAATTACGTGAATCATCGAATTTTTGAACG
CATATTGCGCTCTCTGGCAATCCGGGGAGCATGCCTGTTTGAGGGTCAGTAAAAATAATA
AAATCTATCATGATTTCATAATTTTTTTGTGGAATCATGGAATTGGGCTTTTCAAACTTT
TTTAAGTTTTGATGGTCTTAAATTTTTTTTACATATGGTTTGCACAAATTGAACTAAAAG
AGCAATTATTTTTATAAAATATTCTCTCAATTGGTGATATTTGTTTTAGCAATTGCCAAT
TTTATGACATTTTGTCCGTAGGTCAAAAGTCATAAGACCTTCATTTTTTTAAATAATGAC
CTCAAATCAGGTAGGAATACCCGCTGAACTTAA
>OTU589
AAGTCGTAACAAGGTTTCCGTAGGTGAACCTGCGGAAGGATCATTACCAATCTTTAGCGG
GCCTTGGGCTTGTCCATGGTCTCGCGAAACTTTGTATTTAAAACCCGCTCATGTAAATTT
TTTAAATAATGTTTATTATATATAAATAAAGATCACTTTCAACAACGGATCTCTTGGCTC
TCGCATCGATGAAGAACGTAGCGAAGTGCGATAAGTAGTGTGAATTGCAGAATTCCGTGA
ATCATCGAATTTTTGAACGCAAATTGCACTCTCTGGTATTCCAGGGAGTATGCCTGTTTG
AGGGTTGGTTTAAATAACAATCGGTATGTTGCTTTTGTGACATCTCGGAGTTGGGTCATC
TTAATTTTCTTAAGGGATCTAAAATTAAAGTACTTGCGCATTTCGACGTGTATAATTTTT
TTATCTCGTCACCGAATGCCATGTTTTATTAGGTGTGACTATGTTAAGTGGTTTCATACC
TATAGAATTCTTGATTTCAACCTCAAATCAGGTAAGGACACCCGCTGAACTTAA
>OTU590
AAGTCGTAACAAGGTTTCCGTAGGTGAACCTGCGGAAGGATCATTAACAAATCATCATAG
GCGCCGCAAGGCCCTATATACACCCCAAGCCTGGGAAGAGCTGTGGCTCGGATCGGCTTT
GGTTGCAGCCCTCGGGCTGTAGGTCGGGCTGCCGAAAGGCGGCCAGGCCACATAGACGCT
TGTATGTGTTTGACAGAGTTTAGTTGCATCATAAAAATACAACTTTTAACAATGGATCTC
TTGGCTCTTGCAACGATGAAGAACGCAGTGAAATGCGAAAAGTAATGCGATTTGCATGAA
TCTGTGAGTCATCAAGTCTTTGAACGCACCTTGCACCATGTGAGCAATCGTATGGTATAC
CTGTTTGAGAATCGTAAAAACCCCCTCCTACCAGTTGGTAGGGACTTGTCGGCTGACCGT
TCTGCGGTCTCCGGCCAAATGTAGTAGGTCTGACCAGGCTAGTGGCCTTGGACATTGTGT
GCTAGAGACGTCGCCTCGGCTACTGTCTTCTCACGATGCGTCCTTGGCTATTCAAGCTAG
GCTGGTTCGGGCCTCCACAGTGCCGCCTCCTTACGGGGGGGCAGTACAACCCCAATTTTT
GATCTCAAATCAGGTAAGGCTACCCGCTGAACTTAA
>OTU591
AAGTCGTAACAAGGTTTCCGTAGGTGAACCTGCGGAAGGATCATTAAAATAATAATGAAT
TTGGCGGGGCAGATTTTCTGTGGAATTTCAGCCCCGTGTATATTCAACCAACCCGCTCTT
GTATTTGGATCAACGTCAAACAAACAAAAACTTTATATAATAAAAAACAAACTTTCAACA
ACGGATCTCTTGGCTCTCGCATCGATGAAGAACGCAGCGAAATGCGATAAGTAGTGTGAA
TTGCAGAACTTTGTGAACCATCGAATCTTTGAACGCAAATTGCGCCTTCTTTCGGAAGGC
ATGTCTGTTTGAGGGCACCATTTAACAAATAATGTGCAGGTTGCGTGTATGTGCAGATTG
CGTGTATGCGCAGCAGGCACACGTCGATGAGCTTTCCGAAAATGTCACAGTTTTCGGTGG
CGCATAATGAACGGCGTGGCCTTTTTTTCAATGCGAGTGTAATAAACTTGCTACTTGCTG
CGGAAAAATGTGGCGCGCAATGGGTGTGGCGAATTTACCCCTGCCCCAATGCCACTCTTT
CTTTTCGAAAGATAATTTATCTTCAGGGCCTCAAATCAGACAAGAGTACCCGCTGAACTT
AA
>OTU592
AAGTCGTAACAAGGTTTCCGTAGGTGAACCTGCGGAAGGATCATTAATAGGCTTTGTCGA
GTTATGGATTTCCTCCATTGACTCGACATCCTGATCATTCCTATGTGCACTTTTCGAAGA
ATGCTTTGGTAGGTCGAAAGACCTACCAAAAGTTTTTTCTATCGACTTATCTTTTGTCTG
AAATAAAAATTCTAATGAAATACAACTTTCAACAACGGATCTCTTGGCTCTCGCATCGAT
GAAGAACGCAGCGAAATGCGATACGTAATGTGAATTGCAGAATTTAGTGAATCATCGAAT
CTTTGAACGCATATTGCACTCTTCGGTATTCCTTAGAGTATGTCTGTTTCAGTATCATAA
AGTAATATCAAGTCTTAAGGCTTGGAAATGGGCTTCGTAGGTTGATTTTTCTTTCTACTA
GCCTGAAATTCATTCGTGACCGCATCTTGCTAAAGATAGAGGCGTCATAGTTGACCTTTT
CGTCATCTTTCGCTGACTACTTTGAAAGTGCATTAGACTACGTTAACTTTTCATCCACTT
GATCTGAAATCAGATAAGACTACCCGCTGAACTTAA
>OTU593
AAGTCGTAACAAGGTTTCCGTAGGTGAACCTGCGGAAGGATCATTACAGAAAAATCTTTC
GGAGAGGTTGTAGCTGACATCTGTCGTGCACGCCTCACTGATGTTTACTTATTGTCCACC
TTGTGCATCATTTGTAGGCCTTTTTACAAAGGTCTATGTTTTGTGCTAAACACCCCTTGT
ATGTGTATTATGTGATGGCTTATATACAAACATACAACTTTCAACAACGGATCTCTTGGC
TCTCGCATCGATGAAGAACGCAGCGAAATGCGATAAGTAATGTGAATTGCAGAATTCAGT
GAATCATCGAATCTTTGAATGCATCTTGCGCTCTTTGGTATTCCGAGGAGCATGCCTGTT
TGAGTATCATGAATGTATCTCAACCCTCCTCTTCTATGGTGAGGGCTTGGACTATGGAGG
ATTTTGCAGGCATTTCCTGTCTGCTCCTCTGGAAAGCATTAGCTGGAGAAAACTCCATTG
GTTACGGTGTTGATAGCACAATGTCTACACCAGTCCCCCAAGGGAAAATGGTCTCTGCTG
ACTTGCATGATTTCAACCATGTGATCTCAAATCAGGTAGGACTACCCGCTGAACTTAA
>OTU594
AAGTCGTAACAAGGTTTCCGTAGGTGAACCTGCGGAAGGATCATTATAGAGACAGTGCTC
TTGGGCACATCTCCCACCCTGTGCATACCTACCGTGTTGCTTCGGCAGTGCCTGTCGGGT
GACTGCAGCCTGCCAGAAGACCTATTAACTCTTATAATTTGTTGTCTGAGTCTAGAAGAA
TAAACAAAACTTTCAACAACGGATCTCTTGGTTCTGGCATCGATGAAGAACGCAGCGAAA
TGCGATAAGTAATGTGAATTGCAGAATTCAGTGAATCATCGAATCTTTGAACGCACATTG
CACCCCTTGGTATTCCGGGGGGTATGCCTGTTCGAGCGTCATAGCAACTATCAAGCCTTG
CTTGGTCTTGGATGTCGCCTGTGGGTGCATCTCAAAACGAGTGACGGTGCCACCCAGCCC
CAAGTGTAGTAATTTTCTCGCTCTGGGAGGTGGGTGTTGTGCCTGCAGAACCCTCATGCT
TAGATTTTGACCTCGGATCAGGTAGGGATACCCGCTGAACTTAA
>OTU595
AAGTCGTAACAAGGTTTCCGTAGGTGAACCTGCGGAAGGATCATTACTGGAACATTCAAG
GTTTTGAAGCTGGCCTTTAGGGGCATGTGCTCGCCTTGTTTCAATCCACTCACACCTGTG
CACACTTTGTAGTTCTTGGATGGGTTTCTAACCTTGATGAGATCTACGTCCTTTACACAC
ACACTTTGTATGTTAAGAATGTATTATATGCGTAATAACGCAACAAATAACAACTTTCAA
CAACGGATCTCTTGGCTCTCGCATCGATGAAGAACGCAGCGAAATGCGATAAGTAATGTG
AATTGCAGAATTCAGTGAATCATCGAATCTTTGAACGCATCTTGCGCCCTTTGGTATTCC
GAAGGGCATGCCTGTTTGAGTGTCATGAATCTCTCAAACTCAAAAGTTTTTATTACTTGA
GAGTTTGGACTTGGGGGTTTTGCTGGCGTAAGTTAGCTCCCCTTAAATGCATTAGCTTGG
GTCTTGTATGTTGGATCCTTGGTGTGATAATTATCTACATCATGATGTCCCTTCAAGCCC
TGCTTCCAATCGTCTCCTCTGTTGAGACAATTTAATTTGACATCTGACCTCAAATCAGGT
AGGACTACCCGCTGAACTTAA
>OTU596
AAGTCGTAACAAGGTTTCCGTAGGTGAACCTGCGGAAGGATCATTACCGAGTGAAAAGTC
GCTCGACCGTGCTGGCCGAAACACATGTGCACGTCGGTCGCAAAATCTCATCCACACACC
TGTGAATCTATGGCCTTCGGGTCTCTGACCCGGGGGCAACCTTTTTTACCCACTCTGTTC
GTAAAGGAATGTCATACGTGTGATAAACACAAATGAAACAACTTTCAACAACGGATCTCT
TGGCTCTCGCATCGATGAAGAACGCAGCGAAATGCGATAAGTAATGTGAATTGCAGAATT
CAGTGAATCATCGAATCTTCGAACGCACCTTGCACCCTTTGGTATTCCGAAGGGTACGCC
CGTTTGAGAGTCATTGTAATCTCACCTCAGAGTCTTTTCTCTGGTGTGGACTTGGACGTT
GCCGTGTCACGGCTCGTCTCGAACCTCTCAGTGTGACCCATTTGTAGGCGTCTACAGTGT
GATAGGTATCTTCACTGTCCCAGTCTCTTCAGAGACACGCCCTCGGATGTGGAGCCATGC
TTCCAACCGTCTTCGGACAATCAATGACGATTTGACCTCAAATCGGGTGGGACTACCCGC
TGAACTTAA
>OTU597
AAGTCGTAACAAGGTTTCCGTAGGTGAACCTGCGGAAGGATCATTATTGATTTTTCAGAG
ATGTTGCTGGCACTTAAAAATGCATGTGCACTCTTCACAAAACCAATATCCACCTGTGCA
CGCTCTGTAAGCAAACTAGGGCATTTTGCCCTTTTGCTTATGTCTTTTTACAAACAATCA
TTGATGAATTTGAATGTTATTTTATAACAACTAATACAACTTTCAACAATGGATCTCTTG
GTTCTCGCATCGATGAAGAACGCAGCGAATTGCGATATGTAATGTGAATTGCAGAATTCA
GTGAATCATCGAATCTTTGAACGCACATTGCACCCTCTGGTATTCCGGAGGGTATGCCTG
TTTGAGTGTCATTAATATCTCAACACAGACGGGTGTTCTATCACCTGTTCTGATTGCTTG
GATGTTGAAGGTTTGCCGGTGCACCTTTTGTACCAGCTCCTTTTAAAATCATTAGCAGGA
AAACAATGCAAACAAATCTGGCTTCAGTCTGATAAAGCACTTGTCTGTTTTGCTGTTGCT
GGTGAGAAAAAGCTATTGTTTCAGCTTCCAACTGTCCATGGACTGTCTCATTAAGAGGCA
CATTATATTCATCCTTGACCTCAAATCAGGTAGGACTACCCGCTGAACTTAA
>OTU598
AAGTCGTAACAAGGTTTCCGTAGGTGAACCTGCGGAAGGATCATTAGAAATCACCGGCCT
AGCCGGTATAAAATTCTATCCACCCTTGTGTGCAAATAATTGAAAAAGAGAGAAAATTGG
ATACTTTTTTTGTATCCAACTTCTCTAAAATTCTTTATAAACTCCATCAAATTTTGAATA
AAACAAATTTTTTTAATAAAAAATATTATACAACTTTCAACAACGGATCTCTTGGCTCTC
GCATCGATGAAGAACGCAGCGAAATGCGATACGTAATGTGAATTGCAGAATTTTGTGAAT
CATCGAATCTTTGAACGCATATTGCACTCTCTGGTATTCCGGAGAGTACACCTGTTTCAG
TATCAAAAATGTCATCCAAAGTTTTGGTTTGTTTTTACATACCAAATCTTATGGGATTTG
GGTTGTGCAGAACTCTTAGTTCGGCTGGCCTTAAAATTATTTAGCCATAAAAAGTCTCGG
ATAAGGCGTAATAGTTGGTACCTCTGGGTCCATCCCTTTCGCTGAAGCCTGTCTTTTTAA
TTTCTGGCTCAATAAATATGGAAAATGAAATATATATTTCATCATTGTTTAGATCTGAAA
TCAGGTGGGACTACCCGCTGAACTTAA
>OTU599
AAGTCGTAACAAGGTTTCCGTAGGTGAACCTGCGGAAGGATCATTAATGATTTTTTAAGC
AAACCAAGCTTTTTTTATAAAAAGTGAGGTTTTGCGAATGTATTTAAAACCCCCACTCTT
TTAAAAAATATATATATTTCATTCATATAAAATGAATAAAAAAAAAGATCACTTTCAACA
ACGGATCTCTTGGCTCTCGCATCGATGAAGAACGCAGCGAAATGCGATAAGTAGTGTGAA
TTGCAGATGTAACGTGAATCATCGAATCTTTGAACGCAAATTGCACTCTCTGGTATTCCG
GGGAGTATGCCTGTTTGAGGGTCGCCAAATCAACATCGAAATTCATTTGCTTTTTGTAAA
TGTTTTATCGGATTTGAGCCGTCTTTTATTTTTTTTAATTAAAGTGGCTTAAAATGTATT
TTTTGGTATCGAAAAACGTTATTTTACGATCAAATTGATTAAAAAACAAACGTTTCGAAT
GCCGTCTTTTAATGTAATACGTTTGACTGTGGTGTTAATCATAGTTTCATTCGTATACGA
TTTTTTAATTTTTGACCTCAAATCAGGTAAGAACACCCGCTGAACTTAA
>OTU600
AAGTCGTAACAAGGTTTCCGTAGGTGAACCTGCGGAAGGATCATTAACGAATTTCAGGGG
TTGTGCTGGTTCTTACAAGTGCACACCTCTTAATTCCATTCACACCCACCGTGCACGTTA
AGAGACGTATTTCCCCCGTTTACGTGCCTTTATTGGCTTGGGATTTCGTCTGTTTTACAC
ACTCTTTATCGTATTAGAATGTAATCTAGCGGAAACGCTGAAAACATAAAATAACTTTCA
ACAACGGATCTCTTGGTTCTCGCATCGATGAAGAACGCAGCGAAATGCGATAAGTAATGT
GAATTGCAGAATTCAGTGAATCATCGAATCTTTGAACGCACCTTGCACTCCTTGGTATTC
CGAGGAGTATGCCTGTTCGAGTGTCATGAAACTCTCAAACTACATCTTTATTGATGTTCA
AGTTTGGATTTGGACGTTGCTGGACGCGAGTTCGGCTCGTCTCGAACGTATTAGCTGTAG
ATTTCGATTTCAGTTAAACCGTGTGATAATACATCAACGCGGGCAGCCGTCAAGGCGCTG
AATCGTTAGTTCGAAGGCTTCTAATCGTCCTTTAGGACCGCCTTAACTGGTGTTTCATTT
CACATCTGGCCTCGAATCAGGTAGGACTACCCGCTGAACTTAA
>OTU601
AAGTCGTAACAAGGTTTCCGTAGGTGAACCTGCGGAAGGATCATTACCGAGTGTTTGGGC
GCCCCTTCTCGGGGTGTCCGTCCTCCCATCCGTGTCTCTTTGTACCCTGTTGCTTCGGCG
GGCCCGCCCTCCGTGGCCGCCGGGGGGCCTCCCTGGCCCCCGGGCCCGTGCCCGCCGGAG
ACCTCAACCATGAACACTGTCTGAAGGTTGCAGTCTGAGTACCGATAGTAAAAATCGTTA
AAACTTTCAACAACGGATCTCTTGGTTCCGGCATCGATGAAGAACGCAGCGAAATGCGAT
ACGTAATGTGAATTGCAGAATTCAGTGAATCATCGAGTCTTTGAACGCACATTGCGCCCC
CTGGTATTCCGGGGGGCATGCCTGTCCGAGCGTCATTGCTGCCCTCAAGCACGGCTTGTG
TGTTGGGCCCCCGTCCCCCCTGCTTTCTAGGGGGGGACGGGCCCGAAAGGCAGCGGCGGC
ACCGTGTCCGGTCCTCGAGCGTATGGGAAGCAACTTTTTTTTGTCACCCGCTCCTGTAGG
TCCGGCCGGCGGCCTGCCCCCAACCCTCAATCAATCTTTTAACCAGGTTGACCTCGGATC
AGGTAGGGATACCCGCTGAACTTAA
>OTU602
AAGTCGTAACAAGGTTTCCGTAGGTGAACCTGCGGAAGGATCATTAATGAAACTTCAAAG
TCGGTCAATGGTGCTGGTGACCTTGTCGCATGTGCACGTTGGTCGCAAAATCCACACACC
TGTGCACCCTGACCTTGAAGCCTGCTCTTGTCGAGCAGCCGGTCGCCCTTGTTGGTGGCC
TGAGCCTTCAGGGTATTATTTACCCATGCGAATGTAATAGAATGTCTATTGTGCTTGACC
GCGCATCTAATACAACTTTCAACAACGGATCTCTTGGCTCTCGCATCGATGAAGAACGCA
GCGAAATGCGATAAGTAATGTGAATTGCAGAATTCAGTGAATCATCGAATCTTTGAACGC
ACCTTGCACCCTCTGGTATTCTGGAGGGTATGCCCATTTGAGTGTCACCGTAATCTCACA
CCTCCAGGCTTTCGTCCTCGAGGGATGTGGACTTTGGACATTGTCGCCTGACCGTGGCTT
GTCTCAAATGCATGAGTGTTACCCTGCTTCTGTGGTGTATTCGGTGTGAAAAGCATCTTC
ACCGGAGTTGGCCCTTGGGGCATATTGCAGCGGCACTTGGCTCTACACTTCCAACTGTCT
TTGGACCAGCACTTGACATTTTGACCTCAAATTGGGTGGGACTACCCGCTGAACTTAA
>OTU603
AAGTCGTAACAAGGTTTCCGTAGGTGAACCTGCGGAAGGATCATTAACAAGTCCGTGCGC
TGTCGTGCACATCCATCCATGTGCTCGTGCAGCTGCACATTTGTGCCGTGTGCATGCATA
CCTCGTGTGTGCACATTGACATTTTCGTGCCGTGTGCATGCGCTGTGTGCACATTGACAT
TTCTGCGAGTCGTCTGATTGAATGTGCAATTGAATGTCAACTTTTAACAATGGATCTCTA
GGCTCCTGCATCGATGAAGAACGCAGCAAGAGTGCGAAACGTGATGCGATTTGCATGCCC
TGTGAGTCATCGAATCTTTGAACGCATATGGCGCCCCCTGGCACTGCCACGGGGCATGCC
TGTTTGAGAATCATTTTCACGCATCCGCCTTTATCCATTCATCATGCTCACTCGCTGATT
GGTGGACGGGGCGGGACATGGACGGTCAGCACTGACTGCCTCGAATGCATGCACGGTGCG
TCGTGACGGAATGGCAGCATTGTGGATCGACGAGCGTGCACACCATCCTTTGACAGTGAT
CTCAAATCAGGCAGGGTCACCCGCTGAACTTAA
>OTU604
AAGTCGTAACAAGGTTTCCGTAGGTGAACCTGCGGAAGGATCATTACAGTATTGGCGAAC
CGAGCTTTTTTAGCGAGGTTTTGCGATCACTTATATTTAAAACCCACACTTTACATATTA
TATATATTTTTTTAGAATGATAAAAATTAAAAGATCACTTTCAACAACGGATCTCTTGGC
TCTCGCATCGATGAAGAACGTAGCGAAGTGCGATAAGTAATGTGAATTGCAGAATTCCGT
GAATCATCGAATCTTTGAACGCATATTGCACTCTCTGGTATTCCGGAGAGTATGCCTGTT
TGAGGGTCAGTTAAATAAAAATCGGTTTTGTTGCTGCTTTTTTGTGGTGACATTCCGGAA
TTGGGTCGTCTTTACCTTTCGGTTAAGTGACTTAAAATTTTACGTGATTTTCGAACGTAT
TTGAATTTTTTTACTTACGTTCGTGATGTCGAATACTAGATGCGATCATTTTCCATGACT
CGTGTCCATAATTTTTCATCTAATGACCTCAAATCAGGTAAGAGTACCCGCTGAACTTAA
>OTU605
AAGTCGTAACAAGGTTTCCGTAGGTGAACCTGCGGAAGGATCATTATAAAATTTTTACAT
TAATTTGTAAAAAAAAAAATTGTATTCAAAACCCATACTCTTAAAAACAAAAAAAATTTT
TATTATATAAAAATTTTTAAAATAAAAAAATATAAATAAAAGACAACTTTCAACAACGGA
TCTCTTGGCTCTCGCATCGATGAAGAACGCAGCGAATTGCGATAAGTAATGTGAATTGCA
GAATTACGTGAATCATCGAATTTTTGAACGCAAATTGCACTCTCTTTGGAGAGTATGCCT
GTTTGAGGGTCAGTAAAAAAAAAATTATCATGATACTTTTTTATATCATGGAATTGGATT
CTTTCAAAGGTTTTTCCTTTGATAATCTCAAATTTATCTAAATAATAGGCTAATTAAATT
GAACTAAAAAGAGCAATTATATTCTAAATATTATCTCGAACTTTAGTGATATTTATTTAG
TCAAATTATGATTTTTTGTCGCTTTAAATAAAAATGACAAAAGATCATAAAATATTATTA
ATATTTGACCTCAAATCAGGTAAGAGTACCCGCTGAACTTAA
>OTU606
AAGTCGTAACAAGGTTTCCGTAGGTGAACCTGCGGAAGGATCATTAACAAAAGTAAGAAT
CGACATTAAGTAGATTCATGCTCGATCAAGCAAAACCTGTTTCTTTTATATATGTATTCA
ATATATATAACGATGTATTTATTAAATAAAACAAAACTTTCAACAACGGATCTCTTGGCT
CTTGCATCGATGAAGAACGCAGCGAATTGCGATAAGTAGTGTGAATTGCAGAATTCCGTG
AATCATCGAATCTTTGAACGCATATTGCACTTTTTGGTATTCCGAAGAGTATACCTGTTT
GAGGGTCATTGAATAATAATCTTGGTTTCTCAAGGAATAATGAGTTTTCCGTTCGTTCTT
TTTTGAATGGACGGTAATTCGAAAATAATGCTGGTCTTGGCTTGTAAGAGACGCGTATTT
AGGGTGGCATTGCTTCCAAATTTTCGCAACCATCAAGTCAATTCCGGATAGTTTTATTTT
TTCAATTAATTATTGAAAGAAGCATTACATACATTGTATTTTTATTAATCGTGACCTCAA
ATCAGGTAAGAGTACCCGCTGAACTTAA
>OTU607
AAGTCGTAACAAGGTTTCCGTAGGTGAACCTGCGGAAGGATCATTCATAAATAAGTGTTT
ATATGGCACTTTTATAAATCCATATTCATCTTGTGTGCAATGTTTTTTTTTACAACATTT
TAAACCAACAAATTATTTTTTTGGAAACATTTTAAAAAAAAATAAAAATACAACTTTCAA
CAACGGATCTCTTGGCTCTCGCATCGATGAAGAACGCAGCGAAATGCGATACGTAATGTG
AATTGCAGAATTCAGTGAATCATCGAATCTTTGAACGCACATTGCGCTCTCTGGTATTCC
GGAGAGCATACTTGTTTGAGTATCAGTAAACACCTCAGCTCTCCTCTTTTCGGAGAATTG
GACCTGAGCGATCCCAACGGGAAATTTTTTTTCTTGGCGGGTTGCTTCAAATAAAAGTGT
GGCCGACATTTCTTCTGAGCAAAAAAGGCATTTCTTATTTAGTCCGCCTAAAAAACGGAT
TATTACTTTGCTGCTTGCTTACACAAAGGTTGATTTTTGTCCCGCTACTGATGCAGGAGA
TTTTCCAAAATTGTGTGAAATCACTTTTGAAATATTGACTCGATCTCAAATCAAGTAAGA
CTACCCGCTGAACTTAA
>OTU608
AAGTCGTAACAAGGTTTCCGTAGGTGAACCTGCGGAAGGATCATTACAAATTATGGCGAA
CTTCGCGTTTCGCGAGGTTTTGCGTCCAAATATATATTTAAAACATCCCACTCTTTAAAA
AAAAAAATTATCTAATGATAAATAAAAAGATCACTTTCAACAACGGATCTCTTGGTTCTC
GCATCGATGAAGAACGTAGCGAAGTGCGATATGTAGTGTGAATTGCAGAATTCCGTGAAT
CATCGAATTTTTGAACGCAAATTGCACTCTCCTCGGAGAGTATGCCTGTTTGAGGGTCAG
CCTAAAAAAAATCGACATAGTTGCTGTTTCGCGGTGACACGTCGGAAATTGGGTCATCTT
AAACCTCTTGGTTTCAAGCGGCTTAAAATTTTCTTTACGATTCTACGAACGTTTCTAAGA
TTTATTTCTTACACGTTTAAGGTAATCGACCTTTATTAGACGTGGCCGTCGCATCGGATC
GCGTCCATAAATATTTCGTTAACTGACCTCAGACAGGTAAGAGTACCCGCTGAACTTAA
>OTU609
AAGTCGTAACAAGGTTTCCGTAGGTGAACCTGCGGAAGGATCATTACCGATTTTAGCGGA
CCTGATCTTTTGATCATGGTCTTGCGAAAACTTGTATTTAAAACCCCACTCTTATAAATT
GAATCATTTTATATGTATATAATAAATAAAGATCACTTTCAACAACGGATCTCTTGGCTC
TCGCATCGATGAAGAACGTAGCGAAGTGCGATAAGTAATGTGAATTGCAGAATTCCGTGA
ATCATCGAATCTTTGAACGCAAATTGCACTCTCTGGCAACCCGGGGAGTATGCCTGTTTG
AGGGTCAGTGTTAATAAAAAATCGGTGCGTCGCAATTTTTTTGTGATGTTTCCGGAGTTT
GAGTTATCTTAACTCTTCTGGGTTTTTAAGAGGCTTAAAATTGACCTTTTTTGTGCATTT
TAGACGTACATAAATTTTTTTTATTCGTCTATCTTAATGCCAAAATCTATTAGATGCGAT
CATATCATGTGGTTTCGTGTCTATAAATTTTTTCATGATTTGACCTCAAATCAGGTAGGA
ACACCCGCTGAACTTAA
>OTU610
AAGTCGTAACAAGGTTTCCGTAGGTGAACCTGCGGAAGGATCATTACCAATCTTAGTGGG
GCCTTGGCTTGTCCATGGTCTTGCGAAACTTGTATTTAAAACCCAACTCATTAAAAAAAA
AAATTATATAATGATATTTATATAAATAAAGATCACTTTCAACAACGGATCTCTTGGCTC
TCGCATCGATGAAGAACGTAGCGAAGTGCGATAAGTAATGTGAATTGCAGAATCCGTGAA
TCATCGAATTTTTGAACGCATATTGCACTCTCTGGTATTCCGGGGAGTATGCCTGTTTGA
GGGTCGGTATAAATAACGGTCGATGTGTTGCTTTTTTTGTGACATCTCGGAGCTGGGTTA
TCTTAGGTTTTAAGAGACCTGAAATTGACTTTTCTTGCGCATCTTAGACGTATAATTTTT
GTCTTTGGATGTCAGGATTATATTTATTAGGTGTGATCTTGTTACAGGTCTCATGCCTAT
ATATACTTCATTTTTCGACCTCAAATCAGGTAGGAACACCCGCTGAACTTAA
>OTU611
AAGTCGTAACAAGGTCTCCGTAGGTGAACCTGCGGAGGGATCATTATCGAATGGCCTCTG
TGCCTTCACACACCCATCAAACCTGTGGATCGTTCAGAGAGAACGTGCTTCGGCGTCACC
TCGGCCGCGTCCGAGGTGCGCCGCCCTCATGCAGATACCAATGTCTTGTCTGATACCTCG
AGACCACGATAGTTTAAAACTTTCAACAAAGGATCTCTTGGCTCTCGCATCGATGAAGAA
CGCAGCGAAGCGCGAAATGTAATGTGAATCGCAGAACATTGTGAATCATCGAATCTTTGA
ACGCACATTGCGCCTCCCTGAGAGGGGAGGCATGCCTGTCTGAGCGTCGTTTGAATCCAA
TGCGATGGGCGGCTCGTCCTCCCCCGCGTCTTGGGCCACACCGTCGTCGTACCCCAGTTT
GGGGCGACGTGGCCTGGAATCGATAGGTCTCGTGTAGAACGGACGAGCTCCCTTGGGACG
AAGGACCGTTTGAGGGGACCACCTTGAAAAGGCTCTGGCCTCTGAATTCGACCTCAGATC
AGGTAGGACTACCGCCTGAACTTAA
>OTU612
AAGTCGTAACAAGGTCTCCGTAGGTGAACCTGCGGAGGGATCATTACTGAATGGCCTCTC
TTGGCCTTTCTTACCTTCAAAACCTGTGGAAGCAAATATGTGCTTCGGTGTCCCCTCAGG
GGGGCACCGCTTTTATACCTGAGTCAGCCCTGTGTCTGAATCTTGAACCAAAGAATTCAA
AACTTTCAACAAAGGATCTCTTGGCTCTCACATCGATGAAGAACGCAGCGAAGCGCGAAA
TGTAGTGTGAATCGCAGAACATTGTGAATCATCGAATCTTTGAACGCACATTGCGCCTCC
TGTTACAGGGAGGCATGCCTGTCTGAGCTTCATTTAACTCCATAAACCCCAAGAATTGGG
TTTGTGCTGGGCCTCGCCAGTGGGCGTTGCCTCAAAGTCATCTGTCTTACGAGCGGATGA
GATCCAATTGGACTGACCGTCTGTAGGACCTTAAAACCCTTGACTTGAACTCAGATCAGG
TAGGACTACCGCCTGAACTTAA
>OTU613
AAGTCGTAACAAGGTTTCCGTAGGTGAACCTGCGGAAGGATCATTATTGAATAAGTTGAG
AGGTTGTAGCTGGCTCTTCGGGGCATGTGCACGCCTTTCAAACTCATCTCAACCACCTGT
GCACCCTTTGTAGACCTGGAAATGGATCTTGCCAAGGAAACTTGGATTTGGAGGGTTTCT
GCTGGCTTCATAAGTCGGCTTCCCTTGCTGTTTCCAGCGTCTATGTTTTATAATATACAC
CCATTTAAAATGTTATAGAATGTCTTTGATGGGCCTGTCGTAAAAAAGCAGCGTCCTTTA
AAACTATACAACTTTCAACAACGGATCTCTTGGCTCTCGCATCGATGAAGAACGCAGCGA
AATGCGATAAGTAATGTGAATTGCAGAATTCAGTGAATCATCGAATCTTTGAACGCACCT
TGCGCTCCTTGGTATTCCGAGGAGCATGCCTGTTTGAGTGTCATTAAATTCTCAACCCAT
TCAGCTTTTGTTAGATGAATGTGGCTTGGATTTTGGGGGGTTGTGCGGGCTTTTATCAAG
TCGGCTCCCTTTAAATGTATTAGCGGAAAACCCTTGTGGACCGTCTTTGGTGTGATAATT
ATCTACGCCACTGCCGTGAAGCAGCTATACAATGGGACTTCAGCTTCAAACCGTCCTTTA
GAAGGACAACACGTAATTGACATTTTGACCTCAAATCAGGTAGGACTACCCGCTGAACTT
AA
>OTU614
AAGTCGTAACAAGGTCTCCGTTGGTGAACCAGCGGAGGGATCATTATTAGAGCCTAAAAA
CTCCTAAACCATTGTGAATTTACCTATTCGTTGCTTCGGTGGGTGGCCCCCTGGGGGGCC
CCTCCCGGCCGCAAGGCGCCCGCCGGAGGTATTTTCAACACTATTGTCGTCTACTGTCAC
CTCTGAGTAAAACAAAAAAAATCAATCAAAACTTTCAACAACGGATCTCTTGGCTCTAGC
ATCGATGAAGAACGCAGCGAAATGCGATAAGTAATGCGAATTGCAGAATTCCGCGAGTCA
TCGAATCTTTGAACGCACATTGCGCCTGCCAGTATTCTGGCAGGCATGCCTGTCCGAGCG
TCATTTCAACCCCCAGGCCCTCGTTGCCTGTTGTTGGGGCCTTCAGGGCGGTCCGACGAC
CCCCTGAGCCCTGAAAAGCAGTGGCGGGCTCGCCAGGTCACCGAGCGCAGTAATTCTCTC
TCGCTCAGGGGCCCCGGCGGGTGCCAGCCGTGAAAACGCAGAACCTCACTTCTACAACAG
TGGTTTGACCTCGGATCAGGTAGGAATACCCGCTGAACTTAA
>OTU615
AAGTCGTAACAAGGTTTCCGTAGGTGAACCTGCGGAAGGATCATTATTGAATCCAAAGGA
TGCTGCTGGCCTTTCGGGGCATGTGCACTCCACCTTTTCAATACACCTGTGAACTTATTG
TAGGTTGCAGATGTAAAAAGTCTGTTGCCTATGTTTTTAATACACCCTTTTAAAAAGTCT
ATTGAATGTTTAATTGTGGCCTTTGATGGTCAACAAACTTAATACAACTTTCAACAACGG
ATCTCTTGGTTCTCGCATCGATGAAGAACGCAGCGAATTGCGATATGTAATGTGAATTGC
AGAATTCAGTGAATCATCGAATCTTTGAACGCACCTTGCACCCTTTGGTATTCCGAAGGG
TATGCCTGTTTGAGTGTCATTAAATTCTCAACTTCAAAAGAGTTTGTGCTCTTTTTGAAG
CTTGGACTATGGAAGCTTGCTGGTAACACTATCAGCTCTTCTTAAATGCATTAGCGGAAC
TGTGAAAGGACCAGCTTTGGTTTGATAATCCTATCTATGCCGTCGCTGTGGACTTGTTGT
GTTCAGCTTCTAATTGTCTTCGGACTGCCTCCTAGGCATACACTTTAAGCTTGACCTCAA
ATCAGGTAGGACTACCCGCTGAACTTAA
>OTU616
AAGTCGTAACAAGGTCTCCGTTGGTGAACCAGCGGAGGGATCATTACAGAGTCACCCGAC
TCCCAAACCACTGTGAACATACCGCCACGATATGCTCCGGCGGGCCGCCCCAGGGGGGGC
CCCGGCCGCAAGGCGCCCGCCGGAGCCAGCAGTTACAGTCTCTAGCAGCAGTCTTCTGAG
TTTATTTTTACAAAGTGTCACAACTTTCAACAATGGATCTCTTGGCTCCGGCATCGATGA
AGAACGCAGCGAAATGCGATAAGTAATATGAATTGCAGAATTCAGTGAATCATCGAGTCT
TTGAACGCACATTGCGCCCGCCAGTACTCTGGCGGGCATGCCTGTCCGAGCGTCATTTCA
ACCCTCGAGCCCGGCTCGGCGTTGGGGCGCGCGGGGAAGGGCGCCGGCCCCCCCACCGGG
GGGCAGCGTCTCCCCCGCCGCCCCCAAATACAGCGGCGGCCGCCGACGGGAATCCCCCTG
CGTAGTAGCAAGCCTCTCGCACCGGGAAGCCTCGGCCGGCCCGCCCCCAACCCCCCAAGC
GCTGCCCCTCGCGGCAGCACCAACACAGGTTGACCTCGGATCAGGTAGGAATACCCGCTG
AACTTAA
>OTU617
AAGTCGTAACAAGGTTTCCGTAGGTGAACCTGCGGAAGGATCATTGACAAATCTAAAACT
GCTCTGTGCAAGCTAGTCTTGTGCAGAACATCATAATAACCTGTGAATCGCAGTAGCTTT
GCTGCTGTCGTTGTGGTGCTAGTCACCGCAGCAACATATACGTCTAAAACAGTTGTCTAA
AAAAAACAAAATAATAATACAACTTTTAGCAATGGATCTCTTGGCTTCTGTAACGATGAA
GAACGCAGTGAAATGCGATAATTAATGTGAATTGCATTATCTCGTGAATCATCGAGTCTT
TGAACGCATCTTGCACTTTTCAGGTCTCCTGAAAAGTATACCTGTTTGAGTATCAGTATC
ATTTCTCCAAAGTTTCTTTGGGAATTGAGGGCTCAGAGCACTTGATTATTGTGCCCTGTC
TCTTTTAATGCAATGCCGTGTCGCTGAACGAACAGCTTTACTGCTCGCTCAGCGGCCTTT
CCTCAATTAAATGTGAGATGGATATTTCACAGACTAGTTGCTGAAAGGACCGGCGTCGTC
CGAGGAGCTTCTCCTCAACACCTGAACATCATTGATCTCAAATCAAGTAAGACTACCCGC
TGAACTTAA
>OTU618
AAGTCGTAACAAGGTTTCCGTAGGTGAACCTGCGGAAGGATCATTACAAGGTTTAACTGT
CGCTCGCCCTTTCGGCGGGTCGGCAGACCACGATTCATCCTCTGTGCACCCATTGAAGGG
CCTCGGCGGCAAGCCGAGGACTTTTTCTCAAACACGCTTTAATTTTTGCCTGATTTTTGA
TAAATGAAATCATACAACTTTCAACAACGGATCTCTTGGCTCTCGCATCGATGAAGAACG
CAGCGAAATGCGATACGTAGTGTGAATTGCAGAATTCAGTGAATCATCGAATCTTTGAAC
GCATATTGCACTCTCTGGTATTCCGGGGAGTATGGCTGTTTCAGCATCATTAGTAACATC
GCCTCCAGGGTTTGCCCTTGGAGGCGGATGTGGGCCATTGCAGGAGCTCCCACCCCGCAG
GCCTGAAATTGAATCGCGCGTCCTGTAGCTTTAAATTTTTGCCTTTGCAGAATTTGAAGG
CCCTCTCCGAAGGCGTCATAGTTGGCTTTTTGCCATCTTTCGCTGATTTTGGAGTGGTCC
GCGACGCGTGCACTATTTTTCCTTTTTCGTTTGAGGATGTTTCCTCGCGTGGGAAATAAT
TTGAAACTTGATCTGAAATCAGGCAGGATTACCCGCTGAACTTAA
>OTU619
AAGTCGTAACAAGGTCTCCGTAGGTGAACCTGCGGAGGGATCACTACAGGCTTGCAAAAG
CTCTGAAACCACTGTTTATCTACCTGAATCTGCTTCGGCGGGCGGCCCCAGGGCGGGGCC
GTTGCCGCAAGGCGCCCGCCGAAGACCCCTAAACTCTGTCGTCTTGAGAATCTCTGAGTA
TCATATTAAACAAAAAACAACTTTCAACAACGGATCTCTTGGCTCTGGCATCGATGAAGA
ACGCAGCGAAATGCGATAACTAGTGTGAATTGCAGACCTCATGAATCATCGAATCTTTGA
ACGCACATTGCGCCCGCCGGTATTCCGGCGGGCATGCCTGTCCGAGCGTCATTGACAACC
CTCAGGCCCTGGTGCCTGGTGTTGGGGCACTACAGCATGCTGTAGGCCCTGAAATCCAGT
GGCGGGACCGCTGTAAACCCGGGCGTAGTAACTTTACGTCGTCCAGGGTGTTCCGGCGCG
CCCCAGCCGTTAAACCCACCATATTATCAATTTTGGCCTCGGATCAGGTAGGATTACCCG
CTGAACTTAA
>OTU620
AAGTCGTAACAAGGTTTCCGTAGGTGAACCTGCGGAAGGATCATTAATAAATGAAAATTT
TTTGGGTTTAATCTCAAAAAATAATTCACCTTTTGTGCATTGTTACCTGATATACTTTGG
TTAGAGCTTTGATTTCATTTATTGGAATCAACTTCTTGCTGACTCTATCCTTTTTAAAGG
ACAGTTGGCTATGAAGCGGCCTACCAAGGTTTTTTATCAAACACATTTAATTTATCTGAC
CAAAACTATTATAATTAAATCATAACTTTCAACAACGGATCTCTTGGCTCTCGCATCGAT
GAAGAACGCAGCGAAATGTGATAAGTAATGTGAATTGCAGAATTCCGTGAATCATCGAAT
CTTTGAACGCACCTTGCGCTCTTTGGTATTCCGGAGAGCATGCTTGTTTCAGTCTCAATA
GATTACTCAAAAACATTATTGTTTTTGGAATTTGGGCCGTCTCTGTTCAGAGTGGCTTGC
AATAGATTTTTGGGCTTTTGTTAGCAATAAAGTGAAATTAGTACTTTGGGCTCTTAGTCC
AAGTTCACTACACTTTGCTTGTCTTAATTGCACCCAAACTTGCAGGAATTTTCTCAACCC
TTGAGCTGAAATCAAGTAGGATTACCCGCTGAACTTAA
>OTU621
AAGTCGTAACAAGGTTTCCGTAGGTGAACCTGCGGAAGGATCATTCATAAATGAGTGTTT
TATGGCACTCTTTAAAAATCCATATCCACCTTGTGTGCAATGTTTGTTGGGAAAGCTTCT
TGCTTTCCCTTCATAATATCAACCTATATCTTTAACAACATTCGTCTGATAACATATTAT
GAATATACTTAATTCAAAATATAACTTTCAACAACGGATCTCTTGGCTCTCGCATCGATG
AAGAACGCAGCGAAATGCGATACGTAATGTGAATTGCAGAATTCAGTGAATCATCGAATC
TTTGAACGCATATTGCGCTCTTTGGTATTCCGAAGAGCATGCTTGTTTGAGTATCAGTAA
ACACCTCACTTTTCTCTTTTTTTTTAAAAAAAAGGAGAGTGGACTTGAGCTATCCCAACA
ACCTTCATTGGTAGGCGGGCGGCTTGAAATGCAGGTGCAGCTGGACTTTTATCTGAGCTA
AAAGCATATCTATTTAGTCCTCGTCAAACAGGATTATTACTTTTGCTGCAGCTAACATAA
AGGATAATCGTCCTCATTGCTGACTGATGCAGGATTTTACGACACATATGTGTCGTTCAA
CTCGATCTCAAATCAAGTAAGACTACCCGCTGAACTTAA
>OTU622
AAGTCGTAACAAGGTTTCCGTAGGTGAACCTGCGGAAGGATCATTAACAATTATCCAAAC
TATGGATAATTTATCCATATCCACCTTGTGTGAACCACTGATTGTTGTCGTTGGCAGGTT
GTCTGGAGAGGGAGAAAATTATTCTTCCACACCGGCGAGAGGAGAGTTTTTTTACAAACC
TCAAGCCTGCCAACCTTTTTTTGTCTAAACACGTTTAAACTGGTTTTAGTCTGAAACTTA
TTAATTTAATAACAAATTAAATACAACTTTCAACAACGGATCTCTTGGCTCTCGCATCGA
TGAAGAACGCAGCGAAATGCGATACGTAATGTGAATTGCAGAATTCAGTGAATCATCGAA
TCTTTGAACGCATATTGCGCTCTTCGGTATTCCGGAGAGCATGCCTGTTTCAGTATCATT
TGAACACCTCAAAATCCGCTCTGGATTTTGGAAATGGGCTTTTATTTCATGCTGGAAACG
AGTCTCGCATCCAGCAGGCCTGAAATTGAGATAAATCGCAGGAATAAGGCGTGCATGTCG
GTCGCTGCTGAGACGAAATGGCTATTAGTTGACATGGTCATCTTTGCCAGCTAGTCTTTC
GTGAACCTCGCATGTTCAGTCCTCTCAAGACTTGATCTGAAATCAGGTAGGACCACCCGC
TGAACTTAA
>OTU623
AAGTCGTAACAAGGTTTCCGTAGGTGAACCTGCGGAAGGATCATTAAAGAGACGTTGCCC
TTCGGGGTATACCTCCCACCCTTTGTTTACCGTACCTTTGTTGCTTTGGCAGGCCCGTCT
TCGGACCGCCGGCTTCGGCTGGTCTGCGCCTGCCAGAGGACCCAAAACTCTGTCTGTCTG
TGTCGTCTGAGTACTATATAATAGTTAAAACTTTCAACAACGGATCTCTTGGTTCTGGCA
TCGATGAAGAACGCAGCGAAATGCGATAAGTAATGTGAATTGCAGAATTCAGTGAATCAT
CGAATCTTTGAACGCACATTGCGCCCTCTGGTATTCCGGAGGGCATGCCTGTTCGAGCGT
CATTACAACCCTCAAGCTCTGCTTGGTATTGGGCTCTGCCGGTCCTGGCAGGCCTCAAAG
TCAGTGGCGGTGCCACCCGGCTCCAAGCGTAGTAATTCTTCTCGCTTCGGAGGCCGCGGT
GCGTGCTAGCCAGCAACCCCCAATTTTTTCAGGTTGACCTCGGATCAGGTAGGGATACCC
GCTGAACTTAA
>OTU624
AAGTCGTAACAAGGTTTCCGTAGGTGAACCTGCGGAAGGATCATTATTAAATGCGAAGCC
TCACGGCCTAGCTTTATAATCCCTTATTACACCTGTGCACCTTATTGTCTTCGGACAATT
TACTACAAACATCAGTGTAACGAATGTAAAGTATTATAATCAATACAACTTTCAACAACG
GATCTCTTGGCTCTCGCATCGATGAAGAACGCAGCGAAATGCGATAAGTAATGTGAATTG
CAGAATTCAGTGAATCATCGAATCTTTGAACGCACATTGCGCCCTTTGGTATTCCGAAGG
GCATGCCTGTTTGAGTGTCATATAGACTCACCTACTCGGGTTTCCGAACTAGGTGCTTTG
GACGTTTGCCGCCTTCTGGCTCGTCTTAAATGTCTAAGTGGAATGCGTAATAAGTTTTCG
CTCCCTCCACTCTAATTACACTTTAGCTCTGACCTCAAATCAGGTAGGACTACCCGCTGA
ACTTAA
>OTU625
AAGTCGTAACAAGGTCTCCGTTGGTGAACCAGCGGAGGGATCATTACCGAGTTTACAACT
CCCAAACCCCTGTGAACATACCTATACGTTGCCTCGGCGGATCAGCCCGCGCCCCGTAAA
AAGGGACGGCCCGCCCGAGGACCCCTAAACTCTGTTTTTAGTGGAACTTCTGAGTAAAAC
AAACAAATAAATCAAAACTTTCAACAACGGATCTCTTGGTTCTGGCATCGATGAAGAACG
CAGCGAAATGCGATAAGTAGTGTGAATTGCAGAATTCAGTGAATCATCGAATCTTTGAAC
GCACATTGCGCCCTTTGGTATTCCAAAGGGCATGCCTGTTCGAGCGTCATTTCAACCCTC
AAGCTCAGCTTGGTGTTGGGACTCGCGGTAACCCGCGTTCCCCAAATCGATTGGCGGTCA
CGTCGAGCTTCCATAGCGTAGTAATCATACACCTCGTTACTGGTAATCGTCGCGGCCACG
CCGTAAAACCCCAACTTCTGAATGTTGACCTCGGATCAGGTAGGAATACCCGCTGAACTT
AA
>OTU626
AAGTCGTAACAAGGTTTCCGTAGGTGAACCTGCGGAAGGATCATCCATAAAAAAGTGTTT
ATATGGGCACTTTAAAATCCATATTCATCTTGTGTGCAAAGTTTTTTGAAACATTTTAAT
CAGTTTATCTAAATATTTTATGGAATTTTTTGACCTTTTAAAAATACAACTTTCAACAAC
GGATCTCTTGGCTCTCGCATCGATGAAGAACGCAGCGAAATGCGATACGTAATGTGAATT
GCAGAAGTCAGTGAATCATTGAATCTTTGAACGCACATTGCGCTCTCTGGTATTCCGGAG
AGCATGCTTGTTTGAGTATCATTAACATTCCTCAGTTCTCCCTTTTGACCTCTTTGACAA
GAAAAGGAAAGTGGAGAATTGGACTTGAGCAATCCCAGCGGGAAAGAGTCAACTCTTTTT
TCCTGGACGGGTTGCTTGAAATGCAGGTGTGGCTGGGGACAATTCATCTGGGCTTTTTGA
AAAAGCAATACTTGAGCTGCACAAGCCCCATAAAGGTTGATTTGTCTCTCTGCGCCAATT
GATGCAGGAGATTTACAAGGGAATTTTTTCCCTCGTTAAAAACTCGAATCTCAAATCAAG
CAAGACTACCCGCTGAACTTAA
>OTU627
AAGTCGTAACAAGGTTTCCGTAGGTGAACCTGCGGAAGGATCATTAAGAGGATGGAGTCC
TGAGCGCGAAAGCGCGAGGGTGTGCGAGGCGCGTTAGCGCTGAGCGAGCCTGTGGGCGTG
AGCCTGCGGTGGGGGGAGTGATGAGTGCGTGAGCACGAGCGCTGTCCCTGTGAGCAAGTA
TGATGTATCATGCATGACAACAACAACTATGACAACTCGCAACAATGGATCTCTTGGCTC
CTGCATCGATGAAGAACGCGGCGAAATGCGAAACGTGATGCGATTTGCACGACCTGTGAG
TCATTGAGTTTTTGAACGCACCTGGCACGAGACGCGAGTCCCGTATACCTGTCTGAGCAG
CGGTTGATATGAAGGTTGAGTCGTCGGGAGAGATCTCGTCGCTTGAAAGGGTGGCTGAGT
GTGTGATGGCGCTTCGGCGACGACGCACGCGGCAAAAGAGCGTGGTATCATCCCACCTCT
CTATCCATGCTCTCAGATCAGGCAGGACTACCCGCTGAACTTAA
>OTU628
AAGTCGTAACAAGGTTTCCGTAGGTGAACCTGCGGAAGGATCATTACAGAGTTAGGGTCT
TCTCGGCCCGACCTCCCAACCCTTTGCTTACTTAACTATTGTTGCTTCGGCGAGCCCGTC
ATCTTTTGATGACCGCCGGAGGGCCGTGATACGCTCTCTGGTCCGCGCTCGTCGGTGGCC
AACCATTTTTAAACGCTTAAATAAACGTGTCTTTATCTGAGTACTATATTTAATAAAAAG
CAAAACTTTCAACAACGGATCTCTTGGTTCTGGCATCGATGAAGAACGCAGCGAAATGCG
ATAAGTAATGCGAATTGCAGAATTCCAGTGAGTCATCGAATCTTTGAACGCACATTGCGC
CCTTTGGTATTCCGAAGGGCATGCCTGTTCGAGCGTCATTATCACCCCTCAAGCCCCCGG
CTTGGTGTTGGATGGTTTGGTGACAGTGCCTGTTGGGCAACGGTCACCCCTCCCAAAGAC
AATGACGGCGGCCTCGTTGGACCCCCGGTACACTGAGTTCCTTACCGAACACGTACTGGA
TCAAGGGCCCACGGAGCACGGTCTGCCTCCCCTCAGGGAGAACTTTTTTCTCAAGGTTGA
CCTCGGATCAGGTAGGAATACCCGCTGAACTTAA
>OTU629
AAGTCGTAACAAGGTTTCCGTAGGTGAACCTGCGGAAGGATCATTACCTTTGGCTGCCGT
GAGCGCTTCGGCGTGAGCGACAGTCATTCTATAGTGACGCCTCCGTGTCCGGGCAACCGG
CGCGGGGCTGACCTAACCCTTCTCTACGAGTACCTATTATTCTCCTTCGGCGGGGTCTAC
CCGCCGCTGGAATTCAAGAACCAACTTGCATTTAGCATTACCTGTTCTGATAACAATTAA
TTATTACAACTTTCAACAATGGATCTCTTGGCTCTGGCATCGATGAAGAACGCAGCGAAA
TGCGATAAGTAGTGTGAATTGCAGAATTCAGTGAATCATCGAATCTTTGAACGCACATTG
CGCCCCTTGGTATTCCATGGGGCATGCCTGTTCGAGCGTCATCTACACCCTCAAGCACTG
CTTGGTGTTGGGCGTTTGTCCCGCCTTCGGCGTGGACTCGCCCCAAAGTCATTGGCAGCG
GTCTCTGGCACCTCAACGCGCAGTACAATGCGTTCATTGGGGTGCCTTGGGCGCAACCAT
AAGCTATTACCGTCTTTGACCTCGGATCAGGTAGGGATACCCGCTGAACTTAA
>OTU630
AAGTCGTAACAAGGTCTCCGTTGGTGAACCAGCGGAGGGATCATTACCGAGTTTACAACT
CCCAAACCCATGTGAACATACCTACTGTTGCTTCGGCGGGATTGCCCCGGGCGCCTCGTG
TGCCCCGGATCAGGCGCCCGCCTAGGAAACCTAACTCTTGTTTTATTTTGGAATCTTCTG
AGTAGTTTTTACAAATAAATAAAAACTTTCAACAACGGATCTCTTGGTTCTGGCATCGAT
GAAGAACGCAGCGAAATGCGATAAGTAATGTGAATTGCAGAATTCAGTGAATCATCGAAT
CTTTGAACGCACATTGCGCCCGCCAGTATTCTGGCGGGCATGCCTGTCTGAGCGTCATTT
CAACCCTCATGCCCCTAGGGCGTGGTGTTGGGGATCGGCCAAAGCCCGCGAGGGACGGCC
GGCCCCTAAATCTAGTGGCGGACCCGTCGTGGCCTCCTCTGCGAAGTAGTGATATTCCGC
ATCGGAGAGCGACGAGCCCCTGCCGTTAAACCCCCAACTTTCCAAGGTTGACCTCAGATC
AGGTAGGAATACCCGCTGAACTTAA
>OTU631
AAGTCGTAACAAGGTTTCCGTAGGTGAACCTGCGGAAGGATCATTAGAAATCACCGGCCT
AGCCGGTATAAAATTCTATTCACCCTTGTGTGCAAATAATTGAAAAAGAGAGAAAATTGG
ATACTTTTTTTGTATCCAACTTCTCTAAAATTTTTTATAAACTCCATCAAATTTTGAATA
AAACAAATTTTTTTAATAAAAAATATTATACAACTTTCAACAACGGATCTCTTGGCTCTC
GCATCGATGAAGAACGCAGCGAAATGCGATACGTAATGTGAATTGCAGAATTTTGTGAAT
CATCGAATCTTTGAACGCATATTGCACTCTCTGGTATTCCGGAGAGTACACCTGTTTCAG
TATCAAAAATGTCATCCAAAGTTTTGGTTTGTTTTTACATACCAAATCTTATGGGATTTG
GGTTTTGCAGAACTTTTTAGTTCGGCTGGCCTTAAATTATTTTAGCCATAAAAAGTCTCG
GATAAGGCGTAATAGTTGGTACCTCTGGGTCCATTCCCTTTCGCTGAAGCCAATCTTTTT
AATCTCTGGCTCAATGAATATGGAAAAAGGAAATATGTATTATATATGTATTTTCACCAT
TGTTTAGATCTGAAATCAGGTGGGACTACCCGCTGAACTTAA
>OTU632
AAGTCGTAACAAGGTCTCCGTTGGTGAACCAGCGGAGGGATCATTACCGAGTTTTTACGC
TCAAACCCACGTGGACCCGAATCGTTGCTTCGGCGGGCAGCCCCCTGGCTCGCCTGTGGT
GCTGCCCGCCAAAGGTTTTTGCCATTAGGCTCTGACAGCGGCTCTACCGCAATCTGTCCT
CTGAATTAGCTTCCAAAAAATTCAAAACTTTCAACAACGGATCTCTTGGTTCTGGCATCG
ATGAAGAACGCAGCGAAATGCGATAAGTAATGTGAATTGCAGAATTCAGTGAATCATCGA
ATCTTTGAACGCATATTGCGCCCGCCGGCACTCTGGCGGGCACGCCTGTTCGAGCGTCGT
TTCACCACTCGGGCTCTCTTGTCCGGTGTCGGGGCACTGCGGTTCTCTTTACGCAGGCTC
CCAGATGCAGTGGCGGACCATCCGCGGTCCTGAGCGTAGTATACAAGTCTCGCTCCGGCG
GCCGCGGCGTGGCCTCGCCTCGCCCAAATAATGGCATGCTCGACGTGTCATTCCACAAGT
CGACCTCGGATCAGGCGGGACTACCCGCTGAACTTAA
>OTU633
AAGTCGTAACAAGGTTTCCGTAGGTGAACCTGCGGAAGGATCATTACCAATTTTAGCGAA
CCTGACCTTTTGGGTCATGGTCTCGCGAAAAAAAATGTATTTAAAACCCCCACTCTTTTA
TAATAAAATGAATCTATTTATTATATAATAATAAAATAAAGATCACTTTCAACAACGGAT
CTCTTGGCTCTCGCATCGATGAAGAACGTAGCGAAGTGCGATAAGTAATGTGAATTGCAG
AATTCCGTGAATCATCGAATTTTTGAACGCAAATTGCACTCTCTGGCATCCCGGAGAGTA
TGCCTGTTTGAGGGTCAGTATTAATAAAAATCGGTTCGTTTTGTAACGTTTCCGGAGTTT
GGGTTATCTTAAACCTTTTTTAAGGTTTAAGAGGCTTAAAATTGATATTTTTGCGCATTT
TTTTAGACGTACATAAAATTTTTTTTTATTCGCCTATAATGCCAAATTTTATTAGATGCG
ACCAATATTTTTTGTATGGTTACGTATCTATAATTATTTTCATGATTTGACCTCAAATCA
GGTAGGAGTACCCGCTGAACTTAA
>OTU634
AAGTCGTAACAAGGTTTCCGTAGGTGAACCTGCGGAAGGATCATTACAGAGAAGGCCCCC
CAGGGGGCAGTATCTCCCACCCACTGTCTACTATACTGTTGTTGCCTTGGTGGGCATATG
CCCGCCAGAGGACCACTACGCTCTTTTAGGTGTTGTCTGAGTGGGCTTTAGAATAATCAA
AACTTTCAACAACGGATCTCTTGGTTCTGGCATCGATGAAGAACGCAGCGAAATGCGATA
AGTAATGCGAATTGCAGAATTCAGTGAATCATCGAATCTTTGAACGCACATTGCGCCCTC
CAGCACTCTGGGGGGCATGCCTGTCCGAGCGTCATTACAACCTTCAAGCGCCTCTGCTTG
GTGTTGGGTGCCACCTTGGTGCGCCCTAAAAGCAGTGGTGGGACCGCCCGGCCCTAAGCG
TTAGTAGCAATATCAGCTTGTGGTGCTGGGTGTGGGCCTGCTGTCACCTATTAGAGAGTT
GACCTCGGATCAGGTAGGGTTACCCGCTGAACTTAA
>OTU635
AAGTCGTAACAAGGTCTCCGTTGGTGAACCAGCGGAGGGATCATTACCGAAGTTACCCTT
CAAAACCCACTGTGAACCATACCTCTTGCCGCGTTGTCTCGGCGGGAGGCGTGAGGCCCC
AGCGGCCCCGCGTCCCCGCCGGCAGCGCCAAACTCTAAACTGCAAAGCGTACTGCATGCT
CTGATTTACAAAAAAAACAAGTTAAAACTTTCAACAACGGATCTCTTGGTTCTGGCATCG
ATGAAGAACGCAGCGAAATGCGATAAGTAATGTGAATTGCAGAATTCAGTGAACCATCGA
ATCTTTGAACGCACATTGCGCCCGGCAGTAATCTGCCGGGCATGCCTGTCCGAGCGTCAT
TTCTGCCCTCGCGCGCCGCTGGCTTGCCAGCGGCTGCACGGTGTTGGGGCGCTACGGTTC
AGGGCCTCGTGCCCTGTCCGTAGGCCCCGAAATGAAGTGGCGGTCCCGCCGCGGCGCCCC
CCTGCGTAGTATTACAACTCGCATCGGGACCCGGAGGTGACCAGCCGTCAAACCCAACTT
TCTAATAGTTTGACCTCGGATCAGGTAGGGTTACCCGCTGAACTTAA
>OTU636
AAGTCGTAACAAGGTTTCCGTAGGTGAACCTGCGGAAGGATCATTATTATTTGGGTCGGG
TTTACTACTGCTCTTGTGTCTCAAATGTGAAGTAGTAAACTTTTACCAAATAATCCTATT
TTCCTATAGGAGCAAGATTAATTATTTAAAACCCACTCTTAAAAATATTATGTATTTTGA
ATGATAAAATAAAGATCACTTTCAACAACGGATCTCTTGGCTCTCGCATCGATGAAGAAC
GTAGCGAAGTGCGATAAGTAATGTGAATTGCAGAATTCCGTGAATCATCGAATCTTTGAA
CGCATATTGCACTTTCTGGTATTCCAGAAAGTATGCCTGTTTGAGGGTCAGTTAAATAAA
AATCGGTGTTGTTGCCGCCTTTCGTGGTGACGCGTCGGAATTGGGTCGTCTTACCTTCGG
TTAAGTGACTTAAAATTTTGCATGATTTTTGAACGTATTTAAATTTGCTTACGTACGTTT
GAGATATCAAATGTTTTTATTAGGTTCGGTCATCCTCATGATTCGCGCCTATAATTTTTT
CATTAAATGACCTCAAATCAGGTAAGAATACCCGCTGAACTTAA
>OTU637
AAGTCGTAACAAGGTTTCCGTAGGTGAACCTGCGGAAGGATCATTATTGAATAGCTCGTA
GTGCTGTGCTGGCCTTTCGGGGCATGTGCACGCATTGCTTCTATTATAATCCTTTTTTGT
GAACCAGTGTAGGCTTGTTTCGCCCTTCTTAACTGAAGGGTACTCAACCTTGGGCTTTCA
CGGCTCGAGGCTTGGATAGAAAGGTTGCCTTCCTTGGCTTCCATTCAACTAACAAGTCTA
TGATTTATATACCTTTTTTGAATGTCCCGCATGTTTTCTTTACTCGACTTCGGTCAGTAA
AACTATACAACTTTCAGCAACGGATCTCTTGGCTCTCCCATCGATGAAGAACGCAGCGAA
ATGCGATAAGTAATGTGAATTGCAGAATTCAGTGAATCATCGAATCTTTGAACGCACCTT
GCGCCCTTTGGTATTCCGAAGGGCATGCTTGTTTGAGTGTCATTAAATTCTCAACCTTGA
ATCGCTTTGCGGCTTTTCAAGGCTTGGATGTGAGGGTTTTGCTGGCTTCCTTAAGTGGCG
GTCTGCTCCCTTTAAATGCATTAGTGGGATCCTTTGTGGATGGTCACTTGGTGTGATAAT
ATATCTACGCCGCTTTGACTTGACGCAAAACCTATGGGAACCCGCTCATAACCGTTCTTC
ATTGAACAACTTTGAACCTTTGACCTCAAATCAAGTAGGACTACCCGCTGAACTTAA
>OTU638
AAGTCGTAACAAGGTTTCCGTAGGTGAACCTGCGGAAGGATCATTACCGAGTGCGGGTTC
CAACGAGCCCAACCTCCCACCCGTGTCTACCGTTACCGCGTTGCCTCGGCGGGCCCACTG
GGGCCTGGCCCCGGTCGCCGGGGGGCTTCTGCCCCCGGGCCCGCGCCCGCCGAAGCACCC
TAGAACCCTGTCTGAACAGTGAGTCTGAGTCGGATATTGAATCATTAAAACTTTCAACAA
CGGATCTCTTGGTTCCGGCATCGATGAAGAACGCAGCGAAATGCGATAAGTAATGTGAAT
TGCAGAATTCCGTGAATCATCGAATCTTTGAACGCACATTGCGCCCCCTGGCATTCCGGG
GGGCATGCCTGTCCGAGCGTCATTTCTGCCCTCCAGCACGGCTGGGTGTTGGGCGCTGTC
CCCCCGGGGACACGCCCCAAAAGCAGTGGCGGCGCCGCGTCGGGTCCTCGAGCGTATGGG
GCTTTGTCACCCGCTCGGGAGGGACTCGGTCGGCGCTGGTCTTCCTCCAGGCGACCCTTC
GGGGTTCGCCTCTTCCGGTTGACCTCGGATCAGGTAGGGCTACCCGCTGAACTTAA
>OTU639
AAGTCGTAACAAGGTTTCCGTAGGTGAACCTGCGGAAGGATCATTACCGAGTTAGGGTCT
TCTTGGCCCGACCTCCAACCCTTTGTTTATTACACCATGTTGCTTTGGTAGGCCTGCCTT
TCGGGGCTGCCGGGGGCATCACCGCCCCTGACCTGTGCCTGCCAGGAGCCTTCTTAAATT
CAGTCTTCAACTGTGCTGTCTGAGTCCCAGTATCAAAATATAAAAAACTTTCAACAACGG
ATCTCTTGGTTCTGGCATCGATGAAGAACGCAGCGAAATGCGATAAGTAATGCGAATTGC
AGAATTCAGTGAGTCATCGAATCTTTGAACGCATATTGCGCCCTTTGGTATTCCGAAGGG
CATGCCTGTTCGAGCGTCATTATCACGGTATCAAGCTTGGCTTGTTGTTGGGCCCTTTGT
CACCCGGTGACAGGTCCGAAAGACAATGACCGGTGGAACAGACTCCACATGCAACGAGCT
TACAACAGCACGCATCTGGCAGTTGTGTGACCCGGTTTTCACCCCTTCTTTCTCTAGGTT
GACCTCGGATCAGGTAGGAATACCCGCTGAACTTAA
>OTU640
AAGTCGTAACAAGGTTTCCGTAGGTGAACCTGCGGAAGGATCATTAACGAATTATCAGAG
GTTGTGCTGGTTCTTACAAGTGCACACCTCTTACAATTCTATTCACCCCATCGTGCACTT
TAAGAGACGTATTTCCCCCGTTTACGTGCCATTAAGGCTTGGGATCTCGTCTGTTTCACC
CACTCTTTTGTATTAGAATGTCATTTAGCGGAAACGCTTAAACATAGTATAACTTTCAAC
AACGGATCTCTTGGTTCTCGCATCGATGAAGAACGCAGCGAAATGCGATAAGTAATGTGA
ATTGCAGAATTCAGTGAATCATCGAATCTTTGAACGCACCTTGCACTCCTTGGTATTCCG
AGGAGTATGCCTGTTCGAGTGTCATGAAACTCTCAAACCTCATCTTCATTGATGTCTGGT
TTGGATTTGGACATTGCTGGACGCAAGTTTGGCTTGTCTTGAAAGCATTAGCTGGCGATG
TTGACTTCAGTTAATCCGTGTGATAGTACATCAACGCGGGCAGCCGTCAAGGCGCTGGGT
CTTCTTTCAAAGGCTTCTAATCGTCCCTTTGGGGACCGCCTTTTAGGTGTATTCATTTCA
CATCTGGCCTCGAATCAGGTAGGACTACCCGCTGAACTTAA
>OTU641
AAGTCGTAACAAGGTTTCCGTAGGTGAACCTGCGGAAGGATCATTACTGAGTTAGGGTCT
CTATGGCCCGACCTCCAACCCTTTGTTTATTATACCATGTTGCTTTGGCGGGCCTGCCTT
TCGGGGCTGCCGGGGGCGCTTTTGCCCCTGACCCGCGCCTGCCGGGAGCCTTCCTTAACT
TCTGTGTTAAATGATGTTGTCTGAGTCCCAATATCAAATTATAAAACTTTCAACAACGGA
TCTCTTGGTTCTGGCATCGATGAAGAACGCAGCGAAATGCGATAAGTAATGCGAATTGCA
GAATTCAGTGAGTCATCGAATCTTTGAACGCATATTGCGCCCTTTGGTATTCCGAAGGGC
ATGCCTGTTCGAGCGTCATTTTCAAAGCATCAAGCCTGGCTTGTCGTTGGGCCCTGTCAC
CTGGTGATAGGTCCAAAAAATAATGACCGGTGTCATAAAGACTCTATATGCAACGAGCTT
CTAACAGCACGCATTTAGTAGTCATATGACCCGGTTCTCACCCCTTTATTTCTCAAGGTT
GACCTCGGATCAGGTAGGAATACCCGCTGAACTTAA
>OTU642
AAGTCGTAACAAGGTTTCCGTAGGTGAACCTGCGGAAGGATCATTACAGAGAACTTGCCC
CCTTGGGGTAGATCTCCACCCTTTGTTTACTATACCTTTGTTGCTTTGGCAGGCCTGTCT
TTTTGACTACTGGCATCAGCTGGTCAGTGCCTGCCAGAGGACCCTAAACTCTTAATTTGG
TATTGTCTGAGTACTCAATAATAGTTTAAAACTTTCAACAACGGATCTCTTGGTTCTAGC
ATCGATGAAGAACGCAGCGAAATGCGATAAGTAATGTGAATTGCAGAATTTAGTGAATCA
TCGAATCTTTGAACGCACATTGCGCCTTCTGGTATTCCAGGGGGCATGCCTGTTCGAGCG
TCATTACAACCCTCAAGTTCTACTTGGTATTGGGTGTTACCTTGCCAGGTACACCTTAAA
ATCAGTGGCAGTATCATACAGCTTCAAGCATAGTAATACTTCTTGCTTTGGAGGTTGTGT
GTTTGCTTGCCAGCAACCACTTATCAAAGGTTGACCTCGGATCAGGTAGGGATACCCGCT
GAACTTAA
>OTU643
AAGTCGTAACAAGGTTTCCGTAGGTGAACCTGCGGAAGGATCATTATTGCAAATTTTGAG
AATGTGTTGGAATGTGAGATGAAACAAACTAGTCAAACAATTTTTTTACTTGTGCATAAC
TCTCCACAATGGATCTCTGGGCTCTTGCATCGATGAAGAACGCAGCAAAACGCGAAAAGT
GTTATGACATGCAATCTTGGCGAATCATTTAATTTTTGAACGCACCTTGTACACTGTGAA
ACGTGTATGCTTGTTTGAGTAAATACAACTAGAAAATGGGATTTACAACTTGCTGTTATC
CTGAAAGAGATGAATCGAAAATGCGATTTGGGATAAGATCTGCAAATCCATATTCAACAG
CGTGAATATCACCCTATTCACCCACCTAACCCTAATCTATTTCTCAAATCAAGCAAGATT
ACCCGCTGAACTTAA
>OTU644
AAGTCGTAACAAGGTTTCCGTAGGTGAACCTGCGGAAGGATCATTATTATTTGGGTTGGG
TTTACTTTTCAAAAAATCGTCCTTTAATTTTTCAAAAAGTAAATCTGCACCAAATAAGTT
AATCTAACAACTTATTTTCTCGCCCTATTTATAGGGAGGAGCAAGATGAACTTATTTAAA
ACCACCCACTCTTAAAAAATGTATCTTATAATATATATATAATAAAGATCACTTTCAACA
ACGGATCTCTTGGCTCTCGCATCGATGAAGAACGTAGCGAAGTGCGATATGTAGTGTGAA
TTGCAGAATTCCGTGAATCATCGAATTTTTGAACGCAAATTGCACTCTCCGGTTTTCCGG
GAGAGTATGCCTGTTTGAGGGTCAGCCTAAAAAAAATCGACATTGTTGCTGTTTTTATGA
TGGTGACTTTCGTCGGAGATTGGGTCATCTTAAATCTTTTGGTTTAAGCGACTTAAAATT
TTCTTTACGATTCTATGAACGTTTCTAAGATTTATTTCTTACACGTTTTTAAGGTATCGA
TCTTATTAGACGTGGCCGTCACATCGGGTCGCGTCCATAATCTTTCATTAACTGACCTCA
GACAGGTAAGAGTACCCGCTGAACTTAA
>OTU645
AAGTCGTAACAAGGTTTCCGTAGGTGAACCTGCGGAAGGATCATTAGAAATTTTTATGTA
TTCAAAAAATTTTAAATCTTTTTTTAATTTAAAAAATTGAAATAAATTATTAAGATAACT
TTCAACAACGGATCTCTTGGCTCTTGCATCGATGAAGAACGCAGCGAAATGCGATAAGTA
ATGTGAATTGCAGAATTCCGTGAATCATCAAATCTTTGAACGCAAATTGCACTCTTTGGT
ATTCCGAGGAGTATGCTTGTTTGAGGGTTGTTCCAATAAAATCGTTTTTTTAAAAAACGG
ATCTGAGTTTTCCAAGGTTTTATTATTTTGGTAACTTTAAATTTATCTTAACGATATCTT
TGATATGATATTGGAAATGGTCATATTCTTACATCTTCTTGTGAGTTTCATTAACAATTG
ATTACCTGTCGTTACGTCGTATTATTTGCCTGATCCTTTTAATTGGGTTACATAATACAA
TTTTTCTTTCAACACCTCAAGTCAAGTAAGAATACCCGCTGAACTTAA
>OTU646
AAGTCGTAACAAGGTCTCCGTTGGTGAACCAGCGGAGGGATCATTACCGAGTTTTTACGC
TCAAACCCACCGTGAACCCGAAACGTTGCTTCGGCGGGCGGCCCCCAGGCTCGCCTAAGA
CCGCCCGCCAAAGGTCTTGCCGTTAGGCTCTGACAGCGGCCCCGCCGCACCCTGTCCTCT
GAATTTGCTTCCAAAAAAAAATCAAAACTTTCAACAACGGATCTCTTGGTTCTGGCATCG
ATGAAGAACGCAGCGAAATGCGAAAAGTAATGTGAATTGCAGAATTTAGTGAATCATCGA
ATCTTTGAACGCATATTGCGCCCGCCGGCACTCTGGCGGGCACGCCTGTTTGAGCGTCGT
TTCACCACTCGGGCTCTTGTCCGGTGTCGGGGCACTGCGATTTTGTTATCGCAGGCCCCA
AGATGCAGCGGCGGACCAGCCGCGGTCCTGAGCGTAGTACAAAGAGTCTCGCTCCGGCGG
CCGCGACGTGGCCCTGCCTCGCCCCTCTTTAACAAGCAGTCGACCTCAGATCAGGCGGGA
CTACCCGCTGAACTTAA
>OTU647
AAGTCGTAACAAGGTTTCCGTAGGTGAACCTGCGGAAGGATCATTATAAAATTTTCATAT
ATTTATTTTAAATATATAAAATTATATACATATTCAAAACCCACACTCTTGTAACCATTT
ATAAAAATATATTATATCTTGCATATAATAATAATTAAAAAACAACTTTCAACAACGGAT
CTCTTGGCTCTTGCATCGATGAAGAACGCAGCGAATTGCGATAAGTAATGTGAATTGCAG
AATTAAGTGAATCATCGAATCTTTGAACGCATATTGCACTCTCTGGTAATCCGGGGAGTA
TGCCTGTTTGAGGGTCAGTAAATAATAAATTATCACAATCGTTGGTTGTGGAATTGGGCT
CTTATTTCGAATAGATTTATGGCCTTAAATTTATGCCATGTGCTTAATTCGAATCAAACG
GAGCAATTAAACATTCTCTCGTTAGACGGATTACTCACAAGCCATTATGATTTTTTGGAC
GATAAAGCACTTCGAGTGCGAAGCCCCAAAGTCATAAAATTCATTGACAAATGACCTCAA
ATCAGGCAAGAATACCCGCTGAACTTAA
>OTU648
AAGTCGTAACAAGGTTTCCGTAGGTGAACCTGCGGAAGGATCATTATTATTTGGGTCGGG
TTTACTTCTTTTGTTAACTTGTTTCAGTCGCTGTCCTAGTATATTTAAGAAGTAAACTTT
TACCAAATAATCCTATATCTCCTATAGGAGCAAGATGACATTATATTTAAAACCCACACT
TTGCATTATATATATTTTTTTTGAATGATAAAATTAAAAGATCACTTTCAACAACGGATC
TCTTGGCTCTCGCATCGATGAAGAACGTAGCGAAGTGCGATAAGTAATGTGAATTGCAGA
ATTCCGTGAATCATCGAATCTTTGAACGCATATTGCACTCTCTGGTATTCCGGAGAGTAT
GCCTGTTTGAGGGTCAGTTAAATAAAAATCGGGGTTGTTGCTGCCATTCGTGGTGACGCT
TCGGAATTGGGTCGTCTTCACCCTTCGGTTAAGTGACCTAAAATTTTACGTGATTTTCGA
ACGTATTTAAATTATTTACTTACGTTTGCGATATCGAATATTAGATGCGGTCATTTTTCA
TGATTTTCGCGTCCATAATTTTTCATCTAATGACCTCAAATCAGGTAAGAATACCCGCTG
AACTTAA
>OTU649
AAGTCGTAACAAGGTTTCCGTAGGTGAACCTGCGGAAGGATCATTATTGAATTCCAAAAG
GATGTTGCTGGCTTTGCAAGTGCACTCCTACTATTCAAAACCCCTGTGCACTTATTGTAG
GTGGATAGATTAATTTCTATTCACCTATGTTTTATTATAAACTCGAACGTATAGAATGTA
TATGTATGACCTTTGTTGGTCAAAACATTAATACAACTTTCAACAATGGATCTCTTGGTT
CTCGCATCGATGAAGAACGCAGCGAATTGCGATATGTAATGTGAATTGCAGAATTCAGTG
AATCATCGAATCTTTGAACGCATCTTGCGCCCTTTGGTATTCCGAAGGGCATGCCTGTTT
GAGTGTCATTAAATTCTCAACTACAAAAGTTTTTTTTGTAGCTTGGATATTGGAGGTCTT
TGCAGGCTCGAAAGGGTCAGCTCCTCTTAAATGCATTAGCAGAACTTTAAAAAGGATCGG
CTTTGGTTTGATAATATCTATGCCATCGCTGGAACAATTATTAGTTCAGCTTATAAATTG
TCTTAGGACTGTCTTTCAAAGGCATTATTTAAACTTGACCTCAAATCAGGTAGGACTACC
CGCTGAACTTAA
>OTU650
AAGTCGTAACAAGGTTTCCGTAGGTGAACCTGCGGAAGGATCATTAACAAATCAATTGTG
CTGCGGAGTAATCCGTATGCATATAAACCCGAACCCGTGCAGCAATGCCGGGCTAGGTGT
GTACACGCTTTTGTGTGCACGGCCGAGAGTAAGTGCGCAAGTGCTTACCCAAAGCCAAAT
AGACGCTTGTATGTTTTGACAGATCTAGTTGACAACAAAAAATTGACAACTTTTAACAAT
GGATCTCTTGGCTCTTGCAACGATGAAGAACGCAGTGAAATGCGAAACGTAATGCGATTT
GCACGAATCTGTGAGTCATCAAGTCTTTGAACGCACCTTGCACCGTATCAGTAATGATAC
GGTATACCTGTTTGAGAATCGTAAACCTCCTCATCTACACTTGTTGTGGGTGGACGTGTC
GGTTCATCAACATGATGTCTGATTAAATAGAGTAGGTCTGGAACAGGCTAGTGGCCTGGG
ACACTGTGTGCTAGAGACTATGGTTCAGCAATGAGCCCTGTCTTCTCATGGTGCGTCCCG
GGTCATTTAAAGCTAGCCTGGAAAGGTCCTTAACTGCGCCAAGCCCTGTGCTTGGGCAAC
CCCCTCTCTTTGATCTCAAATCAGGTAAGGCTACCCGCTGAACTTAA
>OTU651
AAGTCGTAACAAGGTTTCCGTAGGTGAACCTGCGGAAGGATCATTATTGAATCCTCAGGA
TGTCGCTGGCCGCCCCACAAGGGTGGCATGTGCACTCCGCCTTCAACCCACCTGTGCACT
TATCGTAGGTCAAAGAGGGGAAACCCCTTTGCCTATGCTTTTTACACACACGTTATTAGT
ATCAGAATGTAACAAAGTAGACCGCAAGGTCGAAATAATAATACAACTTTCAACAACGGA
TCTCTTGGTTCTCGCATCGATGAAGAACGCAGCGAATTGCGATATGTAATGTGAATTGCA
GAATTCAGTGAATCATCGAATCTTTGAACGCACCTTGCGCCCTTTGGTATTCCGAAGGGC
ATGCCTGTTTGAGTATCATTAATACCTCACTCTTGAGTTTCTAGTAAACTCAAGACGTGG
ATTATGGAGGTTTTGCAGGCCATCGCTGGTCAGCTCCTCTCAAATGCATTAGCGGAACTC
TATGCAGTACCAGCCTCGGTTTGATAATCCTATCTATGCTGTCGCTGATGACTGTGCTGT
TTGGCTTACAACTGTCTTCGGACTGTCGCTTTTTGTGGCACAAACTTTAAGCTTGATCTC
AAATCAGGTAGGACTACCCGCTGAACTTAA
>OTU652
AAGTCGTAACAAGGTTTCCGTAGGTGAACCTGCGGAAGGATCATTAAAGATGATGATGCC
CTTTTTAGGGAACTCCTCCCGGCATTGTCGGGTGCACTCACCTCTCCTCGTGAACAGACC
TATTGCTTTGGTAGCATCCTACCAGTTGGGTTGTTAGCCTACCTCTAGCCTACAATAAAA
TCCTTATGATATTCTGTGAGGTGTCTGAAAAGAAGCAAATTTTCATGAAAACTTTCAGCA
ACGGATCTCTTGGTTCTCGCATCGATGAAGAACGCAGCAAAACGCGATAGGTAATGTGAA
TTGCAGAATTCAGTGAATCATCGAATCTTTGAACGCATATTGCGCCCCTTGGTGGACCAT
GGGGCATGTCTGTTCGAGAGTGATACTCAGAGATCAAGTCATTGTTTTGATGCAGTTGAC
TTGTTTTTGAGCCCTGGGTGTCTTCCCTGGCTCTAAAGTGGTTGTCTTGCGGTCCATGTG
AACCAAGAACATGATAATGTAACTCTCATTGTTCTGTGGTCCCTAACTAGGGCTAGCCTT
AACCTTCTAAAATTCTAACTTCGGATCAGACAAGAATACCCGCTGAACTTAA
>OTU653
AAGTCGTAACAAGGTCTCCGTAGGTGAACCTGCGGAGGGATCATTATCGAACGGGGCCAC
ACGCCCCTCGACTCACAAACCAGGTGGAAGAGACCCGTGCTTCGGCGCTTCGGCGCCGCC
TAGACGCGTAAATCCGTCGTACGTCTGAATCATAGAATAAGAATCAAAACTTTCAACAAA
GGATCTCTTGGCTCTCGCATCGATGAAGAACGTAGTGAAGCGCGAAATGTAGTGTGAATC
GCAGAACATTGTGAATCATCGAATCTTTGAACGCACATTGCGCCTCTCTCCACGGGAGGC
ATGCCTGTCTGAGCGTCATCACAACCTATAGGCCCTCGTGGGTCCGTGTTGGGCCTCGCG
CGTCGGCGCGTCGCCTGGAAGGTATCGGTCGGACGAGCGGACGTGATCCATTAGGACTTG
ACACCGTTCGGGGACCCTAAATCTAAGACTTGACCTCAGATCAGGTAGGGACACCGCCTG
AACTTAA
>OTU654
AAGTCGTAACAAGGTCTCCGTTGGTGAACCAGCGGAGGGATCATTACCGAGTTTACAACT
CCCAAACCCAACTGTGAACCCTACCTCTCGTTGCTTCGGCGGGAACGCCCCGGCTGGCCC
GGACCCAGGCGCCCGCCGGAGACCCCTCAAACCCATGTTATCTCGCTCGCCTCCCCGGCC
TGCGTGTTTGATATCTGAGTGAAAAACGCAAAAATAAAATCAAAACTTTCAACAACGGAT
CTCTTGGCTCTGGCATCGATGAAGAACGCAGCGAAATGCGATAAGTAATGTGAATTGCAG
AATTCAGTGAATCATCGAATCTTTGAACGCACATTGCGCCCGCCAGCACTCTGGCGGGCA
TGCCTGTCCGAGCGTCATTTCAACCCTCAGGGCCTCCCCTTCGCGGGGGACGGACCTGGC
GTTGGGGATCGGCACCGCCCCCGTGCGGCGCCGTCCCCCAAATACAGTGGCGGTCCCGCC
GCAGCCTCCCCTGCGTAGTAGAATACACCTCGCACCGGAGCGCGGCGCGGCCTCGCCGTG
AAACCCCCCACTTCTGAACGTTGACCTCGGATCAGGTAGGAATACCCGCTGAACTTAA
>OTU655
AAGTCGTAACAAGGTCTCCGTTGGTGAACCAGCGGAGGGATCATTACAGAGTTGCAAAAC
TCCCTAAACCATTGTGAACGTTACCTAAACCGTTGCTTCGGCGGGCGGCCCCGGGGTTTA
CCCCCCGGGCGCCCCTGGGCCCCACCGCGGGCGCCCGCCGGAGGTCACCAAACTCTTGAT
AATTTATGGCCTCTCTGAGTCTTCTGTACTGAATAAGTCAAAACTTTCAACAACGGATCT
CTTGGTTCTGGCATCGATGAAGAACGCAGCGAAATGCGATAAGTAATGTGAATTGCAGAA
TTCAGTGAATCATCGAATCTTTGAACGCACATTGCGCCCGCCAGTATTCTGGCGGGCATG
CCTGTTCGAGCGTCATTTCAACCATCAAGCCCCGGGCTTGTGTTGGGGACCTGCGGCTGC
CGCAGGCCCTGAAAAGCAGTGGCGGGCTCGCTGTCACACCGAGCGTAGTAGCATACATCT
CGCTCTGGGCGTGCTGCGGGTTCCGGCCGTTAAACCACCTTTTAACCCAAGGTTGACCTC
GGATCAGGTAGGAAGACCCGCTGAACTTAA
>OTU656
AAGTCGTAACAAGGTCTCCGTTGGTGAACCAGCGGAGGGATCATTATAGAGTTGCAAAGC
TCCCCAAAACCACTGTGTATCTCTTGCCCTTGTTGCCTCGGCGGAACGCTGCCCGGCGTC
GCGACCCGGGAGAGCCCGCCGGCGGACCACCAAACTCGAGTTCTGTCTAGCGAGGCGTCT
GAGCGCCGCGGCCGTCACGGCCGAGAGGGGAAGAAAACCGAAAAGAAACAAAAAAAAACT
AAAACTTTCAACAACGGATCTCTTGGTTCTGGCATCGATGAAGAACGCAGCGAAATGCGA
TAAGTAATGCGAATTGCAGGATCCAGTGAATCATCGAATCTTTGAACGCACATTGCGCCC
ACCGGCATCCCGGTGGGCATGCCTGTTCGAGCGTCATGTCAACCCCTGGGCCCTGCCCAG
CGTTGGGGATCTACCGGCCCGCGTAGTCCCTCAAATCCAGCGGCGGGCGCGTGCGAGTCC
CCCCGGGCGCAGTAGAATCACGTTCTCGCCCCTGCGGGCGCCGCGGTCCCGGCCGTCCAG
CGCGCTTCTTTCCTAGTGGTTGACCTCGGATCAGGTAGGGGTACCCGCTGAACTTAA
>OTU657
AAGTCGTAACAAGGTTTCCGTAGGTGAACCTGCGGAAGGATCATTAACGAGTAGATGGGT
CTTGGTGGCCCTCTCTCCGTCCTCTGTCATAAGTTCTTTGGGCGCGTCGCAAGACGAGCA
CTGAAGCGGATCGTTTCGGTGGAGGTGTTGTTCGCTGGCGGCGTTTCGCTGTCCGTCGGA
TGACCGCCACCGTTCTTTTTTATCACACTTTTGAAGATTGAAGACTGAGCAACATTGAAA
TAACGAAAACTTTCAACAACGGATCTCTTGGCTCTGGCAACGATGAAGAACGCAGCGAAA
TGCGATACGTAACGCGAATTGCAGAATCAGTGAATCGTCGAATCTTTGAACGCACATTGC
GCCCCTTGGTATTCCGAGGGGCACGTCTGTTCGAGCGCCATTACACGCCCCAAGCTGTGC
TTGATGATAGGCGATGCCGAGTAGGCACGCTGCAATGAGATGAACAACCGTCGTCGGCGG
GCAACGTAGCATATATGTCGTTGCTCTGAGACGAAGGCTCTGTGAGACTTCTTACGTTTG
GCCTCGAATCAGATGGGGATACCCGCTGAACTTAA
>OTU658
AAGTCGTAACAAGGTTTCCGTAGGTGAACCTGCGGAAGGATCATTAAATGAAAAATCTGT
ATTCTGTTGAATATATCGGATTCTTAAACCCCATCTGTGCACCGTACCCGTTGCTTCCGC
TGGGCAGTGATATCCGTCGTTCACGGCTGGATGGACAAGTCCCGGCGAAAGGTCCGCATT
AAACCTTTGCATTTCCATTGCCGCCTGTCTGAACCTTTTTATAACAAATGTTAAAACTTT
CAACAACGGATCTCTTGGTTCTCGCATCGATGAAGAACGCAGCGAAATGCGATAAGTAGT
GTGAATTGCAGAATTCAGTGAATCATCGAATCTTTGAACGCACATTGCGCCTCCTGGTAT
TCCGGGAGGCATGCCTGTTCGAGCGTCATTAAAACAAGCCTCAAGCACTTTTGCTTGGTA
TTGGGAGTGGAGGGTACCAGCCGTGTCCTCCCTTCCGAAATCGAATGGCGGAAAGCCCCA
CGTGCCCCGGCGTAGTAAGTTTTCTTTCGCCCGGAATGTGAGACGATCCTGCCGCTTAAC
CCCCAATCCATTCCACGTGTTGACCTCGGATCAGGTAGGGATACCCGCTGAACTTAA
>OTU659
AAGTCGTAACAAGGTTTCCGTAGGTGAACCTGCGGAAGGATCATTACTGAGCTAGGGTCT
TTATGGCCCGACCTCCAACCCTTTGTTTATTATACCATGTTGCTTTGGCGGGCCTGCCTT
TCGGGGCTGCCGGGGGCACTACTGCCCCTGACCCGCGCCTGCCAGGAGCCTTCCTTAAAT
TCTGTGTTGAATTATGTTGTCTGAGTCCCAATATCAAATGATAAAAAACTTTCAACAACG
GATCTCTTGGTTCTGGCATCGATGAAGAACGCAGCGAAATGCGATAAGTAATGCGAATTG
CAGAATTCAGTGAGTCATCGAATCTTTGAACGCATATTGCGCCCTTTGGTATTCCGAGGG
GCATGCCTGTTCGAGCGTCATTATCACAGCATCAAGCTTGGCTTGTAGTTGGGCCTTTTG
TCACCTGCTGACAGCTCCAAAAGATAATGACCGGTGTCATAAAGACTCTATATGCAACAA
GCTGATACCAGCACGCATCTAGCAGTCATGTGGCCCGGTTCTCAACCCTTTATTTCTCAA
GGTTGACCTCGGATCAGGTAGGAATACCCGCTGAACTTAA
>OTU660
AAGTCGTAACAAGGTTTCCGTAGGTGAACCTGCGGAAGGATCATTATTGAATGAATCTAG
AGTTTGGTTGTCGCTGGCCCCCCCACAATAAAGGGGGGCATGTGCACACCTTCTCTTTTC
ATCCACACACACCTGTGCACTTGTGAGACGGAGGATTTTCAGTCCTCCGTCTACTAATCA
CACAAACTCATTATGACTTGAACTGGATGTAACACATCATTGGAACTAAGTTTCAACAAC
GGATCTCTTGGCTCTCGCATCGATGAAGAACGCAGCGAAATGCGATAAGTAATGTGAATT
GCAGAATTCAGTGAATCATCGAATCTTTGAACGCATCTTGCGCTCCTTGGTATTCCTTGG
AGCATGCCTGTTTGAGTATCATGAGAAAAACTCAAAGTCAATTCCTTAATTGGTTTTGCT
TTGGACTTGGAGGTCTTTGCAGATTTCACGTCTGCTCCTCTTAAATGCATTAGCTGGATC
TCAGTATTATGCTTGGTTCCACTCGGTGTGATAAGTATCACTCGCTGAGGACACTGTAAA
AGGTGGCCAGGAAAATACTGATTTGAACCGCTTCTAACGGTCTATTAAGTTAGACAATTA
CCCTTGTGTTTGATCTCAAATCAGGTAGGACTACCCGCTGAACTTAA
>OTU661
AAGTCGTAACAAGGTTTCCGTAGGTGAACCTGCGGAAGGATCATTAATAAAGGCTTGTCG
AGTTTTAAAACTCGACATTCCTGATCATTCCCTTTGTGCACGTTTGATAATGCTTTGGTA
GATTTTTCAAAAATCTACCAAAAGTTTTATTTAAAGCCTTTTTTATGTCTGAAATAAAAA
ATTTAATTCAAATACAACTTTCAACAACGGATCTCTTGGCTCTCGCATCGATGAAGAACG
CAGCGAAATGCGATACGTAATGTGAATTGCAGAATTCCGTGAATCATCGAATCTTTGAAC
GCATATTGCACTCTTTGGCATTCCGAAGAGTATGTCTGTTTCAGTATCAAAAGCATCTCG
AACTCTACACCTTGTGTGTAGAGAGTCGGTTATGACCTTTGTAGATTTATCTACTTGGTT
TAAATTCAATCGTGGCTGGTATCTTTTCTCAAAGATAGAGGCGTCATAGTTGGCTCTCTA
AGAGTTCATCTTTCGCTTTCTATTGAGTAAATGGGTCACGTAAAACTCTCTTTTTCTCAT
ACTTGATCTGAAATCAGGCAAGACTACCCGCTGAACTTAA
>OTU662
AAGTCGTAACAAGGTTTCCGTAGGTGAACCTGCGGAAGGATCATTAGTGAATATTAGGGC
GTCTACTTCGGTAGGGCCTGACCTCCACTTTCTAACTCTGTGCACTTATTTGGCGGAAAA
GGGAATTAGTAATCTGTCTAATGACGGTTGCGACTTCTTACTTTCTGCGGCTTACTTTAA
ACACTAGTCAAAGTATGTAACGAAATATCGAAACAAATAAAAACTTTCAACAACGGATCT
CTTGGCTCTCGCATCGATGAAGAACGCAGCGAAATGTGATAAGTAATGTGAATTGCAGAA
TTCAGTGAATCATCGAATCTTTGAACGCACCTTGCGCTCCCTAGTATTCTGGGGAGCATG
TCTGTTTGAGTGTCATGAACTCTTCAACCCACTGGTTTCTTGTAGACTAGCTGGTGTTTG
GATTTTGAACGTTGCTGGTCTTCGGACGTAGCTCGTTCGTAATGCATTAGCATCTCTAAT
TCGAATTCGGATTGACTCAGTGTAATAGACTATTCGCTGAGGACACTTTTATTAGTGGCC
GAACAAGATAATTGTAGAAGCTTCAAACCTCTATGGTCAATTTTAGATTAGACCTCAGAT
CAGGCAGGATTACCCGCTGAACTTAA
>OTU663
AAGTCGTAACAAGGTTTCCGTAGGTGAACCTGCGGAAGGATCATTATTGAATTCTTTAAA
CCCTTTGGGATGTTCGGCCTGGCCTCCTTGGGGCCGTAAGAGCCGGCTCCCAATTCATCC
TCATTCACCTGTCCACTTCCAGAGGCGACCCTCGTTTCGGGGGGGGCCTACCCATTTTTT
ACAAAACCGCGAGTGCAGAATGTCTTTTTATTTGACCAAAAATAAATACAACTTTCAACA
ACGGATCTCTTGGCTCTCGCATCGATGAAGAACGCAGCGAAATGCGATAAGTAATGTGAA
TTGCAGAATCCAGTGAATCATCGAATCTTTGAACGCACCTTGCGCTCCTTGGCATTCCGA
GGAGCATGCCTGTTCGAGTGTCTTTAAAACGGTCGACCCCAAGTCATTGGGGCTTCGGAT
ATTGGACGCTGTGCAGCCTTCTTACCCCGAGGGTTGCTCGTCCTAAACTCATTAGCCGCG
ACGCGTTTCGTCCTGGTGGTGGAGTGTAAATGCACCTCCGCGTCTTTCATGCCAGTTTGT
CGTGCCGCGCGGCTGCAAGCCGTCTCGCAAAAGGGACACACGTTCTTTTTTTGGCCTCGA
ATCAGGTAGGACTACCCGCTGAACTTAA
>OTU664
AAGTCGTAACAAGGTTTCCGTAGGTGAACCTGCGGAAGGATCATTACCAATATAGCGAAC
CGAGCGTTAGCGAGGTTTCGCGATCAAATTTGTATTTAAAACCCAACTCTTTAAATGTAT
ATTATTATTGTATTTTAAATAATAAAAGATCACTTTCAACAACGGATCTCTTGGCTCTCG
CATCGATGAAGAACGTAGCGAAGTGCGATAAGTAATGTGAATTGCAGAATTCCGTGAATC
ATCGAATTTTTGAACGCAAATTGCACTCTCTGGTATTCCGGAGAGTATGCCTGTTTGAGG
GTCAGTAAAATAAAAATCGATGTTGTTGTCAATGATAACGCGTCGGAACTGAGTCGTCTT
ACCTTCGGTTAAGTGACTTAAAATTTTTACGCGAATTCGAAACGTATTTAATGTTTATGT
ACGTTTGCGATATTCCAATATTTATTAGGTGCGGTCATTCCTATGATTCGCGTCTATAAT
TTTTCATTTCTTGACCTCAAATCAGGTAAGAGTACCCGCTGAACTTAA
>OTU665
AAGTCGTAACAAGGTCTCCGTTGGTGAACCAGCGGAGGGATCATTACCGAGTATTTTTAC
TCATAACCATTGTGAATTTATCTGTTGCTTTAGCAGGGAGCTAGTTTAGCTACTCTTAGG
GTAACTATTCTACTAATTGTTAAGTTTCTATTATTGGCTTATGCCCTGCTAAAGGATTTT
TATCCACTGTATTCTTGTGGCATTCTGAGTTAAATTTTATAAGTTATATATAAACTTTCA
ACAACGGATCTCTTGGTTCTGGCATCGATGAAGAACGCAGCGAAATGCGATAAATAATGT
GAATTGCAGAATTCCGTGAATCATCGAATCTTTGAACGCATCTTGCGCCTATTAGTATTC
TAGTAGGCATGCCTATTCGAGCGTCGTTTCTCTATTCAACTATATTTTAGTTGGTGTTAG
AAGCTTAGTTTCTTTAAACTTGCTTCTTAAATTCAATTGCTATTATATTTGGCGTTCTTT
TACAGAGTATATATATTTTTTTGTTTAAGAACACATTTATATTAGTATGTTAAACATTTA
TAGTTGACCTCGAATTAGGTAGGAATACCCGCTGAACTTAA
>OTU666
AAGTCGTAACAAGGTTTCCGTAGGTGAACCTGCGGAAGGATCATTAACAATTATCCAAAC
TATGGATAATTAATCCATATCCACCTTGTGTGAACCACTGATTGTTGTCGTTGGCAGGTT
GTCTGGTGAGTGAGGAAATTATTCTTCCACACCGGCGAGAGGAGAGTTTTTACAAACCTT
AAGCCTGCCAACCTTTTTTTGTCTAAACACGTTTATAACTGTTTTTAGTCTGAAACATGT
TAGTTTAATAACAAATTAAATACAACTTTCAACAACGGATCTCTTGGCTCTCGCATCGAT
GAAGAACGCAGCGAAATGCGATACGTAATGTGAATTGCAGAATTCAGTGAATCATCGAAT
CTTTGAACGCATATTGCGCTCTTTGGTATTCCGAAGAGCATGCCTGTTTCAGTATCATTT
TGAACACCTCAAAATCCGCTTTGGATTTTGGAAATGGGCTTTTATTTGATGCTGGAAACG
AGTCTCGAATCCAGCAGGCCTGAAATTGAGATAAATCGCAGGAATTTAGGCGTGCACGCC
GGTCGCTTGAGACGGAAATGGCTATTAGTTGACTTGGTCATCTTTGCCAATTAGTGTTTC
GCGAACCGTGCGTGTTCACTGTCCTCAAGACTTGATCTGAAATCAGGTAGGACTACCCGC
TGAACTTAA
>OTU667
AAGTCGTAACAAGGTTTCCGTAGGTGAACCTGCGGAAGGATCATTAATGAAACTTCAAGT
CGGCTGTTCTGTGCTGGTGGCAACACATGTGCACGTTCAGTCGCAATCCACACACCTGTG
CACTTTGACTCTGAGCACCGCCGGTAACATGGCAGAAGGTTTGAGATGAAGGTCTTAAAC
CTGGTACTCGAGTAGTTTACACACTCTGTATGTAATAGAATGTAACTGTACAATGTACAA
CTATAAACAACTTTCAACAACGGATCTCTTGGCTCTCGCATCGATGAAGAACGCAGCGAA
ATGCGATAAGTAATGTGAATTGCAGAATTCAGTGAATCATCGAATCTTTGAACGCACCTT
GCACCCTTTGGTATTCCGAAGGGTACACCCGTTTGAGTGTCATTGTAATCTCACTCCAAC
ACCTTTATCGATGTTGGATGTGGATTTGGATGTTGTCGTGTTCAACGACTCGTCTTAAAT
GCCTGAGTGTACCCTGCTTTGCAGCGTATCAGTGTGATAAACATCTTCACTGTTAAGTCT
TTCGGGACACGCTTGTGTTGTAGGCTCTATGCTTTCAAACCGTCCTCTGGACAATCTCTG
ACAATTTGACCTCAAATCGGGTGGGACTACCCGCTGAACTTAA
>OTU668
AAGTCGTAACAAGGTCTCCGTAGGTGAACCTGCGGAGGGATCATTAACGAATGGGTCTTC
GGGCCCTTCCAACCCTCAAAACCTGTGGAAGCAAGACGTGCTTCGGCGCCTCCGCGCGCC
GCATTTATGCAGTATGATGTTTGTTGTCTGGATTGAAAATGAAATTTGAAAACTTTCAAC
AAAGGATCTCTTGGCTCTCGCATCGATGAAGAACGCAGCGAAGCGCGAAATGTAATGTGA
ATCGCAGAACATTGTGAATCATCGAATCTTTGAACGCACATTGCGCCTCCTTGAGGCATG
CCTGTCTGAGCGTCATTTATACCATAAACCCATTTTTGGGTTTGTCTTGGGCCCCGCCAT
GGACTGGCGTCGCCTAAAAGCTATCGGCCTGTGTGAGCGGACGAGATCCAAAAGGACTGA
CCGCTCCCCTGGGGCCTTAAACCCCCTCTGACTTGACCTCAGATCAGGTAGGACTACCGC
CTGAACTTAA
>OTU669
AAGTCGTAACAAGGTTTCCGTAGGTGAACCTGCGGAAGGATCATTAATGAATAAACATGA
TAAGTTGTAGCTGGCTCTAATAGAGCATTGTGCACGCTTGTCGTCTTTATCTATCCACCT
GTGCACACTCTGTAGTTCTTGGGGGAATTTGAGAAGTGGATCATTGACTTGATTCCATTG
TATCACTTATCCTTGAGTTCTATGTGTCTTCATACACTACATAACCAGTCGCAGAATGTA
TTGAATGGGCCTTTGTGCCTATAAAAACTATATACAACTTTCAGCAACGGATCTCTTGGC
TCTCGCATCGATGAAGAACGCAGCGAAATGCGATAAGTAATGTGAATTGCAGAATTCAGT
GAATCATCGAATCTTTGAACGCACCTTGCGCTCCTTGGTATTCCGAGGAGCATGCCTGTT
TGAGTGTCATTAAATTCTCAACCCATCCAACTTGTAATGAGTCGGTATGTGGATTGGATA
TGGGGGATGTGCAGGTCTTTGTGATCAGCTCCTCTGAAATGTATTAGCGGAACGGTTTGC
GATCCGTCACTGGTGTGATAATTATCTACGCCTAAGACTATGGAATGCTCTCTGTCTGTT
CAGCTTATAACAGTCCCTTGTGGACAACTTATTGAAAGTTTGACCTCAAATCAGGTAGGA
TTACCCGCTGAACTTAA
>OTU670
AAGTCGTAACAAGGTTTCCGTAGGTGAACCTGCGGAAGGATCATTAGCAGCGTGCCAGTG
GGCATGCCAGTGGGCACCCCCCTAGGTGCCTGCAGTGCCCCCACTGGCCCCCGCCCCACC
CGTGCTCGACAACACCCCTGTGAAGACACGTGTCCCCGGCGAGAGCGCCGCAGTCTGAGC
GACAATGCAGCATGAAAACTTTCAACAACGGATCTCTTGGTTCCGGCATCGATGAAGAAC
GCAGCGAAATGCGATAGGTAGTGTGAATTGCAGAACTCAGCGAATCATCGAATCTTTGAA
CGCACATTGCGCCCCCCGGGATCCCGGGGGGCATGCCCGTCCGAGCGTCGCGAAGCCCCC
TCAGGCCGCCCTGTGTGGGATGGCCCGGTGATGGGTGCCTTGTCGGGGGCTGCACAGCTG
CCCGACCCACCCTGAAGGCATCGGCAGCATGGCACTGGCCCGCTGCGAAGCAGAGCCTGA
TCGCAGTGGTGCCTGGCGACCCGTGCCTGCCGTGGACGACGGACCCGAACGACACAGTGT
CGACCTCGGATCGGGCAGGAGTACCCGCTGAACTTAA
>OTU671
AAGTCGTAACAAGGTCTCCGTTGGTGAACCAGCGGAGGGATCATTACCGAGTTTCCAACT
CCATACCTTTGTGAACATACCATCGTTGCTTCGGCGGGTTCGTCCCGGGGCTCGCAGTGC
ACGGCCTGCCCCGGAACCAGACGTCCGCCGAGGACCCCAAACTCTTGTTTCTATAGTGGA
TCTTCTGAGTCTTTATACAAATAAATCAAAACTTTCAGCAACGGATCTCTTGGTTCTGGC
ATCGATGAAGAACGCAGCGAAATGCGATAAGTAATGTGAATTGCAGAATTCAGTGAATCA
[truncated: 233,886 more chars]
